# Supplementary material for: Usp9x regulates Ets-1 ubiquitination and stability to control NRAS expression and tumorigenicity in melanoma
Source: Nat Commun. 2017 Feb 15;8:14449. doi: 10.1038/ncomms14449 (PMC5316860; doi:10.1038/ncomms14449)
Supplement: Supplementary Data 1 — Ubiscan data (sorted by Maximum % Correlation of Variance; CV>50) of Usp9x knock down in a melanoma cell line (Excel file). The CV is given for replicate injections of the same sample and the lower the value, the closer the two intensities. The Fold Change is the relative fold-change between the integrated peak area of the experimental (numerator) and control (denominator) conditions and provides the overall quantitative results sorted by protein type highlighting only those sites that increase above 2.5-fold (GREEN) and those sites that decrease below -2.5-fold (RED). Max Intensity refers to peak intensities derived from duplicate analyses of replicate samples. Area or height designates the method of measurement of peptide peaks. The maximum % coefficient of variation (CV) is given for replicate injections of the same sample. Gene and protein name correspond to the gene name for the assigned protein. Site is the site of modification for the peptide assignment. Description is the FASTA database description of the protein entry. Accession is the UniProt accession number for the assigned protein. URL is the URL address for the PhosphoSitePlus web site for the protein assignment. Peptide is the amino acid sequence for the peptide assignment. Charge is the observed charge state for the identified peptide. Calculated m/z is the calculated, accurate mass-to-charge ratio of the identified peptide from the primary amino acid sequence and associated modifications. Count in Detailsis the number of times the designated modification site is represented from all peptide assignments. Average Retention Time (RT) is the corresponding apex average retention time of the parent ion from the MS channel of the raw LC-MS/MS data file for each peptide peak. Numbers listed under controls and shUsp9x refer to individual assessments of peak intensities from each sample. [file ncomms14449-s2.xlsx]

## Sheet: shUsp9x Ubi-Scan
Supplementary Data File 1. Ubiscan data CV <50 post Usp9x knock down in a melanoma cell line
Fold Change
shUsp9x : Control	Max Intensity	Area or Height	Max % CV	Gene Name	Protein Name	Site	Description	Accession	URL	Peptide	Charge	Calc. m/z	Count in Details	Average RT	Control-1	Control-2	shUsp9X-1	shUsp9x-2
-1.97712	5.48647e+08	A	0.733743	HIST2H2AB; HIST2H2AC	HIST2H2AB; HIST2H2AC	§119; §119	histone H2A type 2-B	Q8IUE6; Q16777	http://www.phosphosite.org/proteinAction.do?id=10284633&showAllSites=true	VTIAQGGVLPNIQAVLLPK*KTESHK	4	689.651	61	65.5307	5.50893e+08	5.464e+08	2.78938e+08	2.76058e+08
-1.97712	5.48647e+08	A	0.733743	HIST2H2AB; HIST2H2AC	HIST2H2AB; HIST2H2AC	§125; §125	histone H2A type 2-B	Q8IUE6; Q16777	http://www.phosphosite.org/proteinAction.do?id=10284633&showAllSites=true	VTIAQGGVLPNIQAVLLPKKTESHK*	4	689.651	41	65.5307	5.50893e+08	5.464e+08	2.78938e+08	2.76058e+08
2.89422	2.25185e+07	A	1.11901	XRCC5	Ku80	§195	X-ray repair cross-complementing protein 5	P13010	http://www.phosphosite.org/proteinAction.do?id=2076&showAllSites=true	LGGHGPSFPLK*GITEQQKEGLEIVK	4	694.88	35	55.6705	3.64129e+06	3.62651e+06	1.06005e+07	1.04341e+07
2.24091	699635	A	1.22526	ZNF598; ZNF598	ZNF598; ZNF598 iso2	850; 842	zinc finger protein 598	Q86UK7; Q86UK7-2	http://www.phosphosite.org/proteinAction.do?id=3275&showAllSites=true	K*SAWQATTQQAGLDCR	3	645.643	2	39.6872	132745	131584	298734	293602
3.52162	1.73838e+06	A	1.57663	TXNRD1; TXNRD1	TRXR1; TRXR1 iso3	§218; §167	thioredoxin reductase 1, cytoplasmic isoform 3	Q16881; Q16881-3	http://www.phosphosite.org/proteinAction.do?id=4185&showAllSites=true	K*LMHQAALLGQALQDSR	3	665.358	4	51.3997	103835	101545	363878	359394
4.0099	1.20577e+07	A	1.7725	EEF2	eEF-2	§42	elongation factor 2	P13639	http://www.phosphosite.org/proteinAction.do?id=960&showAllSites=true	STLTDSLVCK*AGIIASAR	3	659.686	14	68.8967	1.26302e+06	1.25466e+06	5.11111e+06	4.98457e+06
1.61361	549829	A	2.32422	WDR75	WDR75	§628	WD repeat-containing protein 75	Q8IWA0	http://www.phosphosite.org/proteinAction.do?id=10534&showAllSites=true	EK*VQWGVFVPR	3	486.933	2	58.807	70776.8	68488	113091	111629
3.29635	1.434e+07	A	2.39547	PKLR; PKLR; PKM; PKM	PKLR; PKLR iso2; PKM2; PKM2 iso2	§348; §317; §305; §305	pyruvate kinase isozymes R/L isoform 1	P30613; P30613-2; P14618; P14618-2	http://www.phosphosite.org/proteinAction.do?id=7251&showAllSites=true	GDLGIEIPAEK*VFLAQK	3	648.026	3	72.5983	2.15174e+06	2.13085e+06	6.9389e+06	7.17802e+06
3.4269	1.28986e+07	A	2.5724	SCAMP3; SCAMP3	SCAMP3; SCAMP3 iso2	§313; §287	secretory carrier-associated membrane protein 3 isoform 1	O14828; O14828-2	http://www.phosphosite.org/proteinAction.do?id=2670&showAllSites=true	TGASFQK*AQQEFAAGVFSNPAVR	3	842.423	7	66.7292	3.74985e+06	3.77801e+06	1.29153e+07	1.28819e+07
-1.25573	4.43928e+06	A	2.67186	KPNA2	KPNA2	§300	importin subunit alpha-2	P52292	http://www.phosphosite.org/proteinAction.do?id=6483&showAllSites=true	TGVVPQLVK*LLGASELPIVTPALR	3	862.518	2	96.9559	380132	366523	291683	302917
5.1853	2.51583e+07	A	2.71092	HNRNPM; HNRNPM	hnRNP M; hnRNP M iso2	§388; §349	heterogeneous nuclear ribonucleoprotein M isoform a	P52272; P52272-2	http://www.phosphosite.org/proteinAction.do?id=8716&showAllSites=true	RGEIIAK*QGGGGGGGSVPGIER	3	722.717	14	34.2442	905955	871875	4.6841e+06	4.53447e+06
1.51873	5.28585e+06	A	2.71933	FAM115A	Fam115a	§817	hypothetical protein LOC9747 isoform 2	Q9Y4C2	http://www.phosphosite.org/proteinAction.do?id=5144423&showAllSites=true	IYLSK*GPNVK	3	411.571	10	32.1796	3.51566e+06	3.44523e+06	5.21169e+06	5.36002e+06
6.67346	7.85911e+06	A	2.72679	TUBA1A; TUBA1B; TUBA3D; TUBA3E; TUBA4A	TUBA1A; TUBA1B; TUBA3D; TUBA3E; TUBA4A	§280, §304; §280, §304; §280, §304; §280, §304; §280, §304	tubulin alpha-1A chain	Q71U36; P68363; Q13748; Q6PEY2; P68366	http://www.phosphosite.org/proteinAction.do?id=6833805&showAllSites=true	IHFPLATYAPVISAEK*AYHEQLSVAEITNACFEPANQM#VK*CDPR	5	1052.91	3	77.989	1.14876e+06	1.1053e+06	7.55074e+06	7.49164e+06
1.57934	6.11114e+06	A	2.74197	ENO1	ENO1	§71	c-myc promoter-binding protein-1 isoform MBP-1	P06733	http://www.phosphosite.org/proteinAction.do?id=2610&showAllSites=true	AVEHINK*TIAPALVSK	3	602.347	15	39.5089	1.14987e+06	1.10613e+06	1.78278e+06	1.78021e+06
2.65277	1.54944e+07	A	2.74929	ATXN3; ATXN3	ataxin-3; ataxin-3 iso2	§200; §200	ataxin-3 isoform ad	P54252; P54252-2	http://www.phosphosite.org/proteinAction.do?id=9119&showAllSites=true	LIGEELAQLK*EQR	3	547.637	8	54.4185	5.93842e+06	5.74329e+06	1.5552e+07	1.54369e+07
4.52356	3.13986e+06	A	2.94448	PKM; PKM	PKM2; PKM2 iso2	§62; §62	pyruvate kinase isozymes M1/M2 isoform c	P14618; P14618-2	http://www.phosphosite.org/proteinAction.do?id=4126&showAllSites=true	SVETLK*EMIK	3	431.236	5	50.3451	226586	225617	1.03093e+06	1.01463e+06
2.73866	5.37147e+06	A	2.95067	RPSA	RPSA	§52	40S ribosomal protein SA	P08865	http://www.phosphosite.org/proteinAction.do?id=4115&showAllSites=true	KSDGIYIINLK*R	3	511.963	3	47.1205	703500	682624	1.93766e+06	1.85846e+06
4.89499	1.79747e+06	A	2.98496	EEF2	eEF-2	§571	elongation factor 2	P13639	http://www.phosphosite.org/proteinAction.do?id=960&showAllSites=true	DLEEDHACIPIK*K	3	561.279	3	37.0007	356096	369358	1.81302e+06	1.73807e+06
4.89499	1.79747e+06	A	2.98496	EEF2	eEF-2	§572	elongation factor 2	P13639	http://www.phosphosite.org/proteinAction.do?id=960&showAllSites=true	DLEEDHACIPIKK*	3	561.279	8	37.0007	356096	369358	1.81302e+06	1.73807e+06
6.88455	1.08558e+07	A	3.09389	ANXA2	ANXA2	119	annexin A2 isoform 2	P07355	http://www.phosphosite.org/proteinAction.do?id=3235&showAllSites=true	ASM#K*GLGTDEDSLIEIICSR	3	775.707	6	71.9743	1.61133e+06	1.54233e+06	1.09407e+07	1.07708e+07
-1.41138	1.01705e+06	A	3.19078	ATP5C1	ATP5C	88	ATP synthase subunit gamma, mitochondrial isoform L (liver) precursor	P36542	http://www.phosphosite.org/proteinAction.do?id=11729&showAllSites=true	ADIKGPEDK*KK	3	448.249	2	12.3902	409994	401281	281161	293647
1.36874	7.39017e+06	A	3.25376	DCUN1D1	DCUN1D1	§64	DCN1-like protein 1	Q96GG9	http://www.phosphosite.org/proteinAction.do?id=12098&showAllSites=true	KK*LEQLYNR	3	435.914	13	26.989	5.52349e+06	5.27504e+06	7.50264e+06	7.2777e+06
1.1906	3.32142e+06	A	3.33545	PRDX1	NKEF-A	§109	peroxiredoxin-1	Q06830	http://www.phosphosite.org/proteinAction.do?id=2615&showAllSites=true	KQGGLGPMNIPLVSDPK*R	3	674.37	3	53.0069	1.12022e+06	1.15846e+06	1.38848e+06	1.3245e+06
1.82671	3.32986e+06	A	3.45407	AHCY	SAHH	§188	adenosylhomocysteinase isoform 1	P23526	http://www.phosphosite.org/proteinAction.do?id=7067&showAllSites=true	SK*FDNLYGCR	3	458.547	9	39.1584	860682	819642	1.53194e+06	1.53752e+06
1.15986	1.06883e+06	A	3.45997	GTF2H3	GTF2H3	56	general transcription factor IIH subunit 3	Q13889	http://www.phosphosite.org/proteinAction.do?id=14555976&showAllSites=true	SNK*LAVIASHIQESR	3	589.655	2	49.6585	363784	382031	438875	426170
2.88465	2.53065e+06	A	3.47144	GABARAPL2	GABARAPL2	§24	gamma-aminobutyric acid receptor-associated protein-like 2	P60520	http://www.phosphosite.org/proteinAction.do?id=15499&showAllSites=true	AK*YPDRVPVIVEK	3	543.31	2	39.3942	711641	745752	2.05044e+06	2.15363e+06
3.8603	784256	A	3.52129	LASP1	Lasp-1	59	LIM and SH3 domain protein 1	Q14847	http://www.phosphosite.org/proteinAction.do?id=2535&showAllSites=true	KPYCNAHYPK*QSFTMVADTPENLR	4	746.106	2	46.7765	200705	205614	803784	764729
2.46263	3.04366e+06	A	3.54551	ASNS	ASNS	§478	asparagine synthetase [glutamine-hydrolyzing] isoform b	P08243	http://www.phosphosite.org/proteinAction.do?id=12883&showAllSites=true	EAFSDGITSVK*NSWFK	3	643.983	3	69.2675	1.15985e+06	1.14381e+06	2.77894e+06	2.89411e+06
2.46263	3.04366e+06	A	3.54551	ASNS	ASNS	483	asparagine synthetase [glutamine-hydrolyzing] isoform b	P08243	http://www.phosphosite.org/proteinAction.do?id=12883&showAllSites=true	EAFSDGITSVKNSWFK*	3	643.983	2	69.2675	1.15985e+06	1.14381e+06	2.77894e+06	2.89411e+06
2.47303	5.38049e+06	A	3.54772	ABCF2; ABCF2	ABCF2; ABCF2 iso3	§508; §508	ATP-binding cassette sub-family F member 2 isoform b	Q9UG63; Q75MJ1	http://www.phosphosite.org/proteinAction.do?id=9078&showAllSites=true	YGLTGK*QQVSPIR	3	520.955	8	38.332	875108	835181	2.11299e+06	2.1166e+06
1.89158	2.73544e+06	A	3.58906	WDR1	WDR1	§106	WD repeat-containing protein 1 isoform 2	O75083	http://www.phosphosite.org/proteinAction.do?id=4099&showAllSites=true	IK*DIAWTEDSKR	3	525.942	4	34.8225	482245	488708	941626	895015
1.89158	2.73544e+06	A	3.58906	WDR1	WDR1	§115	WD repeat-containing protein 1 isoform 2	O75083	http://www.phosphosite.org/proteinAction.do?id=4099&showAllSites=true	IKDIAWTEDSK*R	3	525.942	4	34.8225	482245	488708	941626	895015
2.1309	1.24961e+06	A	3.59141	PPP2R1A; PPP2R1B; PPP2R1B	PPP2R1A; PPP2R1B; PPP2R1B iso2	§34; §46; §46	serine/threonine-protein phosphatase 2A 65 kDa regulatory subunit A alpha isoform	P30153; P30154; P30154-2	http://www.phosphosite.org/proteinAction.do?id=14417&showAllSites=true	K*LSTIALALGVER	3	495.631	3	60.0894	335915	353420	729739	739162
3.72395	1.10873e+06	A	3.59835	SLFN5	SLFN5	§65	schlafen family member 5	Q08AF3	http://www.phosphosite.org/proteinAction.do?id=10304301&showAllSites=true	AEIENK*GYNYER	3	533.918	3	29.4813	305306	290155	1.12068e+06	1.09679e+06
-1.14179	3.87387e+06	A	3.65768	PITPNA	PITPNA	215	phosphatidylinositol transfer protein alpha isoform	Q00169	http://www.phosphosite.org/proteinAction.do?id=4695&showAllSites=true	VENFIHK*QER	3	471.913	11	25.4304	3.86735e+06	3.8804e+06	3.30505e+06	3.48056e+06
5.43113	1.90529e+07	A	3.67724	TUBB3; TUBB4A; TUBB4B	TUBB3; TUBB4; TUBB2C	§297; §297; §297	tubulin beta-3 chain isoform 2	Q13509; P04350; P68371	http://www.phosphosite.org/proteinAction.do?id=10693&showAllSites=true	ALTVPELTQQMFDAK*NM#M#AACDPR	3	962.108	11	68.4882	3.59687e+06	3.41931e+06	1.89728e+07	1.91329e+07
1.43144	2.23393e+06	A	3.7239	ARF6	ARF6	§55	ADP-ribosylation factor 6	P62330	http://www.phosphosite.org/proteinAction.do?id=1285570&showAllSites=true	LGQSVTTIPTVGFNVETVTYK*NVK	3	903.82	4	66.4022	1.60171e+06	1.51952e+06	2.2454e+06	2.22247e+06
1.93869	2.35925e+06	A	3.81002	CCT7	CCT7	§67	T-complex protein 1 subunit eta isoform b	Q99832	http://www.phosphosite.org/proteinAction.do?id=13244&showAllSites=true	ATISNDGATILK*LLDVVHPAAK	4	591.084	5	79.9017	280978	291045	546779	562194
-1.0575	1.60417e+07	A	3.81776	HIST1H2AC; HIST1H2AD; HIST1H2AE; HIST1H2AH; HIST1H2AI; HIST1H2AJ; HIST2H2AA3; HIST3H2A	H2AL; HIST1H2AD; HIST1H2AE; HIST1H2AH; H2A.1; H2AE; H2AO; HIST3H2A	§119, §126; 119, 126; §119, §126; §119, §126; §119, §126; §119, §126; §119, §126; §119, §126	histone H2A type 1-C	Q93077; P20671; P04908; Q96KK5; P0C0S8; Q99878; Q6FI13; Q7L7L0	http://www.phosphosite.org/proteinAction.do?id=12277&showAllSites=true	VTIAQGGVLPNIQAVLLPK*KTESHHK*	4	752.427	9	61.1547	1.56698e+07	1.64136e+07	1.47599e+07	1.55789e+07
3.38663	1.14018e+07	A	3.82726	HNRNPK; HNRNPK	hnRNP K; hnRNP K iso2	§219; §219	heterogeneous nuclear ribonucleoprotein K isoform a	P61978; P61978-2	http://www.phosphosite.org/proteinAction.do?id=988&showAllSites=true	IILDLISESPIK*GR	3	556.661	9	65.8664	3.42756e+06	3.30587e+06	1.17104e+07	1.10932e+07
2.85816	292545	A	3.83924	PNPT1	PNPT1	62	polyribonucleotide nucleotidyltransferase 1, mitochondrial precursor	Q8TCS8	http://www.phosphosite.org/proteinAction.do?id=8915&showAllSites=true	KLEISSGK*LAR	3	439.261	2	30.621	44523.6	44801.3	126229	129077
-1.06459	1.05799e+06	A	3.87056	ATP1A1; ATP1A1	ATP1A1; ATP1A1 iso2	§9; §9	sodium/potassium-transporting ATPase subunit alpha-1 isoform a	P05023; P05023-2	http://www.phosphosite.org/proteinAction.do?id=2816&showAllSites=true	GRDK*YEPAAVSEQGDKK	3	664.664	3	20.9937	1.02903e+06	1.08694e+06	982812	1.00478e+06
8.49877	2.74888e+08	A	3.91394	TUBA1A; TUBA1B; TUBA1C; TUBA3D; TUBA3E; TUBA4A; TUBA8	TUBA1A; TUBA1B; TUBA1C; TUBA3D; TUBA3E; TUBA4A; TUBA8	§370; §370; §370; §370; §370; §370; §370	tubulin alpha-1A chain	Q71U36; P68363; Q9BQE3; Q13748; Q6PEY2; P68366; Q9NY65	http://www.phosphosite.org/proteinAction.do?id=6833805&showAllSites=true	VGINYQPPTVVPGGDLAK*VQR	3	774.757	21	56.3851	2.53819e+07	2.68182e+07	2.23453e+08	2.20185e+08
-1.01343	688889	A	4.06698	TRIM28	TIF1B	§289	transcription intermediary factor 1-beta	Q13263	http://www.phosphosite.org/proteinAction.do?id=2366&showAllSites=true	QVSDVQK*R	2	537.288	2	13.0979	703981	673798	696996	662522
-1.1309	2.29712e+06	A	4.0777	NUP133	NUP133	§35	nuclear pore complex protein Nup133	Q8WUM0	http://www.phosphosite.org/proteinAction.do?id=10146&showAllSites=true	K*GLPLGSAVSSPVLFSPVGR	3	694.728	4	67.6589	939272	886625	816647	797911
20.7127	1.09179e+06	A	4.12788	ASCC3	ASCC3	213	activating signal cointegrator 1 complex subunit 3 isoform a	Q8N3C0	http://www.phosphosite.org/proteinAction.do?id=9256&showAllSites=true	FLNEHLQEACTPELK*PVEK	3	799.402	3	47.1205	53802.6	51619.8	1.12366e+06	1.05992e+06
1.09402	8.39217e+06	A	4.1793	H2BFS; HIST1H2BC; HIST1H2BJ; HIST1H2BK; HIST2H2BE	H2BFS; H2B1C; HIST1H2BJ; H2B1K; H2B2E	§6; §6; §6; §6; §6		P57053; P62807; P06899; O60814; Q16778	http://www.phosphosite.org/proteinAction.do?id=8432&showAllSites=true	PEPAK*SAPAPK	3	402.887	13	16.0598	7.66126e+06	7.68057e+06	8.41178e+06	8.37255e+06
2.90376	1.79121e+06	A	4.18681	HSPA8	HSC70	§328	heat shock cognate 71 kDa protein isoform 1	P11142	http://www.phosphosite.org/proteinAction.do?id=4119&showAllSites=true	LDK*SQIHDIVLVGGSTR	3	651.357	2	50.6293	598595	635120	1.81792e+06	1.76449e+06
7.06425	1.87056e+07	A	4.18743	NACA	NACA	§2005	nascent polypeptide-associated complex subunit alpha isoform b	E9PAV3	http://www.phosphosite.org/proteinAction.do?id=4879&showAllSites=true	IEDLSQQAQLAAAEK*FK	3	668.685	7	55.6035	2.65782e+06	2.63802e+06	1.91408e+07	1.82703e+07
7.06425	1.87056e+07	A	4.18743	NACA	NACA	2007	nascent polypeptide-associated complex subunit alpha isoform b	E9PAV3	http://www.phosphosite.org/proteinAction.do?id=4879&showAllSites=true	IEDLSQQAQLAAAEKFK*	3	668.685	1	55.6035	2.65782e+06	2.63802e+06	1.91408e+07	1.82703e+07
1.99161	8.82425e+06	A	4.18978	DSTN	Destrin	§132	destrin isoform b	P60981	http://www.phosphosite.org/proteinAction.do?id=3531&showAllSites=true	FQGIK*HECQANGPEDLNR	3	743.015	8	31.8367	253947	269453	511647	530764
3.80137	1.68887e+06	A	4.19689	MSN	moesin	§139	moesin	P26038	http://www.phosphosite.org/proteinAction.do?id=1005&showAllSites=true	YGDFNK*EVHK	3	450.886	4	25.4304	436352	452207	1.67314e+06	1.7046e+06
1.00866	1.97083e+06	A	4.19934	PSMB2	PSMB2	§62	proteasome subunit beta type-2 isoform 2	P49721	http://www.phosphosite.org/proteinAction.do?id=18544&showAllSites=true	ILLLCVGEAGDTVQFAEYIQK*NVQLYK	3	1076.23	2	94.9718	453609	467196	452592	476182
3.3363	1.19974e+07	A	4.19952	UBXN1	UBXN1	§105	UBX domain-containing protein 1	Q04323	http://www.phosphosite.org/proteinAction.do?id=6480&showAllSites=true	MLELVAQK*QR	3	443.915	22	38.6292	3.63753e+06	3.55452e+06	1.16411e+07	1.23537e+07
3.3363	1.19974e+07	A	4.19952	PRKDC	DNAPK	§2694	DNA-dependent protein kinase catalytic subunit isoform 2	P78527	http://www.phosphosite.org/proteinAction.do?id=2072&showAllSites=true	APLK*SVGPDFGK	3	443.91	3	38.6292	3.63753e+06	3.55452e+06	1.16411e+07	1.23537e+07
6.4921	5.71178e+06	A	4.2337	HNRNPF	hnRNP F	§167	heterogeneous nuclear ribonucleoprotein F	P52597	http://www.phosphosite.org/proteinAction.do?id=6123&showAllSites=true	ITGEAFVQFASQELAEK*ALGK	3	784.413	2	87.8283	783857	738289	5.02254e+06	4.85938e+06
-1.13838	611747	A	4.29166	DTL	RAMP	402	denticleless protein homolog	Q9NZJ0	http://www.phosphosite.org/proteinAction.do?id=6421&showAllSites=true	GLEEKPGGDK*LSTVGWASQK	3	734.378	2	43.1157	213411	200840	181894	182000
2.2449	2.02408e+06	A	4.30435	SMAD5	Smad5	64	mothers against decapentaplegic homolog 5	Q99717	http://www.phosphosite.org/proteinAction.do?id=1046&showAllSites=true	ALSSPGQPSK*CVTIPR	3	604.653	2	39.0392	762972	717900	1.66299e+06	1.66142e+06
8.65763	3.88401e+07	A	4.32268	SPG20	SPG20	§362	spartin	Q8N0X7	http://www.phosphosite.org/proteinAction.do?id=13053&showAllSites=true	TRPSSDQLK*EASGTDVK	3	644.992	14	25.8636	4.55715e+06	4.41529e+06	3.76529e+07	4.00272e+07
2.98935	5.69396e+07	A	4.32308	UBE2T	UBE2T	§91	ubiquitin-conjugating enzyme E2 T	Q9NPD8	http://www.phosphosite.org/proteinAction.do?id=18772&showAllSites=true	ICLDVLK*LPPK	3	470.611	31	58.5603	1.88264e+07	1.92685e+07	5.77418e+07	5.61374e+07
2.51582	1.65924e+06	A	4.33476	NOP58	NOP5	§221	nucleolar protein 58	Q9Y2X3	http://www.phosphosite.org/proteinAction.do?id=8826&showAllSites=true	NYASAK*LSELLPEEVEAEVK	3	778.4	2	73.1233	291224	282922	744362	700088
4.40475	1.133e+06	A	4.36806	SLC7A1	SLC7A1	629	high affinity cationic amino acid transporter 1	P30825	http://www.phosphosite.org/proteinAction.do?id=14619&showAllSites=true	TPDGNLDQCK*	2	631.278	3	24.0085	249277	265166	1.12381e+06	1.14219e+06
1.44769	4.95563e+06	A	4.45993	ATP6V1A	ATP6V1A	§139	V-type proton ATPase catalytic subunit A	P38606	http://www.phosphosite.org/proteinAction.do?id=8164&showAllSites=true	DIKWDFTPCK*NLR	3	602.97	9	55.8469	1.30854e+06	1.3415e+06	1.96247e+06	1.87398e+06
2.68334	1.63705e+06	A	4.46182	TRIM25	TRIM25	§567	E3 ubiquitin/ISG15 ligase TRIM25	Q14258	http://www.phosphosite.org/proteinAction.do?id=4180&showAllSites=true	ISAWHNNVEK*TLPSTK	3	647.006	2	38.9818	150821	141596	386100	398554
-1.3919	1.86494e+06	A	4.47356	MORF4L1; MORF4L1	MORF4L1; MORF4L1 iso2	§143; §104	mortality factor 4-like protein 1 isoform 1	Q9UBU8; Q9UBU8-2	http://www.phosphosite.org/proteinAction.do?id=8054&showAllSites=true	TSGLQQK*NVEVK	3	482.263	10	24.8731	1.80594e+06	1.92393e+06	1.31593e+06	1.36376e+06
47.0478	6.00663e+06	A	4.49915	PLIN2	ADFP	142	perilipin-2	Q99541	http://www.phosphosite.org/proteinAction.do?id=2316859&showAllSites=true	TK*GAVTGSVEK	2	595.822	5	16.8	123609	131732	6.19043e+06	5.82282e+06
47.0478	6.00663e+06	A	4.49915	PLIN2	ADFP	151	perilipin-2	Q99541	http://www.phosphosite.org/proteinAction.do?id=2316859&showAllSites=true	GAVTGSVEK*TK	2	595.822	6	16.8	123609	131732	6.19043e+06	5.82282e+06
5.02094	935639	A	4.51892	PPP2R2A	PPP2R2A	§62	serine/threonine-protein phosphatase 2A 55 kDa regulatory subunit B alpha isoform isoform 2	P63151	http://www.phosphosite.org/proteinAction.do?id=14419&showAllSites=true	VVIFQQEQENK*IQSHSR	3	728.71	4	37.9755	186862	185833	944445	926832
3.89452	1.56231e+06	A	4.5529	RPLP2	RPLP2	§49	60S acidic ribosomal protein P2	P05387	http://www.phosphosite.org/proteinAction.do?id=10782&showAllSites=true	VISELNGK*NIEDVIAQGIGK	3	737.737	2	72.7072	412918	389396	1.61261e+06	1.51202e+06
1.10783	615569	A	4.56575	KPNA1; KPNA6	KPNA1; KPNA6	§136; §134	importin subunit alpha-1	P52294; O60684	http://www.phosphosite.org/proteinAction.do?id=5732&showAllSites=true	FVEFLK*R	3	351.534	2	45.2681	232181	247673	273437	258157
2.98828	3.15836e+06	A	4.56677	CPNE1; CPNE1	CPNE1; CPNE1 iso3	§522; §502	copine-1 isoform c	Q99829; Q59EI4	http://www.phosphosite.org/proteinAction.do?id=24753&showAllSites=true	AQGWAPLK*PLPPSAKDPAQAPQA	3	818.436	3	51.5785	607520	648065	1.91006e+06	1.84198e+06
2.98828	3.15836e+06	A	4.56677	CPNE1; CPNE1	CPNE1; CPNE1 iso3	§529; §509	copine-1 isoform c	Q99829; Q59EI4	http://www.phosphosite.org/proteinAction.do?id=24753&showAllSites=true	AQGWAPLKPLPPSAK*DPAQAPQA	3	818.436	2	51.5785	607520	648065	1.91006e+06	1.84198e+06
3.54429	3.35442e+07	A	4.56759	VIM	vimentin	§143	vimentin	P08670	http://www.phosphosite.org/proteinAction.do?id=2622&showAllSites=true	ILLAELEQLKGQGK*SR	3	633.034	15	54.5754	9.44331e+06	9.48531e+06	3.4208e+07	3.28805e+07
3.06816	2.69066e+06	A	4.58488	MATR3; MATR3	matrin 3; matrin 3 iso3	§491; §491	matrin-3 isoform a	P43243; A8MXP9	http://www.phosphosite.org/proteinAction.do?id=5836&showAllSites=true	FDQK*QELGR	3	412.211	10	24.8731	791691	765431	2.37932e+06	2.39818e+06
1.15395	3.46404e+06	A	4.59605	VPS16	VPS16	§510	vacuolar protein sorting-associated protein 16 homolog isoform 1	Q9H269	http://www.phosphosite.org/proteinAction.do?id=22281&showAllSites=true	AINQK*LGDTPGVSYSDIAAR	3	730.71	3	49.2043	272281	274593	314010	317057
1.16776	4.3782e+07	A	4.61233	HSPA4; HSPA4L; HSPH1	HSP70RY; HSPA4L; HSP105	§388; §388; §388	heat shock 70 kDa protein 4	P34932; O95757; Q92598	http://www.phosphosite.org/proteinAction.do?id=4150&showAllSites=true	GCALQCAILSPAFK*VR	3	635.666	12	62.0287	1.21008e+07	1.29168e+07	1.4819e+07	1.43955e+07
1.44409	719478	A	4.61279	SNAP47	SNAP47	§176	synaptosomal-associated protein 47	Q5SQN1	http://www.phosphosite.org/proteinAction.do?id=2410960&showAllSites=true	TRGEELTGLMAGSQK*R	3	616.651	3	38.3945	124210	120417	174976	178286
3.73417	6.83013e+06	A	4.65107	HNRNPA1; HNRNPA1L2	hnRNP A1; HNRNPA1L2	§52; §52	heterogeneous nuclear ribonucleoprotein A1 isoform a	P09651; Q32P51	http://www.phosphosite.org/proteinAction.do?id=2612&showAllSites=true	SHFEQWGTLTDCVVM#RDPNTK*R	4	702.58	5	50.5646	1.82353e+06	1.83465e+06	6.69274e+06	6.96752e+06
-4.38922	6.33639e+07	A	4.68649	HIST1H1C; HIST1H1D; HIST1H1E	H1C; H1D; H1E	§46; §47; §46	histone H1.2	P16403; P16402; P10412	http://www.phosphosite.org/proteinAction.do?id=3850&showAllSites=true	KASGPPVSELITK*AVAASK	3	656.709	18	61.3144	6.21065e+07	6.46213e+07	1.42174e+07	1.46551e+07
2.55582	1.05929e+07	A	4.76555	ANXA1	ANXA1	§53	annexin A1	P04083	http://www.phosphosite.org/proteinAction.do?id=1264&showAllSites=true	GGPGSAVSPYPTFNPSSDVAALHK*AIM#VK	4	757.885	4	68.5995	4.05271e+06	4.23657e+06	1.09499e+07	1.0236e+07
-1.17003	5.37009e+06	A	4.78128	HAX1	HAX1	§131	HCLS1-associated protein X-1 isoform b	O00165	http://www.phosphosite.org/proteinAction.do?id=2472749&showAllSites=true	DSMLK*YPDSHQPR	3	563.267	8	32.1237	1.24093e+06	1.15976e+06	1.01839e+06	1.03342e+06
3.28373	6.463e+07	A	4.78561	EIF4A1; EIF4A2; EIF4A2; EIF4A3	eIF4A1; eIF4A2; eIF4A2 iso2; DDX48	§54; §55; §56; §60	eukaryotic initiation factor 4A-I isoform 2	P60842; Q14240; Q14240-2; P38919	http://www.phosphosite.org/proteinAction.do?id=8031&showAllSites=true	GIYAYGFEK*PSAIQQR	3	647.999	14	51.5785	7.00989e+06	7.50093e+06	2.42133e+07	2.34363e+07
6.16923	3.73177e+06	A	4.79958	EIF4A1	eIF4A1	§193	eukaryotic initiation factor 4A-I isoform 2	P60842	http://www.phosphosite.org/proteinAction.do?id=8031&showAllSites=true	GFK*DQIYDIFQK	3	539.275	3	68.8305	236333	222788	1.46427e+06	1.36815e+06
-1.88602	4.46654e+07	A	4.80259	UBE2N	UBE2N	§82	ubiquitin-conjugating enzyme E2 N	P61088	http://www.phosphosite.org/proteinAction.do?id=9178&showAllSites=true	IYHPNVDK*LGR	3	475.925	17	33.8837	4.40258e+07	4.53051e+07	2.42319e+07	2.31329e+07
1.76004	2.79856e+06	A	4.81727	CCT2	CCT2	§284	T-complex protein 1 subunit beta isoform 2	P78371	http://www.phosphosite.org/proteinAction.do?id=12674&showAllSites=true	ILK*HGINCFINR	3	533.624	6	40.8996	946669	1.01344e+06	1.71957e+06	1.7303e+06
4.26271	4.66943e+07	A	4.82227	RPS20	RPS20	§8	40S ribosomal protein S20 isoform 2	P60866	http://www.phosphosite.org/proteinAction.do?id=18820&showAllSites=true	DTGK*TPVEPEVAIHR	3	588.308	19	34.4702	1.11588e+07	1.07494e+07	4.51436e+07	4.82449e+07
4.72252	1.55844e+07	A	4.88062	ACTA1; ACTA2; ACTB; ACTC1; ACTG1; ACTG2	ACTA1; ACTA2; ACTB; ACTC1; ACTG1; ACTG2	§328; §328; §326; §328; §326; §327	actin, alpha skeletal muscle	P68133; P62736; P60709; P68032; P63261; P63267	http://www.phosphosite.org/proteinAction.do?id=4106&showAllSites=true	EITALAPSTMK*IK	3	506.285	17	47.6693	3.3201e+06	3.27993e+06	1.61222e+07	1.50465e+07
4.72252	1.55844e+07	A	4.88062	ACTA1; ACTA2; ACTB; ACTC1; ACTG1; ACTG2	ACTA1; ACTA2; ACTB; ACTC1; ACTG1; ACTG2	§330; §330; §328; §330; §328; §329	actin, alpha skeletal muscle	P68133; P62736; P60709; P68032; P63261; P63267	http://www.phosphosite.org/proteinAction.do?id=4106&showAllSites=true	EITALAPSTMKIK*	3	506.285	21	47.6693	3.3201e+06	3.27993e+06	1.61222e+07	1.50465e+07
1.34504	1.33385e+06	A	4.89863	RRM2; RRM2B	RRM2; RRM2B	§364; §326	ribonucleoside-diphosphate reductase subunit M2 isoform 2	P31350; Q7LG56	http://www.phosphosite.org/proteinAction.do?id=9114&showAllSites=true	TNFFEK*R	2	528.267	5	34.3565	499126	528411	714976	667103
2.41638	1.91826e+06	A	4.96636	PPP6C	PPP6C	17	serine/threonine-protein phosphatase 6 catalytic subunit isoform a	O00743	http://www.phosphosite.org/proteinAction.do?id=1379&showAllSites=true	LCK*YLPENDLKR	3	554.959	3	36.8706	153434	157079	388334	361984
3.806	491263	A	4.96765	HN1; HN1	HN1; HN1 iso2	§69; §69	hematological and neurological expressed 1 protein isoform 2	Q9UK76; Q9UK76-2	http://www.phosphosite.org/proteinAction.do?id=3135&showAllSites=true	SAGAK*SSGGREDLESSGLQR	3	702.677	2	25.6805	131811	126341	474006	508519
1.42499	843724	A	4.98441	IFRD2	IFRD2	480	interferon-related developmental regulator 2	Q12894	http://www.phosphosite.org/proteinAction.do?id=20435&showAllSites=true	FEK*HLYNAAAFK	3	518.268	2	39.2152	323612	323514	465795	456353
1.83965	1.16855e+06	A	4.99296	TRIM47	TRIM47	§361	tripartite motif-containing protein 47	Q96LD4	http://www.phosphosite.org/proteinAction.do?id=15107&showAllSites=true	ELSFTK*SSQAVR	3	489.591	5	35.8307	115095	108558	202625	208817
4.88724	1.83024e+06	A	4.99527	PRKDC	DNAPK	§1913	DNA-dependent protein kinase catalytic subunit isoform 2	P78527	http://www.phosphosite.org/proteinAction.do?id=2072&showAllSites=true	INQVFHGSCITEGNELTK*TLIK	4	654.842	8	58.0864	379615	369374	1.89489e+06	1.7656e+06
12.6147	8.73e+06	A	5.04363	AARS	AARS	§677	alanyl-tRNA synthetase, cytoplasmic	P49588	http://www.phosphosite.org/proteinAction.do?id=9997&showAllSites=true	AVYTQDCPLAAAK*AIQGLR	3	720.712	4	62.6839	667370	716733	8.95449e+06	8.50551e+06
1.63167	1.14629e+06	A	5.06448	TMPO	TMPO iso6	356	thymopoietin isoform beta	P42166	http://www.phosphosite.org/proteinAction.do?id=16539&showAllSites=true	SHISDQSPLSSK*R	3	519.266	4	24.0751	227620	230386	361975	385341
7.4244	1.12133e+07	A	5.10454	TUBA1C	TUBA1C	280	tubulin alpha-1C chain	Q9BQE3	http://www.phosphosite.org/proteinAction.do?id=6979&showAllSites=true	IHFPLATYAPVISAEK*AYHEQLTVAEITNACFEPANQM#VK	4	1158.83	7	81.6588	1.35426e+06	1.43834e+06	1.01063e+07	1.06271e+07
1.07764	2.16945e+06	A	5.11068	MKRN2	MKRN2	§334	probable E3 ubiquitin-protein ligase makorin-2	Q9H000	http://www.phosphosite.org/proteinAction.do?id=2822986&showAllSites=true	YFEQGK*GTCPFGSK	3	573.931	4	38.5696	277186	257851	290777	285802
1.73127	6.30304e+06	A	5.2152	ENO1	ENO1	§80	c-myc promoter-binding protein-1 isoform MBP-1	P06733	http://www.phosphosite.org/proteinAction.do?id=2610&showAllSites=true	TIAPALVSK*K	3	381.236	8	31.6652	913378	848408	1.52167e+06	1.52846e+06
4.48411	1.52256e+06	A	5.25781	TCP1	CCT-alpha	§111	T-complex protein 1 subunit alpha isoform b	P17987	http://www.phosphosite.org/proteinAction.do?id=8013&showAllSites=true	QK*IHPTSVISGYR	3	533.958	4	34.7602	198829	191676	853771	897297
5.1385	339933	A	5.27216	RPL3	RPL3	§300	60S ribosomal protein L3 isoform a	P39023	http://www.phosphosite.org/proteinAction.do?id=4538&showAllSites=true	LIK*NNASTDYDLSDK	2	905.944	2	34.8225	63687.9	68620.3	333908	345957
1.38523	5.81251e+06	A	5.30244	LMNB1	Lamin B1	§271	lamin-B1 isoform 2	P20700	http://www.phosphosite.org/proteinAction.do?id=2156&showAllSites=true	LYKEELEQTYHAK*LENAR	4	588.051	9	44.2403	4.35339e+06	4.03874e+06	5.79867e+06	5.82635e+06
1.10968	1.33804e+06	A	5.30552	KHSRP	KHSRP	§109	far upstream element-binding protein 2	Q92945	http://www.phosphosite.org/proteinAction.do?id=9462&showAllSites=true	IGGDAATTVNNSTPDFGFGGQK*R	3	808.723	6	49.5999	1.21109e+06	1.20048e+06	1.34406e+06	1.33202e+06
-2.02999	3.37555e+09	A	5.31689	HIST1H2AC; HIST1H2AD; HIST1H2AE; HIST1H2AH; HIST1H2AI; HIST1H2AJ; HIST2H2AA3; HIST3H2A	H2AL; HIST1H2AD; HIST1H2AE; HIST1H2AH; H2A.1; H2AE; H2AO; HIST3H2A	§119; 119; §119; §119; §119; §119; §119; §119	histone H2A type 1-C	Q93077; P20671; P04908; Q96KK5; P0C0S8; Q99878; Q6FI13; Q7L7L0	http://www.phosphosite.org/proteinAction.do?id=12277&showAllSites=true	VTIAQGGVLPNIQAVLLPK*KTESHHK	4	723.916	68	61.5984	3.24864e+09	3.50246e+09	1.65505e+09	1.67064e+09
3.28308	2.65219e+07	A	5.31698	SUMO2	SUMO2	§5, §7, §11	small ubiquitin-related modifier 2 isoform b precursor	P61956	http://www.phosphosite.org/proteinAction.do?id=9675&showAllSites=true	EK*PK*EGVK*TENNDHINLK	4	609.562	8	28.2176	4.81291e+06	4.61644e+06	1.4966e+07	1.59913e+07
3.18608	1.61637e+06	A	5.3538	ANXA1	ANXA1	§257	annexin A1	P04083	http://www.phosphosite.org/proteinAction.do?id=1264&showAllSites=true	VLDLELK*GDIEK	3	495.943	2	52.8471	526528	488116	1.58659e+06	1.64615e+06
11.1619	3.62955e+07	A	5.35738	SQSTM1	SQSTM1	§435	sequestosome-1 isoform 2	Q13501	http://www.phosphosite.org/proteinAction.do?id=4472&showAllSites=true	NYDIGAALDTIQYSK*HPPPL	3	776.394	7	71.6195	3.28288e+06	3.22061e+06	3.70423e+07	3.55487e+07
5.46947	7.08438e+06	A	5.38385	NUFIP2	82-FIP	§109	nuclear fragile X mental retardation-interacting protein 2	Q7Z417	http://www.phosphosite.org/proteinAction.do?id=5440&showAllSites=true	EISLK*NLSSDEATNPISR	3	696.69	5	54.0824	1.24595e+06	1.34457e+06	7.3487e+06	6.82007e+06
7.78733	2.62364e+06	A	5.39822	CCT8	CCT-theta	§539	T-complex protein 1 subunit theta	P50990	http://www.phosphosite.org/proteinAction.do?id=4160&showAllSites=true	VDQIIMAKPAGGPKPPSGK*KDWDDDQND	4	784.881	8	40.7841	349772	324051	2.5912e+06	2.65608e+06
-1.95766	280305	A	5.41248	TKT	TKT	§232, §241	transketolase	P29401	http://www.phosphosite.org/proteinAction.do?id=4144&showAllSites=true	AFGQAK*HQPTAIIAK*TFK	3	729.067	1	41.8017	19493.5	21045	10252.5	10455.1
3.10914	545247	A	5.44055	DNAJC7	DNAJC7	§128	dnaJ homolog subfamily C member 7 isoform 2	Q99615	http://www.phosphosite.org/proteinAction.do?id=4197&showAllSites=true	ALELDHK*NAQAQQEFK	3	662.001	4	34.3565	174731	176006	524271	566223
1.41606	1.27049e+06	A	5.44585	EZR; RDX	ezrin; radixin	§3; §3	ezrin	P15311; P35241	http://www.phosphosite.org/proteinAction.do?id=971&showAllSites=true	PK*PINVR	2	469.283	6	20.7845	862649	931747	1.30801e+06	1.23297e+06
2.00374	1.69417e+06	A	5.46735	AUP1	AUP1	§209	ancient ubiquitous protein 1	Q9Y679	http://www.phosphosite.org/proteinAction.do?id=6896&showAllSites=true	GELVESLK*R	2	572.82	4	35	462836	437322	894061	909617
1.47787	1.46423e+06	A	5.52886	GANAB	GANAB	§269	neutral alpha-glucosidase AB isoform 2	Q14697	http://www.phosphosite.org/proteinAction.do?id=18277&showAllSites=true	LK*VTEGGEPYR	3	454.905	5	30.4437	500921	541682	789708	751123
1.51488	7.20715e+06	A	5.55903	TKT	TKT	§260	transketolase	P29401	http://www.phosphosite.org/proteinAction.do?id=4144&showAllSites=true	GITGVEDKESWHGK*PLPK	3	698.032	3	36.8706	1.36969e+06	1.38865e+06	2.1714e+06	2.00715e+06
4.50391	9.20192e+06	A	5.56725	PSMD1	PSMD1	§310	26S proteasome non-ATPase regulatory subunit 1 isoform 2	Q99460	http://www.phosphosite.org/proteinAction.do?id=5959&showAllSites=true	TSSAFVGK*TPEASPEPK	3	616.311	9	32.7629	2.03301e+06	2.05319e+06	9.1815e+06	9.22235e+06
3.4498	4.26638e+06	A	5.57288	TARDBP	TDP43	§145	TAR DNA-binding protein 43	Q13148	http://www.phosphosite.org/proteinAction.do?id=10272&showAllSites=true	TGHSK*GFGFVR	3	436.226	10	31.6652	957096	966821	3.18779e+06	3.44934e+06
1.39945	7.86997e+07	A	5.61582	PSMA6	PSMA6	§55	proteasome subunit alpha type-6	P60900	http://www.phosphosite.org/proteinAction.do?id=8078&showAllSites=true	K*VPDKLLDSSTVTHLFK	4	511.288	17	56.3851	5.42893e+07	5.8183e+07	7.75557e+07	7.98437e+07
1.39945	7.86997e+07	A	5.61582	PSMA6	PSMA6	§59	proteasome subunit alpha type-6	P60900	http://www.phosphosite.org/proteinAction.do?id=8078&showAllSites=true	KVPDK*LLDSSTVTHLFK	4	511.288	6	56.3851	5.42893e+07	5.8183e+07	7.75557e+07	7.98437e+07
2.30692	6.70611e+06	A	5.63476	ACTB; ACTG1	ACTB; ACTG1	118; 118	actin, cytoplasmic 1	P60709; P63261	http://www.phosphosite.org/proteinAction.do?id=4107&showAllSites=true	VAPEEHPVLLTEAPLNPKANREK*	4	667.362	3	43.6627	1.01993e+06	1.06112e+06	2.44893e+06	2.35188e+06
1.45301	425605	A	5.68016	HDAC1	HDAC1	412	histone deacetylase 1	Q13547	http://www.phosphosite.org/proteinAction.do?id=1133&showAllSites=true	ISICSSDK*R	3	393.864	4	23.0673	159435	151990	219379	233124
2.5308	2.35129e+06	A	5.7146	BAX; BAX; BAX	Bax; Bax iso5; Bax iso8	§57; §57; §57	apoptosis regulator BAX isoform beta	Q07812; Q07812-5; Q07812-8	http://www.phosphosite.org/proteinAction.do?id=4701&showAllSites=true	M#GGEAPELALDPVPQDASTK*K	3	762.042	4	49.0744	919238	938903	2.37375e+06	2.32884e+06
3.07219	1.5075e+06	A	5.75736	MRPS30	MRPS30	§245	28S ribosomal protein S30, mitochondrial	Q9NP92	http://www.phosphosite.org/proteinAction.do?id=2319622&showAllSites=true	ISK*QLAEFVPLDYSVPIEIPTIK	3	905.505	2	86.3039	142424	144100	441572	438684
5.92569	4.89477e+07	A	5.79452	SUMO1; SUMO1	SUMO1; SUMO1 iso2	78; 53	small ubiquitin-related modifier 1 isoform a precursor	P63165; A8MUS8	http://www.phosphosite.org/proteinAction.do?id=10661&showAllSites=true	IADNHTPK*ELGM#EEEDVIEVYQEQTGG	3	1054.48	17	68.3216	8.28039e+06	8.24011e+06	5.07873e+07	4.71081e+07
11.7712	333873	A	5.80636	ASNS	ASNS	§513	asparagine synthetase [glutamine-hydrolyzing] isoform b	P08243	http://www.phosphosite.org/proteinAction.do?id=12883&showAllSites=true	TK*EGYYYR	2	597.283	4	24.9924	14424.1	14236.7	161760	175611
2.14553	5.33991e+06	A	5.83668	HSPA1A; HSPA1B; HSPA1L	HSP70; HSP70-2; HSPA1L	§159; §159; §161	heat shock 70 kDa protein 1A/1B	P08107; NP_005337; P34931	http://www.phosphosite.org/proteinAction.do?id=4627&showAllSites=true	QATK*DAGVIAGLNVLR	3	580.664	6	57.7637	421852	408400	871992	909338
1.81735	6.52159e+06	A	5.83985	PLAA	PLAA	650	phospholipase A-2-activating protein	Q9Y263	http://www.phosphosite.org/proteinAction.do?id=19920&showAllSites=true	EGAQFSSHLINLLNPK*GKPANQLLALR	4	761.675	5	72.3392	1.27974e+06	1.21537e+06	2.36087e+06	2.17363e+06
2.0646	5.62299e+06	A	5.86228	PELO	PELO	254	protein pelota homolog	Q9BRX2	http://www.phosphosite.org/proteinAction.do?id=8933&showAllSites=true	YSLK*EALCDPTVASR	3	608.637	8	53.4	1079502	993568	2.12477e+06	2.15528e+06
1.58706	4.60341e+06	A	5.86875	ATP6V1A	ATP6V1A	256	V-type proton ATPase catalytic subunit A	P38606	http://www.phosphosite.org/proteinAction.do?id=8164&showAllSites=true	VLDALFPCVQGGTTAIPGAFGCGK*TVISQSLSK	3	1165.27	3	81.899	1.07776e+06	1.0916e+06	1.74242e+06	1.70048e+06
-1.07108	701027	A	5.88243	NOSIP	NOSIP	20	nitric oxide synthase-interacting protein	Q9Y314	http://www.phosphosite.org/proteinAction.do?id=19214&showAllSites=true	K*KDTAASGYGTQNIR	3	575.296	2	22.175	233276	253525	222639	231854
-1.07108	701027	A	5.88243	NOSIP	NOSIP	21	nitric oxide synthase-interacting protein	Q9Y314	http://www.phosphosite.org/proteinAction.do?id=19214&showAllSites=true	KK*DTAASGYGTQNIR	3	575.296	2	22.175	233276	253525	222639	231854
1.90281	602617	A	5.90617	MRPL24	MRPL24	100	39S ribosomal protein L24, mitochondrial precursor	Q96A35	http://www.phosphosite.org/proteinAction.do?id=19232&showAllSites=true	YIGK*TMDYR	3	420.873	2	32.1237	115209	117130	230231	211866
1.46685	1.55286e+07	A	5.90935	TKT	TKT	§254	transketolase	P29401	http://www.phosphosite.org/proteinAction.do?id=4144&showAllSites=true	GITGVEDK*ESWHGKPLPK	4	523.776	6	36.8706	2.52321e+06	2.4654e+06	3.61804e+06	3.69948e+06
-1.04647	1.18067e+06	A	5.9538	EIF3C; EIF3CL	eIF3C; eIF3CL	§894; §895	eukaryotic translation initiation factor 3 subunit C	Q99613; B5ME19	http://www.phosphosite.org/proteinAction.do?id=5737&showAllSites=true	K*NEGYMR	2	506.238	8	16.2868	1.16374e+06	1.19759e+06	1.17574e+06	1.08074e+06
-2.92791	3.32919e+06	A	5.95615	CSPG4	NG2	2316	chondroitin sulfate proteoglycan 4 precursor	Q6UVK1	http://www.phosphosite.org/proteinAction.do?id=7271&showAllSites=true	TPNPALK*NGQYWV	2	801.407	5	55.4418	3.18897e+06	3.4694e+06	1.1032e+06	1.17091e+06
14.9847	1.95828e+07	A	6.03193	PRPH; VIM	peripherin; vimentin	§288; §292	peripherin	P41219; P08670	http://www.phosphosite.org/proteinAction.do?id=4847&showAllSites=true	NLQEAEEWYK*SK	3	546.93	7	47.486	1.25111e+06	1.36259e+06	2.03052e+07	1.88605e+07
2.31604	2.54762e+06	A	6.03273	METAP2	MetAP2	§289	methionine aminopeptidase 2	P50579	http://www.phosphosite.org/proteinAction.do?id=12030&showAllSites=true	DATNTGIK*CAGIDVR	3	568.949	4	39.0392	226307	216227	494564	530364
11.8682	3.29759e+07	A	6.04043	TUBA1A; TUBA1B; TUBA1C; TUBA3D; TUBA3E	TUBA1A; TUBA1B; TUBA1C; TUBA3D; TUBA3E	§326; §326; §326; §326; §326	tubulin alpha-1A chain	Q71U36; P68363; Q9BQE3; Q13748; Q6PEY2	http://www.phosphosite.org/proteinAction.do?id=6833805&showAllSites=true	GDVVPK*DVNAAIATIK	3	575.656	15	58.3243	2.18789e+06	2.00865e+06	2.41023e+07	2.57029e+07
1.79654	1.52941e+06	A	6.04877	RAB13	Rab13	122	ras-related protein Rab-13	P51153	http://www.phosphosite.org/proteinAction.do?id=10302&showAllSites=true	LLLGNK*CDMEAK	3	502.587	5	38.685	515438	533261	919109	964925
-1.05402	772775	A	6.06149	EXOC4	EXOC4	§240	exocyst complex component 4 isoform b	Q96A65	http://www.phosphosite.org/proteinAction.do?id=11776&showAllSites=true	K*FLDTSHYSTAGSSSVR	3	652.985	2	35.7754	225579	220901	220876	202720
-1.32903	1.09186e+06	A	6.06931	MORF4L1; MORF4L1	MORF4L1; MORF4L1 iso2	§111; §72	mortality factor 4-like protein 1 isoform 1	Q9UBU8; Q9UBU8-2	http://www.phosphosite.org/proteinAction.do?id=8054&showAllSites=true	YVDTNLQK*QR	2	689.857	6	24.4524	1.0563e+06	1.12741e+06	786287	856803
3.8867	2.08494e+06	A	6.07331	SLC1A5	SLC1A5	§537	neutral amino acid transporter B(0) isoform 2	Q15758	http://www.phosphosite.org/proteinAction.do?id=7204&showAllSites=true	HYRGPAGDATVASEK*ESVM	3	707.001	6	37.4852	513392	559466	2.01218e+06	2.1577e+06
2.67091	2.65415e+06	A	6.07382	ABCF2; ABCF2	ABCF2; ABCF2 iso3	§339; §339	ATP-binding cassette sub-family F member 2 isoform b	Q9UG63; Q75MJ1	http://www.phosphosite.org/proteinAction.do?id=9078&showAllSites=true	FHWEQDQIAHMK*NYIAR	4	576.03	4	56.7548	380154	367282	1.00109e+06	995241
3.64632	297837	A	6.0766	NUP62	NUP62	504	nuclear pore glycoprotein p62	P37198	http://www.phosphosite.org/proteinAction.do?id=13294&showAllSites=true	KVEEVTK*VCEGR	3	516.6	2	22.287	65780.4	60360.4	226694	233255
2.50602	997538	A	6.08213	PSMD2	PSMD2	773	26S proteasome non-ATPase regulatory subunit 2	Q13200	http://www.phosphosite.org/proteinAction.do?id=16594&showAllSites=true	LAQGLTHLGK*GTLTLCPYHSDR	4	638.831	2	50.107	285648	306199	761099	722083
1.58381	1.97777e+06	A	6.10356	MDN1	midasin	466	midasin	Q9NU22	http://www.phosphosite.org/proteinAction.do?id=5983&showAllSites=true	LNSHATLLDK*	3	409.223	2	21.2122	621933	678038	1.04019e+06	1.01871e+06
8.76584	4.74949e+06	A	6.10476	ACTA1; ACTA2; ACTB; ACTC1; ACTG1; ACTG2	ACTA1; ACTA2; ACTB; ACTC1; ACTG1; ACTG2	§63; §63; §61; §63; §61; §62	actin, alpha skeletal muscle	P68133; P62736; P60709; P68032; P63261; P63267	http://www.phosphosite.org/proteinAction.do?id=4106&showAllSites=true	DSYVGDEAQSK*R	3	490.227	26	23.205	523863	559772	4.95451e+06	4.54446e+06
-1.23691	3.38029e+07	A	6.11952	KIAA0101	PAF	§24	PCNA-associated factor isoform 2	Q15004	http://www.phosphosite.org/proteinAction.do?id=14909&showAllSites=true	K*VLGSSTSATNSTSVSSR	3	628.32	7	24.0085	3.23402e+07	3.52656e+07	2.72652e+07	2.73919e+07
1.38348	4.72934e+06	A	6.15502	SPATS2L	DNAPTP6	383	SPATS2-like protein isoform a	Q9NUQ6	http://www.phosphosite.org/proteinAction.do?id=9706&showAllSites=true	TPCSSLLPLLNAHAATSGK*QSNFSR	4	693.603	2	59.1428	1.2686e+06	1.38405e+06	1.84043e+06	1.82947e+06
1.59533	8.64255e+06	A	6.17884	TTYH3	TTYH3	§508	protein tweety homolog 3	Q9C0H2	http://www.phosphosite.org/proteinAction.do?id=10116&showAllSites=true	AK*YLATSQPRPDSSGSH	3	639.313	11	23.674	5.24161e+06	5.59322e+06	8.26495e+06	9.02016e+06
1.12256	2.29488e+06	A	6.18973	WDR74	WDR74	§266	WD repeat-containing protein 74	Q6RFH5	http://www.phosphosite.org/proteinAction.do?id=1321971&showAllSites=true	LLGCLK*GLAGSVR	3	486.613	6	56.2605	680196	716048	749381	817981
1.21629	7.20907e+06	A	6.20484	UBE2L3; UBE2L3 iso2	UBE2L3; UBE2L3 iso2	§82; §82	ubiquitin-conjugating enzyme E2 L3	P68036; NP_937800	http://www.phosphosite.org/proteinAction.do?id=17491&showAllSites=true	IYHPNIDEK*GQVCLPVISAENWKPATK	4	806.166	6	60.0894	6.17376e+06	5.68043e+06	7.52537e+06	6.89278e+06
6.07209	115980	H	6.21664	SNX6	SNX6	265	sorting nexin-6 isoform a	Q9UNH7	http://www.phosphosite.org/proteinAction.do?id=13754&showAllSites=true	IGSSLYALGTQDSTDICK*FFLK	3	860.1	2	83.5526	18500	19701	111360	120600
5.68092	3.03471e+06	A	6.23139	ABCF2; ABCF2	ABCF2; ABCF2 iso3	441; 441	ATP-binding cassette sub-family F member 2 isoform b	Q9UG63; Q75MJ1	http://www.phosphosite.org/proteinAction.do?id=9078&showAllSites=true	VALVGPNGAGKSTLLK*	3	546.989	2	45.3155	379831	347771	2.13938e+06	1.99407e+06
3.29181	1.11964e+07	A	6.28626	ZC3H14; ZC3H14; ZC3H14	ZC3H14; ZC3H14 iso3; ZC3H14 iso4	197; 197; 163	zinc finger CCCH domain-containing protein 14 isoform 5	Q6PJT7; Q6PJT7-3; Q6PJT7-4	http://www.phosphosite.org/proteinAction.do?id=7043&showAllSites=true	DEDLNFVQENPLSQK*	3	630.634	2	39.8389	3.55248e+06	3.2501e+06	1.10193e+07	1.13735e+07
-1.24354	4.01597e+06	A	6.30854	PYGB	PYGB	§483	glycogen phosphorylase, brain form	P11216	http://www.phosphosite.org/proteinAction.do?id=8092&showAllSites=true	QSVFKDFYELEPEKFQNK*TNGITPR	4	783.146	3	62.6839	1.36949e+06	1.43249e+06	1.13108e+06	1.12215e+06
2.42365	3.53803e+06	A	6.33513	DDX3X; DDX3Y	DDX3; DDX3Y	491; 489	ATP-dependent RNA helicase DDX3X isoform 2	O00571; O15523	http://www.phosphosite.org/proteinAction.do?id=2659&showAllSites=true	SGK*SPILVATAVAAR	3	518.97	2	49.4075	538410	585850	1.36522e+06	1.35959e+06
3.43484	2.51827e+06	A	6.3385	FAF1; FAF1	FAF1; FAF1 iso2	§157; §157	FAS-associated factor 1	Q9UNN5; Q9UNN5-2	http://www.phosphosite.org/proteinAction.do?id=3984&showAllSites=true	TGDVEDSTVLK*SLHLPK	4	489.013	4	57.0166	702206	764100	2.56855e+06	2.46798e+06
2.83087	920079	A	6.34614	PRKDC	DNAPK	§1334	DNA-dependent protein kinase catalytic subunit isoform 2	P78527	http://www.phosphosite.org/proteinAction.do?id=2072&showAllSites=true	YNYSK*CTVVVR	3	501.586	3	34.9348	330285	319746	961367	878791
2.11152	493923	A	6.37648	UPF1	RENT1	§929	regulator of nonsense transcripts 1	Q92900	http://www.phosphosite.org/proteinAction.do?id=6958&showAllSites=true	K*LVNTINPGAR	2	648.873	2	31.0861	104946	114856	230257	233859
2.2473	669497	A	6.38834	EIF2S3	eIF2-gamma	§90	eukaryotic translation initiation factor 2 subunit 3	P41091	http://www.phosphosite.org/proteinAction.do?id=8907&showAllSites=true	IYK*LDDPSCPRPECYR	3	728.338	2	39.3367	202533	221697	465767	487603
2.79872	6.31238e+06	A	6.39207	ALDOA; ALDOB; ALDOC	ALDOA; ALDOB; ALDOC	§208; §208; §208	fructose-bisphosphate aldolase A	P04075; P05062; P09972	http://www.phosphosite.org/proteinAction.do?id=4109&showAllSites=true	CQYVTEK*VLAAVYK	3	595.978	2	61.5223	370876	388895	1.11125e+06	1.01514e+06
3.13235	1.28099e+06	A	6.39712	TAGLN2	TAGLN2	§171	transgelin-2	P37802	http://www.phosphosite.org/proteinAction.do?id=2618&showAllSites=true	NFSDNQLQEGK*NVIGLQMGTNR	3	859.754	8	59.0843	374428	363768	1.1943e+06	1.11799e+06
1.55283	3.01962e+06	A	6.40962	RPL10A	RPL10A	§133	60S ribosomal protein L10a	P62906	http://www.phosphosite.org/proteinAction.do?id=14300&showAllSites=true	AGK*FPSLLTHNENMVAK	3	657.675	2	47.9019	643830	704961	1.00748e+06	1.08696e+06
3.93768	1.83566e+06	A	6.41504	WARS	WARS	§366	tryptophanyl-tRNA synthetase, cytoplasmic isoform a	P23381	http://www.phosphosite.org/proteinAction.do?id=8536&showAllSites=true	MSASDPNSSIFLTDTAK*QIK	3	756.711	9	56.3186	228004	224784	851030	931906
2.87803	2.67544e+06	A	6.43369	ALDH1A3	ALDH1A3	§394	aldehyde dehydrogenase family 1 member A3	P47895	http://www.phosphosite.org/proteinAction.do?id=1284605&showAllSites=true	GLFIK*PTVFSEVTDNM#R	3	695.354	4	66.7	488793	535386	1.52313e+06	1.42449e+06
1.6495	1.96265e+06	A	6.4461	NCAPD2	CNAP1	§705	condensin complex subunit 1	Q15021	http://www.phosphosite.org/proteinAction.do?id=9044&showAllSites=true	QLYLNPK*GDSAR	3	492.592	2	34.2442	818544	781955	1.31764e+06	1.32238e+06
4.4114	7.07929e+06	A	6.45377	RPL11	RPL11	§38	60S ribosomal protein L11 isoform 1	P62913	http://www.phosphosite.org/proteinAction.do?id=14576&showAllSites=true	AAK*VLEQLTGQTPVFSK	3	644.358	9	58.623	1.67607e+06	1.53347e+06	7.40235e+06	6.75623e+06
2.85815	8.44283e+06	A	6.45869	LDHA; LDHA	LDH-A; LDH-A iso3	§81; §110	L-lactate dehydrogenase A chain isoform 2	P00338; B7Z5E3	http://www.phosphosite.org/proteinAction.do?id=4103&showAllSites=true	IVSGK*DYNVTANSK	3	537.278	14	27.1115	2.62155e+06	2.46173e+06	6.99789e+06	7.53089e+06
2.11945	1.13146e+06	A	6.47185	PRDX1	NKEF-A	§16	peroxiredoxin-1	Q06830	http://www.phosphosite.org/proteinAction.do?id=2615&showAllSites=true	IGHPAPNFK*ATAVMPDGQFK	3	747.381	4	49.2043	147497	161644	320807	334401
2.4906	864500	A	6.48081	WARS	WARS	264	tryptophanyl-tRNA synthetase, cytoplasmic isoform a	P23381	http://www.phosphosite.org/proteinAction.do?id=8536&showAllSites=true	HVTFNQVK*GIFGFTDSDCIGK	3	828.737	2	66.8034	162618	165061	421697	394420
4.70574	2.04356e+07	A	6.49188	EEF1A1; EEF1A1	eEF1A1; eEF1A1 iso3	§395; §359	elongation factor 1-alpha 1	P68104; Q9NZS6	http://www.phosphosite.org/proteinAction.do?id=3315&showAllSites=true	FLK*SGDAAIVDM#VPGKPM#CVESFSDYPPLGR	4	883.176	2	63.9156	4.54204e+06	4.14334e+06	2.05244e+07	2.03467e+07
20.5557	2.98205e+06	A	6.51102	HTRA2	HTRA2	§237	serine protease HTRA2, mitochondrial isoform 1 preproprotein	O43464	http://www.phosphosite.org/proteinAction.do?id=18279&showAllSites=true	IQTK*EPLPTLPLGR	3	559.661	4	54.3143	140549	149593	3.10331e+06	2.86079e+06
3.46354	2.19078e+06	A	6.54733	TCP1	CCT-alpha	§541	T-complex protein 1 subunit alpha isoform b	P17987	http://www.phosphosite.org/proteinAction.do?id=8013&showAllSites=true	LHPESKDDK*HGSYEDAVHSGALND	4	684.563	5	29.6629	603243	661810	2.2071e+06	2.17446e+06
-1.38178	5.69695e+06	A	6.55711	MIB1	MIB1	§28	E3 ubiquitin-protein ligase MIB1	Q86YT6	http://www.phosphosite.org/proteinAction.do?id=8949&showAllSites=true	WGK*QDGGEGHVGTVR	3	566.277	10	25.3033	5.52029e+06	5.87361e+06	4.31408e+06	3.93176e+06
7.36096	8.55345e+06	A	6.55763	HSPB1	HSP27	171	heat shock protein beta-1	P04792	http://www.phosphosite.org/proteinAction.do?id=989&showAllSites=true	KYTLPPGVDPTQVSSSLSPEGTLTVEAPM#PK*LATQSNEITIPVTFESR	4	1311.67	5	76.1103	366652	335545	2.60673e+06	2.56212e+06
2.70623	1.55143e+06	A	6.56115	DTX3L	DTX3L	354	E3 ubiquitin-protein ligase DTX3L	Q8TDB6	http://www.phosphosite.org/proteinAction.do?id=8897&showAllSites=true	GGELTLLGTQDDISAAK*QK	3	687.027	2	52.8471	216458	221016	619417	564490
3.53724	1.66957e+06	A	6.59677	HNRNPU; HNRNPU	hnRNP U; hnRNP U iso2	§265; §246	heterogeneous nuclear ribonucleoprotein U isoform b	Q00839; Q00839-2	http://www.phosphosite.org/proteinAction.do?id=4168&showAllSites=true	GYFEYIEENK*YSR	3	604.613	4	54.4185	457092	486902	1.65568e+06	1.68345e+06
1.55133	1.18265e+07	A	6.6136	GNB2L1	RACK1	§172	guanine nucleotide-binding protein subunit beta-2-like 1	P63244	http://www.phosphosite.org/proteinAction.do?id=4139&showAllSites=true	FSPNSSNPIIVSCGWDK*LVK	3	788.067	4	68.0003	3.32609e+06	3.13152e+06	5.02934e+06	4.98856e+06
5.25836	1.32775e+06	A	6.62411	CELF1; CELF1	CELF1; CELF1 iso4	§70; §97	CUGBP Elav-like family member 1 isoform 3	Q92879; Q92879-4	http://www.phosphosite.org/proteinAction.do?id=2464601&showAllSites=true	K*AALEAQNALHNMK	3	551.623	4	33.257	249151	255853	1.32095e+06	1.33455e+06
2.61655	2.43458e+06	A	6.66344	PSMA6	PSMA6	§164	proteasome subunit alpha type-6	P60900	http://www.phosphosite.org/proteinAction.do?id=8078&showAllSites=true	CDPAGYYCGFK*ATAAGVK	3	683.977	6	51.5178	845763	929405	2.42639e+06	2.21843e+06
-1.22331	1.35654e+06	A	6.66964	EDARADD; ENO1	EDARADD iso5; ENO1	5; §5	ectodysplasin-A receptor-associated adapter protein isoform B	L0R849; P06733	http://www.phosphosite.org/proteinAction.do?id=28762011&showAllSites=true	ILK*IHAR	2	482.806	3	41.4525	1.42052e+06	1.29256e+06	1.13186e+06	1.08597e+06
1.0965	872617	A	6.68096	KDM5B	JARID1B	§832	lysine-specific demethylase 5B	Q9UGL1	http://www.phosphosite.org/proteinAction.do?id=10472&showAllSites=true	SGGGK*SQNQLTVNELR	3	601.31	2	35.2812	221409	234147	237960	261558
3.0713	1.27676e+06	A	6.6976	DNAJB3; DNAJB6; DNAJB6; DNAJB6	DNAJB3; DNAJB6; DNAJB6 iso2; DNAJB6 iso3	§60; §60; §60; §60	dnaJ homolog subfamily B member 3	Q8WWF6; O75190; O75190-2; O75190-3	http://www.phosphosite.org/proteinAction.do?id=18831317&showAllSites=true	QVAEAYEVLSDAK*KR	3	607.655	2	44.3874	396632	434779	1.21629e+06	1.33723e+06
2.26969	1.9853e+06	A	6.71815	IFI16	IFI16	§674	gamma-interferon-inducible protein 16 isoform 1	Q16666	http://www.phosphosite.org/proteinAction.do?id=2994&showAllSites=true	SASVTPK*INQLCSQTK	3	625.991	3	38.1527	665468	605110	1.48584e+06	1.39799e+06
1.18761	546716	A	6.7616	CCDC71L	FLJ36031	96	hypothetical protein LOC168455	Q8N9Z2	http://www.phosphosite.org/proteinAction.do?id=15349901&showAllSites=true	SK*DVYGYSSCR	3	479.214	7	26.8723	482359	438339	566963	526469
3.24798	320878	A	6.78725	ESYT1; ESYT1	ESYT1; ESYT1 iso2	833; 843	extended synaptotagmin-1 isoform 1	Q9BSJ8; Q9BSJ8-2	http://www.phosphosite.org/proteinAction.do?id=4201&showAllSites=true	HLSPYATLTVGDSSHK*TK	3	686.02	1	34.5277	46010	41796	140847	144345
5.35095	1.65705e+06	A	6.803	RARS	RARS	§393	arginyl-tRNA synthetase, cytoplasmic	P54136	http://www.phosphosite.org/proteinAction.do?id=8094&showAllSites=true	SDGGYTYDTSDLAAIK*QR	3	692.327	4	49.1392	119020	119878	649446	628887
2.98918	868968	A	6.81537	POLD1	POLD1	§447	DNA polymerase delta catalytic subunit	P28340	http://www.phosphosite.org/proteinAction.do?id=17074&showAllSites=true	DTK*VVSMVGR	2	603.319	2	33.1968	91755.7	100476	301153	273461
2.232	9.06568e+06	A	6.83527	GNB2L1	RACK1	§130	guanine nucleotide-binding protein subunit beta-2-like 1	P63244	http://www.phosphosite.org/proteinAction.do?id=4139&showAllSites=true	DKTIK*LWNTLGVCK	3	597.326	14	55.936	1.2201e+06	1.32896e+06	2.89909e+06	2.79044e+06
2.48518	7.64864e+06	A	6.84282	ATAD1	ATAD1	§263	ATPase family AAA domain-containing protein 1	Q8NBU5	http://www.phosphosite.org/proteinAction.do?id=1285860&showAllSites=true	FHINQPALK*QR	3	489.272	4	34.2442	1.95882e+06	1.82675e+06	4.47631e+06	4.93152e+06
4.01188	4.62235e+06	A	6.85201	TUBB; TUBB2A; TUBB2B; TUBB4A; TUBB4B	TUBB; TUBB2A; TUBB2B; TUBB4; TUBB2C	§350; §350; §350; §350; §350	tubulin beta chain	P07437; Q13885; Q9BVA1; P04350; P68371	http://www.phosphosite.org/proteinAction.do?id=2690&showAllSites=true	NSSYFVEWIPNNVK*TAVCDIPPR	4	705.85	35	77.9227	477574	470092	1.95599e+06	1.84593e+06
1.83808	706686	A	6.87354	EZR	ezrin	§162	ezrin	P15311	http://www.phosphosite.org/proteinAction.do?id=971&showAllSites=true	VMDQHK*LTR	2	621.325	4	19.0993	392150	376789	672338	741033
1.74945	2.13372e+06	A	6.87357	USP14	USP14	§300	ubiquitin carboxyl-terminal hydrolase 14 isoform b	P54578	http://www.phosphosite.org/proteinAction.do?id=12599&showAllSites=true	LQEEITK*QSPTLQR	3	595.655	5	36.0622	521501	574784	989798	928097
1.97582	6.68313e+06	A	6.8757	CLINT1; CLINT1	ENTH; ENTH iso2	625; 625	clathrin interactor 1 isoform 1	Q14677; Q14677-2	http://www.phosphosite.org/proteinAction.do?id=10598&showAllSites=true	QDAFANFANFSK*	2	737.341	7	63.9156	1.46705e+06	1.61699e+06	3.00724e+06	3.08627e+06
2.56259	5.93629e+06	A	6.88343	BIRC2	BIRC2	§126	baculoviral IAP repeat-containing protein 2	Q13490	http://www.phosphosite.org/proteinAction.do?id=2611718&showAllSites=true	QLYPSCSFIQNLVSASLGSTSK*NTSPM#R	3	1068.52	4	86.4202	2.28106e+06	2.35197e+06	6.22523e+06	5.64735e+06
5.96509	7.16481e+06	A	6.90557	PKM; PKM	PKM2; PKM2 iso2	§206; §206	pyruvate kinase isozymes M1/M2 isoform c	P14618; P14618-2	http://www.phosphosite.org/proteinAction.do?id=4126&showAllSites=true	QKGADFLVTEVENGGSLGSK*K	3	760.061	9	54.2571	625427	585442	3.45075e+06	3.77219e+06
2.19547	4.82299e+06	A	6.90656	NGLY1	NGLY1	§419	peptide-N(4)-(N-acetyl-beta-glucosaminyl)asparagine amidase isoform 2	Q96IV0	http://www.phosphosite.org/proteinAction.do?id=16190&showAllSites=true	DTINGLNK*QR	3	424.893	11	24.5135	2.22228e+06	2.17131e+06	4.69082e+06	4.95515e+06
4.37979	749230	A	6.91239	CYCS	CYCS	§54	cytochrome c	P99999	http://www.phosphosite.org/proteinAction.do?id=15706&showAllSites=true	TGQAPGYSYTAANK*NK	3	595.624	4	25.4304	74338.5	75176	311417	343424
4.13755	1.36609e+06	A	6.91873	VAT1	VAT1	§372	synaptic vesicle membrane protein VAT-1 homolog	Q99536	http://www.phosphosite.org/proteinAction.do?id=10250&showAllSites=true	VADAMK*QMQEK	3	464.892	5	26.5066	339371	320964	1.42507e+06	1.3071e+06
-1.12173	5.61839e+06	A	6.92463	GADD45A	GADD45A	§29	growth arrest and DNA damage-inducible protein GADD45 alpha isoform 2	P24522	http://www.phosphosite.org/proteinAction.do?id=4039001&showAllSites=true	M#DKVGDALEEVLSK*ALSQR	3	740.383	7	83.4499	1.5809e+06	1.43331e+06	1.36665e+06	1.32046e+06
1.11386	4.49516e+06	A	7.00099	PSMD1	PSMD1	§838	26S proteasome non-ATPase regulatory subunit 1 isoform 2	Q99460	http://www.phosphosite.org/proteinAction.do?id=5959&showAllSites=true	VSTAVLSITAK*AK	3	468.28	8	43.1157	4.09271e+06	3.97859e+06	4.47594e+06	4.51438e+06
-1.0183	1.29554e+06	A	7.01304	CSDA; CSDA; YBX1; YBX2	NF-GMB; NF-GMB iso2; YB-1; YBX2	§96; §96; §64; §99	DNA-binding protein A isoform b	P16989; P16989-2; P67809; Q9Y2T7	http://www.phosphosite.org/proteinAction.do?id=2948&showAllSites=true	VLGTVK*WFNVR	3	478.274	3	60.2234	1.32999e+06	1.26109e+06	1.29095e+06	1.25357e+06
1.48824	404760	A	7.02285	NANP	HDHD4	84	N-acylneuraminate-9-phosphatase	Q8TBE9	http://www.phosphosite.org/proteinAction.do?id=8041&showAllSites=true	TSHWEEAIQETK*GGAANR	3	700.335	1	40.7841	69168.1	76396.7	112405	104230
1.06534	4.79858e+06	A	7.05971	NME1-NME2; NME2	NME1-NME2; NME2	171; §56	NME1-NME2 protein	P22392-2; P22392	http://www.phosphosite.org/proteinAction.do?id=14737014&showAllSites=true	QHYIDLK*DRPFFPGLVK	4	547.548	8	59.0259	4.43544e+06	4.57311e+06	5.0024e+06	4.59477e+06
4.15898	1.75328e+06	A	7.0762	CDK1	CDK1	§24	cyclin-dependent kinase 1 isoform 4	P06493	http://www.phosphosite.org/proteinAction.do?id=582&showAllSites=true	HK*TTGQVVAMK	3	438.571	3	18.8	342826	333421	1.33589e+06	1476612
1.03833	2.26168e+06	A	7.08491	USP5; USP5	USP5; USP5 iso2	§558; §558	ubiquitin carboxyl-terminal hydrolase 5 isoform 1	P45974; P45974-2	http://www.phosphosite.org/proteinAction.do?id=10680&showAllSites=true	SVAVK*TTR	2	488.283	9	14.7981	2.28452e+06	2.07188e+06	2.14837e+06	2.37498e+06
2.76457	715204	A	7.08645	GART	GART	63	trifunctional purine biosynthetic protein adenosine-3 isoform 1	P22102	http://www.phosphosite.org/proteinAction.do?id=4136&showAllSites=true	ISNTAISISDHTALAQFCK*EK	3	816.744	1	53.1129	245740	271666	735152	695256
2.14762	6.56047e+06	A	7.08945	ENO1	ENO1	§406	c-myc promoter-binding protein-1 isoform MBP-1	P06733	http://www.phosphosite.org/proteinAction.do?id=2610&showAllSites=true	LAK*YNQLLR	2	616.859	2	40.3846	408758	451903	885734	962641
-1.02958	5.24549e+06	A	7.09689	SNRPB2	snRNP B2	§85	U2 small nuclear ribonucleoprotein B	P08579	http://www.phosphosite.org/proteinAction.do?id=4114&showAllSites=true	IQYAK*TDSDIISK	3	532.614	7	36.2035	1744804	1.6458e+06	1.72922e+06	1.56396e+06
-1.75418	460053	A	7.09768	SSRP1	SSRP1	33	FACT complex subunit SSRP1	Q08945	http://www.phosphosite.org/proteinAction.do?id=2869&showAllSites=true	QGIIFK*NSK	2	574.825	2	31.0861	436964	483142	261666	262856
-1.97177	2.23975e+07	A	7.09933	H2AFY	H2AFY	§123	core histone macro-H2A.1 isoform 2	O75367	http://www.phosphosite.org/proteinAction.do?id=9453&showAllSites=true	GK*LEAIITPPPAKK	3	526.319	34	39.3942	2.23695e+07	2.24255e+07	1.07889e+07	1.19293e+07
2.09739	1.54337e+06	A	7.1048	ASF1B	ASF1B	§129	histone chaperone ASF1B	Q9NVP2	http://www.phosphosite.org/proteinAction.do?id=2317102&showAllSites=true	ENPPMK*PDFSQLQR	3	600.961	3	47.363	64356.3	66479.8	144100	130314
-2.00109	3.09789e+08	A	7.10528	HIST2H2AB; HIST2H2AC	HIST2H2AB; HIST2H2AC	§120; §120	histone H2A type 2-B	Q8IUE6; Q16777	http://www.phosphosite.org/proteinAction.do?id=10284633&showAllSites=true	VTIAQGGVLPNIQAVLLPKK*TESHK	5	551.922	39	65.5307	3.03017e+08	3.16562e+08	1.62588e+08	1.47032e+08
2.02832	6.56293e+06	A	7.11588	HNRNPM; HNRNPM	hnRNP M; hnRNP M iso2	§69; §69	heterogeneous nuclear ribonucleoprotein M isoform a	P52272; P52272-2	http://www.phosphosite.org/proteinAction.do?id=8716&showAllSites=true	GGNRFEPYANPTK*R	3	574.289	13	30.2023	1.85416e+06	2.05064e+06	4.00579e+06	3.91441e+06
4.21531	1.32338e+06	A	7.13408	PDCD5	PDCD5	§20	programmed cell death protein 5	O14737	http://www.phosphosite.org/proteinAction.do?id=5749&showAllSites=true	LAELQAK*HGDPGDAAQQEAK	3	731.029	6	27.9756	305873	322020	1.39014e+06	1.25662e+06
-3.24187	2.04274e+07	A	7.1416	GNAI1; GNAI2; GNAI3; GNAL; GNAL; GNAO1; GNAS; GNAS; GNAS; GNAS; GNAS; GNAT1; GNAT2; GNAT3	G-alpha1(i); G-alpha2(i); G-alpha3(i); GNAL; GNAL iso2; GNAO1; G-alpha-s; G-alpha-s iso2; G-alpha-s iso3; G-alpha-s iso4; G-alpha-s iso5; GNAT1; GNAT2; GNAT3	§46; §46; §46; §55; §132; §46; §53; §53; §53; §696; §696; §42; §46; §46	guanine nucleotide-binding protein G(i) subunit alpha-1	P63096; P04899; P08754; P38405; P38405-2; P09471; P63092; P63092-2; P63092-3; Q5JWF2; Q5JWF2-2; P11488; P19087; A8MTJ3	http://www.phosphosite.org/proteinAction.do?id=17463&showAllSites=true	LLLLGAGESGK*STIVK	3	567.337	6	53.5806	7.64032e+06	8.41455e+06	2.35113e+06	2.60122e+06
1.69364	1.45142e+07	A	7.16882	LAMTOR1	LAMTOR1	60	ragulator complex protein LAMTOR1	Q6IAA8	http://www.phosphosite.org/proteinAction.do?id=2650&showAllSites=true	TDEQALLSSILAK*TASNIIDVSAADSQGM#EQHEYM#DR	4	1046.74	8	95.9052	3.46287e+06	3.18102e+06	5.75799e+06	5.49437e+06
2.88852	1.04424e+06	A	7.17223	TBCA	TBCA	§51	tubulin-specific chaperone A	O75347	http://www.phosphosite.org/proteinAction.do?id=8328&showAllSites=true	MRAEDGENYDIK*K	3	561.598	4	25.8027	349706	373324	991282	1.0972e+06
2.88852	1.04424e+06	A	7.17223	TBCA	TBCA	§52	tubulin-specific chaperone A	O75347	http://www.phosphosite.org/proteinAction.do?id=8328&showAllSites=true	MRAEDGENYDIKK*	3	561.598	2	25.8027	349706	373324	991282	1.0972e+06
8.77954	893366	A	7.17343	CDK5	CDK5	§128	cyclin-dependent kinase 5 isoform 2	Q00535	http://www.phosphosite.org/proteinAction.do?id=585&showAllSites=true	DLK*PQNLLINR	3	479.944	2	51.2819	61322	67875.4	583944	550350
3.10236	1.16913e+07	A	7.18146	PKM; PKM	PKM2; PKM2 iso2	§270; §270	pyruvate kinase isozymes M1/M2 isoform c	P14618; P14618-2	http://www.phosphosite.org/proteinAction.do?id=4126&showAllSites=true	IISK*IENHEGVR	3	503.611	8	26.989	931123	928099	2.73754e+06	3.03044e+06
4.83345	2.48415e+07	A	7.19914	VIM	vimentin	§129	vimentin	P08670	http://www.phosphosite.org/proteinAction.do?id=2622&showAllSites=true	FLEQQNK*ILLAELEQLKGQGK	4	636.106	11	71.9743	5.2869e+06	4.99208e+06	2.52561e+07	2.44269e+07
2.40895	2.41509e+06	A	7.21781	KPNA6	KPNA6	106	importin subunit alpha-7	O60684	http://www.phosphosite.org/proteinAction.do?id=20309&showAllSites=true	K*LLSKEPSPPIDEVINTPR	3	749.75	2	50.235	125342	113169	277743	296818
3.59633	2.37448e+06	A	7.21869	GCN1L1	GCN1L1	2247	translational activator GCN1	Q92616	http://www.phosphosite.org/proteinAction.do?id=13816&showAllSites=true	LIGNESK*GEHVPGFCLPK	3	699.358	3	49.3401	85739.6	94963.4	312157	337711
-3.37008	4.76771e+06	A	7.22975	HIST1H1A; HIST1H1B; HIST1H1C; HIST1H1D; HIST1H1E	H1F1; H1B; H1C; H1D; H1E	§93; §93; §90; §91; §90	histone H1.1	Q02539; P16401; P16403; P16402; P10412	http://www.phosphosite.org/proteinAction.do?id=17070&showAllSites=true	SLVSK*GTLVQTK	3	458.937	12	35.6607	4.93616e+06	4.59927e+06	1.45335e+06	1.37609e+06
13.099	729398	A	7.26265	DIABLO	DIABLO	§191	diablo homolog, mitochondrial isoform 1 precursor	Q9NR28	http://www.phosphosite.org/proteinAction.do?id=21947&showAllSites=true	NHIQLVK*LQVEEVHQLSR	4	571.818	2	51.006	55250.2	56116.6	691940	766856
1.45706	1.74395e+06	A	7.27477	TTI1	TTI1	261	TEL2-interacting protein 1 homolog	O43156	http://www.phosphosite.org/proteinAction.do?id=18454&showAllSites=true	VQAK*PAVEHR	3	416.898	4	14.6557	683675	652973	944634	1.00295e+06
3.58284	1.36715e+06	A	7.27833	CCT2	CCT2	§203	T-complex protein 1 subunit beta isoform 2	P78371	http://www.phosphosite.org/proteinAction.do?id=12674&showAllSites=true	LKGSGNLEAIHIIK*K	3	579.012	2	37.7299	107409	110482	371870	408800
-1.91428	2.82211e+06	A	7.28996	RPL28	RPL28	§72	60S ribosomal protein L28 isoform 2	P46779	http://www.phosphosite.org/proteinAction.do?id=23249&showAllSites=true	K*PATSYVR	2	518.283	6	19.9073	2.67664e+06	2.96759e+06	1.42652e+06	1.52197e+06
1.22145	8.29143e+06	A	7.30064	HSPH1	HSP105	360	heat shock protein 105 kDa	Q92598	http://www.phosphosite.org/proteinAction.do?id=2297&showAllSites=true	FFGK*DISTTLNADEAVAR	3	690.348	6	58.5018	1.66378e+06	1.50043e+06	1.91229e+06	1.95263e+06
2.31986	905876	A	7.32269	ALDH1A3	ALDH1A3	§150	aldehyde dehydrogenase family 1 member A3	P47895	http://www.phosphosite.org/proteinAction.do?id=1284605&showAllSites=true	YFAGWADK*IQGK	3	499.921	2	52.6847	195584	194456	449740	455097
3.38178	4.11504e+06	A	7.34441	CCDC50	CCDC50 iso2	§152	coiled-coil domain-containing protein 50 short isoform	Q8IVM0	http://www.phosphosite.org/proteinAction.do?id=6824&showAllSites=true	AYADSYYYEDGGMK*PR	3	667.288	10	42.0877	1.19251e+06	1.24115e+06	3.90134e+06	4.32875e+06
1.77352	7.61937e+06	A	7.35588	RNH1	RNH1	§89	ribonuclease inhibitor	P13489	http://www.phosphosite.org/proteinAction.do?id=8606&showAllSites=true	IQK*LSLQNCCLTGAGCGVLSSTLR	3	917.463	8	63.3403	2.59271e+06	2.87722e+06	4.66475e+06	5.03626e+06
2.96383	3.31141e+06	A	7.35814	STEAP3	STEAP3	§484	metalloreductase STEAP3 isoform b	Q658P3	http://www.phosphosite.org/proteinAction.do?id=20914&showAllSites=true	FTLPTDHALAEK*TSHV	3	627.655	4	50.1808	1.05914e+06	1.17541e+06	3.32119e+06	3.30162e+06
8.84987	548724	A	7.36114	KARS; KARS	KARS; KARS iso2	190; 218	lysyl-tRNA synthetase isoform 1	Q15046; Q15046-2	http://www.phosphosite.org/proteinAction.do?id=2233601&showAllSites=true	RGDIIGVQGNPGK*TK	3	551.972	3	25.983	53474.7	51337.1	439645	487926
-3.78033	5.42054e+06	A	7.36864	HIST1H3A; HIST2H3A; HIST3H3	H3; HIST2H3A; HIST3H3	§28; §28; §28	histone H3.1	P68431; Q71DI3; Q16695	http://www.phosphosite.org/proteinAction.do?id=7541&showAllSites=true	K*SAPATGGVK	2	515.288	6	12.9644	5.13811e+06	5.70297e+06	1.40964e+06	1.45812e+06
-5.89023	3.07683e+08	A	7.36893	H2AFJ; HIST1H2AD; HIST1H2AH; HIST1H2AI; HIST1H2AJ; HIST2H2AA3; HIST2H2AC	H2AFJ; HIST1H2AD; HIST1H2AH; H2A.1; H2AE; H2AO; HIST2H2AC	§96, §120; 96, 120; §96, §120; §96, §120; §96, §120; §96, §120; §96, §120	histone H2A.J	Q9BTM1; P20671; Q96KK5; P0C0S8; Q99878; Q6FI13; Q16777	http://www.phosphosite.org/proteinAction.do?id=9429&showAllSites=true	DEELNK*LLGKVTIAQGGVLPNIQAVLLPKK*	4	857.497	5	83.6228	3.15621e+08	2.99745e+08	5.4958e+07	4.95144e+07
8.98738	2.62502e+07	A	7.37176	TUBA1A; TUBA1B; TUBA1C	TUBA1A; TUBA1B; TUBA1C	§112; §112; §112	tubulin alpha-1A chain	Q71U36; P68363; Q9BQE3	http://www.phosphosite.org/proteinAction.do?id=6833805&showAllSites=true	GHYTIGK*EIIDLVLDR	3	652.69	15	81.6588	1.00823e+06	960797	9.3094e+06	8.38696e+06
3.72293	995729	A	7.37827	IMPDH2; IMPDH2	IMPDH2; IMPDH2 iso3	§195; §170	inosine-5-monophosphate dehydrogenase 2	P12268; E7ETK5	http://www.phosphosite.org/proteinAction.do?id=4122&showAllSites=true	REDLVVAPAGITLK*EANEILQR	3	850.473	1	71.4221	281412	253504	1.01216e+06	979298
2.23253	2.20739e+06	A	7.38213	CORO7	coronin 7	§508	coronin-7 isoform 2	P57737	http://www.phosphosite.org/proteinAction.do?id=9028&showAllSites=true	GLNLTTPGESDGFCANK*LR	3	722.02	2	53.7577	328181	364330	790499	755554
-2.21107	6.11427e+06	A	7.38316	HSPA1A; HSPA1B	HSP70; HSP70-2	§190; §190	heat shock 70 kDa protein 1A/1B	P08107; NP_005337	http://www.phosphosite.org/proteinAction.do?id=4627&showAllSites=true	IINEPTAAAIAYGLDRTGK*GER	4	608.324	5	56.6395	2.41629e+06	2.22709e+06	1.10485e+06	995210
1.9243	1.13677e+06	A	7.39228	ITCH	ITCH	§513	E3 ubiquitin-protein ligase Itchy homolog	Q96J02	http://www.phosphosite.org/proteinAction.do?id=6511&showAllSites=true	TGK*SALDNGPQIAYVR	3	601.983	1	43.7814	439828	396132	795731	812909
1.37983	1.99777e+06	A	7.40368	RPS3	RPS3	§18	40S ribosomal protein S3	P23396	http://www.phosphosite.org/proteinAction.do?id=5815&showAllSites=true	FVADGIFK*AELNEFLTR	3	695.365	8	88.6933	681314	660022	962950	887869
2.3793	4.98851e+06	A	7.40486	ALDOA	ALDOA	§101	fructose-bisphosphate aldolase A	P04075	http://www.phosphosite.org/proteinAction.do?id=4109&showAllSites=true	SK*GGVVGIKVDKGVVPLAGTNGETTTQGLDGLSER	4	889.226	4	54.7293	1.04089e+06	1.00054e+06	2.55574e+06	2.30142e+06
2.3793	4.98851e+06	A	7.40486	ALDOA	ALDOA	§111	fructose-bisphosphate aldolase A	P04075	http://www.phosphosite.org/proteinAction.do?id=4109&showAllSites=true	SKGGVVGIKVDK*GVVPLAGTNGETTTQGLDGLSER	4	889.226	5	54.7293	1.04089e+06	1.00054e+06	2.55574e+06	2.30142e+06
3.61214	5.54144e+06	A	7.41367	RAD18	RAD18	§186	E3 ubiquitin-protein ligase RAD18	Q9NS91	http://www.phosphosite.org/proteinAction.do?id=2954&showAllSites=true	SVEEIAPDPSEAK*RPEPPSTSTLK	3	893.787	6	41.1847	1.58025e+06	1.48798e+06	5.25094e+06	5.83193e+06
3.43916	2.82677e+06	A	7.44606	OTUD7B	Cezanne	§511	OTU domain-containing protein 7B	Q6GQQ9	http://www.phosphosite.org/proteinAction.do?id=2882&showAllSites=true	LGSFGK*TLGSK	3	403.559	9	35.6607	778659	865211	2.797e+06	2.85655e+06
4.23257	712732	A	7.46263	EZR	ezrin	§139	ezrin	P15311	http://www.phosphosite.org/proteinAction.do?id=971&showAllSites=true	FGDYNK*EVHK	3	450.886	2	23.8741	163561	173224	675122	750342
2.56224	508886	A	7.46952	PCM1	PCM-1	§492	pericentriolar material 1 protein	Q15154	http://www.phosphosite.org/proteinAction.do?id=3133&showAllSites=true	LQK*LNEVR	2	557.322	3	26.0978	188321	208897	482007	535764
3.93866	1.55836e+06	A	7.4736	ANKRD52	ANKRD52	105	serine/threonine-protein phosphatase 6 regulatory ankyrin repeat subunit C	Q8NB46	http://www.phosphosite.org/proteinAction.do?id=16638&showAllSites=true	DK*LWQTPLHVAAANR	3	611.995	3	51.2819	282626	254254	1.08263e+06	1.03196e+06
1.43236	1.30205e+07	A	7.47562	EEF2	eEF-2	§239	elongation factor 2	P13639	http://www.phosphosite.org/proteinAction.do?id=960&showAllSites=true	FAAK*GEGQLGPAER	3	515.599	13	30.6807	4.42008e+06	4.91346e+06	6.6175e+06	6.75147e+06
5.85222	2.3972e+06	A	7.47984	EPN2	epsin 2 iso5	§188	epsin-2 isoform c	Q52LD0	http://www.phosphosite.org/proteinAction.do?id=23217913&showAllSites=true	GSSQPNLSTSHSEQEYGK*AGGSPASYHGSTSPR	4	866.394	5	30.3863	387957	431287	2.45625e+06	2.33814e+06
4.96809	3.40817e+06	A	7.48694	HNRNPA0	hnRNP A0	154	heterogeneous nuclear ribonucleoprotein A0	Q13151	http://www.phosphosite.org/proteinAction.do?id=2637&showAllSites=true	GFGFVYFQNHDAADK*AAVVK	3	766.715	5	57.574	370052	362894	1.72428e+06	1.91706e+06
2.09816	1.41045e+06	A	7.48995	RNPEP	RNPEP	163	aminopeptidase B	Q9H4A4	http://www.phosphosite.org/proteinAction.do?id=14008&showAllSites=true	KK*PFVYTQGQAVLNR	3	621.679	4	39.3367	280176	306032	644602	585358
-2.49852	494512	A	7.52322	HIST1H4A; HIST4H4	H4; H4H4	§80; §80	histone H4	P62805; Q6DRA9	http://www.phosphosite.org/proteinAction.do?id=984&showAllSites=true	K*TVTAM#DVVYALKR	3	575.65	4	49.2043	478633	510390	187393	208451
6.41511	6.19958e+06	A	7.54175	HNRNPH2	hnRNP H2	§35	heterogeneous nuclear ribonucleoprotein H2	P55795	http://www.phosphosite.org/proteinAction.do?id=3202&showAllSites=true	FFSDCK*IQNGTSGIR	3	615.297	5	43.1738	538237	576033	3.38348e+06	3.76468e+06
2.57557	4.99906e+06	A	7.55003	FAF2	ETEA	§367	FAS-associated factor 2	Q96CS3	http://www.phosphosite.org/proteinAction.do?id=8616&showAllSites=true	IIFK*LPNDSR	3	439.582	6	50.6933	1.83734e+06	2.04458e+06	4.90467e+06	5.09345e+06
-1.19507	2.06729e+06	A	7.56513	UBE2E1	UBE2E1 iso2	§43	ubiquitin-conjugating enzyme E2 E1 isoform 2	P51965	http://www.phosphosite.org/proteinAction.do?id=9830800&showAllSites=true	NSK*LLSTSAK	2	581.825	6	22.175	1.9567e+06	2.17788e+06	1.81139e+06	1.64831e+06
2.47172	632030	A	7.56845	CACYBP	CacyBP	51	calcyclin-binding protein isoform 2	Q9HB71	http://www.phosphosite.org/proteinAction.do?id=9293&showAllSites=true	K*AELLDNEKPAAVVAPITTGYTVK	3	881.485	1	55.6705	266348	245062	602304	661756
2.47172	632030	A	7.56845	CACYBP	CacyBP	59	calcyclin-binding protein isoform 2	Q9HB71	http://www.phosphosite.org/proteinAction.do?id=9293&showAllSites=true	KAELLDNEK*PAAVVAPITTGYTVK	3	881.485	1	55.6705	266348	245062	602304	661756
10.9781	1.20612e+08	A	7.56941	NDUFA8	NDUFA8	§106	NADH dehydrogenase [ubiquinone] 1 alpha subcomplex subunit 8	P51970	http://www.phosphosite.org/proteinAction.do?id=10300&showAllSites=true	KQQAK*FDECVLDKLGWVRPDLGELSK	5	635.534	28	69.0669	1.10705e+07	1.09026e+07	1.26515e+08	1.14708e+08
5.53108	5.95847e+07	A	7.56957	VIM	vimentin	§334	vimentin	P08670	http://www.phosphosite.org/proteinAction.do?id=2622&showAllSites=true	QVQSLTCEVDALK*GTNESLER	3	831.075	19	58.6834	1.01961e+07	1.13493e+07	6.03784e+07	5.87909e+07
14.8767	2.61179e+06	A	7.57351	CCT2	CCT2	§119	T-complex protein 1 subunit beta isoform 2	P78371	http://www.phosphosite.org/proteinAction.do?id=12674&showAllSites=true	EAESLIAK*K	2	551.809	4	25.3033	166161	184964	2.50749e+06	2.71608e+06
1.81787	1.81423e+06	A	7.57875	RIC8A	RIC8A	§409	synembryn-A	Q9NPQ8	http://www.phosphosite.org/proteinAction.do?id=9716&showAllSites=true	FIK*YTGYGNAAGLLAAR	3	634.007	2	58.5018	269875	250676	454555	491740
2.67916	835415	A	7.6066	YBX1	YB-1	§170	nuclease-sensitive element-binding protein 1	P67809	http://www.phosphosite.org/proteinAction.do?id=2629&showAllSites=true	NYQQNYQNSESGEK*NEGSESAPEGQAQQR	3	1124.48	3	26.7444	313970	309669	875879	794951
1.60047	1.10263e+06	A	7.60775	VDAC1	VDAC1	§20	voltage-dependent anion-selective channel protein 1	P21796	http://www.phosphosite.org/proteinAction.do?id=4133&showAllSites=true	DVFTK*GYGFGLIK	2	779.917	7	66.8034	398285	414856	615700	685709
1.26476	382901	A	7.61304	MFN2	MFN2	463	mitofusin-2	O95140	http://www.phosphosite.org/proteinAction.do?id=15067&showAllSites=true	VYK*NELHR	3	391.544	2	18.7299	108633	97534.3	132564	128187
3.22017	1.39252e+06	A	7.61853	NSFL1C	NSFL1C	§251	NSFL1 cofactor p47 isoform d	Q9UNZ2	http://www.phosphosite.org/proteinAction.do?id=6012&showAllSites=true	GAFK*AFTGEGQK	2	677.841	4	35.8307	409141	455733	1.39327e+06	1.39178e+06
8.94514	2.9454e+06	A	7.63052	SQSTM1	SQSTM1	§141	sequestosome-1 isoform 2	Q13501	http://www.phosphosite.org/proteinAction.do?id=4472&showAllSites=true	YK*CSVCPDYDLCSVCEGK	3	785.323	5	46.7194	339052	319495	2.98596e+06	2.90483e+06
3.01226	280031	A	7.63209	RPL23	RPL23	§75	60S ribosomal protein L23	P62829	http://www.phosphosite.org/proteinAction.do?id=4137&showAllSites=true	KK*VHPAVVIR	4	315.953	3	19.3647	89595.1	96332.1	264918	295143
-2.87508	1.27279e+07	A	7.63428	H3F3A; H3F3C; HIST1H3A; HIST2H3A; HIST3H3	H3F3A; H3F3C; H3; HIST2H3A; HIST3H3	§57; §56; §57; §57; §57	histone H3.3	P84243; Q6NXT2; P68431; Q71DI3; Q16695	http://www.phosphosite.org/proteinAction.do?id=982&showAllSites=true	RYQK*STELLIR	3	507.623	24	33.8837	1.27157e+07	1.27401e+07	4.56332e+06	4.29064e+06
5.81378	2.97613e+06	A	7.67244	TRIM25	TRIM25	§425	E3 ubiquitin/ISG15 ligase TRIM25	Q14258	http://www.phosphosite.org/proteinAction.do?id=4180&showAllSites=true	QAGLEAAAK*ATSSHPNSTSLK	4	546.532	5	34.2442	155986	144047	903949	840375
1.35015	2.01033e+06	A	7.67752	CDK9; CDK9	CDK9; CDK9 iso2	§35; §152	cyclin-dependent kinase 9	P50750; P50750-2	http://www.phosphosite.org/proteinAction.do?id=681&showAllSites=true	IGQGTFGEVFK*AR	3	508.604	4	51.1149	361780	403316	511737	521259
2.88751	8.19176e+07	A	7.70988	PFN1	profilin 1	§70	profilin-1	P07737	http://www.phosphosite.org/proteinAction.do?id=4113&showAllSites=true	SSFYVNGLTLGGQK*CSVIR	3	734.044	14	59.7454	2.77671e+07	2.89721e+07	8.57284e+07	7.81067e+07
2.45305	3.11617e+06	A	7.72771	GCN1L1	GCN1L1	§1208	translational activator GCN1	Q92616	http://www.phosphosite.org/proteinAction.do?id=13816&showAllSites=true	LM#EIYQEK*LYRPPPVLDALGR	4	658.605	6	65.9235	796704	714147	1.83799e+06	1.86821e+06
7.79724	2.55346e+06	A	7.72869	IL1B	IL1B	33	interleukin-1 beta proprotein	P01584	http://www.phosphosite.org/proteinAction.do?id=1467&showAllSites=true	QM#K*CSFQDLDLCPLDGGIQLR	3	875.414	2	70.3115	343932	311032	2.693e+06	2.41391e+06
2.22187	2.02471e+06	A	7.73337	UMPS	UMPS	§22	uridine 5-monophosphate synthase	P11172	http://www.phosphosite.org/proteinAction.do?id=8132&showAllSites=true	AALGPLVTGLYDVQAFK*FGDFVLK	3	895.155	2	97.3654	162845	158191	337148	376153
4.95404	441528	A	7.73409	PHGDH	PHGDH	§384	D-3-phosphoglycerate dehydrogenase	O43175	http://www.phosphosite.org/proteinAction.do?id=2614340&showAllSites=true	EASK*QADVNLVNAK	2	800.918	2	30.5037	85354.7	76947.7	412096	391957
1.32751	2.63446e+06	A	7.74663	PPIA; PPIAP26; LOC390956	PPIA; RP11-431O22.2; LOC390956	§44; §44; 77	peptidyl-prolyl cis-trans isomerase A	P62937; Q5TAN3; XP_001718975	http://www.phosphosite.org/proteinAction.do?id=7285&showAllSites=true	ALSTGEK*GFGYK	2	686.349	4	34.1876	1.03056e+06	964697	1.33001e+06	1.31872e+06
2.70413	1.30303e+07	A	7.74771	IMPDH2; IMPDH2	IMPDH2; IMPDH2 iso3	§208; §183	inosine-5-monophosphate dehydrogenase 2	P12268; E7ETK5	http://www.phosphosite.org/proteinAction.do?id=4122&showAllSites=true	GK*LPIVNEDDELVAIIAR	3	693.72	10	76.9674	4.9398e+06	4.69755e+06	1.34699e+07	1.25907e+07
3.20299	6.09616e+06	A	7.77825	HSPH1	HSP105	§471	heat shock protein 105 kDa	Q92598	http://www.phosphosite.org/proteinAction.do?id=2297&showAllSites=true	FVVQNVSAQK*DGEK	3	554.953	11	32.1237	600080	537512	1.86558e+06	1.77812e+06
-1.60355	424613	A	7.79348	ZFAND2A	ZFAND2A	143	AN1-type zinc finger protein 2A	Q8N6M9	http://www.phosphosite.org/proteinAction.do?id=10245067&showAllSites=true	HGSRPTIK*AG	2	569.31	2	14.5121	67249.9	62083.4	39876.9	40777.6
4.95918	1.9157e+06	A	7.79957	MARCKS	MARCKS	§11	myristoylated alanine-rich C-kinase substrate	P29966	http://www.phosphosite.org/proteinAction.do?id=996&showAllSites=true	TAAK*GEAAAERPGEAAVASSPSK	3	757.384	6	24.3357	407600	364990	1.85321e+06	1.9782e+06
3.67105	1.38436e+06	A	7.80244	TTC37	TTC37	§392	tetratricopeptide repeat protein 37	Q6PGP7	http://www.phosphosite.org/proteinAction.do?id=8976&showAllSites=true	TLDQISDADNIPGLLVLK*SLAYR	3	877.145	3	92.5406	141467	137098	539525	483104
3.33758	524455	A	7.80703	AHDC1	AHDC1	560	AT-hook DNA-binding motif-containing protein 1	Q5TGY3	http://www.phosphosite.org/proteinAction.do?id=6369&showAllSites=true	KNLLLGPGK*PK	2	639.898	2	30.5037	156495	157777	526228	522681
13.0795	1.90167e+06	A	7.81604	GPI; GPI	G6PI; G6PI iso2	§89; §128	glucose-6-phosphate isomerase isoform 2	P06744; P06744-2	http://www.phosphosite.org/proteinAction.do?id=7318&showAllSites=true	MFNGEK*INYTEGR	3	558.263	3	39.9937	108610	114561	1.37883e+06	1.54015e+06
1.72811	1.26524e+06	A	7.81828	RPS3	RPS3	§10	40S ribosomal protein S3	P23396	http://www.phosphosite.org/proteinAction.do?id=5815&showAllSites=true	K*FVADGIFK	2	569.816	6	47.5479	141362	141069	257526	230544
1.03015	979891	A	7.82113	CCT3	CCT3	§21	T-complex protein 1 subunit gamma isoform c	P49368	http://www.phosphosite.org/proteinAction.do?id=22628&showAllSites=true	K*VQSGNINAAK	2	622.341	8	14.7981	339955	336139	336637	359842
6.7021	5.96518e+06	A	7.8314	PLIN2	ADFP	153	perilipin-2	Q99541	http://www.phosphosite.org/proteinAction.do?id=2316859&showAllSites=true	TK*SVVSGSINTVLGSR	3	573.651	5	50.6293	879070	901024	6.04912e+06	5.88124e+06
5.59928	734024	A	7.85374	TOLLIP	TOLLIP	§66	toll-interacting protein	Q9H0E2	http://www.phosphosite.org/proteinAction.do?id=13930&showAllSites=true	LAK*NYGMTR	3	389.87	6	24.5135	133908	128277	704468	763580
1.26516	363354	A	7.8774	VPS26B	VPS26B	§301	vacuolar protein sorting-associated protein 26B	Q4G0F5	http://www.phosphosite.org/proteinAction.do?id=16115&showAllSites=true	K*SMSHQAAIASQR	3	510.26	4	17.4141	284037	290363	354325	372383
4.48148	1.00724e+06	A	7.91494	TCP1	CCT-alpha	§365	T-complex protein 1 subunit alpha isoform b	P17987	http://www.phosphosite.org/proteinAction.do?id=8013&showAllSites=true	ICDDELILIK*NTK	3	563.634	2	54.4698	153885	143479	632576	700059
2.33236	554417	A	7.92592	TROVE2; TROVE2	SSA2; SSA2 iso3	§359; §359	60 kDa SS-A/Ro ribonucleoprotein isoform 1	P10155; Q5LJA0	http://www.phosphosite.org/proteinAction.do?id=6968&showAllSites=true	ALDAAFYK*TFK	3	463.579	3	55.3871	45663.6	40816.8	97931.5	103772
3.69826	1.94602e+07	A	7.98054	PFN2; PFN2	profilin 2; profilin 2 iso2	§91; §91	profilin-2 isoform b	P35080; P35080-2	http://www.phosphosite.org/proteinAction.do?id=8330&showAllSites=true	TK*SQGGEPTYNVAVGR	3	593.299	6	31.4384	584986	590273	2.05057e+06	2.29585e+06
1.10599	1.66471e+06	A	7.99907	MT1G; MT1G; MT1X; MT2A	MT1G; MT1G iso2; MT1X; MT2A	44; 43; 43; 43	metallothionein-1G	P13640; P13640-2; P80297; P02795	http://www.phosphosite.org/proteinAction.do?id=15504&showAllSites=true	SCCSCCPVGCAK*CAQGCICK	3	846.318	5	33.8252	1.49939e+06	1.51096e+06	1.75887e+06	1.57055e+06
-3.45732	7.17716e+06	A	8.0039	HIST1H1A; HIST1H1B; HIST1H1C; HIST1H1D; HIST1H1E	H1F1; H1B; H1C; H1D; H1E	§100; §100; §97; §98; §97	histone H1.1	Q02539; P16401; P16403; P16402; P10412	http://www.phosphosite.org/proteinAction.do?id=17070&showAllSites=true	GTLVQTK*GTGASGSFK	3	551.625	12	31.9514	7.13728e+06	7.21704e+06	1.96695e+06	2.18491e+06
2.14316	9.18274e+06	A	8.00535	EIF2S3	eIF2-gamma	§121	eukaryotic translation initiation factor 2 subunit 3	P41091	http://www.phosphosite.org/proteinAction.do?id=8907&showAllSites=true	SCGSSTPDEFPTDIPGTK*GNFK	3	819.373	5	52.262	1.00095e+06	1.01289e+06	2.03928e+06	2.27671e+06
3.46963	2.30577e+06	A	8.02661	NOP56	NOL5A	§333	nucleolar protein 56	O00567	http://www.phosphosite.org/proteinAction.do?id=10647&showAllSites=true	YPASTVQILGAEK*ALFR	3	660.03	3	71.6896	651206	677911	2.35826e+06	2.25328e+06
18.3194	8.58508e+06	A	8.03673	RNH1	RNH1	169	ribonuclease inhibitor	P13489	http://www.phosphosite.org/proteinAction.do?id=8606&showAllSites=true	AK*PDFKELTVSNNDINEAGVR	3	811.079	3	47.7853	149718	167759	2.86288e+06	2.95312e+06
5.87465	1.52023e+06	A	8.06599	TKT	TKT	§16	transketolase	P29401	http://www.phosphosite.org/proteinAction.do?id=4144&showAllSites=true	LQALK*DTANR	2	622.341	5	24.394	60796.9	62651.3	341926	383289
-1.1927	2.14956e+07	A	8.07228	CDK6	CDK6	§147	cyclin-dependent kinase 6	Q00534	http://www.phosphosite.org/proteinAction.do?id=679&showAllSites=true	DLK*PQNILVTSSGQIK	3	619.014	2	54.5224	6.23216e+06	6.91854e+06	5.82767e+06	5.19831e+06
-1.1927	2.14956e+07	A	8.07228	ATP1A1; ATP1A1	ATP1A1; ATP1A1 iso2	§444; §444	sodium/potassium-transporting ATPase subunit alpha-1 isoform a	P05023; P05023-2	http://www.phosphosite.org/proteinAction.do?id=2816&showAllSites=true	AVFQANQENLPILK*R	3	619.011	7	54.5224	6.23216e+06	6.91854e+06	5.82767e+06	5.19831e+06
3.13628	1.25995e+06	A	8.08449	SKIV2L	SKI2W	1026	helicase SKI2W	Q15477	http://www.phosphosite.org/proteinAction.do?id=5907&showAllSites=true	FPAQYLK*LR	3	417.24	2	49.8758	102758	106172	308901	346360
-1.02983	3.97529e+06	A	8.10055	TMCO1	TMCO1	§172	transmembrane and coiled-coil domain-containing protein 1	Q9UM00	http://www.phosphosite.org/proteinAction.do?id=13480&showAllSites=true	AATK*QAGGFLGPPPPSGK	3	598.988	4	36.4971	1.42933e+06	1.38514e+06	1.30113e+06	1.43182e+06
1.92695	3.57832e+06	A	8.1113	PAICS	PAICS	§36	multifunctional protein ADE2 isoform 2	P22234	http://www.phosphosite.org/proteinAction.do?id=6951&showAllSites=true	VLLQSK*DQITAGNAAR	3	600.331	4	37.3071	216319	242642	443048	441348
5.6937	1.25139e+06	A	8.12617	RNH1	RNH1	§452	ribonuclease inhibitor	P13489	http://www.phosphosite.org/proteinAction.do?id=8606&showAllSites=true	LQALEK*DKPSLR	3	504.623	3	31.608	147257	165212	892463	886642
2.99947	4.01531e+06	A	8.14083	EPS15L1; EPS15L1	EPS15R; EPS15R iso2	§531; §531	epidermal growth factor receptor substrate 15-like 1	Q9UBC2; Q9UBC2-2	http://www.phosphosite.org/proteinAction.do?id=27565801&showAllSites=true	VQLETIIK*SLK	3	462.617	8	66.1504	1.35097e+06	1.32638e+06	4.24645e+06	3.78417e+06
-4.41993	1.9598e+07	A	8.14917	HIST1H1A; HIST1H1C; HIST1H1D; HIST1H1E; HIST1H1T	H1F1; H1C; H1D; H1E; H1T	§67; §64; §65; §64; §68	histone H1.1	Q02539; P16403; P16402; P10412; P22492	http://www.phosphosite.org/proteinAction.do?id=17070&showAllSites=true	K*ALAAAGYDVEKNNSR	3	607.646	12	28.0989	2.03054e+07	1.88906e+07	4.37823e+06	4.4898e+06
-4.41993	1.9598e+07	A	8.14917	HIST1H1A; HIST1H1C; HIST1H1D; HIST1H1E; HIST1H1T	H1F1; H1C; H1D; H1E; H1T	§78; §75; §76; §75; §79	histone H1.1	Q02539; P16403; P16402; P10412; P22492	http://www.phosphosite.org/proteinAction.do?id=17070&showAllSites=true	KALAAAGYDVEK*NNSR	3	607.646	17	28.0989	2.03054e+07	1.88906e+07	4.37823e+06	4.4898e+06
1.60702	2.71757e+06	A	8.15222	EIF4A1	eIF4A1	§369, §381	eukaryotic initiation factor 4A-I isoform 2	P60842	http://www.phosphosite.org/proteinAction.do?id=8031&showAllSites=true	K*GVAINMVTEEDK*R	3	606.644	8	35.6054	1.04255e+06	1.0087e+06	1.74321e+06	1.55319e+06
2.54502	1.39095e+07	A	8.15368	CCDC50; CCDC50	CCDC50; CCDC50 iso2	§129; §129	coiled-coil domain-containing protein 50 short isoform	Q8IVM0-2; Q8IVM0	http://www.phosphosite.org/proteinAction.do?id=6823&showAllSites=true	K*HFPEFPATR	3	448.567	18	36.6823	5.60427e+06	5.32651e+06	1.47115e+07	1.31076e+07
1.28736	3.89921e+06	A	8.16333	NARS	NARS	§490	asparaginyl-tRNA synthetase, cytoplasmic	O43776	http://www.phosphosite.org/proteinAction.do?id=13508&showAllSites=true	IFDSEEILAGYK*R	3	552.286	2	58.2659	969855	1.08868e+06	1.34697e+06	1.30311e+06
5.45927	510880	A	8.17282	PFAS	PFAS	§683	phosphoribosylformylglycinamidine synthase	O15067	http://www.phosphosite.org/proteinAction.do?id=13049&showAllSites=true	YLTNK*VDR	2	561.799	2	24.0085	58593.8	52191.5	295117	309690
1.23588	1.44902e+06	A	8.17714	RPS20	RPS20	§49, §51	40S ribosomal protein S20 isoform 2	P60866	http://www.phosphosite.org/proteinAction.do?id=18820&showAllSites=true	NLK*VK*GPVR	3	413.582	10	21.8047	1.18531e+06	1.15961e+06	1.36523e+06	1.5328e+06
-1.97789	4.20987e+09	A	8.20531	HIST1H2AC; HIST1H2AD; HIST1H2AE; HIST1H2AH; HIST1H2AI; HIST1H2AJ; HIST2H2AA3; HIST3H2A	H2AL; HIST1H2AD; HIST1H2AE; HIST1H2AH; H2A.1; H2AE; H2AO; HIST3H2A	§120; 120; §120; §120; §120; §120; §120; §120	histone H2A type 1-C	Q93077; P20671; P04908; Q96KK5; P0C0S8; Q99878; Q6FI13; Q7L7L0	http://www.phosphosite.org/proteinAction.do?id=12277&showAllSites=true	VTIAQGGVLPNIQAVLLPKK*TESHHK	5	579.334	42	61.5984	3.99087e+09	4.42887e+09	2.25195e+09	2.00497e+09
2.22606	330901	A	8.212	DDX6	DDX6	§26	probable ATP-dependent RNA helicase DDX6	P26196	http://www.phosphosite.org/proteinAction.do?id=8025&showAllSites=true	GPVK*PTGGPGGGGTQTQQQMNQLK	3	827.415	2	32.6303	82035.8	91971.6	204922	182430
4.46756	3.6905e+06	A	8.21477	IFI16	IFI16	§743	gamma-interferon-inducible protein 16 isoform 1	Q16666	http://www.phosphosite.org/proteinAction.do?id=2994&showAllSites=true	LTCFELAPK*SGNTGELR	3	669.67	4	49.1392	729220	742489	3.47844e+06	3.09652e+06
3.98993	1.1387e+06	A	8.21915	CTNND1; CTNND1; CTNND1; CTNND1	CTNND1; CTNND1 iso3; CTNND1 iso4; CTNND1 iso22	§810; §810; §810; §703	catenin delta-1 isoform 1ABC	O60716; O60716-3; O60716-4; O60716-22	http://www.phosphosite.org/proteinAction.do?id=3241&showAllSites=true	LVLINK*SGNR	3	409.911	2	32.499	219335	206489	892394	806612
1.10537	2.17587e+06	A	8.22015	CCT8	CCT-theta	§171	T-complex protein 1 subunit theta	P50990	http://www.phosphosite.org/proteinAction.do?id=4160&showAllSites=true	TSIMSK*QYGNEVFLAK	3	643.996	2	52.5243	732414	651948	796755	733470
37.3064	3.38117e+07	A	8.23011	SQSTM1	SQSTM1	378	sequestosome-1 isoform 2	Q13501	http://www.phosphosite.org/proteinAction.do?id=4472&showAllSites=true	EVDPSTGELQSLQM#PESEGPSSLDPSQEGPTGLK*EAALYPHLPPEADPR	4	1329.13	8	68.2674	853580	959068	3.43441e+07	3.32793e+07
1.78434	2.38256e+06	A	8.23654	GCN1L1	GCN1L1	§1594	translational activator GCN1	Q92616	http://www.phosphosite.org/proteinAction.do?id=13816&showAllSites=true	KTQK*CLQTLLDTK	3	564.31	4	41.0749	666428	668295	1.12144e+06	1.26015e+06
3.08604	1.38399e+06	A	8.24948	SPTLC1	SPTLC1	§230	serine palmitoyltransferase 1 isoform a	O15269	http://www.phosphosite.org/proteinAction.do?id=10859&showAllSites=true	LLKEQEIEDQK*NPR	3	618.662	2	28.918	178720	171526	529913	550957
5.39571	5.7048e+06	A	8.25639	EPHA2	EphA2	§603	ephrin type-A receptor 2 precursor	P29317	http://www.phosphosite.org/proteinAction.do?id=1283&showAllSites=true	TYVDPHTYEDPNQAVLK*FTTEIHPSCVTR	4	883.926	7	65.5307	1.11901e+06	995558	5.6639e+06	5.7457e+06
2.59646	2.09959e+06	A	8.26486	TRAFD1	FLN29	§485	TRAF-type zinc finger domain-containing protein 1	O14545	http://www.phosphosite.org/proteinAction.do?id=2907&showAllSites=true	STSGPRPGCQPSSPCVPK*LSNSDSQDIQGR	4	829.138	3	38.806	769636	847634	1.97689e+06	2.22229e+06
1.55847	8.16109e+06	A	8.26526	WDR74	WDR74	§359	WD repeat-containing protein 74	Q6RFH5	http://www.phosphosite.org/proteinAction.do?id=1321971&showAllSites=true	K*LSGLEQPQGALQTR	3	580.652	11	39.2781	812308	913151	1.28495e+06	1.40412e+06
4.2672	1.85513e+06	A	8.26977	YWHAB; YWHAQ; YWHAZ	14-3-3 beta; 14-3-3 theta; 14-3-3 zeta	§160; §158; §158	14-3-3 protein beta/alpha	P31946; P27348; P63104	http://www.phosphosite.org/proteinAction.do?id=3606&showAllSites=true	K*EMQPTHPIR	3	450.903	5	18.4454	409319	460163	1.76276e+06	1.9475e+06
3.54203	170816	A	8.28436	LAP3	LAP3	356	cytosol aminopeptidase	P28838	http://www.phosphosite.org/proteinAction.do?id=16714&showAllSites=true	NGK*TIQVDNTDAEGR	3	577.947	2	25.5526	19489.3	20432	68589.6	72812.8
1.91639	101026	H	8.28459	QARS	QARS	§586	glutaminyl-tRNA synthetase	P47897	http://www.phosphosite.org/proteinAction.do?id=4156&showAllSites=true	VIITNFPAAK*SLDIQVPNFPADETK	3	948.171	5	77.8312	23089	22529.4	46272	41150.7
2.23856	211278	A	8.28508	RPN1	RPN1	579	dolichyl-diphosphooligosaccharide--protein glycosyltransferase subunit 1 precursor	P04843	http://www.phosphosite.org/proteinAction.do?id=18538&showAllSites=true	LKK*DTYIENEK	3	498.932	2	22.7382	49406.2	46174.3	113249	100714
-1.40572	5.63505e+07	A	8.28946	BIRC6	BIRC6	§2270	baculoviral IAP repeat-containing protein 6	Q9NR09	http://www.phosphosite.org/proteinAction.do?id=3470&showAllSites=true	GSSYK*LLVEQAK	3	479.596	27	42.2018	5.59638e+07	5.67372e+07	4.02115e+07	3.99615e+07
3.61506	2.01264e+07	A	8.29672	TUBB; TUBB1; TUBB2A; TUBB2B; TUBB3; TUBB4A; TUBB4B; TUBB4Q; TUBB6; TUBB8	TUBB; TUBB1; TUBB2A; TUBB2B; TUBB3; TUBB4; TUBB2C; TUBB4Q; TUBB6; TUBB8	§252; §252; §252; §252; §252; §252; §252; §252; §252; §252	tubulin beta chain	P07437; Q9H4B7; Q13885; Q9BVA1; Q13509; P04350; P68371; Q99867; Q9BUF5; Q3ZCM7	http://www.phosphosite.org/proteinAction.do?id=2690&showAllSites=true	K*LAVNMVPFPR	2	693.39	8	56.3851	2.60998e+06	2.32071e+06	9.2163e+06	8.60845e+06
1.18594	1.30904e+06	A	8.30687	UBA1	UBE1	§528	ubiquitin-like modifier-activating enzyme 1	P22314	http://www.phosphosite.org/proteinAction.do?id=2621&showAllSites=true	LK*SDTAAAAVR	2	608.836	7	21.2122	224165	251921	291088	273520
-1.50316	1.25605e+07	A	8.31872	PTBP1; PTBP3; PTBP3	hnRNP I; ROD1; ROD1 iso2	212, §218; 210, 216; 182, 188	polypyrimidine tract-binding protein 1 isoform a	P26599; O95758; O95758-2	http://www.phosphosite.org/proteinAction.do?id=3989&showAllSites=true	GTVLK*IITFTK*	3	483.621	4	45.1351	1.25554e+07	1.25655e+07	8.34678e+06	8.36533e+06
1.83488	417139	A	8.32739	CCDC43; CCDC43	CCDC43; CCDC43 iso2	116; 116	coiled-coil domain-containing protein 43 isoform 2	Q96MW1; NP_001092695	http://www.phosphosite.org/proteinAction.do?id=15803&showAllSites=true	QAQIVVK*PR	3	384.9	5	25.5526	240726	213953	437421	396857
2.1888	6.40061e+06	A	8.34067	XIAP	XIAP	§31	baculoviral IAP repeat-containing protein 4	P98170	http://www.phosphosite.org/proteinAction.do?id=4029&showAllSites=true	LK*TFANFPSGSPVSASTLAR	3	722.383	4	58.3828	1.67837e+06	1.66332e+06	3.87283e+06	3.44145e+06
2.55625	3.43644e+06	A	8.36009	HSPA2; HSPA8; LOC401308	HSPA2; HSC70; MGC4859	§109; §108; §64	heat shock-related 70 kDa protein 2	P54652; P11142; A4D111	http://www.phosphosite.org/proteinAction.do?id=9026&showAllSites=true	VQVEYK*GETK	3	432.226	8	23.4765	1.26486e+06	1.4238e+06	3.47691e+06	3.39596e+06
2.21508	4.5942e+06	A	8.36723	CYP51A1	CYP51A1	§141	lanosterol 14-alpha demethylase isoform 1	Q16850	http://www.phosphosite.org/proteinAction.do?id=24821&showAllSites=true	LTTPVFGK*GVAYDVPNPVFLEQK	3	878.471	6	74.122	403761	431041	869875	979281
2.01287	2.27935e+06	A	8.37229	HNRNPH1; HNRNPH2	hnRNP H1; hnRNP H2	§185; §185	heterogeneous nuclear ribonucleoprotein H	P31943; P55795	http://www.phosphosite.org/proteinAction.do?id=4147&showAllSites=true	YIEIFK*SSR	3	419.559	3	44.9592	729969	721240	1.41396e+06	1.50713e+06
1.61073	3.25418e+06	A	8.38878	EEF2	eEF-2	§638	elongation factor 2	P13639	http://www.phosphosite.org/proteinAction.do?id=960&showAllSites=true	YLAEK*YEWDVAEAR	3	619.632	4	54.0824	328268	369667	539415	584768
1.22831	122651	H	8.39066	NCDN	NCDN	§92	neurochondrin isoform 1	Q9UBB6	http://www.phosphosite.org/proteinAction.do?id=13393&showAllSites=true	LLTTK*EAPDGCPDHVLR	3	679.346	2	37.593	26100	26631	34080	30690
4.51079	6.61657e+06	A	8.39647	CCT2	CCT2	§72	T-complex protein 1 subunit beta isoform 2	P78371	http://www.phosphosite.org/proteinAction.do?id=12674&showAllSites=true	DASLM#VTNDGATILK*NIGVDNPAAK	3	886.785	3	71.5496	583715	598217	2.82399e+06	2.50745e+06
-1.5254	361554	A	8.39974	MIB1	MIB1	§796	E3 ubiquitin-protein ligase MIB1	Q86YT6	http://www.phosphosite.org/proteinAction.do?id=8949&showAllSites=true	EK*VSGQVGSR	2	580.804	5	14.9	383029	340080	240321	233725
3.48858	1.72141e+06	A	8.4085	DCUN1D1	DCUN1D1	§143	DCN1-like protein 1	Q96GG9	http://www.phosphosite.org/proteinAction.do?id=12098&showAllSites=true	AQIPK*MEQELKEPGR	3	623.328	5	40.0517	514775	472109	1.65679e+06	1.78604e+06
1.66977	4.63441e+06	A	8.42945	EEF2	eEF-2	598	elongation factor 2	P13639	http://www.phosphosite.org/proteinAction.do?id=960&showAllSites=true	ETVSEESNVLCLSKSPNK*HNR	4	636.313	2	36.13	628954	708684	1.14502e+06	1.08852e+06
1.33976	389048	A	8.43476	ALDH1A3	ALDH1A3	§340	aldehyde dehydrogenase family 1 member A3	P47895	http://www.phosphosite.org/proteinAction.do?id=1284605&showAllSites=true	K*RPVGDPFDVK	3	457.918	4	33.8837	153963	146025	188970	212942
1.10577	2.46462e+06	A	8.46198	KCTD10	KCTD10	§25	BTB/POZ domain-containing adapter for CUL3-mediated RhoA degradation protein 3	Q9H3F6	http://www.phosphosite.org/proteinAction.do?id=2613236&showAllSites=true	TTSFK*GTSPSSK	3	447.893	10	18.6098	2.36224e+06	2.09551e+06	2.45157e+06	2.47767e+06
1.50417	2.48479e+06	A	8.47658	UTP6	HCA66	§295	U3 small nucleolar RNA-associated protein 6 homolog	Q9NYH9	http://www.phosphosite.org/proteinAction.do?id=6838&showAllSites=true	ELEIESQTEEQPTTK*QAK	3	735.029	5	33.9453	490157	460143	756008	673408
2.59095	795424	A	8.48039	TRIM25	TRIM25	§273	E3 ubiquitin/ISG15 ligase TRIM25	Q14258	http://www.phosphosite.org/proteinAction.do?id=4180&showAllSites=true	VNSK*FDTIYQILLK	3	599.337	2	78.6823	198063	182082	462937	521999
7.34184	3.63688e+07	A	8.49732	ITCH	ITCH	§432	E3 ubiquitin-protein ligase Itchy homolog	Q96J02	http://www.phosphosite.org/proteinAction.do?id=6511&showAllSites=true	FIYGNQDLFATSQSK*EFDPLGPLPPGWEK	3	1132.56	14	81.3598	4.88283e+06	5.02443e+06	3.8554e+07	3.41835e+07
16.0041	8.18818e+07	A	8.50795	TUBB	TUBB	§58	tubulin beta chain	P07437	http://www.phosphosite.org/proteinAction.do?id=2690&showAllSites=true	ISVYYNEATGGK*YVPR	3	644.327	24	46.9517	3.06648e+06	2.86435e+06	4.79314e+07	4.69861e+07
2.16988	5.77393e+06	A	8.51503	EEF1G	eEF1G	§212	elongation factor 1-gamma	P26641	http://www.phosphosite.org/proteinAction.do?id=9164&showAllSites=true	LCEK*MAQFDAK	3	485.564	17	37.3071	1.05411e+06	1.18917e+06	2.41147e+06	2.45617e+06
2.68437	2.27547e+06	A	8.53232	NSFL1C	NSFL1C	§127	NSFL1 cofactor p47 isoform d	Q9UNZ2	http://www.phosphosite.org/proteinAction.do?id=6012&showAllSites=true	GAK*EHGAVAVER	3	446.569	9	15.4701	804519	890830	2.16124e+06	2.38971e+06
4.33501	377943	H	8.55509	RAN	RAN	§60	GTP-binding nuclear protein Ran	P62826	http://www.phosphosite.org/proteinAction.do?id=4128&showAllSites=true	GPIK*FNVWDTAGQEK	3	601.972	2	56.8	28500	26928	117289	122992
1.07449	893017	A	8.56373	UBA1	UBE1	§296	ubiquitin-like modifier-activating enzyme 1	P22314	http://www.phosphosite.org/proteinAction.do?id=2621&showAllSites=true	GGIVSQVK*VPK	3	409.247	4	36.3788	244017	275475	264309	293880
-1.08445	3.11251e+06	A	8.57437	SEC24C	Sec24C	§956	protein transport protein Sec24C	P53992	http://www.phosphosite.org/proteinAction.do?id=5736&showAllSites=true	LLPLTK*SPVESTTEPPAVR	3	717.067	3	50.9526	843721	833186	726280	820033
-1.08445	3.11251e+06	A	8.57437	SOX5	SOX5	430	transcription factor SOX-5 isoform a	P35711	http://www.phosphosite.org/proteinAction.do?id=17731&showAllSites=true	INSGAGPLK*ASVPAALASPSAR	3	717.062	2	50.9526	843721	833186	726280	820033
3.88967	3.5225e+06	A	8.57721	TRIM28	TIF1B	§319	transcription intermediary factor 1-beta	Q13263	http://www.phosphosite.org/proteinAction.do?id=2366&showAllSites=true	VLVNDAQK*VTEGQQER	3	643.333	10	33.763	906544	904664	3.45906e+06	3.58594e+06
5.47906	2.14164e+06	A	8.61305	CNP	CNP	§204	2,3-cyclic-nucleotide 3-phosphodiesterase	P09543	http://www.phosphosite.org/proteinAction.do?id=7213&showAllSites=true	K*AGQVFLEELGNHK	3	561.965	2	47.486	414683	367072	2.21035e+06	2.07293e+06
2.2432	4.77438e+06	A	8.61613	CDK1	CDK1	§139	cyclin-dependent kinase 1 isoform 4	P06493	http://www.phosphosite.org/proteinAction.do?id=582&showAllSites=true	DLKPQNLLIDDK*GTIK	3	642.362	4	52.2089	1.89969e+06	1.79035e+06	4.36191e+06	3.91557e+06
2.33689	4.12849e+06	A	8.63346	SERBP1; SERBP1	PAI-RBP1; PAI-RBP1 iso3	§320; §305	plasminogen activator inhibitor 1 RNA-binding protein isoform 1	Q8NC51; Q8NC51-3	http://www.phosphosite.org/proteinAction.do?id=7064&showAllSites=true	KPNEGADGQWK*K	3	491.248	7	17.5845	1.82505e+06	1.70828e+06	4.21042e+06	4.04657e+06
4.93081	9.09866e+06	A	8.64964	HNRNPU; HNRNPU	hnRNP U; hnRNP U iso2	§565; §546	heterogeneous nuclear ribonucleoprotein U isoform b	Q00839; Q00839-2	http://www.phosphosite.org/proteinAction.do?id=4168&showAllSites=true	APQCLGK*FIEIAAR	3	563.303	8	62.3195	1.73241e+06	1.95813e+06	9.35873e+06	8.83859e+06
1.45094	1.17658e+06	A	8.65489	PFKM; PFKM; PFKM	PFKM; PFKM iso2; PFKM iso3	§372; §341; §443	6-phosphofructokinase, muscle type isoform 2	P08237; P08237-2; P08237-3	http://www.phosphosite.org/proteinAction.do?id=10838&showAllSites=true	KFDEALK*LR	3	411.903	2	36.0041	190007	212227	280644	302973
4.12754	1.92321e+06	A	8.69885	PHGDH	PHGDH	§394	D-3-phosphoglycerate dehydrogenase	O43175	http://www.phosphosite.org/proteinAction.do?id=2614340&showAllSites=true	QADVNLVNAK*LLVK	3	546.989	3	55.3871	268574	287218	1.21758e+06	1.07647e+06
3.96193	3.60393e+06	A	8.72219	AKR1B1	AKR1B1	§263	aldose reductase	P15121	http://www.phosphosite.org/proteinAction.do?id=9371&showAllSites=true	NLVVIPK*SVTPER	3	522.639	14	48.163	872443	946838	3.8262e+06	3.38166e+06
-1.59746	1.41343e+06	A	8.73167	PSMD5	PSMD5	§147	26S proteasome non-ATPase regulatory subunit 5	Q16401	http://www.phosphosite.org/proteinAction.do?id=14494&showAllSites=true	AAIK*SLSR	2	480.285	11	22.5115	1.39643e+06	1.43043e+06	842744	926858
-1.46065	2.63457e+06	A	8.7345	CHMP2A	CHMP2A	§89	charged multivesicular body protein 2a	O43633	http://www.phosphosite.org/proteinAction.do?id=13441&showAllSites=true	ANIQAVSLK*IQTLK	3	547.661	4	55.2597	2.55184e+06	2.7173e+06	1.9151e+06	1.6923e+06
-1.23799	4.55179e+06	A	8.73464	SRSF3	SFRS3	§85	serine/arginine-rich splicing factor 3	P84103	http://www.phosphosite.org/proteinAction.do?id=10242&showAllSites=true	VRVELSNGEK*R	3	467.592	13	22.4607	4.50475e+06	4.59882e+06	3.50362e+06	3.84989e+06
5.94237	1.03027e+06	A	8.74015	EIF2AK2	PKR	444	interferon-induced, double-stranded RNA-activated protein kinase isoform a	P19525	http://www.phosphosite.org/proteinAction.do?id=646&showAllSites=true	IGDFGLVTSLKNDGK*R	4	459.251	4	51.6427	175112	171643	1.09395e+06	966599
3.53248	373324	H	8.74302	PABPC4; PABPC4	PABP 4; PABP 4 iso2	§312; §312	polyadenylate-binding protein 4 isoform 1	Q13310; Q13310-2	http://www.phosphosite.org/proteinAction.do?id=4178&showAllSites=true	K*EFSPFGSITSAK	3	504.928	3	51.0429	103293	108073	358924	387724
3.20468	3.99575e+06	A	8.75326	IGF2BP1; IGF2BP2; IGF2BP3	IMP-1; IGF2BP2; IGF2BP3	§465; §487; §465	insulin-like growth factor 2 mRNA-binding protein 1 isoform 2	Q9NZI8; Q9Y6M1; O00425	http://www.phosphosite.org/proteinAction.do?id=6392&showAllSites=true	MVIITGPPEAQFK*AQGR	3	653.016	6	52.6312	1.04471e+06	1.18257e+06	3.70154e+06	3.43618e+06
1.079	453017	A	8.75686	UBE2M	UBE2M	26	NEDD8-conjugating enzyme Ubc12	P61081	http://www.phosphosite.org/proteinAction.do?id=8230&showAllSites=true	K*ASAAQLR	2	479.775	3	14.6557	393851	445845	447070	458963
1.68839	665697	A	8.75882	ALDOA	ALDOA	§322, §330	fructose-bisphosphate aldolase A	P04075	http://www.phosphosite.org/proteinAction.do?id=4109&showAllSites=true	ENLK*AAQEEYVK*R	3	602.643	1	30.3272	172399	194463	290522	328884
1.80645	4.34157e+06	A	8.75989	EEF2	eEF-2	842	elongation factor 2	P13639	http://www.phosphosite.org/proteinAction.do?id=960&showAllSites=true	K*GLKEGIPALDNFLDKL	3	662.374	4	81.5236	1.5313e+06	1.35266e+06	2.65545e+06	2.55427e+06
2.18403	4.53523e+06	A	8.76482	POLR2L	POLR2L	67	DNA-directed RNA polymerases I, II, and III subunit RPABC5	P62875	http://www.phosphosite.org/proteinAction.do?id=9454&showAllSites=true	LLNYAPLEK*	2	587.827	5	51.1149	966700	1.01283e+06	2.19957e+06	2.12379e+06
2.13085	306836	A	8.77774	SBDS	SBDS	§151	ribosome maturation protein SBDS	Q9Y3A5	http://www.phosphosite.org/proteinAction.do?id=17958&showAllSites=true	STK*QQALEVIK	2	679.885	2	35.6607	96804.9	94910.3	196880	211637
2.97986	2.19476e+06	A	8.77938	SLC1A5	SLC1A5	10	neutral amino acid transporter B(0) isoform 2	Q15758	http://www.phosphosite.org/proteinAction.do?id=7204&showAllSites=true	DSK*GLAAAEPTANGGLALASIEDQGAAAGGYCGSR	3	1140.87	8	63.1387	723173	749892	2.06816e+06	2.32137e+06
2.42699	7.06911e+06	A	8.78838	CCT7; CCT7	CCT7; CCT7 iso3	§463; §259	T-complex protein 1 subunit eta isoform b	Q99832; NP_001009570	http://www.phosphosite.org/proteinAction.do?id=13244&showAllSites=true	QLCDNAGFDATNILNK*LR	3	726.364	4	72.6518	659983	683172	1.7312e+06	1.52862e+06
-2.74364	1.17861e+06	A	8.79566	SNX10	SNX10	§79	sorting nexin-10 isoform 1	Q9Y5X0	http://www.phosphosite.org/proteinAction.do?id=10301005&showAllSites=true	LQSNALLVQLPELPSK*NLFFNM#NNR	3	1010.87	3	83.6228	835103	917321	339224	299499
1.05386	9.66713e+06	A	8.80658	DSTN	Destrin	§19	destrin isoform b	P60981	http://www.phosphosite.org/proteinAction.do?id=3531&showAllSites=true	IFYDMK*VR	3	395.874	11	43.5436	550354	596672	640776	568034
2.76661	932079	A	8.82425	MAPRE2	RP1	§126	microtubule-associated protein RP/EB family member 2 isoform 2	Q15555	http://www.phosphosite.org/proteinAction.do?id=2654&showAllSites=true	LLQASFK*R	3	359.545	4	33.3912	93195.4	87913.6	234897	266161
1.93449	766396	A	8.83147	NCDN	NCDN	§283	neurochondrin isoform 1	Q9UBB6	http://www.phosphosite.org/proteinAction.do?id=13393&showAllSites=true	NPALK*LAAR	2	534.32	2	31.5522	125918	132812	246646	253864
2.88169	1.21604e+07	A	8.83747	USP34; USP34	USP34; USP34 iso2	1934; 1783	ubiquitin carboxyl-terminal hydrolase 34	Q70CQ2; Q70CQ2-2	http://www.phosphosite.org/proteinAction.do?id=6869&showAllSites=true	MKHK*TTLLELQK	3	528.636	2	33.5151	3.95617e+06	4.48357e+06	1.16684e+07	1.26523e+07
1.09815	7.28156e+06	A	8.84087	H2BFS; HIST1H2BA; HIST1H2BB; HIST1H2BC; HIST1H2BD; HIST1H2BH; HIST1H2BJ; HIST1H2BK; HIST1H2BL; HIST1H2BM; HIST1H2BN; HIST1H2BO; HIST2H2BE; HIST2H2BF; HIST3H2BB	H2BFS; H2B1A; H2B; H2B1C; H2B1D; H2B1H; HIST1H2BJ; H2B1K; H2B1L; H2B1M; H2B1N; H2BFH; H2B2E; H2B2F; HIST3H2BB	§47; §48; §47; §47; §47; §47; §47; §47; §47; §47; §47; §47; §47; §47; §47		P57053; Q96A08; P33778; P62807; P58876; Q93079; P06899; O60814; Q99880; Q99879; Q99877; P23527; Q16778; Q5QNW6; Q8N257	http://www.phosphosite.org/proteinAction.do?id=8432&showAllSites=true	VLK*QVHPDTGISSK	3	541.634	18	26.0978	6.62385e+06	6.63765e+06	6.82636e+06	7.73676e+06
4.20418	530996	A	8.84634	DHCR7	DHCR7	§13	7-dehydrocholesterol reductase	Q9UBM7	http://www.phosphosite.org/proteinAction.do?id=10222&showAllSites=true	AK*SLDGVTNDR	2	645.326	2	24.5135	118401	134202	514005	547986
2.27994	448989	A	8.88175	MT1E; MT1F	MT1E; MT1F	51; 51	metallothionein-1E	P04732; P04733	http://www.phosphosite.org/proteinAction.do?id=15503&showAllSites=true	CAQGCVCK*GASEK	3	523.559	4	14.9324	197242	196617	446223	451755
1.20552	830939	A	8.88891	INPP5F	INPP5F	539	phosphatidylinositide phosphatase SAC2	Q9Y2H2	http://www.phosphosite.org/proteinAction.do?id=9401&showAllSites=true	KLAGVMK*DGVNSANR	3	558.63	2	27.7885	123268	108689	138246	141382
1.61234	3.68473e+06	A	8.89522	ADRM1	ADRM1	§42	proteasomal ubiquitin receptor ADRM1 precursor	Q16186	http://www.phosphosite.org/proteinAction.do?id=17305&showAllSites=true	GTTVTPDK*R	2	544.788	8	14.7981	2.25291e+06	2.31775e+06	3.45296e+06	3.91649e+06
1.93517	1.71383e+06	A	8.90108	ATIC	ATIC	437	bifunctional purine biosynthesis protein PURH	P31939	http://www.phosphosite.org/proteinAction.do?id=7936&showAllSites=true	YTQSNSVCYAK*NGQVIGIGAGQQSR	3	934.119	5	42.8155	515191	580534	1.03819e+06	1.08222e+06
2.52367	4.98349e+07	A	8.90229	YWHAB; YWHAG; YWHAH; YWHAZ	14-3-3 beta; 14-3-3 gamma; 14-3-3 eta; 14-3-3 zeta	§51; §50; §50; §49	14-3-3 protein beta/alpha	P31946; P61981; Q04917; P63104	http://www.phosphosite.org/proteinAction.do?id=3606&showAllSites=true	NLLSVAYK*NVVGAR	3	539.974	13	66.8769	2.0043e+07	1.9451e+07	5.29719e+07	4.66979e+07
1.60454	5.31274e+06	A	8.90388	CCDC50; CCDC50	CCDC50; CCDC50 iso2	128; 128	coiled-coil domain-containing protein 50 short isoform	Q8IVM0-2; Q8IVM0	http://www.phosphosite.org/proteinAction.do?id=6823&showAllSites=true	K*KHFPEFPATR	3	491.265	3	31.608	3.18587e+06	3.43628e+06	4.97825e+06	5.64723e+06
3.44102	1.10076e+06	A	8.91802	ABCE1	ABCE1	§93	ATP-binding cassette sub-family E member 1	P61221	http://www.phosphosite.org/proteinAction.do?id=15636&showAllSites=true	YCANAFK*LHR	3	465.231	2	33.3912	301844	337943	1.03134e+06	1.17017e+06
2.0936	2.52657e+06	A	8.92097	PCID2	PCID2	§201	PCI domain-containing protein 2	Q5JVF3	http://www.phosphosite.org/proteinAction.do?id=4210&showAllSites=true	AIDSSNLK*DDYSTAQR	3	633.301	4	36.9351	279449	274474	616425	543270
1.95421	374365	A	8.9224	HSD17B12	HSD17B12	§261	estradiol 17-beta-dehydrogenase 12	Q53GQ0	http://www.phosphosite.org/proteinAction.do?id=1174833&showAllSites=true	SAIK*TVGLQSR	2	637.365	2	30.4437	45833.9	49403.7	98928.4	87186.3
1.68417	2.87594e+06	A	8.93482	GMPPA	GMPPA	§309	mannose-1-phosphate guanyltransferase alpha	Q96IJ6	http://www.phosphosite.org/proteinAction.do?id=21162&showAllSites=true	VAPSAVLGPNVSIGK*GVTVGEGVR	3	793.111	1	57.8211	416020	414614	685966	712961
1.79145	1.98391e+06	A	8.93546	CDC20	Cdc20	§155	cell division cycle protein 20 homolog	Q12834	http://www.phosphosite.org/proteinAction.do?id=6874&showAllSites=true	VLYSQK*ATPGSSR	3	503.267	4	25.489	448781	490636	788295	894628
3.83737	2.32132e+06	A	8.93921	PKM; PKM	PKM2; PKM2 iso2	§135; §135	pyruvate kinase isozymes M1/M2 isoform c	P14618; P14618-2	http://www.phosphosite.org/proteinAction.do?id=4126&showAllSites=true	GSGTAEVELK*K	3	411.554	9	23.4765	200021	215204	778559	814812
5.673	1.8912e+06	A	8.94187	FSCN1	Fascin	§241	fascin	Q16658	http://www.phosphosite.org/proteinAction.do?id=4767&showAllSites=true	YLAPSGPSGTLK*AGK	2	780.923	2	33.763	27908	31675.3	158736	179280
1.05827	5.99156e+06	A	8.94833	ZNF259	ZNF259	§299	zinc finger protein ZPR1	O75312	http://www.phosphosite.org/proteinAction.do?id=14156&showAllSites=true	TNEVK*SGGAVEPLGTR	3	576.967	10	30.6807	5.55716e+06	5.76612e+06	6.02587e+06	5.95724e+06
-3.37995	1.98882e+06	A	8.99097	ITM2C	ITM2C	§14	integral membrane protein 2C isoform 3	Q9NQX7	http://www.phosphosite.org/proteinAction.do?id=24766&showAllSites=true	VKISFQPAVAGIK*GDKADK	4	522.297	11	43.2341	1.56549e+06	1.63317e+06	456727	489637
1.51857	306989	A	9.01215	DMWD	DMWD	§563	dystrophia myotonica WD repeat-containing protein	Q09019	http://www.phosphosite.org/proteinAction.do?id=6030&showAllSites=true	GGSGGSGSGGEK*PSGPVPR	3	580.947	2	20.6706	71030.1	65012.3	109878	96712.5
6.86994	1.46595e+07	A	9.01474	PPP2CA	PPP2CA	§21	serine/threonine-protein phosphatase 2A catalytic subunit alpha isoform	P67775	http://www.phosphosite.org/proteinAction.do?id=1685&showAllSites=true	ELDQWIEQLNECK*QLSESQVK	3	906.773	6	70.6978	2.03616e+06	2.23156e+06	1.54551e+07	1.38639e+07
1.63246	2.35659e+06	A	9.01698	EXOSC5	EXOSC5	92	exosome complex component RRP46	Q9NQT4	http://www.phosphosite.org/proteinAction.do?id=21999&showAllSites=true	IGLPGVAEK*SR	3	414.238	2	38.685	850590	884620	1.32603e+06	1.50664e+06
4.59076	1.73014e+06	A	9.03409	BAG2	Bag2	§200	BAG family molecular chaperone regulator 2	O95816	http://www.phosphosite.org/proteinAction.do?id=5718&showAllSites=true	GAGSK*TLQQNAESR	3	520.929	9	19.6476	352800	400950	1.63663e+06	1.82365e+06
1.13264	1.35969e+07	A	9.04228	HIST1H2AA; HIST1H2AC; HIST1H2AD; HIST1H2AE; HIST1H2AH; HIST1H2AI; HIST1H2AJ; HIST2H2AA3; HIST2H2AB; HIST2H2AC; HIST3H2A	H2A.4; H2AL; HIST1H2AD; HIST1H2AE; HIST1H2AH; H2A.1; H2AE; H2AO; HIST2H2AB; HIST2H2AC; HIST3H2A	§119; §119; 119; §119; §119; §119; §119; §119; §119; §119; §119	histone H2A type 1-A	Q96QV6; Q93077; P20671; P04908; Q96KK5; P0C0S8; Q99878; Q6FI13; Q8IUE6; Q16777; Q7L7L0	http://www.phosphosite.org/proteinAction.do?id=10344700&showAllSites=true	VTIAQGGVLPNIQAVLLPK*KTESH	4	657.627	7	70.9467	1.12977e+07	1.27115e+07	1.43482e+07	1.28456e+07
1.13264	1.35969e+07	A	9.04228	HIST1H2AA; HIST1H2AC; HIST1H2AD; HIST1H2AE; HIST1H2AH; HIST1H2AI; HIST1H2AJ; HIST2H2AA3; HIST2H2AB; HIST2H2AC; HIST3H2A	H2A.4; H2AL; HIST1H2AD; HIST1H2AE; HIST1H2AH; H2A.1; H2AE; H2AO; HIST2H2AB; HIST2H2AC; HIST3H2A	§120; §120; 120; §120; §120; §120; §120; §120; §120; §120; §120	histone H2A type 1-A	Q96QV6; Q93077; P20671; P04908; Q96KK5; P0C0S8; Q99878; Q6FI13; Q8IUE6; Q16777; Q7L7L0	http://www.phosphosite.org/proteinAction.do?id=10344700&showAllSites=true	VTIAQGGVLPNIQAVLLPKK*TESH	4	657.627	7	70.9467	1.12977e+07	1.27115e+07	1.43482e+07	1.28456e+07
1.38293	674229	A	9.04965	STX5	STX5	82	syntaxin-5	Q13190	http://www.phosphosite.org/proteinAction.do?id=2616244&showAllSites=true	QNGIQTNK*PALR	3	485.267	2	27.8569	198264	213120	302659	266254
6.38308	3.35533e+06	A	9.04968	SDC4	syndecan-4	§190	syndecan-4 precursor	P31431	http://www.phosphosite.org/proteinAction.do?id=3627&showAllSites=true	K*APTNEFYA	2	577.778	2	38.3945	534205	517115	3.14062e+06	3.57004e+06
2.26079	685817	A	9.05897	PFN1	profilin 1	§127	profilin-1	P07737	http://www.phosphosite.org/proteinAction.do?id=4113&showAllSites=true	K*CYEMASHLR	3	470.22	4	26.8723	249918	252287	536369	599007
2.27432	1.29744e+06	A	9.07917	PSMB7	PSMB7	76	proteasome subunit beta type-7 proprotein	Q99436	http://www.phosphosite.org/proteinAction.do?id=4196&showAllSites=true	ATEGMVVADKNCSK*	3	541.92	2	24.6879	127189	130267	311565	273973
1.70457	766717	A	9.08472	PTRF	PTRF	258	polymerase I and transcript release factor	Q6NZI2	http://www.phosphosite.org/proteinAction.do?id=5074&showAllSites=true	LK*TKENLEK	2	608.848	4	16.3489	428104	471500	815970	717464
1.70457	766717	A	9.08472	PTRF	PTRF	260	polymerase I and transcript release factor	Q6NZI2	http://www.phosphosite.org/proteinAction.do?id=5074&showAllSites=true	LKTK*ENLEK	2	608.848	4	16.3489	428104	471500	815970	717464
1.283	1.85885e+07	A	9.086	ZFYVE16	endofin	§1257	zinc finger FYVE domain-containing protein 16	Q7Z3T8	http://www.phosphosite.org/proteinAction.do?id=5439&showAllSites=true	SCIK*IPR	2	494.274	5	30.2023	1.4014e+07	1.49626e+07	1.75864e+07	1.95906e+07
2.81605	398039	A	9.10199	SP140; SP140L	SP140; SP140L	676; 389	nuclear body protein SP140 isoform 2	Q13342; Q9H930	http://www.phosphosite.org/proteinAction.do?id=10785&showAllSites=true	ILK*SQNNSSVDPCMR	3	621.633	2	30.3272	135306	147386	412455	383622
7.33065	2.53358e+06	A	9.10215	TUBB2A	TUBB2A	§58	tubulin beta-2A chain	Q13885	http://www.phosphosite.org/proteinAction.do?id=2137704&showAllSites=true	INVYYNEAAGNK*YVPR	3	662.334	5	47.3015	235845	217608	1.76903e+06	1.55508e+06
2.80994	4.82474e+06	A	9.10587	HSPA4	HSP70RY	§430	heat shock 70 kDa protein 4	P34932	http://www.phosphosite.org/proteinAction.do?id=4150&showAllSites=true	NHAAPFSK*VLTFYR	3	588.977	3	58.1267	704248	619044	1.81274e+06	1.90564e+06
2.80994	4.82474e+06	A	9.10587	DUSP4; DUSP4	MKP-2; MKP-2 iso2	§311; §220	dual specificity protein phosphatase 4 isoform 1	Q13115; Q13115-2	http://www.phosphosite.org/proteinAction.do?id=1337&showAllSites=true	VRLEEAFEFVK*QR	3	588.985	4	58.1267	704248	619044	1.81274e+06	1.90564e+06
2.8783	2.87978e+06	A	9.12059	AMOTL1	AMOTL1	§195	angiomotin-like protein 1	Q8IY63	http://www.phosphosite.org/proteinAction.do?id=6998&showAllSites=true	STQPQQNNEELPTYEEAK*AQSQFFR	3	1028.81	4	59.9258	588462	517973	1.59124e+06	1.59342e+06
5.89367	2.2291e+06	A	9.13817	ELAVL1	HuR	§50	ELAV-like protein 1	Q15717	http://www.phosphosite.org/proteinAction.do?id=8763&showAllSites=true	SLFSSIGEVESAK*LIR	3	617.339	4	71.3682	353781	402659	2.25048e+06	2.20773e+06
3.37663	2.03183e+06	A	9.14806	EEF1G	eEF1G	§434	elongation factor 1-gamma	P26641	http://www.phosphosite.org/proteinAction.do?id=9164&showAllSites=true	AFNQGK*IFK	3	389.549	2	37.0007	217658	222196	790649	694575
3.27811	7.81757e+06	A	9.15878	TECR	GPSN2	§291	trans-2,3-enoyl-CoA reductase	Q9NZ01	http://www.phosphosite.org/proteinAction.do?id=15756&showAllSites=true	SYLK*EFR	2	528.777	12	37.6087	2.31401e+06	2.45556e+06	7.31129e+06	8.32386e+06
1.26787	3.5363e+07	A	9.17423	CTNND1; CTNND1; CTNND1; CTNND1	CTNND1; CTNND1 iso3; CTNND1 iso4; CTNND1 iso22	§355; §355; §355; §254	catenin delta-1 isoform 1ABC	O60716; O60716-3; O60716-4; O60716-22	http://www.phosphosite.org/proteinAction.do?id=3241&showAllSites=true	K*GGPPPPNWR	3	407.216	23	27.535	2.78392e+07	2.7944e+07	3.39835e+07	3.67425e+07
1.77933	436173	H	9.19167	GCN1L1	GCN1L1	2621	translational activator GCN1	Q92616	http://www.phosphosite.org/proteinAction.do?id=13816&showAllSites=true	AYSDQAIVNLLK*M#R	3	584.642	4	67	38314	34845	67776	62397.9
2.54603	651508	A	9.22339	WDR82	WDR82	§84	WD repeat-containing protein 82	Q6UXN9	http://www.phosphosite.org/proteinAction.do?id=2812804&showAllSites=true	YTHAANTVVYSSNK*IDDTIR	3	794.728	2	42.6995	45528.2	39953.2	114425	103213
3.40607	4.81319e+06	A	9.23805	DDX5	DDX5	§470	probable ATP-dependent RNA helicase DDX5	P17844	http://www.phosphosite.org/proteinAction.do?id=4129&showAllSites=true	EANQAINPK*LLQLVEDR	3	689.039	2	67.057	171188	195116	662004	585655
5.25024	1.78249e+06	A	9.25356	HSD17B10	HADH2	172	3-hydroxyacyl-CoA dehydrogenase type-2 isoform 2	Q99714	http://www.phosphosite.org/proteinAction.do?id=14675&showAllSites=true	GVIINTASVAAFEGQVGQAAYSASK*GGIVGM#TLPIAR	3	1245.66	4	88.1344	326353	352661	1.85943e+06	1.70555e+06
4.70808	714046	A	9.27271	PPP1R15B	PPP1R15B	583	protein phosphatase 1 regulatory subunit 15B	Q5SWA1	http://www.phosphosite.org/proteinAction.do?id=7631&showAllSites=true	APFQTSGENEK*GCR	3	565.59	2	23.674	41079.2	36023.7	171940	191067
40.1619	3.44801e+06	A	9.28949	RRP12	RRP12	§687	RRP12-like protein isoform 2	Q5JTH9	http://www.phosphosite.org/proteinAction.do?id=6309&showAllSites=true	FAK*NFLPILFNLYGQPVAAGDTPAPR	3	977.855	5	85.9488	56673	60532.6	2.44691e+06	2.26029e+06
2.61153	1.1147e+06	A	9.29146	SPATS2L	DNAPTP6	333	SPATS2-like protein isoform a	Q9NUQ6	http://www.phosphosite.org/proteinAction.do?id=9706&showAllSites=true	KYDEELGK*AAR	3	465.24	2	23.5399	207371	235107	539812	615732
2.89146	3.77088e+06	A	9.29195	TTI1	TTI1	353	TEL2-interacting protein 1 homolog	O43156	http://www.phosphosite.org/proteinAction.do?id=18454&showAllSites=true	ALVGLVNDESPEIQAQCNK*VLR	3	856.446	2	59.4472	82914.9	94576.8	240836	272375
2.56694	4.66861e+06	A	9.29309	ENO1	ENO1	§256	c-myc promoter-binding protein-1 isoform MBP-1	P06733	http://www.phosphosite.org/proteinAction.do?id=2610&showAllSites=true	SGK*YDLDFKSPDDPSR	3	647.638	13	40.9582	476686	543740	1.31559e+06	1.30378e+06
2.56694	4.66861e+06	A	9.29309	ENO1	ENO1	§262	c-myc promoter-binding protein-1 isoform MBP-1	P06733	http://www.phosphosite.org/proteinAction.do?id=2610&showAllSites=true	SGKYDLDFK*SPDDPSR	3	647.638	7	40.9582	476686	543740	1.31559e+06	1.30378e+06
4.92372	2.82092e+06	A	9.32867	RPS11	RPS11	§38	40S ribosomal protein S11	P62280	http://www.phosphosite.org/proteinAction.do?id=8546&showAllSites=true	YYK*NIGLGFK	3	439.571	6	47.7272	426852	487142	2.37123e+06	2.12902e+06
-1.18469	2.8471e+06	A	9.32868	TOR1AIP1	TOR1AIP1	§285	torsin-1A-interacting protein 1	Q5JTV8	http://www.phosphosite.org/proteinAction.do?id=16712&showAllSites=true	SVLSSGYQK*TPQEWAPQTAR	3	783.393	8	48.3011	2.75309e+06	2.94112e+06	2.56177e+06	2.24472e+06
4.3033	9.40658e+06	A	9.34639	NSFL1C	NSFL1C	§172	NSFL1 cofactor p47 isoform d	Q9UNZ2	http://www.phosphosite.org/proteinAction.do?id=6012&showAllSites=true	LGAAPEEESAYVAGEK*R	3	630.978	8	36.8706	2.27284e+06	2.09896e+06	9.70544e+06	9.10773e+06
2.04719	391128	A	9.35982	NES	nestin	§271	nestin	P48681	http://www.phosphosite.org/proteinAction.do?id=3572&showAllSites=true	FQLAVEALEQEK*QGLQSQIAQVLEGR	3	1009.53	1	97.0248	142808	128675	260197	295580
5.63276	2.11888e+06	A	9.3605	RBM14	RBM14	153	RNA-binding protein 14 isoform 2	Q96PK6	http://www.phosphosite.org/proteinAction.do?id=5424&showAllSites=true	K*GPGLAVQSGDKTK	3	500.611	6	19.2921	221827	201716	1.24006e+06	1.14566e+06
5.63276	2.11888e+06	A	9.3605	RBM14	RBM14	164	RNA-binding protein 14 isoform 2	Q96PK6	http://www.phosphosite.org/proteinAction.do?id=5424&showAllSites=true	KGPGLAVQSGDK*TK	3	500.611	4	19.2921	221827	201716	1.24006e+06	1.14566e+06
1.60156	6.09954e+06	A	9.3661	PPIA	PPIA	§76	peptidyl-prolyl cis-trans isomerase A	P62937	http://www.phosphosite.org/proteinAction.do?id=7285&showAllSites=true	HNGTGGK*SIYGEKFEDENFILK	4	650.071	4	51.5178	1.79995e+06	2.05528e+06	3.11094e+06	3.06344e+06
3.78681	2.93291e+06	A	9.3721	PHGDH	PHGDH	§69	D-3-phosphoglycerate dehydrogenase	O43175	http://www.phosphosite.org/proteinAction.do?id=2614340&showAllSites=true	VTADVINAAEK*LQVVGR	3	633.022	4	60.9948	369769	422257	1.58202e+06	1.41724e+06
1.14565	1.18948e+06	A	9.37569	MT1E; MT1G; MT1G; MT1M; MT1X; MT2A	MT1E; MT1G; MT1G iso2; MT1M; MT1X; MT2A	31; 32; 31; 31; 31; 31	metallothionein-1E	P04732; P13640; P13640-2; Q8N339; P80297; P02795	http://www.phosphosite.org/proteinAction.do?id=15503&showAllSites=true	K*SCCSCCPVGCAK	3	563.221	11	17.35	1.10709e+06	969426	1.17696e+06	1.20199e+06
4.36674	1.66421e+06	A	9.37599	GART	GART	§251	trifunctional purine biosynthetic protein adenosine-3 isoform 1	P22102	http://www.phosphosite.org/proteinAction.do?id=4136&showAllSites=true	IK*DTVLQR	2	543.817	9	26.989	368898	393321	1.55387e+06	1.77454e+06
2.62273	3.43119e+06	A	9.40602	GPI; GPI	G6PI; G6PI iso2	§12; §51	glucose-6-phosphate isomerase isoform 2	P06744; P06744-2	http://www.phosphosite.org/proteinAction.do?id=7318&showAllSites=true	DPQFQK*LQQWYR	3	584.293	5	58.216	1.17943e+06	1.3475e+06	3.49387e+06	3.13361e+06
1.02679	748914	A	9.4265	PSMB7	PSMB7	§249	proteasome subunit beta type-7 proprotein	Q99436	http://www.phosphosite.org/proteinAction.do?id=4196&showAllSites=true	YRCEK*GTTAVLTEK	3	590.633	6	26.6842	250310	286062	262694	288048
-1.03251	2.82684e+06	A	9.43138	USP33	USP33	§258	ubiquitin carboxyl-terminal hydrolase 33 isoform 1	Q8TEY7	http://www.phosphosite.org/proteinAction.do?id=16049&showAllSites=true	SRPGSVVPTTLFQGIK*TVNPTFR	3	872.813	5	68.0003	856062	972277	903940	866823
-1.46001	1.03454e+08	A	9.44039	H2AFY	H2AFY	§117	core histone macro-H2A.1 isoform 2	O75367	http://www.phosphosite.org/proteinAction.do?id=9453&showAllSites=true	GVTIASGGVLPNIHPELLAKK*	4	557.824	18	60.8212	1.06386e+08	1.00522e+08	7.55887e+07	6.61286e+07
2.87961	2.24484e+06	A	9.45074	HNRNPA0	hnRNP A0	159	heterogeneous nuclear ribonucleoprotein A0	Q13151	http://www.phosphosite.org/proteinAction.do?id=2637&showAllSites=true	AAVVK*FHPIQGHR	4	394.223	5	28.4768	383456	372431	1.12678e+06	1.04988e+06
-1.22564	392465	A	9.45711	LRWD1	LRWD1	125	leucine-rich repeat and WD repeat-containing protein 1	Q9UFC0	http://www.phosphosite.org/proteinAction.do?id=6370&showAllSites=true	KVNGK*DASSTYSQVENLNR	3	742.037	2	34.5277	152903	154815	117139	133929
1.57805	2.35906e+06	A	9.45958	ALDH1A3	ALDH1A3	§263	aldehyde dehydrogenase family 1 member A3	P47895	http://www.phosphosite.org/proteinAction.do?id=1284605&showAllSites=true	IAFTGSTEVGK*LVK	3	521.963	5	52.2089	526941	480782	785417	804817
-1.06624	1.32947e+06	A	9.46625	COPA	COPA	§411	coatomer subunit alpha isoform 1	P53621	http://www.phosphosite.org/proteinAction.do?id=4163&showAllSites=true	ASNLENSTYDLYTIPKDADSQNPDAPEGK*R	4	856.654	4	52.6847	323425	329849	285840	326851
1.39127	1.66661e+06	A	9.46697	CLIC1	CLIC1	§20	chloride intracellular channel protein 1	O00299	http://www.phosphosite.org/proteinAction.do?id=10540&showAllSites=true	AGSDGAK*IGNCPFSQR	3	593.613	1	33.8837	360976	412772	504516	571981
4.84182	605960	A	9.51814	PPM1G	PPM1G	§209	protein phosphatase 1G	O15355	http://www.phosphosite.org/proteinAction.do?id=9545&showAllSites=true	ETPSQENGPTAK*AYTGFSSNSER	3	858.056	2	38.0944	116728	133574	627191	584729
-1.03771	2.22702e+06	A	9.52033	SNRPB2	snRNP B2	§93	U2 small nuclear ribonucleoprotein B	P08579	http://www.phosphosite.org/proteinAction.do?id=4114&showAllSites=true	TDSDIISK*MR	3	427.215	7	39.2152	559731	640531	575912	580732
2.51752	825278	A	9.6143	TTC27	TTC27	739	tetratricopeptide repeat protein 27 isoform 2	Q6P3X3	http://www.phosphosite.org/proteinAction.do?id=8970&showAllSites=true	AFQCLSK*AYK	3	443.892	2	36.13	73735.5	72034.4	195963	171015
2.81356	1.98489e+06	A	9.61455	CCT5	CCT5	§265	T-complex protein 1 subunit epsilon	P48643	http://www.phosphosite.org/proteinAction.do?id=9184&showAllSites=true	TKHK*LDVTSVEDYK	3	592.976	6	33.324	688856	601155	1.75206e+06	1.87746e+06
-1.01594	2.91876e+07	A	9.61526	HIST1H2AC; HIST1H2AD; HIST1H2AE; HIST1H2AH; HIST1H2AI; HIST1H2AJ; HIST2H2AA3; HIST3H2A	H2AL; HIST1H2AD; HIST1H2AE; HIST1H2AH; H2A.1; H2AE; H2AO; HIST3H2A	§119, §120; 119, 120; §119, §120; §119, §120; §119, §120; §119, §120; §119, §120; §119, §120	histone H2A type 1-C	Q93077; P20671; P04908; Q96KK5; P0C0S8; Q99878; Q6FI13; Q7L7L0	http://www.phosphosite.org/proteinAction.do?id=12277&showAllSites=true	VTIAQGGVLPNIQAVLLPK*K*TESHHK	5	602.143	10	61.1547	2.75403e+07	3.08348e+07	3.06831e+07	2.67764e+07
4.06465	3.89381e+07	A	9.62136	SCAMP3; SCAMP3	SCAMP3; SCAMP3 iso2	§101; §75	secretory carrier-associated membrane protein 3 isoform 1	O14828; O14828-2	http://www.phosphosite.org/proteinAction.do?id=2670&showAllSites=true	NYGSYSTQASAAAATAELLK*KQEELNR	4	757.88	11	61.2603	9.32823e+06	9.83115e+06	4.15872e+07	3.6289e+07
7.30841	2.9823e+06	A	9.66316	WARS	WARS	256	tryptophanyl-tRNA synthetase, cytoplasmic isoform a	P23381	http://www.phosphosite.org/proteinAction.do?id=8536&showAllSites=true	IQK*HVTFNQVK	3	485.94	4	27.4599	404956	411173	2.77852e+06	3.18608e+06
1.96844	400624	A	9.66356	PML; PML; PML; PML; PML; PML	PML; PML iso2; PML iso3; PML iso4; PML iso11; PML iso14	183; 183; 183; 183; 183; 183	protein PML isoform 6	P29590; P29590-2; P29590-3; P29590-4; P29590-11; P29590-14	http://www.phosphosite.org/proteinAction.do?id=5135&showAllSites=true	K*TNNIFCSNPNHR	3	572.606	2	25.8636	137498	135995	276973	261382
1.84435	2.50661e+06	A	9.67594	DUSP1	MKP-1	57	dual specificity protein phosphatase 1	P28562	http://www.phosphosite.org/proteinAction.do?id=1339&showAllSites=true	AK*GAMGLEHIVPNAELR	3	640.676	4	49.8758	105418	120903	214361	203053
1.77859	3.69339e+06	A	9.67932	FANCI	FANCI	§523	Fanconi anemia group I protein isoform 1	Q9NVI1	http://www.phosphosite.org/proteinAction.do?id=9721&showAllSites=true	K*AMFANQLDAR	3	460.235	15	38.5696	2.21871e+06	1.93445e+06	3.579e+06	3.80778e+06
9.91033	4.6826e+07	A	9.68193	TUBB4B	TUBB2C	§58	tubulin beta-2C chain	P68371	http://www.phosphosite.org/proteinAction.do?id=8404&showAllSites=true	INVYYNEATGGK*YVPR	3	653.33	9	47.1754	1.79598e+06	1.88847e+06	1.92319e+07	1.72822e+07
4.29766	9.17779e+07	A	9.68356	PFN1	profilin 1	§54	profilin-1	P07737	http://www.phosphosite.org/proteinAction.do?id=4113&showAllSites=true	TFVNITPAEVGVLVGK*DR	3	677.041	7	71.6896	2.1773e+07	2.09377e+07	9.42406e+07	8.93152e+07
7.332	2.39214e+06	A	9.68547	PICALM	PICALM	§318	phosphatidylinositol-binding clathrin assembly protein isoform 2	Q13492	http://www.phosphosite.org/proteinAction.do?id=21441&showAllSites=true	ATTLSNAVSSLASTGLSLTK*VDER	3	845.78	2	81.899	340154	312368	2.4888e+06	2.29549e+06
4.11762	9.87699e+06	A	9.68886	PCBP2; PCBP2; PCBP2; PCBP2	hnRNP E2; hnRNP E2 iso3; hnRNP E2 iso4; hnRNP E2 iso5	§322; §239; §288; §292	poly(rC)-binding protein 2 isoform c	Q15366; B4DRD7; Q15366-4; Q15366-5	http://www.phosphosite.org/proteinAction.do?id=7065&showAllSites=true	QMSGAQIK*IANPVEGSTDR	3	706.02	8	44.5526	547363	477171	2.09506e+06	2.12359e+06
1.19076	1.22424e+06	A	9.70783	DDX20	GEMIN3	473	probable ATP-dependent RNA helicase DDX20	Q9UHI6	http://www.phosphosite.org/proteinAction.do?id=2887&showAllSites=true	AAVHTYGIASVPNQPLK*K	3	670.037	3	40.1121	206898	200372	225835	259125
6.56391	909610	A	9.75107	VAT1	VAT1	§250	synaptic vesicle membrane protein VAT-1 homolog	Q99536	http://www.phosphosite.org/proteinAction.do?id=10250&showAllSites=true	HEALKENGVTHPIDYHTTDYVDEIK*K	4	792.391	1	42.9931	129023	148133	869830	949390
6.56391	909610	A	9.75107	VAT1	VAT1	251	synaptic vesicle membrane protein VAT-1 homolog	Q99536	http://www.phosphosite.org/proteinAction.do?id=10250&showAllSites=true	HEALKENGVTHPIDYHTTDYVDEIKK*	4	792.391	2	42.9931	129023	148133	869830	949390
1.96006	2.64989e+06	A	9.75408	NOB1; NOB1	NOB1P; NOB1P iso2	§25; §25	RNA-binding protein NOB1	Q7M4M4; Q9ULX3	http://www.phosphosite.org/proteinAction.do?id=6203&showAllSites=true	HAALQDIGK*NIYTIR	3	609.667	4	50.5646	288640	308721	545054	625811
3.44402	555707	A	9.75923	PTRH2	PTRH2	§47	peptidyl-tRNA hydrolase 2, mitochondrial precursor	Q9Y3E5	http://www.phosphosite.org/proteinAction.do?id=24625&showAllSites=true	TSK*THTDTESEASILGDSGEYK	3	824.045	2	39.0392	164452	158257	528334	583080
4.19724	1.51091e+07	A	9.76543	SPG20	SPG20	§481	spartin	Q8N0X7	http://www.phosphosite.org/proteinAction.do?id=13053&showAllSites=true	GLYIAK*QATGGAAK	2	731.904	20	33.3912	3.5065e+06	3.69302e+06	1.40657e+07	1.61524e+07
1.82632	1.48495e+06	A	9.76614	LDHA; LDHA	LDH-A; LDH-A iso3	§155; §184	L-lactate dehydrogenase A chain isoform 2	P00338; B7Z5E3	http://www.phosphosite.org/proteinAction.do?id=4103&showAllSites=true	ISGFPK*NR	3	344.858	4	25.6149	285606	327978	539853	580747
1.23348	3.32524e+06	A	9.77324	NAA10; NAA11	NAA10; NAA11	§148; §148	N-alpha-acetyltransferase 10, NatA catalytic subunit	P41227; Q9BSU3	http://www.phosphosite.org/proteinAction.do?id=7997&showAllSites=true	YYADGEDAYAMK*R	3	556.244	9	36.1974	361575	415259	463016	495190
3.40911	1.147e+06	A	9.78543	CTPS1	CTPS	§100	CTP synthase 1	P17812	http://www.phosphosite.org/proteinAction.do?id=2885&showAllSites=true	IYQYVINK*ER	3	480.593	6	37.4852	123624	142003	445699	459852
1.27854	2.56677e+06	A	9.79236	MAGEA10	MAGE-A10	317	melanoma-associated antigen 10	P43363	http://www.phosphosite.org/proteinAction.do?id=1238958&showAllSites=true	FLAK*VNGSDPR	3	439.902	7	29.9	2.12572e+06	1.88946e+06	2.38904e+06	2.7445e+06
1.91139	156080	H	9.79908	PKM; PKM	PKM2; PKM2 iso2	§322; §322	pyruvate kinase isozymes M1/M2 isoform c	P14618; P14618-2	http://www.phosphosite.org/proteinAction.do?id=4126&showAllSites=true	AGK*PVICATQM#LESMIK	3	669.674	8	67.5	45500	42570	78336	90000
1.66021	5.31328e+07	A	9.81045	EIF4A1	eIF4A1	§68	eukaryotic initiation factor 4A-I isoform 2	P60842	http://www.phosphosite.org/proteinAction.do?id=8031&showAllSites=true	AILPCIK*GYDVIAQAQSGTGK	3	768.739	16	64.2868	6.73062e+06	7.09893e+06	1.22764e+07	1.06836e+07
3.10353	4.1817e+06	A	9.81198	ENO1	ENO1	§420	c-myc promoter-binding protein-1 isoform MBP-1	P06733	http://www.phosphosite.org/proteinAction.do?id=2610&showAllSites=true	IEEELGSK*AK	3	406.551	6	22.8663	607202	697740	2.12798e+06	1.92194e+06
3.10353	4.1817e+06	A	9.81198	ENO1	ENO1	422	c-myc promoter-binding protein-1 isoform MBP-1	P06733	http://www.phosphosite.org/proteinAction.do?id=2610&showAllSites=true	IEEELGSKAK*	3	406.551	5	22.8663	607202	697740	2.12798e+06	1.92194e+06
1.17514	6.6429e+06	A	9.8122	HSPH1	HSP105	135	heat shock protein 105 kDa	Q92598	http://www.phosphosite.org/proteinAction.do?id=2297&showAllSites=true	LKETAENSLKK*PVTDCVISVPSFFTDAERR	5	711.169	2	61.8519	742411	646074	862111	769549
2.03067	393268	A	9.8386	LDHA; LDHA	LDH-A; LDH-A iso3	§76, §81; §105, §110	L-lactate dehydrogenase A chain isoform 2	P00338; B7Z5E3	http://www.phosphosite.org/proteinAction.do?id=4103&showAllSites=true	TPK*IVSGK*DYNVTANSK	3	684.024	2	31.3239	74974.5	86186.3	165445	161820
-1.05253	2.67647e+06	A	9.84706	EEF2	eEF-2	283	elongation factor 2	P13639	http://www.phosphosite.org/proteinAction.do?id=960&showAllSites=true	SATSPEGK*KLPR	3	462.256	12	19.7169	995463	1.04714e+06	952595	988059
1.51452	2.49351e+06	A	9.86017	ATIC	ATIC	331	bifunctional purine biosynthesis protein PURH	P31939	http://www.phosphosite.org/proteinAction.do?id=7936&showAllSites=true	M#SSFGDFVALSDVCDVPTAK*IISR	3	915.779	4	76.8108	554921	482584	807011	764307
3.99527	9.49594e+06	A	9.88011	GPRC5A	RAIG1	§333	retinoic acid-induced protein 3	Q8NFJ5	http://www.phosphosite.org/proteinAction.do?id=4033&showAllSites=true	AYSQEEITQGFEETGDTLYAPYSTHFQLQNQPPQK*EFSIPR	4	1223.08	4	75.4194	2.44047e+06	2.31312e+06	9.51806e+06	9.47382e+06
1.18916	403311	A	9.88119	UBE4B	UBE4B	§1169	ubiquitin conjugation factor E4 B isoform 1	O95155	http://www.phosphosite.org/proteinAction.do?id=5781&showAllSites=true	FAK*AIADDQR	3	416.883	4	25.489	87776.1	100963	104996	119446
13.4279	1.20229e+07	A	9.8926	HNRNPM; HNRNPM	hnRNP M; hnRNP M iso2	§83; §83	heterogeneous nuclear ribonucleoprotein M isoform a	P52272; P52272-2	http://www.phosphosite.org/proteinAction.do?id=8716&showAllSites=true	AFITNIPFDVK*WQSLK	3	674.367	5	77.1946	641854	606651	8.30009e+06	8.46472e+06
13.4279	1.20229e+07	A	9.8926	HNRNPM; HNRNPM	hnRNP M; hnRNP M iso2	§88; §88	heterogeneous nuclear ribonucleoprotein M isoform a	P52272; P52272-2	http://www.phosphosite.org/proteinAction.do?id=8716&showAllSites=true	AFITNIPFDVKWQSLK*	3	674.367	4	77.1946	641854	606651	8.30009e+06	8.46472e+06
-1.23786	1.47232e+07	A	9.89364	CD74	CD74	§43	HLA class II histocompatibility antigen gamma chain isoform c	P04233	http://www.phosphosite.org/proteinAction.do?id=2572600&showAllSites=true	RPGAPESK*CSR	3	453.558	24	12.3902	1.53005e+07	1.41459e+07	1.10619e+07	1.27261e+07
-1.02801	1.11139e+06	A	9.89852	FASN	FASN	§673	fatty acid synthase	P49327	http://www.phosphosite.org/proteinAction.do?id=5842&showAllSites=true	EGVFAK*EVR	2	574.807	4	32.2993	278853	260558	258133	266582
1.47686	6.26112e+06	A	9.90105	ACLY; ACLY	ACLY; ACLY iso3	§650; §250	ATP-citrate synthase isoform 1	P53396; Q8N9C4	http://www.phosphosite.org/proteinAction.do?id=1862&showAllSites=true	IGNTGGM#LDNILASK*LYRPGSVAYVSR	4	746.392	5	65.7533	861519	991232	1.27681e+06	1.45943e+06
-1.64773	1.15384e+07	A	9.90152	WIZ; WIZ	WIZ; WIZ iso3	§1597; §914	protein Wiz	O95785; M0QXA7	http://www.phosphosite.org/proteinAction.do?id=13487&showAllSites=true	FVGNIYTLK*CR	3	495.594	12	47.1205	1.07306e+07	1.23463e+07	7.25972e+06	6.74557e+06
2.51222	532950	A	9.91452	CACYBP	CacyBP	223	calcyclin-binding protein isoform 2	Q9HB71	http://www.phosphosite.org/proteinAction.do?id=9293&showAllSites=true	EKQAK*GDTEF	2	633.802	4	21.3279	200873	223413	495587	570313
3.55788	438209	A	9.9207	PIK3R4	PIK3R4	1081	phosphoinositide 3-kinase regulatory subunit 4	Q99570	http://www.phosphosite.org/proteinAction.do?id=2239&showAllSites=true	SPK*IHPLQSR	3	426.242	2	22.0053	78367.8	90192.3	295418	304298
2.47977	1.35446e+06	A	9.9256	STRA6	STRA6	240	stimulated by retinoic acid gene 6 protein homolog isoform a	Q9BX79	http://www.phosphosite.org/proteinAction.do?id=20629&showAllSites=true	TGAGSK*GLQSSYSEEYLR	3	682.996	2	42.8155	449241	415851	1.05091e+06	1.09432e+06
2.96212	1.84258e+06	A	9.92951	EHD4	EHD4	§165	EH domain-containing protein 4	Q9H223	http://www.phosphosite.org/proteinAction.do?id=3491&showAllSites=true	SISVIDSPGILSGEK*QR	3	634.009	2	52.7927	665725	578374	1.93484e+06	1.75033e+06
9.18765	1.71187e+06	A	9.93634	TARDBP	TDP43	§160	TAR DNA-binding protein 43	Q13148	http://www.phosphosite.org/proteinAction.do?id=10272&showAllSites=true	FTEYETQVK*VMSQR	3	620.637	6	44.5526	101600	88260.6	900969	843407
3.373	759368	A	9.94285	DAZAP1	DAZAP1	§194	DAZ-associated protein 1 isoform b	Q96EP5	http://www.phosphosite.org/proteinAction.do?id=16019&showAllSites=true	DSK*SQAPGQPGASQWGSR	3	653.308	6	29.4813	240959	209303	726169	792568
1.47749	2.35364e+06	A	9.94768	XRCC5	Ku80	§347	X-ray repair cross-complementing protein 5	P13010	http://www.phosphosite.org/proteinAction.do?id=2076&showAllSites=true	CFSVLGFCK*SSQVQR	3	639.642	6	54.6267	852147	794819	1.30227e+06	1.13111e+06
1.66357	756230	A	9.95167	COPB2	COPB2	§318	coatomer subunit beta	P35606	http://www.phosphosite.org/proteinAction.do?id=8400&showAllSites=true	IIWAK*HSEVQQANLK	3	627.011	2	37.5451	166697	165079	256547	295386
8.34347	743240	A	9.9538	PARP14	PARP14	854	poly [ADP-ribose] polymerase 14	Q460N5	http://www.phosphosite.org/proteinAction.do?id=9385&showAllSites=true	AAGPELQADCDQIVK*R	3	628.979	2	39.3942	82810.6	95350.3	737184	749296
1.41429	5.15178e+06	A	10.0065	RPL19	RPL19	§186	60S ribosomal protein L19	P84098	http://www.phosphosite.org/proteinAction.do?id=9226&showAllSites=true	KEEIIK*TLSKEEETKK	4	512.538	8	31.0198	3.59277e+06	3.69254e+06	4.78725e+06	5.5163e+06
1.38198	1.98794e+06	A	10.0189	EEF2	eEF-2	§152	elongation factor 2	P13639	http://www.phosphosite.org/proteinAction.do?id=960&showAllSites=true	IK*PVLMMNK	3	396.56	4	41.0749	418351	362997	544844	534966
2.0956	5.51253e+06	A	10.0216	TRIM25	TRIM25	§416	E3 ubiquitin/ISG15 ligase TRIM25	Q14258	http://www.phosphosite.org/proteinAction.do?id=4180&showAllSites=true	LPTFGAPEQLVDLK*QAGLEAAAK	3	827.783	7	76.3185	887235	1.02257e+06	2.03856e+06	1.96363e+06
5.54736	706750	A	10.0228	TNFRSF12A	TweakR	109	tumor necrosis factor receptor superfamily member 12A	Q9NP84	http://www.phosphosite.org/proteinAction.do?id=14112305&showAllSites=true	EK*FTTPIEETGGEGCPAVALIQ	2	1231.1	1	67.3431	131556	123250	719199	694301
1.07379	3.4591e+06	A	10.0343	RRM1	RRM1	§754	ribonucleoside-diphosphate reductase large subunit	P23921	http://www.phosphosite.org/proteinAction.do?id=7932&showAllSites=true	TRPAANPIQFTLNK*EK	3	648.022	5	44.3874	1.02141e+06	918797	1.01699e+06	1.06638e+06
1.07379	3.4591e+06	A	10.0343	RRM1	RRM1	756	ribonucleoside-diphosphate reductase large subunit	P23921	http://www.phosphosite.org/proteinAction.do?id=7932&showAllSites=true	TRPAANPIQFTLNKEK*	3	648.022	1	44.3874	1.02141e+06	918797	1.01699e+06	1.06638e+06
2.50782	259739	A	10.0365	GARS	GARS	§646	glycyl-tRNA synthetase	P41250	http://www.phosphosite.org/proteinAction.do?id=13250&showAllSites=true	HGVSHK*VDDSSGSIGR	3	584.619	3	17.4702	24743.4	25338.5	63808.7	61787.6
1.60466	6.59529e+06	A	10.0381	DDX17; DDX17; DDX5	DDX17; DDX17 iso3; DDX5	§284; §205; §207	probable ATP-dependent RNA helicase DDX17 isoform 3	Q92841; Q92841-3; P17844	http://www.phosphosite.org/proteinAction.do?id=8767&showAllSites=true	STCIYGGAPK*GPQIR	3	573.626	4	37.67	778920	897944	1.32174e+06	1.36906e+06
2.33773	1.46776e+06	A	10.0407	PARP4	PARP4	1030	poly [ADP-ribose] polymerase 4	Q9UKK3	http://www.phosphosite.org/proteinAction.do?id=9082&showAllSites=true	ILSQCGAGVFEYFNAK*SK	3	711.686	2	64.1025	344860	395185	926426	803596
-2.65734	2.33051e+06	A	10.0424	IPO5	KPNB3	617	importin-5	O00410	http://www.phosphosite.org/proteinAction.do?id=6939&showAllSites=true	ILGK*EFQQYLPVVM#GPLM#K	3	779.75	4	70.7619	1.03172e+06	1.07184e+06	423908	367696
1.16575	1.96539e+07	A	10.0431	RPL30	RPL30	§26	60S ribosomal protein L30	P62888	http://www.phosphosite.org/proteinAction.do?id=9579&showAllSites=true	SGK*YVLGYK	3	376.873	13	33.257	1.73554e+07	1.63633e+07	1.98758e+07	1.94319e+07
1.59169	5.57995e+06	A	10.0475	RRM1	RRM1	§496	ribonucleoside-diphosphate reductase large subunit	P23921	http://www.phosphosite.org/proteinAction.do?id=7932&showAllSites=true	IIDINYYPVPEACLSNK*R	3	760.388	2	61.4515	1.7621e+06	1.87242e+06	2.88676e+06	2.89827e+06
1.12701	2.95082e+06	A	10.0484	EEF1D; EEF1D; EEF1D	eEF1D; eEF1D iso2; eEF1D iso4	§232; §598; §501	elongation factor 1-delta isoform 1	P29692; P29692-2; Q9BW34	http://www.phosphosite.org/proteinAction.do?id=7535&showAllSites=true	SIQLDGLVWGASK*LVPVGYGIR	3	814.788	3	87.4129	2.70835e+06	2.52821e+06	3.16048e+06	2.74115e+06
1.58873	3.50401e+06	A	10.061	EEF2	eEF-2	§648	elongation factor 2	P13639	http://www.phosphosite.org/proteinAction.do?id=960&showAllSites=true	K*IWCFGPDGTGPNILTDITK	3	783.063	2	76.6087	379488	329079	578124	547599
1.33181	452236	A	10.0736	RPS2	RPS2	183	40S ribosomal protein S2	P15880	http://www.phosphosite.org/proteinAction.do?id=8629&showAllSites=true	IGKPHTVPCK*VTGR	3	555.307	2	21.0526	92642.7	84200	113182	122339
1.51579	1.09983e+07	A	10.0742	PSMB4	PSMB4	§201	proteasome subunit beta type-4	P28070	http://www.phosphosite.org/proteinAction.do?id=4143&showAllSites=true	EVLEK*QPVLSQTEAR	3	614.33	8	38.2731	729498	707227	1.01132e+06	1.16645e+06
3.19666	1.54906e+06	A	10.0751	RPL11	RPL11	§85	60S ribosomal protein L11 isoform 1	P62913	http://www.phosphosite.org/proteinAction.do?id=14576&showAllSites=true	GAKAEEILEK*GLK	3	500.619	4	41.5561	200727	231521	689440	692312
1.9289	3.18477e+06	A	10.1086	PSMC1	RPT2	§237	26S protease regulatory subunit 4	P62191	http://www.phosphosite.org/proteinAction.do?id=5432&showAllSites=true	TLLAK*AVANQTSATFLR	3	640.362	7	63.2195	572041	495719	1.02204e+06	1.03757e+06
-1.58402	650031	A	10.1116	CYFIP1	CYFIP1	§546	cytoplasmic FMR1-interacting protein 1 isoform b	Q7L576	http://www.phosphosite.org/proteinAction.do?id=8966&showAllSites=true	SGFDIK*VPR	3	378.209	2	45.0472	181371	165846	117437	101764
2.04488	756328	A	10.1169	C3orf37	C3orf37	89	chromosome 3 open reading frame 37	Q96FZ2	http://www.phosphosite.org/proteinAction.do?id=24093&showAllSites=true	ESDPSK*LQFNTTNCR	3	637.627	2	36.4393	57804.7	52312.4	120642	104534
-1.26917	3.19476e+07	A	10.1172	CUL5	CUL5	§724	cullin-5	Q93034	http://www.phosphosite.org/proteinAction.do?id=3319&showAllSites=true	TQEAIIQIMK*M#R	3	531.281	26	53.1129	3.07961e+07	3.3099e+07	2.62498e+07	2.40943e+07
2.12703	2.12927e+06	A	10.1253	USP5; USP5	USP5; USP5 iso2	§318; §318	ubiquitin carboxyl-terminal hydrolase 5 isoform 1	P45974; P45974-2	http://www.phosphosite.org/proteinAction.do?id=10680&showAllSites=true	IGEWELIQESGVPLK*PLFGPGYTGIR	3	990.862	7	87.4129	921018	797946	1.83679e+06	1.8195e+06
2.16741	5.72209e+06	A	10.1466	MATR3; MATR3	matrin 3; matrin 3 iso3	§522; §522	matrin-3 isoform a	P43243; A8MXP9	http://www.phosphosite.org/proteinAction.do?id=5836&showAllSites=true	LAEPYGK*IK	3	378.217	12	31.3239	1.49777e+06	1.43644e+06	2.95167e+06	3.40795e+06
2.46128	1.92851e+06	A	10.1966	EEF1G	eEF1G	§277	elongation factor 1-gamma	P26641	http://www.phosphosite.org/proteinAction.do?id=9164&showAllSites=true	AK*DPFAHLPK	3	413.228	3	37.0682	345692	399416	911554	922369
9.24684	233334	A	10.2215	CCZ1; CCZ1B	CCZ1; CCZ1B	§113; 113	vacuolar fusion protein CCZ1 homolog	P86791; P86790	http://www.phosphosite.org/proteinAction.do?id=8913&showAllSites=true	NPIIEK*QSK	2	585.827	2	20.4695	27057.7	23410	220526	246142
3.54399	406258	A	10.2405	EDF1	EDF1	§93	endothelial differentiation-related factor 1 isoform alpha	O60869	http://www.phosphosite.org/proteinAction.do?id=8346&showAllSites=true	GLTQK*DLATK	2	594.833	2	25.1759	110415	118851	380040	432476
1.51935	1.9887e+06	A	10.2441	IPO5	KPNB3	806	importin-5	O00410	http://www.phosphosite.org/proteinAction.do?id=6939&showAllSites=true	AKLEEHFK*NQELR	3	585.976	2	29.0423	170905	187780	255604	289365
-1.10533	3.36825e+06	A	10.2451	LDHA; LDHA	LDH-A; LDH-A iso3	§328; §357	L-lactate dehydrogenase A chain isoform 2	P00338; B7Z5E3	http://www.phosphosite.org/proteinAction.do?id=4103&showAllSites=true	SADTLWGIQK*ELQF	2	875.444	4	82.2475	391909	352560	336747	336780
1.36628	333539	A	10.2461	RRM1	RRM1	§590	ribonucleoside-diphosphate reductase large subunit	P23921	http://www.phosphosite.org/proteinAction.do?id=7932&showAllSites=true	IAK*YGIR	2	467.777	4	25.8027	93846.5	83990.1	130289	112686
-1.18066	3.57376e+07	A	10.2626	CDC42SE1	SPEC1	15	CDC42 small effector protein 1	Q9NRR8	http://www.phosphosite.org/proteinAction.do?id=22457&showAllSites=true	LGCCVVEK*PQPK	3	510.259	8	28.4768	3.83309e+07	3.31442e+07	3.20955e+07	2.8443e+07
5.99192	133937	H	10.2913	RPS12	RPS12	93	40S ribosomal protein S12	P25398	http://www.phosphosite.org/proteinAction.do?id=18347&showAllSites=true	LGEWVGLCK*IDR	3	520.605	2	56.892	22900	21805.7	136308	131566
2.55136	4.89034e+06	A	10.2949	RPS3	RPS3	§202	40S ribosomal protein S3	P23396	http://www.phosphosite.org/proteinAction.do?id=5815&showAllSites=true	IGPKK*PLPDHVSIVEPK	4	492.787	11	38.2731	1.94359e+06	1.88992e+06	4.64933e+06	5.13135e+06
3.80115	1.33005e+06	A	10.2952	CRYZ	CRYZ	§23	quinone oxidoreductase isoform a	Q08257	http://www.phosphosite.org/proteinAction.do?id=10570&showAllSites=true	VFEFGGPEVLK*LR	3	535.631	3	66.6537	36848.7	41952.8	160671	138865
1.50772	1.47696e+06	A	10.3014	GMPS	GMPS	204	GMP synthase [glutamine-hydrolyzing]	P49915	http://www.phosphosite.org/proteinAction.do?id=8879&showAllSites=true	VILK*NFLYDIAGCSGTFTVQNR	3	877.451	3	82.4292	402179	347566	544214	586194
1.49856	4.27328e+06	A	10.3117	CDK1	CDK1	§245	cyclin-dependent kinase 1 isoform 4	P06493	http://www.phosphosite.org/proteinAction.do?id=582&showAllSites=true	WK*PGSLASHVK	3	441.911	3	33.0129	1.04925e+06	1.12754e+06	1.64978e+06	1.61227e+06
3.25257	1.51159e+06	A	10.3228	RANBP1	RanBP1	§150	ran-specific GTPase-activating protein	P43487	http://www.phosphosite.org/proteinAction.do?id=9151&showAllSites=true	FLNAENAQK*FK	3	475.249	6	38.2133	485719	443756	1.43406e+06	1.58912e+06
1.2987	2.54252e+06	A	10.3262	CDC20	Cdc20	§136	cell division cycle protein 20 homolog	Q12834	http://www.phosphosite.org/proteinAction.do?id=6874&showAllSites=true	LSGK*PQNAPEGYQNR	3	591.627	4	24.7501	372570	364067	513264	443410
2.06322	6.28787e+06	A	10.3437	TKT	TKT	§465	transketolase	P29401	http://www.phosphosite.org/proteinAction.do?id=4144&showAllSites=true	AVELAANTK*GICFIR	3	592.986	4	56.4518	1.71692e+06	1.80616e+06	3.36862e+06	3.90027e+06
12.2376	2.69854e+06	A	10.3558	TARDBP	TDP43	§102	TAR DNA-binding protein 43	Q13148	http://www.phosphosite.org/proteinAction.do?id=10272&showAllSites=true	AVQK*TSDLIVLGLPWK	3	628.031	5	74.0115	159471	163255	2.1193e+06	1.8301e+06
2.17714	3.02243e+06	A	10.3573	KPNA2	KPNA2	§123	importin subunit alpha-2	P52292	http://www.phosphosite.org/proteinAction.do?id=6483&showAllSites=true	AGLIPK*FVSFLGR	3	506.964	2	80.0796	114450	132539	249471	288258
9.13241	743194	A	10.3795	GART	GART	§111	trifunctional purine biosynthetic protein adenosine-3 isoform 1	P22102	http://www.phosphosite.org/proteinAction.do?id=4136&showAllSites=true	FAK*EFMDR	3	386.518	3	37.0682	31105.8	34908.5	281264	321606
3.24278	1.70219e+06	A	10.395	DFNA5	DFNA5	98	non-syndromic hearing impairment protein 5 isoform a	O60443	http://www.phosphosite.org/proteinAction.do?id=8580&showAllSites=true	FANHVSGTLETALGK*VK	3	629.342	4	53.1749	439628	492487	1.56769e+06	1.45496e+06
1.13643	557765	A	10.3979	G3BP1	G3BP-1	§59	ras GTPase-activating protein-binding protein 1	Q13283	http://www.phosphosite.org/proteinAction.do?id=2711&showAllSites=true	NSSYVHGGLDSNGKPADAVYGQK*EIHRK	4	786.142	5	31.4933	454717	526889	585809	529720
3.34346	1.1027e+06	A	10.4016	PELO	PELO	§337	protein pelota homolog	Q9BRX2	http://www.phosphosite.org/proteinAction.do?id=8933&showAllSites=true	LVDSVK*ENAGTVR	3	501.271	4	29.1659	339154	320461	1.02159e+06	1.1838e+06
-1.75318	1.18606e+06	A	10.4053	ABCC1	ABCC1	§496	multidrug resistance-associated protein 1 isoform 1	P33527	http://www.phosphosite.org/proteinAction.do?id=8736&showAllSites=true	TYQVAHMK*SK	2	653.832	9	19.8223	1.09879e+06	1.27333e+06	713177	639858
24.8419	2.97723e+06	A	10.4057	IGF2BP2	IGF2BP2	§278	insulin-like growth factor 2 mRNA-binding protein 2 isoform b	Q9Y6M1	http://www.phosphosite.org/proteinAction.do?id=12610&showAllSites=true	LAEEIPLK*ILAHNGLVGR	3	686.4	3	68.2674	128133	111561	2.75817e+06	3.19629e+06
3.56975	3.90742e+06	A	10.408	EIF4G2; EIF4G2	eIF4G2; eIF4G2 iso2	§170; §170	eukaryotic translation initiation factor 4 gamma 2 isoform 2	P78344; P78344-2	http://www.phosphosite.org/proteinAction.do?id=2886&showAllSites=true	LLISK*LQDEFENR	3	573.641	3	66.2161	153191	176289	544801	631361
-2.94993	1.96786e+06	A	10.4091	NEDD8	NEDD8	§6	NEDD8 precursor	Q15843	http://www.phosphosite.org/proteinAction.do?id=3183&showAllSites=true	VK*TLTGKEIEIDIEPTDKVER	4	632.596	3	49.8248	1.84778e+06	2.08795e+06	676735	657443
4.1264	1.54945e+06	A	10.4093	TNPO3	IPO3	§513	transportin-3 isoform 2	Q9Y5L0	http://www.phosphosite.org/proteinAction.do?id=10745&showAllSites=true	GLCEK*PLASAAAK	3	477.254	2	31.608	202288	210469	788917	914281
2.16214	2.93972e+06	A	10.4159	TNS3	tensin 3	1244	tensin-3	Q68CZ2	http://www.phosphosite.org/proteinAction.do?id=4034&showAllSites=true	HFLIECTPK*GVR	3	524.277	2	39.4519	509181	525133	1.07041e+06	1.16592e+06
1.0657	741326	A	10.42	HEATR1	BAP28	655	HEAT repeat-containing protein 1	Q9H583	http://www.phosphosite.org/proteinAction.do?id=8667&showAllSites=true	STKPGK*LIGVANQK	3	518.97	2	26.5623	146673	131711	137407	159266
-3.25488	5.95213e+06	A	10.4242	PITPNB	PITPNB	§215	phosphatidylinositol transfer protein beta isoform	P48739	http://www.phosphosite.org/proteinAction.do?id=4980&showAllSites=true	VENFIQK*QEKR	3	511.611	18	28.7932	6.041e+06	5.86326e+06	1.69389e+06	1.96347e+06
23.8081	5.03516e+06	A	10.4293	DES; VIM	desmin; vimentin	§109; §104	desmin	P17661; P08670	http://www.phosphosite.org/proteinAction.do?id=3396&showAllSites=true	TNEK*VELQELNDR	3	567.952	5	39.6265	227086	195893	5.19163e+06	4.87868e+06
9.68119	6.41887e+07	A	10.4348	TUBB	TUBB	§297	tubulin beta chain	P07437	http://www.phosphosite.org/proteinAction.do?id=2690&showAllSites=true	ALTVPELTQQVFDAK*NM#M#AACDPR	3	951.451	27	68.7128	6.75701e+06	6.5035e+06	6.37622e+07	6.46153e+07
1.07631	3.12757e+06	A	10.4431	OLA1	OLA1	§190	obg-like ATPase 1 isoform 2	Q9NTK5	http://www.phosphosite.org/proteinAction.do?id=2842846&showAllSites=true	VK*SWVIDQK	2	608.838	7	36.13	2.69125e+06	3.12041e+06	3.04293e+06	3.21221e+06
10.9013	1.1555e+07	A	10.4446	SPG20	SPG20	§370	spartin	Q8N0X7	http://www.phosphosite.org/proteinAction.do?id=13053&showAllSites=true	EASGTDVK*QLDQGNKDVR	3	692.01	23	27.1115	1.03407e+06	1.08586e+06	1.1109e+07	1.20011e+07
3.77147	1.12459e+06	A	10.4558	RCC2	TD-60	349	protein RCC2	Q9P258	http://www.phosphosite.org/proteinAction.do?id=6437&showAllSites=true	DVACGANHTLVLDSQK*R	3	666.666	4	34.5857	87612.5	101602	355010	358605
4.74094	2.95806e+07	A	10.4772	ANXA2	ANXA2	§49	annexin A2 isoform 2	P07355	http://www.phosphosite.org/proteinAction.do?id=3235&showAllSites=true	TK*GVDEVTIVNILTNR	3	629.35	9	71.1582	6.18189e+06	6.2969e+06	3.12715e+07	2.78897e+07
2.49782	3.08582e+06	A	10.4792	POLR2G	POLR2G	§27	DNA-directed RNA polymerase II subunit RPB7	P62487	http://www.phosphosite.org/proteinAction.do?id=3619563&showAllSites=true	YFGPNLLNTVK*QK	3	545.967	2	56.0297	610589	642757	1.68131e+06	1.44933e+06
1.62565	898834	A	10.4851	MAPRE1	EB1	174	microtubule-associated protein RP/EB family member 1	Q15691	http://www.phosphosite.org/proteinAction.do?id=2641&showAllSites=true	TAAAPK*AGPGVVR	3	436.918	10	22.806	520271	585545	857423	940244
1.8264	2.75404e+06	A	10.4934	GMPS	GMPS	569	GMP synthase [glutamine-hydrolyzing]	P49915	http://www.phosphosite.org/proteinAction.do?id=8879&showAllSites=true	VVYIFGPPVK*EPPTDVTPTFLTTGVLSTLR	3	1120.28	4	92.3533	350628	318026	639915	581318
-2.09227	3.64623e+07	A	10.4989	FASN	FASN	§1866	fatty acid synthase	P49327	http://www.phosphosite.org/proteinAction.do?id=5842&showAllSites=true	VVVQVLAEEPEAVLK*GAKPK	4	555.326	9	60.3961	3.80056e+07	3.49191e+07	1.87209e+07	1.61334e+07
5.06238	768305	A	10.5198	YOD1	YOD1	§135	ubiquitin thioesterase OTU1	Q5VVQ6	http://www.phosphosite.org/proteinAction.do?id=3663181&showAllSites=true	SSPAFTK*R	2	504.267	2	19.7169	154426	149109	793093	743518
2.12556	2.29658e+06	A	10.5298	PYGL; PYGL	PYGL; PYGL iso3	§170; §192	glycogen phosphorylase, liver form isoform 2	P06737; Q6P1L4	http://www.phosphosite.org/proteinAction.do?id=9653&showAllSites=true	YEYGIFNQK*IR	3	515.6	7	51.7035	736104	780538	1.69666e+06	1.52704e+06
2.88643	1.94179e+07	A	10.5422	ACTA1; ACTA2; ACTB; ACTC1; ACTG1; ACTG2	ACTA1; ACTA2; ACTB; ACTC1; ACTG1; ACTG2	§317; §317; §315; §317; §315; §316	actin, alpha skeletal muscle	P68133; P62736; P60709; P68032; P63261; P63267	http://www.phosphosite.org/proteinAction.do?id=4106&showAllSites=true	MQK*EITALAPSTMK	3	554.957	33	44.1426	1.75287e+06	1.71311e+06	4.62927e+06	5.37504e+06
1.54383	1.6203e+06	A	10.5449	RPL4	RPL4	§274	60S ribosomal protein L4	P36578	http://www.phosphosite.org/proteinAction.do?id=8566&showAllSites=true	AASLK*SNYNLPMHK	3	563.291	2	36.3788	428968	497571	661881	768539
1.53471	694742	A	10.5507	RNF114	ZNF313	§112	RING finger protein 114	Q9Y508	http://www.phosphosite.org/proteinAction.do?id=9639&showAllSites=true	SHVATCSK*YQNYIM#EGVK	3	749.017	4	39.6872	471513	433861	690410	699073
2.23274	8.92057e+06	A	10.5608	ENO1	ENO1	§202	c-myc promoter-binding protein-1 isoform MBP-1	P06733	http://www.phosphosite.org/proteinAction.do?id=2610&showAllSites=true	YGK*DATNVGDEGGFAPNILENKEGLELLK	4	802.156	9	69.3814	885195	886603	1.83027e+06	2.12569e+06
2.23274	8.92057e+06	A	10.5608	ENO1	ENO1	§221	c-myc promoter-binding protein-1 isoform MBP-1	P06733	http://www.phosphosite.org/proteinAction.do?id=2610&showAllSites=true	YGKDATNVGDEGGFAPNILENK*EGLELLK	4	802.156	5	69.3814	885195	886603	1.83027e+06	2.12569e+06
2.35097	1.78791e+06	A	10.5721	ABCF2; ABCF2	ABCF2; ABCF2 iso3	§608; §608	ATP-binding cassette sub-family F member 2 isoform b	Q9UG63; Q75MJ1	http://www.phosphosite.org/proteinAction.do?id=9078&showAllSites=true	SK*LVDEEPQLTKR	3	552.969	2	32.9493	235530	253810	557512	592912
1.01384	4.94897e+06	A	10.5796	PITPNB	PITPNB	218	phosphatidylinositol transfer protein beta isoform	P48739	http://www.phosphosite.org/proteinAction.do?id=4980&showAllSites=true	VENFIQKQEK*	3	459.577	2	31.7829	4.94837e+06	4.81445e+06	4.57874e+06	5.31919e+06
3.59771	549130	A	10.5832	SLC19A1	SLC19A1	§479	folate transporter 1 isoform 2	P41440	http://www.phosphosite.org/proteinAction.do?id=20902&showAllSites=true	SAAEEK*AAQALSVQDK	3	587.299	2	39.9248	162742	142524	508036	590224
1.28732	1.94164e+07	A	10.5906	PSMD1	PSMD1	§890	26S proteasome non-ATPase regulatory subunit 1 isoform 2	Q99460	http://www.phosphosite.org/proteinAction.do?id=5959&showAllSites=true	VM#PAQLK*VLTMPETCR	3	668.674	6	54.5224	6.64829e+06	7.72463e+06	9.79713e+06	8.70534e+06
6.41485	1.78428e+06	A	10.594	VCPIP1	VCIP135	§362	deubiquitinating protein VCIP135	Q96JH7	http://www.phosphosite.org/proteinAction.do?id=5949&showAllSites=true	NHYIPLVGIK*GAALPK	3	602.353	1	53.6974	78977.2	67969.3	440112	502528
2.35223	210145	A	10.6059	SEC23IP	SEC23IP	§723	SEC23-interacting protein	Q9Y6Y8	http://www.phosphosite.org/proteinAction.do?id=12202&showAllSites=true	AVAATSTK*GQEQSAQK	3	573.627	3	14.2282	40192.8	40786.1	88097.8	102383
3.2064	2.96568e+06	A	10.6094	HSPA8	HSC70	§601	heat shock cognate 71 kDa protein isoform 1	P11142	http://www.phosphosite.org/proteinAction.do?id=4119&showAllSites=true	ELEK*VCNPIITK	3	519.948	5	41.0166	994311	855536	2.84064e+06	3.09071e+06
1.73287	918576	A	10.6248	NOSIP	NOSIP	§190	nitric oxide synthase-interacting protein	Q9Y314	http://www.phosphosite.org/proteinAction.do?id=19214&showAllSites=true	TVTCPMSGK*PLR	2	730.871	2	32.3631	75551.3	82710.4	126822	147426
1.00527	798552	A	10.6403	H1F0	H1F0	§59	histone H1.0	P07305	http://www.phosphosite.org/proteinAction.do?id=9553&showAllSites=true	SHYK*VGENADSQIK	3	563.945	5	23.4765	757657	831072	858633	738470
3.5877	1.58893e+06	A	10.6515	IFI16	IFI16	557	gamma-interferon-inducible protein 16 isoform 1	Q16666	http://www.phosphosite.org/proteinAction.do?id=2994&showAllSites=true	EGSHFPGPFM#TSIGPAESHPHTPQM#PPSTPSSSFLTTLK*PR	5	904.635	2	60.2234	447150	438613	1.7086e+06	1.46925e+06
1.33158	7.35762e+06	A	10.6581	NUTF2	NUTF2	§55	nuclear transport factor 2	P61970	http://www.phosphosite.org/proteinAction.do?id=3708980&showAllSites=true	AAIVEK*LSSLPFQK	3	548.982	10	63.7421	1.4847e+06	1.72673e+06	2.15115e+06	2.12514e+06
-2.81127	413146	A	10.6624	FAM84B	FAM84B	174	family with sequence similarity 84, member B	Q96KN1	http://www.phosphosite.org/proteinAction.do?id=12843&showAllSites=true	YK*PLSSSAVVR	2	660.867	4	32.9493	226673	263640	81523.4	92886.5
14.2829	4.54409e+06	A	10.6659	ATIC	ATIC	§66	bifunctional purine biosynthesis protein PURH	P31939	http://www.phosphosite.org/proteinAction.do?id=7936&showAllSites=true	VK*TLHPAVHAGILAR	4	425.005	7	33.8252	338591	297705	4.37658e+06	4.7116e+06
3.81096	3.07924e+06	A	10.6689	TPM2; TPM2	TPM2; TPM2 iso2	§37; §37	tropomyosin beta chain isoform 1	P07951; P07951-2	http://www.phosphosite.org/proteinAction.do?id=9995&showAllSites=true	CK*QLEEEQQALQK	3	582.621	13	31.7829	811381	804608	3.09511e+06	3.06337e+06
2.70682	94020	H	10.672	SH3BGRL2	SH3BGRL2	§98	SH3 domain-binding glutamic acid-rich-like protein 2	Q9UJC5	http://www.phosphosite.org/proteinAction.do?id=11994882&showAllSites=true	ESNTVFSFLGLK*PR	3	570.305	2	73.3	36700	32769	92640	95400
1.22381	6.41448e+06	A	10.6733	EIF2A	eIF2A	§192	eukaryotic translation initiation factor 2A	Q9BY44	http://www.phosphosite.org/proteinAction.do?id=5355&showAllSites=true	VAVYVPGSK*GAPSFVR	3	583.321	7	51.2242	527620	613762	719384	677448
-1.39912	1.94108e+06	A	10.6802	SET; SET; LOC389217	SET; SET iso2; LOC389217	§83; §70; 185	protein SET isoform 1	Q01105; Q01105-2; XP_001717766	http://www.phosphosite.org/proteinAction.do?id=5066&showAllSites=true	LRQPFFQK*R	3	445.254	8	33.576	1.94568e+06	1.93647e+06	1.28258e+06	1.49213e+06
6.71616	536905	A	10.6869	IFIT2; IFIT3	IFIT2; IFIT3	158; 156	interferon-induced protein with tetratricopeptide repeats 2	P09913; O14879	http://www.phosphosite.org/proteinAction.do?id=17116&showAllSites=true	AK*VCFEK	2	498.253	4	23.608	78271.7	81612.8	496332	577478
12.545	3.5563e+07	A	10.691	TUBB; TUBB2A; TUBB2B; TUBB4B	TUBB; TUBB2A; TUBB2B; TUBB2C	§336; §336; §336; §336	tubulin beta chain	P07437; Q13885; Q9BVA1; P68371	http://www.phosphosite.org/proteinAction.do?id=2690&showAllSites=true	EVDEQM#LNVQNK*NSSYFVEWIPNNVK	3	1085.52	15	70.6313	2.39245e+06	2.3653e+06	3.2099e+07	2.75869e+07
1.68311	8.01901e+06	A	10.6939	SUMO2; SUMO3	SUMO2; SUMO3	§45; §44	small ubiquitin-related modifier 2 isoform b precursor	P61956; P55854	http://www.phosphosite.org/proteinAction.do?id=9675&showAllSites=true	LMK*AYCER	3	395.523	23	24.7501	2.03663e+06	2.36984e+06	3.67641e+06	3.74015e+06
6.70064	696328	A	10.7079	EHD1; EHD3	EHD1; EHD3	§124; §124	EH domain-containing protein 1	Q9H4M9; Q9NZN3	http://www.phosphosite.org/proteinAction.do?id=4599&showAllSites=true	K*LNAFGNAFLNR	3	493.6	2	54.3143	105438	102401	694979	697676
3.37742	658637	A	10.7097	RPS2	RPS2	§58	40S ribosomal protein S2	P15880	http://www.phosphosite.org/proteinAction.do?id=8629&showAllSites=true	AEDK*EWMPVTK	3	483.234	3	39.5089	192561	197463	608759	708514
2.27433	850157	A	10.725	GINS1	GINS1	§51	DNA replication complex GINS protein PSF1	Q14691	http://www.phosphosite.org/proteinAction.do?id=3592013&showAllSites=true	ALYEQNQSDVNEAK*SGGR	3	693.995	3	29.9629	93017.5	94336.4	201201	224904
2.51294	1.50137e+06	A	10.7497	CCT2	CCT2	§40	T-complex protein 1 subunit beta isoform 2	P78371	http://www.phosphosite.org/proteinAction.do?id=12674&showAllSites=true	LTSFIGAIAIGDLVK*STLGPK	3	739.095	5	96.8705	159343	137573	401423	344708
1.55927	744367	A	10.7546	RPS15	RPS15	§58	40S ribosomal protein S15	P62841	http://www.phosphosite.org/proteinAction.do?id=1174981&showAllSites=true	KQHSLLK*R	3	375.228	6	13.4545	492104	462657	687760	800974
1.53254	577823	A	10.7731	ADSS	ADSS	§196	adenylosuccinate synthetase isozyme 2	P30520	http://www.phosphosite.org/proteinAction.do?id=7991&showAllSites=true	FK*VLANQYK	3	408.896	4	36.6823	61271.2	56376.4	85139.6	95160.7
2.97722	997396	A	10.7755	BAX; BAX; BAX	Bax; Bax iso5; Bax iso8	58; 58; 58	apoptosis regulator BAX isoform beta	Q07812; Q07812-5; Q07812-8	http://www.phosphosite.org/proteinAction.do?id=4701&showAllSites=true	MGGEAPELALDPVPQDASTKK*	3	756.711	5	52.0519	195826	228129	650125	612079
-1.41206	2.48234e+06	A	10.7919	DHX9	DDX9	§1024	ATP-dependent RNA helicase A	Q08211	http://www.phosphosite.org/proteinAction.do?id=4468&showAllSites=true	NALIHK*SSVNCPFSSQDMK	3	759.697	6	40.8423	602786	531312	404080	399072
2.47528	9.12479e+06	A	10.8168	ARMC6	ARMC6	§134	armadillo repeat-containing protein 6 isoform 1	Q6NXE6	http://www.phosphosite.org/proteinAction.do?id=22752&showAllSites=true	FLAAQK*GAYPIIFTAWK	3	680.375	3	75.7077	739869	805824	2.04953e+06	1.7765e+06
3.91936	5.9975e+06	A	10.8323	AGPS	AGPS	347	alkyldihydroxyacetonephosphate synthase, peroxisomal precursor	O00116	http://www.phosphosite.org/proteinAction.do?id=10642&showAllSites=true	GIIEK*SCQGPR	2	679.846	2	25.7407	1.48145e+06	1.57899e+06	5.53811e+06	6.45688e+06
3.10211	6.15101e+06	A	10.839	PCBP2	hnRNP E2	§185	poly(rC)-binding protein 2 isoform c	Q15366	http://www.phosphosite.org/proteinAction.do?id=7065&showAllSites=true	GVTIPYRPK*PSSSPVIFAGGQDR	4	636.59	8	51.7035	900869	973495	3.13006e+06	2.68442e+06
1.68639	1.96164e+06	A	10.8445	SHMT2	SHMT2	§103	serine hydroxymethyltransferase, mitochondrial isoform 2 precursor	P34897	http://www.phosphosite.org/proteinAction.do?id=9647&showAllSites=true	AALEALGSCLNNKYSEGYPGK*R	3	838.08	5	52.3142	120996	103761	175141	203886
1.68639	1.96164e+06	A	10.8445	SHMT2	SHMT2	§95	serine hydroxymethyltransferase, mitochondrial isoform 2 precursor	P34897	http://www.phosphosite.org/proteinAction.do?id=9647&showAllSites=true	AALEALGSCLNNK*YSEGYPGKR	3	838.08	2	52.3142	120996	103761	175141	203886
2.59055	9.94723e+06	A	10.8516	ALDOA	ALDOA	§14	fructose-bisphosphate aldolase A	P04075	http://www.phosphosite.org/proteinAction.do?id=4109&showAllSites=true	PYQYPALTPEQKK*	3	559.626	5	39.3367	731904	653195	1.79632e+06	1.79185e+06
1.06739	4.76946e+06	A	10.8574	NQO1; NQO1	NQO1; NQO1 iso3	§59; §59	NAD(P)H dehydrogenase [quinone] 1 isoform a	P15559; Q3B792	http://www.phosphosite.org/proteinAction.do?id=14721&showAllSites=true	DITGK*LKDPANFQYPAESVLAYK	4	671.35	8	66.8034	903941	790823	973931	835050
-3.26806	1.6116e+07	A	10.869	HIST1H1C; HIST1H1D; HIST1H1E	H1C; H1D; H1E	§34; §35; §34	histone H1.2	P16403; P16402; P10412	http://www.phosphosite.org/proteinAction.do?id=3850&showAllSites=true	K*ASGPPVSELITK	3	480.94	13	41.1847	1.70451e+07	1.51869e+07	4.63629e+06	5.22643e+06
3.5456	2.63325e+06	A	10.8698	PPP2CA	PPP2CA	§29	serine/threonine-protein phosphatase 2A catalytic subunit alpha isoform	P67775	http://www.phosphosite.org/proteinAction.do?id=1685&showAllSites=true	QLSESQVK*SLCEK	3	550.61	4	35.6607	799763	685597	2.76796e+06	2.49853e+06
-1.05904	786085	A	10.8886	TRUB2	TRUB2	150	probable tRNA pseudouridine synthase 2	O95900	http://www.phosphosite.org/proteinAction.do?id=3641038&showAllSites=true	LVEK*TTYDHVTR	3	525.942	2	26.0978	184330	195468	193119	165507
1.88126	1.24567e+07	A	10.8907	HSPH1	HSP105	44	heat shock protein 105 kDa	Q92598	http://www.phosphosite.org/proteinAction.do?id=2297&showAllSites=true	CTPSVISFGSK*NR	3	522.928	10	41.0166	1.04183e+06	1.04442e+06	1.93763e+06	1.98715e+06
1.43386	3.97972e+06	A	10.8971	HSPA1A; HSPA1B	HSP70; HSP70-2	§56; §56	heat shock 70 kDa protein 1A/1B	P08107; NP_005337	http://www.phosphosite.org/proteinAction.do?id=4627&showAllSites=true	LIGDAAK*NQVALNPQNTVFDAKR	4	650.1	9	51.1717	547709	639162	876117	825695
1.48213	1.69719e+06	A	10.9144	FAM125A	FAM125A	44	multivesicular body subunit 12A	Q96EY5	http://www.phosphosite.org/proteinAction.do?id=16534&showAllSites=true	GFSAISCTVEGAPASFGK*SFAQK	3	821.065	2	64.66	321631	307780	502433	430438
1.25287	3.78027e+06	A	10.9192	ARMC6	ARMC6	§345	armadillo repeat-containing protein 6 isoform 1	Q6NXE6	http://www.phosphosite.org/proteinAction.do?id=22752&showAllSites=true	DQSGVQELVK*QVLSTLR	3	672.036	1	100.422	1.28011e+06	1.3884e+06	1.74475e+06	1.59856e+06
-1.19383	501564	A	10.9211	PYGL; PYGL	PYGL; PYGL iso3	§78; §100	glycogen phosphorylase, liver form isoform 2	P06737; Q6P1L4	http://www.phosphosite.org/proteinAction.do?id=9653&showAllSites=true	TQQHYYDK*CPK	3	527.909	3	18.6759	189813	165166	160154	137192
-1.21096	465836	A	10.9322	COPS7A	COPS7A	§199	COP9 signalosome complex subunit 7a	Q9UBW8	http://www.phosphosite.org/proteinAction.do?id=17799&showAllSites=true	ANQHK*EQQLGLK	3	503.271	2	20.7845	119914	140007	106423	108217
1.24727	1.19092e+06	A	10.9386	POLR2A; POLR2A	POLR2A; POLR2A var1	§914, §918; §914, §918	DNA-directed RNA polymerase II subunit RPB1	P24928; P24928_VAR_CAA45125	http://www.phosphosite.org/proteinAction.do?id=1039&showAllSites=true	YGEDGLAGESVEFQNLATLKPSNK*AFEK*K	4	850.427	1	60.9402	970647	938994	1.20794e+06	1.1739e+06
1.24727	1.19092e+06	A	10.9386	POLR2A; POLR2A	POLR2A; POLR2A var1	§914, 919; §914, 919	DNA-directed RNA polymerase II subunit RPB1	P24928; P24928_VAR_CAA45125	http://www.phosphosite.org/proteinAction.do?id=1039&showAllSites=true	YGEDGLAGESVEFQNLATLKPSNK*AFEKK*	4	850.427	3	60.9402	970647	938994	1.20794e+06	1.1739e+06
1.24727	1.19092e+06	A	10.9386	POLR2A; POLR2A	POLR2A; POLR2A var1	§918, 919; §918, 919	DNA-directed RNA polymerase II subunit RPB1	P24928; P24928_VAR_CAA45125	http://www.phosphosite.org/proteinAction.do?id=1039&showAllSites=true	YGEDGLAGESVEFQNLATLKPSNKAFEK*K*	4	850.427	1	60.9402	970647	938994	1.20794e+06	1.1739e+06
4.91313	1.95146e+06	A	10.947	GCN1L1	GCN1L1	§2557	translational activator GCN1	Q92616	http://www.phosphosite.org/proteinAction.do?id=13816&showAllSites=true	LSSLFVK*CLQNPSSDIR	3	693.361	6	59.8055	192824	222680	1.09972e+06	941704
4.28956	2.74216e+06	A	10.9638	ANXA1	ANXA1	§287	annexin A1	P04083	http://www.phosphosite.org/proteinAction.do?id=1264&showAllSites=true	LHQAMK*GVGTR	3	437.903	14	18.4357	683408	595122	2.52958e+06	2.95475e+06
3.88777	4.70818e+06	A	10.9702	MAP1S	BPY2-IP1	§380	microtubule-associated protein 1S	Q66K74	http://www.phosphosite.org/proteinAction.do?id=6252&showAllSites=true	GPVPAK*PTVLFEK	3	499.621	3	49.7692	1.15789e+06	1.26415e+06	5.02855e+06	4.38781e+06
7.3799	1.10459e+06	A	10.9711	MRI1	MRI1	23	methylthioribose-1-phosphate isomerase isoform 1	Q9BV20	http://www.phosphosite.org/proteinAction.do?id=11967519&showAllSites=true	GSLQILDQLLLPK*QSR	3	641.706	2	77.6142	151765	147587	1.15936e+06	1.04983e+06
4.13516	1.31792e+07	A	10.9811	MYL6; MYL6; MYL6B	MYL6; MYL6 iso2; MYL6B	§50; §50; §107	myosin light polypeptide 6 isoform 1	P60660; P60660-2; P14649	http://www.phosphosite.org/proteinAction.do?id=6946&showAllSites=true	ALGQNPTNAEVLK*VLGNPK	3	693.052	8	58.3828	1.90803e+06	2.22928e+06	8.65462e+06	8.45382e+06
7.66394	4.83332e+07	A	11.0061	TUBA1A; TUBA1B; TUBA1C; TUBA4A	TUBA1A; TUBA1B; TUBA1C; TUBA4A	§311; §311; §311; §311	tubulin alpha-1A chain	Q71U36; P68363; Q9BQE3; P68366	http://www.phosphosite.org/proteinAction.do?id=6833805&showAllSites=true	HGK*YMACCLLYR	3	562.595	28	42.7586	2.71941e+06	2.95845e+06	2.27955e+07	2.07193e+07
1.0851	689843	A	11.0153	CHMP1B	CHMP1B	§87	charged multivesicular body protein 1b	Q7LBR1	http://www.phosphosite.org/proteinAction.do?id=3755235&showAllSites=true	VQTAVTMGK*VTK	3	459.59	9	29.5419	657064	614419	715125	664561
5.80556	2.82301e+06	A	11.0156	MYH9	MYH9	§860	myosin-9	P35579	http://www.phosphosite.org/proteinAction.do?id=4868&showAllSites=true	EK*QLAAENR	2	586.804	8	15.5869	468355	504164	2.60312e+06	3.0429e+06
3.85993	105717	H	11.0267	RPS8; RPS8	RPS8; RPS8 iso2	§193; §173	40S ribosomal protein S8	P62241; Q5JR95	http://www.phosphosite.org/proteinAction.do?id=8748&showAllSites=true	ADGYVLEGK*ELEFYLR	3	672.674	3	72.0077	20997	24156	80349.1	93938.4
2.47975	1.23283e+07	A	11.0315	PCBP1	hnRNP E1	§314	poly(rC)-binding protein 1	Q15365	http://www.phosphosite.org/proteinAction.do?id=5905&showAllSites=true	QMSGAQIK*IANPVEGSSGR	3	682.013	13	43.5436	914311	1.06902e+06	2.39861e+06	2.51956e+06
9.72467	2.0545e+07	A	11.037	TUBA1C	TUBA1C	§304	tubulin alpha-1C chain	Q9BQE3	http://www.phosphosite.org/proteinAction.do?id=6979&showAllSites=true	AYHEQLTVAEITNACFEPANQM#VK*CDPR	4	856.394	21	57.1679	2.02459e+06	2.20075e+06	2.21484e+07	1.89416e+07
14.8398	1.23516e+06	A	11.0518	DHCR7	DHCR7	374	7-dehydrocholesterol reductase	Q9UBM7	http://www.phosphosite.org/proteinAction.do?id=10222&showAllSites=true	K*PKVIECSYTSADGQR	3	651.655	1	26.3864	82724.7	83740.7	1.33168e+06	1.13863e+06
14.8398	1.23516e+06	A	11.0518	DHCR7	DHCR7	376	7-dehydrocholesterol reductase	Q9UBM7	http://www.phosphosite.org/proteinAction.do?id=10222&showAllSites=true	KPK*VIECSYTSADGQR	3	651.655	1	26.3864	82724.7	83740.7	1.33168e+06	1.13863e+06
2.71643	660201	A	11.0652	NOB1; NOB1	NOB1P; NOB1P iso2	315; 315	RNA-binding protein NOB1	Q7M4M4; Q9ULX3	http://www.phosphosite.org/proteinAction.do?id=6203&showAllSites=true	NPK*VLNPR	2	526.304	3	20.9937	141985	158241	388149	427393
9.56123	2.42205e+06	A	11.0671	OGFR; OGFR	OGFR; OGFR iso3	§218; §201	opioid growth factor receptor	Q9NZT2; Q05BV5	http://www.phosphosite.org/proteinAction.do?id=9748&showAllSites=true	ILK*SLGELGLEHFQAPLVR	4	559.322	5	68.8967	233496	273144	2.47457e+06	2.36953e+06
3.47969	610226	A	11.0709	LARP4; LARP4	LARP4; LARP4 iso5	372; 301	la-related protein 4 isoform d	Q71RC2; NP_001164274	http://www.phosphosite.org/proteinAction.do?id=5456&showAllSites=true	TNAAAMNMGRPFQK*NR	3	640.981	3	33.763	161640	189097	626874	593579
-2.74108	530040	A	11.0737	RAD21	RAD21	§335	double-strand-break repair protein rad21 homolog	O60216	http://www.phosphosite.org/proteinAction.do?id=18030&showAllSites=true	LIVDSVKELDSK*TIR	3	610.683	2	51.2242	535668	524411	178227	208510
2.39907	1.18601e+06	A	11.0925	GART	GART	§438	trifunctional purine biosynthetic protein adenosine-3 isoform 1	P22102	http://www.phosphosite.org/proteinAction.do?id=4136&showAllSites=true	SLTYK*ESGVDIAAGNM#LVK	3	709.365	2	51.2242	389034	380761	942605	904187
1.85383	2.153e+06	A	11.097	PLAA	PLAA	§259	phospholipase A-2-activating protein	Q9Y263	http://www.phosphosite.org/proteinAction.do?id=19920&showAllSites=true	IWK*HGECAQTIR	3	538.272	5	25.489	133544	149822	269249	256063
1.06006	4.72979e+06	A	11.098	ARPC4	ARPC4	§44	actin-related protein 2/3 complex subunit 4 isoform b	P59998	http://www.phosphosite.org/proteinAction.do?id=1285359&showAllSites=true	SSK*ELLLQPVTISR	3	562.325	5	53.4045	1.08944e+06	1.27499e+06	1.3337e+06	1.17275e+06
8.91955	387717	A	11.1127	CPXCR1	CPXCR1	129	CPX chromosomal region candidate gene 1 protein	Q8N123	http://www.phosphosite.org/proteinAction.do?id=11995522&showAllSites=true	ANNFPINHK*TR	3	475.916	2	22.3442	40052.5	46883.9	370596	404838
2.4249	2.996e+06	A	11.1136	CCT7; CCT7	CCT7; CCT7 iso3	§440; §236	T-complex protein 1 subunit eta isoform b	Q99832; NP_001009570	http://www.phosphosite.org/proteinAction.do?id=13244&showAllSites=true	QQLLIGAYAK*ALEIIPR	3	671.062	2	83.4499	597766	584039	1.44345e+06	1.42231e+06
1.26488	3.35783e+06	A	11.1187	AAAS	AAAS	§52	aladin isoform 2	Q9NRG9	http://www.phosphosite.org/proteinAction.do?id=2611602&showAllSites=true	GQWINLPVLQLTK*DPLKTPGR	4	622.856	2	76.4169	931942	872738	1.12985e+06	1.15286e+06
1.3745	681936	A	11.1229	RPS27	RPS27	§5	40S ribosomal protein S27	P42677	http://www.phosphosite.org/proteinAction.do?id=6553&showAllSites=true	PLAK*DLLHPSPEEEKRK	4	526.04	2	31.8367	198653	175886	245627	269176
1.87906	3.44267e+06	A	11.1312	CCT4	CCT-delta	§126	T-complex protein 1 subunit delta	P50991	http://www.phosphosite.org/proteinAction.do?id=8955&showAllSites=true	LLQK*GIHPTIISESFQK	3	685.053	10	49.3401	1.06887e+06	1.09612e+06	1.87398e+06	2.19418e+06
2.06048	663569	A	11.1316	SNTB2	SNTB2	§489	beta-2-syntrophin	Q13425	http://www.phosphosite.org/proteinAction.do?id=17325&showAllSites=true	LK*MSADDGIR	2	610.309	2	31.3799	140831	126573	253807	297176
5.06879	948843	A	11.1411	SFN; YWHAB; YWHAE; YWHAQ; YWHAZ	14-3-3 sigma; 14-3-3 beta; 14-3-3 epsilon; 14-3-3 theta; 14-3-3 zeta	§11; §13; §12; §11; §11	14-3-3 protein sigma	P31947; P31946; P62258; P27348; P63104	http://www.phosphosite.org/proteinAction.do?id=3978&showAllSites=true	AK*LAEQAER	2	565.302	5	17.0432	189003	185384	885200	1.01249e+06
1.99133	2.06803e+06	A	11.1422	NUP37	NUP37	103	nucleoporin Nup37	Q8NFH4	http://www.phosphosite.org/proteinAction.do?id=20359&showAllSites=true	FCTSAADMK*IR	3	471.892	7	38.685	189176	161543	331560	366837
2.97876	1.19641e+07	A	11.1723	DDX5	DDX5	§391	probable ATP-dependent RNA helicase DDX5	P17844	http://www.phosphosite.org/proteinAction.do?id=4129&showAllSites=true	HGK*APILIATDVASR	3	554.981	8	42.5285	934591	1.09492e+06	3.0614e+06	2.98403e+06
4.27018	1.45532e+08	A	11.1827	RPS10	RPS10	§138, §139	40S ribosomal protein S10	P46783	http://www.phosphosite.org/proteinAction.do?id=4155&showAllSites=true	SAVPPGADK*K*AEAGAGSATEFQFR	4	655.824	49	43.7814	3.39449e+07	3.42172e+07	1.52668e+08	1.38397e+08
-1.01323	1.09003e+06	A	11.1968	AGPAT9	AGPAT9	425	glycerol-3-phosphate acyltransferase 3	Q53EU6	http://www.phosphosite.org/proteinAction.do?id=23726&showAllSites=true	NYSK*MIVGNGSLS	2	742.364	3	48.2336	238976	280070	242137	270130
1.55322	510744	A	11.1976	GNL3L	GNL3L	208	guanine nucleotide-binding protein-like 3-like protein	Q9NVN8	http://www.phosphosite.org/proteinAction.do?id=20780&showAllSites=true	ASTQHQVK*NLNR	3	503.934	4	15.7018	66508.3	77946	110295	114075
3.45512	8.96852e+06	A	11.2037	HSPA8	HSC70	§583	heat shock cognate 71 kDa protein isoform 1	P11142	http://www.phosphosite.org/proteinAction.do?id=4119&showAllSites=true	ILDKCNEIINWLDK*NQTAEKEEFEHQQK	4	904.444	15	63.1794	2.51518e+06	2.67627e+06	9.00127e+06	8.93578e+06
1.23238	1.95329e+06	A	11.2143	MCL1; MCL1	MCL1; MCL1 iso2	194; 194	induced myeloid leukemia cell differentiation protein Mcl-1 isoform 3	Q07820; Q07820-2	http://www.phosphosite.org/proteinAction.do?id=1853&showAllSites=true	YLREQATGAK*DTKPMGR	4	509.764	12	22.7382	533936	530691	603993	708033
2.80604	5.16933e+07	A	11.2272	VIM	vimentin	§439	vimentin	P08670	http://www.phosphosite.org/proteinAction.do?id=2622&showAllSites=true	ETNLDSLPLVDTHSK*R	3	647.001	15	46.892	1.69597e+07	1.98847e+07	5.23839e+07	5.10027e+07
1.25452	3.88301e+06	A	11.2345	TTLL12	TTL12	88	tubulin--tyrosine ligase-like protein 12	Q14166	http://www.phosphosite.org/proteinAction.do?id=8620&showAllSites=true	K*QQPNPGNELCYK	3	563.939	7	30.7508	791069	876213	1.1289e+06	962739
2.4664	6.15936e+06	A	11.2372	YWHAQ	14-3-3 theta	§49	14-3-3 protein theta	P27348	http://www.phosphosite.org/proteinAction.do?id=3573&showAllSites=true	NLLSVAYK*NVVGGR	3	535.302	6	66.0859	2.66046e+06	2.33416e+06	6.64877e+06	5.66994e+06
3.4169	1.511e+06	A	11.2373	GCN1L1	GCN1L1	§2237	translational activator GCN1	Q92616	http://www.phosphosite.org/proteinAction.do?id=13816&showAllSites=true	KLDAGNQLALIEELHK*EIR	4	576.822	2	64.0407	178042	177622	646817	568450
2.03239	1.52239e+06	A	11.2403	RBM14	RBM14	§149	RNA-binding protein 14 isoform 2	Q96PK6	http://www.phosphosite.org/proteinAction.do?id=5424&showAllSites=true	INVELSTK*GQK	3	444.249	6	30.8132	357520	419260	766006	812710
2.14166	5.70713e+06	A	11.2588	GCN1L1	GCN1L1	87	translational activator GCN1	Q92616	http://www.phosphosite.org/proteinAction.do?id=13816&showAllSites=true	ALQAAIQQLAEAQPEATAK*NLLHSLQSSGIGSK	4	872.718	4	87.9296	487707	446073	962373	1.03747e+06
1.08986	776785	A	11.2631	KCTD5	KCTD5	155	BTB/POZ domain-containing protein KCTD5	Q9NXV2	http://www.phosphosite.org/proteinAction.do?id=18355&showAllSites=true	TSQVPVK*HVYR	3	476.597	2	23.4069	215880	253242	260216	251060
2.65148	2.2498e+06	A	11.3035	ALDH9A1; ALDH9A1	ALDH9A1; ALDH9A1 iso2	§68; §92	4-trimethylaminobutyraldehyde dehydrogenase	P49189; B9EKV4	http://www.phosphosite.org/proteinAction.do?id=10889&showAllSites=true	IWSQK*SGMER	3	445.887	5	28.5601	815111	881900	2.34061e+06	2.15899e+06
2.12886	6.73932e+06	A	11.3094	AHNAK	AHNAK	§3363	neuroblast differentiation-associated protein AHNAK isoform 1	Q09666	http://www.phosphosite.org/proteinAction.do?id=6031&showAllSites=true	FNFSGSK*VQTPEVDVK	3	632.655	6	50.2903	2.94106e+06	3.39034e+06	6.90789e+06	6.57076e+06
1.5514	8.26576e+06	A	11.3284	ENO1	ENO1	§126	c-myc promoter-binding protein-1 isoform MBP-1	P06733	http://www.phosphosite.org/proteinAction.do?id=2610&showAllSites=true	AGAVEK*GVPLYR	3	458.589	10	36.809	979521	834233	1.47306e+06	1.34081e+06
-1.13474	677520	A	11.3301	PTRF	PTRF	§122	polymerase I and transcript release factor	Q6NZI2	http://www.phosphosite.org/proteinAction.do?id=5074&showAllSites=true	KVSVNVK*TVR	3	415.254	3	23.7424	678891	676149	553956	640181
6.52985	5.34716e+06	A	11.3385	PLIN2	ADFP	§375	perilipin-2	Q99541	http://www.phosphosite.org/proteinAction.do?id=2316859&showAllSites=true	EVSDSLLTSSK*GQLQK	3	611.99	8	43.054	753225	884533	4.93862e+06	5.75569e+06
-1.45486	5.09925e+06	A	11.3387	HNRNPC; HNRNPC; HNRNPC	hnRNP C1/C2; hnRNP C1/C2 iso2; hnRNP C1/C2 iso4	§50; §50; §50	heterogeneous nuclear ribonucleoproteins C1/C2 isoform a	P07910; P07910-2; P07910-4	http://www.phosphosite.org/proteinAction.do?id=2533&showAllSites=true	IVGCSVHK*GFAFVQYVNER	3	775.392	10	55.4952	5.14921e+06	5.0493e+06	3.22397e+06	3.786e+06
3.98133	808462	A	11.351	PA2G4	Ebp1	373	proliferation-associated protein 2G4	Q9UQ80	http://www.phosphosite.org/proteinAction.do?id=9465&showAllSites=true	K*ASKTAENATSGETLEENEAGD	2	1183.53	4	27.7279	214224	191904	797727	819197
3.23919	476395	A	11.3578	HELZ2	PRIC285	§770	peroxisomal proliferator-activated receptor A-interacting complex 285 kDa protein isoform 1	Q9BYK8	http://www.phosphosite.org/proteinAction.do?id=5962&showAllSites=true	GK*VPPHPR	3	334.526	2	13.8331	158884	135261	457759	495030
2.77736	8.34647e+06	A	11.3693	GAPDH	GAPDH	§227	glyceraldehyde-3-phosphate dehydrogenase	P04406	http://www.phosphosite.org/proteinAction.do?id=4110&showAllSites=true	VIPELNGK*LTGM#AFRVPTANVSVVDLTCR	4	822.686	3	71.4221	1.1539e+06	1.04017e+06	3.2918e+06	2.80191e+06
1.32702	7.37369e+06	A	11.3696	PPP2R2A	PPP2R2A	§105	serine/threonine-protein phosphatase 2A 55 kDa regulatory subunit B alpha isoform isoform 2	P63151	http://www.phosphosite.org/proteinAction.do?id=14419&showAllSites=true	WLPQK*NAAQFLLSTNDK	3	696.701	3	64.4678	1.9516e+06	1.69098e+06	2.6112e+06	2.22259e+06
1.49781	847173	A	11.3698	SRP14	SRP14	§74	signal recognition particle 14 kDa protein	P37108	http://www.phosphosite.org/proteinAction.do?id=14761&showAllSites=true	ISTVVSSK*EVNK	3	468.928	11	26.9307	520135	611081	782176	912169
1.09253	1.41463e+06	A	11.3745	RPL19	RPL19	§180, §181	60S ribosomal protein L19	P84098	http://www.phosphosite.org/proteinAction.do?id=9226&showAllSites=true	LQAK*K*EEIIK	3	476.612	6	25.489	1.37476e+06	1.21489e+06	1.30085e+06	1.52841e+06
2.35853	923884	A	11.3887	PSMD6	PSMD6	§362	26S proteasome non-ATPase regulatory subunit 6	Q15008	http://www.phosphosite.org/proteinAction.do?id=20870&showAllSites=true	IDKVNEIVETNRPDSK*NWQYQETIK	4	791.152	2	48.0916	150381	167886	368302	382340
1.46731	281037	A	11.4086	ATP5F1	ATP5F1	§162	ATP synthase subunit b, mitochondrial precursor	P24539	http://www.phosphosite.org/proteinAction.do?id=15752&showAllSites=true	SQQALVQK*R	3	391.223	3	18.8382	55686	53588.1	86636.9	73702.2
1.65848	3.2623e+06	A	11.4209	MAP2K1; MAP2K2	MEK1; MEK2	§192; §196	dual specificity mitogen-activated protein kinase kinase 1	Q02750; P36507	http://www.phosphosite.org/proteinAction.do?id=619&showAllSites=true	DVK*PSNILVNSR	3	485.935	8	40.0517	954465	904031	1.41668e+06	1.6656e+06
1.03159	855490	A	11.4294	DCUN1D5	DCUN1D5	§23	DCN1-like protein 5	Q9BTE7	http://www.phosphosite.org/proteinAction.do?id=17753&showAllSites=true	KSPGVAAAVAEDGGLK*K	3	571.316	4	33.324	330520	305458	306990	349078
1.17553	7.08627e+06	A	11.431	FAM127A	FAM127A	§9	family with sequence similarity 127, member A	A6ZKI3	http://www.phosphosite.org/proteinAction.do?id=11551603&showAllSites=true	VQLIK*ALLALPIRPATR	3	663.09	11	77.1946	6.07275e+06	5.98354e+06	6.51349e+06	7.65904e+06
1.40525	3.94446e+06	A	11.4506	ATOX1	ATOX1	§25	copper transport protein ATOX1	O00244	http://www.phosphosite.org/proteinAction.do?id=1171402&showAllSites=true	VLNK*LGGVKYDIDLPNKK	4	532.809	13	47.238	2.66831e+06	2.94558e+06	4.08289e+06	3.80603e+06
15.6718	344500	A	11.4542	ELAVL1; ELAVL2; ELAVL4	HuR; ELAVL2; ELAVL4	§283; §315; §336	ELAV-like protein 1	Q15717; Q12926; P26378	http://www.phosphosite.org/proteinAction.do?id=8763&showAllSites=true	DFNTNK*CK	2	570.759	2	16.1798	23762.6	20201.8	348170	340830
-1.59097	6.37959e+06	A	11.478	HMGB1	HMGB1	§114	high mobility group protein B1	P09429	http://www.phosphosite.org/proteinAction.do?id=6934&showAllSites=true	RPPSAFFLFCSEYRPKIK*	4	590.061	8	60.9948	5.86181e+06	6.89737e+06	4.23612e+06	3.78363e+06
2.66953	3.61994e+06	A	11.5164	EEF1G	eEF1G	§285	elongation factor 1-gamma	P26641	http://www.phosphosite.org/proteinAction.do?id=9164&showAllSites=true	AKDPFAHLPK*STFVLDEFKR	4	615.831	7	59.6842	775043	684128	2.04614e+06	1.84917e+06
2.07441	1.54209e+06	A	11.5258	PSMB7	PSMB7	§31	proteasome subunit beta type-7 proprotein	Q99436	http://www.phosphosite.org/proteinAction.do?id=4196&showAllSites=true	NAVLEADFAK*R	2	674.354	4	41.4008	282805	276092	532446	626935
2.49423	2.36062e+06	A	11.5345	FEN1	FEN1	200	flap endonuclease 1	P39748	http://www.phosphosite.org/proteinAction.do?id=9460&showAllSites=true	HLTASEAK*KLPIQEFHLSR	4	580.57	5	47.1205	129542	110004	296325	301158
2.51527	589761	A	11.559	IMPDH2	IMPDH2	§474	inosine-5-monophosphate dehydrogenase 2	P12268	http://www.phosphosite.org/proteinAction.do?id=4122&showAllSites=true	LIAGIQHSCQDIGAK*SLTQVR	3	803.76	5	46.7194	250333	218612	541558	637965
4.28543	846131	A	11.5617	CPOX	CPOX	371	coproporphyrinogen-III oxidase, mitochondrial precursor	P36551	http://www.phosphosite.org/proteinAction.do?id=9539&showAllSites=true	AVVPSYIPLVKK*	3	476.625	2	53.1749	83860.8	96751.8	377638	396364
2.24424	2.33331e+06	A	11.5739	CCT5	CCT5	176	T-complex protein 1 subunit epsilon	P48643	http://www.phosphosite.org/proteinAction.do?id=9184&showAllSites=true	TTLGSK*VVNSCHR	3	524.935	4	24.933	248887	293256	617872	598828
1.70783	760483	A	11.5865	ZFAND2A	ZFAND2A	§90	AN1-type zinc finger protein 2A	Q8N6M9	http://www.phosphosite.org/proteinAction.do?id=10245067&showAllSites=true	KGQIPDVVVGDHIDRDCDSHPGK*K	4	697.346	2	33.257	112539	127170	187921	221461
3.6072	3.62384e+06	A	11.5902	RPS2	RPS2	§257	40S ribosomal protein S2	P15880	http://www.phosphosite.org/proteinAction.do?id=8629&showAllSites=true	TYSYLTPDLWK*ETVFTK	3	736.04	3	75.5263	1.08694e+06	922278	3.89547e+06	3.3522e+06
10.4671	2.15303e+06	A	11.5909	IL32; IL32; IL32	IL32; IL32 iso2; IL32 iso4	§74; §28; §28	interleukin-32 isoform B	P24001; P24001-2; P24001-4	http://www.phosphosite.org/proteinAction.do?id=13078&showAllSites=true	FYDK*MQNAESGR	3	520.568	3	30.1415	193921	217470	2.3251e+06	1.98097e+06
3.68257	3.29504e+06	A	11.6056	HGS	Hrs	§192	hepatocyte growth factor-regulated tyrosine kinase substrate	O14964	http://www.phosphosite.org/proteinAction.do?id=3904&showAllSites=true	ACGQIFCGK*CSSK	3	539.571	6	27.6059	880751	908779	3.02464e+06	3.56544e+06
3.00886	3.75699e+06	A	11.6205	PCBP1; PCBP2; PCBP2; PCBP2; PCBP3; PCBP4	hnRNP E1; hnRNP E2; hnRNP E2 iso4; hnRNP E2 iso5; PCBP3; PCBP4	§31; §31; §31; §31; §63; §35	poly(rC)-binding protein 1	Q15365; Q15366; Q15366-4; Q15366-5; P57721; P57723	http://www.phosphosite.org/proteinAction.do?id=5905&showAllSites=true	EVGSIIGK*K	2	522.806	11	27.7885	472994	459890	1.51878e+06	1.28814e+06
2.14832	152652	A	11.6523	POLR2B	POLR2B	§340	DNA-directed RNA polymerase II subunit RPB2	P30876	http://www.phosphosite.org/proteinAction.do?id=14272&showAllSites=true	IKYAK*EVLQK	2	667.395	2	28.8573	13774	16247.6	31024.8	33471.3
15.2641	607647	A	11.6741	ELAVL1	HuR	§313	ELAV-like protein 1	Q15717	http://www.phosphosite.org/proteinAction.do?id=8763&showAllSites=true	LGDK*ILQVSFK	3	454.598	4	54.8472	43095.2	36522.8	615154	600141
4.10536	4.27416e+06	A	11.6742	ENO1	ENO1	162	c-myc promoter-binding protein-1 isoform MBP-1	P06733	http://www.phosphosite.org/proteinAction.do?id=2610&showAllSites=true	HIADLAGNSEVILPVPAFNVINGGSHAGNK*LAM#QEFM#ILPVGAANFR	4	1262.4	5	86.1238	373893	406803	1.47023e+06	1.7348e+06
20.8073	3.39053e+06	A	11.6934	VIM	vimentin	§294	vimentin	P08670	http://www.phosphosite.org/proteinAction.do?id=2622&showAllSites=true	SK*FADLSEAANR	3	474.904	7	38.5123	174552	151346	3.43093e+06	3.35014e+06
1.1116	1.54462e+06	A	11.7001	DSTN	Destrin	126	destrin isoform b	P60981	http://www.phosphosite.org/proteinAction.do?id=3531&showAllSites=true	K*KFQGIKHECQANGPEDLNR	4	621.561	2	25.1158	78966.8	82454.9	97141.1	82295.9
5.16144	1.30937e+07	A	11.7211	SQSTM1	SQSTM1	§165	sequestosome-1 isoform 2	Q13501	http://www.phosphosite.org/proteinAction.do?id=4472&showAllSites=true	GHTK*LAFPSPFGHLSEGFSHSR	4	628.313	7	55.801	2.54692e+06	2.52674e+06	1.30591e+07	1.31284e+07
3.43109	595254	A	11.7246	SPATS2L	DNAPTP6	451	SPATS2-like protein isoform a	Q9NUQ6	http://www.phosphosite.org/proteinAction.do?id=9706&showAllSites=true	LNGPAK*SQGSGNEAEPLGK	3	656.664	5	27.3139	168610	178368	545905	644604
3.97454	2.75872e+07	A	11.7366	PFN1	profilin 1	§105	profilin-1	P07737	http://www.phosphosite.org/proteinAction.do?id=4113&showAllSites=true	STGGAPTFNVTVTK*TDK	3	613.314	22	40.6086	7.16753e+06	6.71445e+06	2.61964e+07	2.8978e+07
-2.45604	1.59137e+06	A	11.7454	SLC26A2	SLC26A2	601	sulfate transporter	P50443	http://www.phosphosite.org/proteinAction.do?id=14657&showAllSites=true	SALYK*QTVNPILIK	3	568.001	2	52.421	537907	602338	245244	219018
2.5957	5.45157e+06	A	11.7649	GNB1	GNB1	280	guanine nucleotide-binding protein G(I)/G(S)/G(T) subunit beta-1	P62873	http://www.phosphosite.org/proteinAction.do?id=8443&showAllSites=true	ADQELM#TYSHDNIICGITSVSFSK*SGR	4	787.368	9	63.7421	2.22579e+06	1.97466e+06	5.90509e+06	4.99805e+06
3.22746	4.27696e+06	A	11.7758	PRDX1	NKEF-A	§168	peroxiredoxin-1	Q06830	http://www.phosphosite.org/proteinAction.do?id=2615&showAllSites=true	LVQAFQFTDK*HGEVCPAGWKPGSDTIKPDVQK	4	925.216	3	53.7577	1.02924e+06	871014	3.0958e+06	3.03719e+06
2.13394	1.12871e+06	A	11.7843	TARDBP	TDP43	97	TAR DNA-binding protein 43	Q13148	http://www.phosphosite.org/proteinAction.do?id=10272&showAllSites=true	KMDETDASSAVKVK*R	4	445.482	2	22.806	132545	156642	304939	312166
20.227	2.12238e+08	A	11.7934	TUBA1A; TUBA1B; TUBA1C; TUBA3D; TUBA4A; TUBA8	TUBA1A; TUBA1B; TUBA1C; TUBA3D; TUBA4A; TUBA8	§96; §96; §96; §96; §96; §96	tubulin alpha-1A chain	Q71U36; P68363; Q9BQE3; Q13748; P68366; Q9NY65	http://www.phosphosite.org/proteinAction.do?id=6833805&showAllSites=true	QLFHPEQLITGK*EDAANNYAR	4	633.067	14	55.0191	3.50664e+06	4.04817e+06	8.07882e+07	7.20233e+07
2.62796	3.92072e+06	A	11.8049	ANXA1	ANXA1	§81	annexin A1	P04083	http://www.phosphosite.org/proteinAction.do?id=1264&showAllSites=true	QQIK*AAYLQETGKPLDETLKK	4	629.848	7	44.4369	1.12068e+06	948001	2.64974e+06	2.78667e+06
1.01801	648583	A	11.8105	ARV1	Arv1	13	protein ARV1	Q9H2C2	http://www.phosphosite.org/proteinAction.do?id=9511048&showAllSites=true	SGLQQGK*GNVDGVAATPTAASASCQYR	3	936.783	2	38.9247	135597	146835	132238	155281
1.88646	2.53189e+06	A	11.8141	TTLL12	TTL12	§451	tubulin--tyrosine ligase-like protein 12	Q14166	http://www.phosphosite.org/proteinAction.do?id=8620&showAllSites=true	VVSK*YIESPVLFLR	3	588.673	2	68.9686	108717	128537	230223	217349
3.26532	771654	A	11.8283	PLSCR1	PLSCR1	§223	phospholipid scramblase 1	O15162	http://www.phosphosite.org/proteinAction.do?id=13766&showAllSites=true	FTIQNEK*R	3	383.872	2	26.3294	256083	216553	739042	804265
1.73482	6.60577e+06	A	11.8372	PABPC1; PABPC3	PABP 1; PABP 3	§361; §361	polyadenylate-binding protein 1	P11940; Q9H361	http://www.phosphosite.org/proteinAction.do?id=4121&showAllSites=true	IVATK*PLYVALAQR	3	552.998	4	56.8101	3.98677e+06	3.62875e+06	7.02233e+06	6.18922e+06
2.61927	8.82199e+06	A	11.8438	MSN	moesin	§79	moesin	P26038	http://www.phosphosite.org/proteinAction.do?id=1005&showAllSites=true	KESPLLFK*FR	3	460.266	8	49.9813	3.3412e+06	3.39502e+06	8.75337e+06	8.89061e+06
-1.57906	406022	A	11.8478	ACSL4	ACSL4	§661	long-chain-fatty-acid--CoA ligase 4 isoform 1	O60488	http://www.phosphosite.org/proteinAction.do?id=12501&showAllSites=true	EAANAMK*LER	2	623.814	8	26.6842	372007	440037	255108	259151
4.53262	1.02935e+06	A	11.8597	ARMC6	ARMC6	125	armadillo repeat-containing protein 6 isoform 1	Q6NXE6	http://www.phosphosite.org/proteinAction.do?id=22752&showAllSites=true	FCDQCKQDK*ACR	3	577.245	6	15.5869		24457.9	120155	101562
2.59271	1.66833e+06	A	11.8909	TRIM28	TIF1B	§238	transcription intermediary factor 1-beta	Q13263	http://www.phosphosite.org/proteinAction.do?id=2366&showAllSites=true	DCQLNAHK*DHQYQFLEDAVR	4	651.053	3	48.6555	589364	697571	1.76558e+06	1.57107e+06
6.11266	1.31156e+06	A	11.8917	YOD1	YOD1	§257	ubiquitin thioesterase OTU1	Q5VVQ6	http://www.phosphosite.org/proteinAction.do?id=3663181&showAllSites=true	IDRFGEDAGYTK*R	3	547.938	2	29.6032	196914	232214	1.20127e+06	1.42184e+06
5.49181	2.34481e+06	A	11.8995	NDUFA4	NDUFA4	§55	NADH dehydrogenase [ubiquinone] 1 alpha subcomplex subunit 4	O00483	http://www.phosphosite.org/proteinAction.do?id=14719&showAllSites=true	NNPEPWNK*LGPNDQYK	3	676.657	3	46.7765	437720	416208	2.14751e+06	2.5421e+06
1.22937	823513	A	11.9224	TXNL1	TXNL1	§28	thioredoxin-like protein 1	O43396	http://www.phosphosite.org/proteinAction.do?id=9365&showAllSites=true	LAVVK*FTMR	3	393.562	4	49.4075	298005	280597	385643	325676
1.81125	809895	A	11.9596	PSMA7	PSMA7	47	proteasome subunit alpha type-7	O14818	http://www.phosphosite.org/proteinAction.do?id=7934&showAllSites=true	GRDIVVLGVEK*K	3	476.284	3	36.13	61944.1	52284.1	100351	106545
1.49886	2.86466e+06	A	11.9617	PSMB1	PSMB1	§77	proteasome subunit beta type-1 precursor	P20618	http://www.phosphosite.org/proteinAction.do?id=4132&showAllSites=true	LTDK*TVIGCSGFHGDCLTLTK	4	610.052	5	51.3997	1.05075e+06	1.16313e+06	1.79948e+06	1.51881e+06
1.60719	503503	A	11.9926	LCMT2	LCMT2	§24	leucine carboxyl methyltransferase 2	O60294	http://www.phosphosite.org/proteinAction.do?id=2820989&showAllSites=true	AGAVQNTNDSSALSK*R	3	578.291	3	23.4765	70142.5	83141	113505	132850
5.92496	554471	A	12.0119	PLIN2	ADFP	116	perilipin-2	Q99541	http://www.phosphosite.org/proteinAction.do?id=2316859&showAllSites=true	GAVTGAK*DAVTTTVTGAK	3	587.983	4	40.2199	101498	85666.4	514743	594198
-2.49086	764819	A	12.0197	OBSL1; OBSL1; OBSL1	OBSL1; OBSL1 iso2; OBSL1 iso3	675; 675; 675	obscurin-like protein 1 isoform 3 precursor	O75147; O75147-2; O75147-1	http://www.phosphosite.org/proteinAction.do?id=2614263&showAllSites=true	YRIEQK*GLQHR	3	514.615	7	22.287	260650	219814	98445.1	94445.2
1.32348	4.72101e+06	A	12.0303	TXNRD1; TXNRD1	TRXR1; TRXR1 iso3	§405; §354	thioredoxin reductase 1, cytoplasmic isoform 3	Q16881; Q16881-3	http://www.phosphosite.org/proteinAction.do?id=4185&showAllSites=true	QFVPIK*VEQIEAGTPGR	3	661.693	3	56.5181	622556	524942	740036	778656
3.14853	3.8497e+06	A	12.0339	PA2G4	Ebp1	§376	proliferation-associated protein 2G4	Q9UQ80	http://www.phosphosite.org/proteinAction.do?id=9465&showAllSites=true	ASK*TAENATSGETLEENEAGD	2	1119.49	16	31.5522	1.18762e+06	1.25778e+06	3.67237e+06	4.02703e+06
-1.68082	3.49114e+06	A	12.0341	HSPA1A; HSPA1B; HSPA1L	HSP70; HSP70-2; HSPA1L	§423; §423; §425	heat shock 70 kDa protein 1A/1B	P08107; NP_005337; P34931	http://www.phosphosite.org/proteinAction.do?id=4627&showAllSites=true	STIPTK*QTQIFTTYSDNQPGVLIQVYEGER	3	1176.59	3	71.9203	357021	405930	207645	246271
2.86556	2.94428e+06	A	12.0436	HNRNPA2B1	hnRNP A2/B1	§59	heterogeneous nuclear ribonucleoproteins A2/B1 isoform A2	P22626	http://www.phosphosite.org/proteinAction.do?id=5812&showAllSites=true	LTDCVVMRDPASK*R	3	587.963	4	32.7629	942958	1.11198e+06	2.84344e+06	3.04511e+06
9.10806	2.94347e+06	A	12.0436	RIN1	Rin1	642	ras and Rab interactor 1	Q13671	http://www.phosphosite.org/proteinAction.do?id=4581&showAllSites=true	VAYQDPSSGCTSK*TLAVPPEASIATLNQLCATK	3	1198.26	4	66.2161	73331.8	74625	657892	689708
1.17612	1.64568e+06	A	12.0524	ZC3H7A	ZC3H7A	496	zinc finger CCCH domain-containing protein 7A	Q8IWR0	http://www.phosphosite.org/proteinAction.do?id=4477&showAllSites=true	IRPRPTK*TNYEGPYYICK	4	593.306	5	35.6607	409942	356782	412454	489305
1.54697	4.52703e+06	A	12.0543	THTPA	THTP	§193	thiamine-triphosphatase	Q9BU02	http://www.phosphosite.org/proteinAction.do?id=4567&showAllSites=true	LSSM#LGVPAQETAPAK*LIVYLQR	3	872.479	4	73.0705	3.14473e+06	2.70803e+06	4.9129e+06	4.14116e+06
-1.37768	1.15201e+06	A	12.0574	STX7	STX7	§24	syntaxin-7	O15400	http://www.phosphosite.org/proteinAction.do?id=9154&showAllSites=true	ISSNIQK*ITQCSVEIQR	3	706.704	5	49.2043	1.08423e+06	1.21979e+06	859150	813241
1.29753	663397	A	12.0851	ZFP36L2	ZFP36L2	34	zinc finger protein 36, C3H1 type-like 2	P47974	http://www.phosphosite.org/proteinAction.do?id=13226&showAllSites=true	K*AVGTPVAAAPSSGFAPGFLR	3	705.716	3	58.5018	118356	107343	138924	153929
1.56459	850837	H	12.0872	DRG1	DRG1	§213	developmentally-regulated GTP-binding protein 1	Q9Y295	http://www.phosphosite.org/proteinAction.do?id=1290622&showAllSites=true	SILAEYK*IHNADVTLR	3	653.022	11	51.8269	497328	590286	918349	783324
3.37386	3.36023e+06	A	12.0958	DHX9	DDX9	§1048	ATP-dependent RNA helicase A	Q08211	http://www.phosphosite.org/proteinAction.do?id=4468&showAllSites=true	YPSPFFVFGEK*IR	3	567.631	2	74.0678	1.00284e+06	989087	3.64763e+06	3.07283e+06
1.15633	4.61909e+06	A	12.1666	FEN1	FEN1	§125	flap endonuclease 1	P39748	http://www.phosphosite.org/proteinAction.do?id=9460&showAllSites=true	QLQQAQAAGAEQEVEK*FTKR	4	594.308	3	51.006	698111	829536	865404	901064
1.3796	338415	A	12.1818	HK2	HK2	501	hexokinase-2	P52789	http://www.phosphosite.org/proteinAction.do?id=11866&showAllSites=true	GLSK*ETHASAPVK	3	480.26	2	19.6476	76450.4	74963	95448.1	113441
7.37469	852893	A	12.184	CCDC58	CCDC58	§100	coiled-coil domain-containing protein 58	Q4VC31	http://www.phosphosite.org/proteinAction.do?id=2379421&showAllSites=true	NLDDLTLLK*QLR	3	519.298	2	69.0669	103797	111435	725262	862012
2.10863	5.65895e+06	A	12.1968	RNH1	RNH1	§287	ribonuclease inhibitor	P13489	http://www.phosphosite.org/proteinAction.do?id=8606&showAllSites=true	ESLK*ELSLAGNELGDEGAR	3	701.35	6	55.801	284862	293681	557362	662574
3.34076	655448	A	12.1999	MSH6	MSH6	§728	DNA mismatch repair protein Msh6	P52701	http://www.phosphosite.org/proteinAction.do?id=5852&showAllSites=true	SGAIFTK*AYQR	3	452.574	4	37.0682	183461	208933	670821	640075
2.71697	567433	A	12.2085	CSDE1; CSDE1; CSDE1	CSDE1; CSDE1 iso2; CSDE1 iso3	§239; §208; §254	cold shock domain-containing protein E1 isoform 1	O75534; O75534-2; Q68DF1	http://www.phosphosite.org/proteinAction.do?id=14170&showAllSites=true	NGK*EVATDVR	2	601.81	2	18.8382	199776	217920	518448	616418
2.11928	2.68241e+06	A	12.22	EEF1A1; EEF1A1; EEF1A2	eEF1A1; eEF1A1 iso3; eEF1A2	129; 93; 129	elongation factor 1-alpha 1	P68104; Q9NZS6; Q05639	http://www.phosphosite.org/proteinAction.do?id=3315&showAllSites=true	NM#ITGTSQADCAVLIVAAGVGEFEAGISK*NGQTR	3	1199.25	6	95.4291	813224	945986	1.70305e+06	2.0252e+06
1.59605	1.71755e+06	A	12.2233	GSTP1	GSTP1	§191	glutathione S-transferase P	P09211	http://www.phosphosite.org/proteinAction.do?id=7179&showAllSites=true	LK*AFLASPEYVNLPINGNGKQ	3	796.429	4	65.2988	599918	713432	981756	1.11441e+06
1.48059	2.33655e+07	A	12.238	PSMA2	PSMA2	§64	proteasome subunit alpha type-2	P25787	http://www.phosphosite.org/proteinAction.do?id=3939&showAllSites=true	SVHK*VEPITKHIGLVYSGM#GPDYR	4	704.115	6	43.2341	1.5308e+07	1.62544e+07	2.13435e+07	2.53874e+07
1.34958	1.16396e+06	A	12.2404	MAGED1	NRAGE	§493	melanoma-associated antigen D1 isoform b	Q9Y5V3	http://www.phosphosite.org/proteinAction.do?id=2666&showAllSites=true	DYTKVPIK*R	3	411.903	2	27.4599	125210	148939	176812	193176
4.18975	1.70112e+06	A	12.2646	PRKDC	DNAPK	§689	DNA-dependent protein kinase catalytic subunit isoform 2	P78527	http://www.phosphosite.org/proteinAction.do?id=2072&showAllSites=true	YFEGVSPK*SLK	3	456.91	4	42.6995	263339	240663	1.02137e+06	1.09027e+06
1.15983	2.9285e+06	A	12.2723	BTF3; BTF3L4	BTF3; BTF3L4	§57; §8	transcription factor BTF3 isoform A	P20290; Q96K17	http://www.phosphosite.org/proteinAction.do?id=17398&showAllSites=true	LAK*LQAQVR	3	380.9	9	27.7279	2.57043e+06	2.47946e+06	2.89645e+06	2.96055e+06
1.41525	841642	A	12.284	NUP214; NUP214	NUP214; NUP214 iso3	806; 807	nuclear pore complex protein Nup214	P35658; P35658-3	http://www.phosphosite.org/proteinAction.do?id=5830&showAllSites=true	RPLDPK*SEAQLQEIR	3	632.01	2	39.098	294300	247259	412083	354358
4.04305	6.13725e+06	A	12.2898	ATP6V1A	ATP6V1A	§220	V-type proton ATPase catalytic subunit A	P38606	http://www.phosphosite.org/proteinAction.do?id=8164&showAllSites=true	QVRPVTEK*LPANHPLLTGQR	4	592.836	6	38.2731	303677	255117	1.14938e+06	1.10985e+06
2.92761	1.49841e+06	A	12.311	IFI16	IFI16	§250	gamma-interferon-inducible protein 16 isoform 1	Q16666	http://www.phosphosite.org/proteinAction.do?id=2994&showAllSites=true	VLNTSLK*EK	3	382.556	7	24.4524	234983	221964	628886	708876
5.04731	1.32053e+06	A	12.3141	GART	GART	28	trifunctional purine biosynthetic protein adenosine-3 isoform 1	P22102	http://www.phosphosite.org/proteinAction.do?id=4136&showAllSites=true	LAQSHHVK*QVLVAPGNAGTACSEK	4	654.838	7	29.7827	257027	266235	1.20555e+06	1.43552e+06
2.71982	3.36663e+07	A	12.3309	CFL1; CFL2	cofilin 1; cofilin 2	§112; §112	cofilin-1	P23528; Q9Y281	http://www.phosphosite.org/proteinAction.do?id=948&showAllSites=true	ESKKEDLVFIFWAPESAPLK*SK	4	666.607	22	70.498	1.20396e+07	1.27167e+07	3.66017e+07	3.07308e+07
-3.87997	5.63658e+06	A	12.3583	H3F3A	H3F3A	§28	histone H3.3	P84243	http://www.phosphosite.org/proteinAction.do?id=982&showAllSites=true	K*SAPSTGGVK	2	523.285	4	13.3088	5.22915e+06	6.04401e+06	1.34024e+06	1.56523e+06
3.23036	3.87254e+06	A	12.3758	GCN1L1	GCN1L1	§2083	translational activator GCN1	Q92616	http://www.phosphosite.org/proteinAction.do?id=13816&showAllSites=true	VVLPYLVPK*LTTPPVNTR	3	707.753	2	70.1467	417527	359904	1.36558e+06	1.1458e+06
-1.27511	4.27711e+06	A	12.3813	CTNNA1	CTNNA1	§45	catenin alpha-1	P35221	http://www.phosphosite.org/proteinAction.do?id=2880&showAllSites=true	LLEPLVTQVTTLVNTNSK*GPSNK	3	856.473	5	73.8427	4.25325e+06	4.30096e+06	3.55214e+06	3.15646e+06
2.25127	2.50985e+06	A	12.3815	GAPVD1; GAPVD1; GAPVD1	GAPVD1; GAPVD1 iso3; GAPVD1 iso6	§24; §24; §24	GTPase-activating protein and VPS9 domain-containing protein 1	Q14C86; Q14C86-3; Q14C86-6	http://www.phosphosite.org/proteinAction.do?id=6401&showAllSites=true	LYVNSEK*QLIQR	3	535.63	6	41.6192	589265	647669	1.48228e+06	1.3024e+06
1.10499	2.61034e+06	A	12.3879	IDH1	IDH1	§381	isocitrate dehydrogenase [NADP] cytoplasmic	O75874	http://www.phosphosite.org/proteinAction.do?id=10630&showAllSites=true	DLAACIK*GLPNVQR	3	556.966	2	56.3851	219690	261872	254378	277743
1.24545	1.43834e+06	A	12.404	RARS	RARS	50	arginyl-tRNA synthetase, cytoplasmic	P54136	http://www.phosphosite.org/proteinAction.do?id=8094&showAllSites=true	NCGCLGASPNLEQLQEENLK*LK	3	877.095	2	57.922	495755	415802	552064	583236
2.46361	3.52686e+06	A	12.4257	HSPA1A; HSPA1B	HSP70; HSP70-2	§628; §628	heat shock 70 kDa protein 1A/1B	P08107; NP_005337	http://www.phosphosite.org/proteinAction.do?id=4627&showAllSites=true	RKELEQVCNPIISGLYQGAGGPGPGGFGAQGPK*GGSGSGPTIEEVD	4	1160.57	4	67.3431	957355	1.07803e+06	2.72748e+06	2.2869e+06
1.44753	1.2716e+06	A	12.4286	GPI; GPI	G6PI; G6PI iso2	§73; §112	glucose-6-phosphate isomerase isoform 2	P06744; P06744-2	http://www.phosphosite.org/proteinAction.do?id=7318&showAllSites=true	MLVDLAK*SR	3	382.882	2	40.6086	186803	169368	247424	268143
-1.11639	6.22562e+06	A	12.431	CCT7	CCT7	§166	T-complex protein 1 subunit eta isoform b	Q99832	http://www.phosphosite.org/proteinAction.do?id=13244&showAllSites=true	CAMTALSSK*LISQQK	3	593.975	8	51.5785	1.05036e+06	1.2135e+06	1.10304e+06	924793
2.94921	1.28195e+07	A	12.4336	CFL1; CFL2; DSTN	cofilin 1; cofilin 2; Destrin	§121; §121; §121	cofilin-1	P23528; Q9Y281; P60981	http://www.phosphosite.org/proteinAction.do?id=948&showAllSites=true	MIYASSK*DAIK	3	447.567	18	32.5675	358203	358746	1.00698e+06	1.10745e+06
2.88582	2.82212e+06	A	12.4792	HNRNPM; HNRNPM	hnRNP M; hnRNP M iso2	§651; §612	heterogeneous nuclear ribonucleoprotein M isoform a	P52272; P52272-2	http://www.phosphosite.org/proteinAction.do?id=8716&showAllSites=true	K*ACQIFVR	3	379.206	7	31.2052	635599	743248	1.81399e+06	2.16511e+06
-1.13932	1.3463e+06	A	12.4899	FTL; FTL	FTL; FTL iso3	§106; §106	ferritin light chain	P02792; Q6S4P3	http://www.phosphosite.org/proteinAction.do?id=10284492&showAllSites=true	K*LNQALLDLHALGSAR	3	612.015	2	56.8645	103638	86817.4	80899.9	86265.1
-1.74986	6.37279e+06	A	12.4988	H2AFY	H2AFY	121	core histone macro-H2A.1 isoform 2	O75367	http://www.phosphosite.org/proteinAction.do?id=9453&showAllSites=true	GSK*GKLEAIITPPPAK	3	574.337	8	39.6872	6.51123e+06	6.23435e+06	3.53074e+06	3.75305e+06
1.21661	447932	A	12.5079	HMGA2; HMGA2	HMGA2; HMGA2 iso2	§26; §26	high mobility group protein HMGI-C isoform a	P52926; P52926-2	http://www.phosphosite.org/proteinAction.do?id=16700&showAllSites=true	GEGAGQPSTSAQGQPAAPAPQK*R	3	769.048	1	22.6203	378278	358085	408315	487549
1.78076	6.21482e+06	A	12.5094	ALDH1A3	ALDH1A3	§350	aldehyde dehydrogenase family 1 member A3	P47895	http://www.phosphosite.org/proteinAction.do?id=1284605&showAllSites=true	KRPVGDPFDVK*TEQGPQIDQK	4	624.827	11	39.0392	1.02758e+06	1.05071e+06	1.8737e+06	1.82724e+06
1.05339	117152	A	12.5095	ZSWIM8	ZSWIM8	46	hypothetical protein LOC23053 isoform 2	A7E2V4	http://www.phosphosite.org/proteinAction.do?id=15683&showAllSites=true	K*QSAGPNSPTGGGGGGGSGGTR	3	653.307	2	13.4545	37200.8	44420.7	43075.7	42903.7
5.88616	804107	A	12.5359	CCT2	CCT2	§522	T-complex protein 1 subunit beta isoform 2	P78371	http://www.phosphosite.org/proteinAction.do?id=12674&showAllSites=true	VDNIIK*AAPR	3	404.235	6	32.4317	139692	119986	770998	757511
3.45349	637944	A	12.5568	PHLDA1	PHLDA1	238	pleckstrin homology-like domain family A member 1	Q8WV24	http://www.phosphosite.org/proteinAction.do?id=22223&showAllSites=true	ELHFSNMK*TVDCVER	3	660.308	2	43.6627	98023.6	96944	366552	306768
1.03639	1.2817e+06	A	12.5668	SNRPB; SNRPB; SNRPN; SNRPN	snRNP B1; snRNP B1 iso2; snRNP N; snRNP N iso3	§88; §88; §88; §92	small nuclear ribonucleoprotein-associated proteins B and B isoform B	P14678; P14678-2; P63162; B3KVR1	http://www.phosphosite.org/proteinAction.do?id=18165&showAllSites=true	GENLVSMTVEGPPPK*DTGIAR	3	761.386	2	52.9018	355217	403684	428205	358314
-1.5363	1.50314e+06	A	12.5742	RAD21	RAD21	§387	double-strand-break repair protein rad21 homolog	O60216	http://www.phosphosite.org/proteinAction.do?id=18030&showAllSites=true	LLK*LFTR	3	335.547	5	49.5999	1.36949e+06	1.63678e+06	1.04503e+06	911799
1.33438	3.4895e+06	A	12.5814	PRPF8	PRPF8	§1344	pre-mRNA-processing-splicing factor 8	Q6P2Q9	http://www.phosphosite.org/proteinAction.do?id=8320&showAllSites=true	WSK*QTDVGITHFR	3	563.622	6	40.7841	909535	1.04006e+06	1.35299e+06	1.24852e+06
24.5594	3.86811e+06	A	12.5891	DIABLO	DIABLO	62	diablo homolog, mitochondrial isoform 1 precursor	Q9NR28	http://www.phosphosite.org/proteinAction.do?id=21947&showAllSites=true	AVPIAQK*SEPHSLSSEALM#R	3	761.058	3	38.9818	168551	146450	3.70659e+06	4.02963e+06
3.00285	4.71695e+06	A	12.6297	DTX3L	DTX3L	§728	E3 ubiquitin-protein ligase DTX3L	Q8TDB6	http://www.phosphosite.org/proteinAction.do?id=8897&showAllSites=true	FGGPEMYGYPDPSYLK*R	3	697.659	9	58.216	1.31475e+06	1.20184e+06	3.96506e+06	3.59187e+06
3.08473	345512	A	12.6329	GCN1L1	GCN1L1	2072	translational activator GCN1	Q92616	http://www.phosphosite.org/proteinAction.do?id=13816&showAllSites=true	QVMAIK*SR	3	349.531	2	23.205	102002	122012	320859	370165
1.01031	1.54333e+06	A	12.6781	HIST1H2BL	H2B1L	6	histone H2B type 1-L	Q99880	http://www.phosphosite.org/proteinAction.do?id=8435&showAllSites=true	PELAK*SAPAPK	3	408.231	4	23.7379	1620938	1.43422e+06	1.53219e+06	1.55447e+06
-1.09302	2.72543e+07	A	12.6851	BCOR; BCORL1	BCoR; BCoR-like 1 iso4	§1460; §103	BCL-6 corepressor isoform a	Q6W2J9; Q86YA6	http://www.phosphosite.org/proteinAction.do?id=2876&showAllSites=true	LIVNK*NAGETLLQR	3	561.656	19	48.0916	2.48097e+07	2.9699e+07	2.63341e+07	2.35355e+07
1.14662	1.50487e+06	A	12.6856	DSTN	Destrin	30	destrin isoform b	P60981	http://www.phosphosite.org/proteinAction.do?id=3531&showAllSites=true	KCSTPEEIK*KR	3	497.265	13	14.2962	149944	171366	179412	189008
2.07591	3.49676e+06	A	12.6993	PFN1	profilin 1	§91	profilin-1	P07737	http://www.phosphosite.org/proteinAction.do?id=4113&showAllSites=true	TK*STGGAPTFNVTVTK	3	574.972	4	39.4519	1.36021e+06	1.17262e+06	2.73605e+06	2.52188e+06
3.55401	85192.5	H	12.7267	HNRPDL	hnRNP D-like	§180	heterogeneous nuclear ribonucleoprotein D-like isoform b	O14979	http://www.phosphosite.org/proteinAction.do?id=6150&showAllSites=true	FGEVVDCTIK*TDPVTGR	3	669.998	2	48.0655	26128	21813.7	90555.8	79829.1
3.56116	3.22271e+06	A	12.7308	RPS24	RPS24	§83	40S ribosomal protein S24 isoform c	P62847	http://www.phosphosite.org/proteinAction.do?id=6196002&showAllSites=true	TTGFGM#IYDSLDYAK*K	3	647.308	4	60.3531	986427	823497	3.08506e+06	3.36036e+06
1.07149	1.36846e+06	A	12.7412	TSC2; TSC2; TSC2	TSC2; TSC2 iso3; TSC2 iso4	1739; 1695; 1716	tuberin isoform 1	P49815; P49815-3; P49815-4	http://www.phosphosite.org/proteinAction.do?id=1095&showAllSites=true	SNPTDIYPSK*WIAR	3	587.969	2	55.2597	339667	398991	431386	360080
1.06554	2.58446e+06	A	12.7505	KPNA2	KPNA2	§108	importin subunit alpha-2	P52292	http://www.phosphosite.org/proteinAction.do?id=6483&showAllSites=true	EK*QPPIDNIIR	3	479.6	3	43.8511	591464	708685	754532	630833
4.60734	1.5762e+06	A	12.7561	SCAMP3; SCAMP3	SCAMP3; SCAMP3 iso2	§81, §101; §55, §75	secretory carrier-associated membrane protein 3 isoform 1	O14828; O14828-2	http://www.phosphosite.org/proteinAction.do?id=2670&showAllSites=true	KLSPTEPK*NYGSYSTQASAAAATAELLK*K	4	814.173	3	53.5806	311248	372963	1.55234e+06	1.60005e+06
3.94457	735127	A	12.7748	GCN1L1	GCN1L1	561	translational activator GCN1	Q92616	http://www.phosphosite.org/proteinAction.do?id=13816&showAllSites=true	LTGNK*VQQYHR	3	486.592	3	20.5178	104331	110632	425202	422733
6.93132	8.59682e+06	A	12.7761	UBQLN1	UBQLN1	§47	ubiquilin-1 isoform 1	Q9UMX0	http://www.phosphosite.org/proteinAction.do?id=17509&showAllSites=true	TPKEK*EEFAVPENSSVQQFKEEISKR	5	636.526	5	51.9028	1.25928e+06	1.22129e+06	9.34638e+06	7.84726e+06
3.03224	6.1781e+06	A	12.7782	UBQLN1	UBQLN1	§70	ubiquilin-1 isoform 1	Q9UMX0	http://www.phosphosite.org/proteinAction.do?id=17509&showAllSites=true	FK*SHTDQLVLIFAGK	3	606.668	6	60.0894	2.11623e+06	1.95871e+06	6.38313e+06	5.97306e+06
2.4976	4.7245e+06	A	12.7956	OTUD5	OTUD5	§356	OTU domain-containing protein 5 isoform b	Q96G74	http://www.phosphosite.org/proteinAction.do?id=3017&showAllSites=true	ATIGVGLGLPSFK*PGFAEQSLM#K	3	826.774	3	72.3392	2.06277e+06	1.72047e+06	5.04849e+06	4.40051e+06
4.19866	976964	A	12.8035	GSTP1	GSTP1	55	glutathione S-transferase P	P09211	http://www.phosphosite.org/proteinAction.do?id=7179&showAllSites=true	ASCLYGQLPK*FQDGDLTLYQSNTILR	3	1039.19	1	74.3073	239306	226064	923144	1.03078e+06
3.57081	1.46765e+07	A	12.8072	SPG20	SPG20	§475	spartin	Q8N0X7	http://www.phosphosite.org/proteinAction.do?id=13053&showAllSites=true	ERIQPEEKPVEVSPAVTK*GLYIAK	4	699.638	21	49.0165	3.73792e+06	4.48235e+06	1.50688e+07	1.42843e+07
1.87377	2.12745e+06	A	12.814	EXOSC2	RRP4	§180	exosome complex component RRP4	Q13868	http://www.phosphosite.org/proteinAction.do?id=5893&showAllSites=true	LGQGVLVQVSPSLVK*R	3	598.691	1	54.8472	176030	211108	374575	350832
3.30231	1.01831e+06	A	12.8151	LPCAT2	AYTL1	§375	lysophosphatidylcholine acyltransferase 2	Q7L5N7	http://www.phosphosite.org/proteinAction.do?id=16113&showAllSites=true	HLDEYASIASSSK*GGR	3	597.959	2	32.5675	116518	98040.5	325939	382599
4.02845	3.34848e+06	A	12.8202	ANXA2	ANXA2	§148	annexin A2 isoform 2	P07355	http://www.phosphosite.org/proteinAction.do?id=3235&showAllSites=true	VYK*EMYK	2	537.768	5	24.394	805610	856809	3.13574e+06	3.56122e+06
-3.67982	1.98984e+06	A	12.836	EIF3C; EIF3CL	eIF3C; eIF3CL	§889; §890	eukaryotic translation initiation factor 3 subunit C	Q99613; B5ME19	http://www.phosphosite.org/proteinAction.do?id=5737&showAllSites=true	QGTYGGYFRDQK*DGYR	3	675.645	4	36.809	1.95566e+06	2.02402e+06	589824	491664
1.45466	5.34816e+06	A	12.8384	HSPA2; HSPA8	HSPA2; HSC70	§351; §348	heat shock-related 70 kDa protein 2	P54652; P11142	http://www.phosphosite.org/proteinAction.do?id=9026&showAllSites=true	IQK*LLQDFFNGK	3	522.288	13	66.0326	3.88458e+06	3.46854e+06	5.83367e+06	4.86264e+06
-1.08036	402839	A	12.8525	ELAVL2	ELAVL2	§209	ELAV-like protein 2 isoform b	Q12926	http://www.phosphosite.org/proteinAction.do?id=24795&showAllSites=true	FANNPSQK*TNQAILSQLYQSPNR	3	911.795	2	55.8469	393468	412210	406763	338988
1.90679	1.8116e+06	A	12.8533	ANXA1	ANXA1	161	annexin A1	P04083	http://www.phosphosite.org/proteinAction.do?id=1264&showAllSites=true	VYREELK*R	3	402.891	5	19.5012	260966	313145	511412	583301
2.37196	5.36627e+06	A	12.8649	APRT	APRT	§34	adenine phosphoribosyltransferase isoform a	P07741	http://www.phosphosite.org/proteinAction.do?id=13290&showAllSites=true	DISPVLK*DPASFR	3	520.279	6	53.4625	606423	727794	1.61719e+06	1.54751e+06
1.15956	8.17529e+06	A	12.865	H2AFV; H2AFZ	H2AFV; H2AZ	§121, §122; §121, §122	histone H2A.V isoform 1	Q71UI9; P0C0S5	http://www.phosphosite.org/proteinAction.do?id=15555&showAllSites=true	SLIGK*K*GQQK	3	438.921	10	16.2868	7.15964e+06	6.94109e+06	8.91899e+06	7.43159e+06
3.91526	564631	A	12.8716	HLA-C	HLAC iso5	§341	HLA class I histocompatibility antigen, Cw-1 alpha chain precursor	Q9TNN7	http://www.phosphosite.org/proteinAction.do?id=7315600&showAllSites=true	SSGGK*GGSCSQAASSNSAQGSDESLIACKA	3	991.769	5	34.3565	157338	131087	567665	561597
2.56933	960598	A	12.8757	COPA	COPA	§238	coatomer subunit alpha isoform 1	P53621	http://www.phosphosite.org/proteinAction.do?id=4163&showAllSites=true	MNESK*AWEVDTCR	3	580.587	3	38.5123	205515	246686	541272	620584
-1.1414	483550	A	12.8788	BIRC6	BIRC6	§2265	baculoviral IAP repeat-containing protein 6	Q9NR09	http://www.phosphosite.org/proteinAction.do?id=3470&showAllSites=true	IQSNK*GSSYK	2	613.312	5	13.8331	448621	518479	398931	448359
2.88312	824888	A	12.8827	DHX15	DDX15	230	putative pre-mRNA-splicing factor ATP-dependent RNA helicase DHX15	O43143	http://www.phosphosite.org/proteinAction.do?id=8522&showAllSites=true	FEDCSSAK*TILK	3	504.917	2	39	85164	95968.6	237327	284900
-1.02806	5.15452e+06	A	12.8952	DUSP1	MKP-1	122	dual specificity protein phosphatase 1	P28562	http://www.phosphosite.org/proteinAction.do?id=1339&showAllSites=true	AAQVFFLK*GGYEAFSASCPELCSK	3	927.772	3	72.4678	935014	904617	813124	976288
2.09003	3.40668e+06	A	12.9123	CCT7	CCT7	§77	T-complex protein 1 subunit eta isoform b	Q99832	http://www.phosphosite.org/proteinAction.do?id=13244&showAllSites=true	LLDVVHPAAK*TLVDIAK	3	639.71	6	61.0478	462618	555584	1.11518e+06	1.0129e+06
5.91514	3.63625e+06	A	12.9157	IRAK1; IRAK1	IRAK1; IRAK1 iso4	§397; §397	interleukin-1 receptor-associated kinase 1 isoform 2	P51617; P51617-4	http://www.phosphosite.org/proteinAction.do?id=789&showAllSites=true	GTLAYLPEEYIK*TGR	3	608.988	4	60.0074	321207	385775	2.00881e+06	2.17309e+06
4.94558	4.55177e+06	A	12.9169	DUSP4; DUSP4	MKP-2; MKP-2 iso2	160; 69	dual specificity protein phosphatase 4 isoform 1	Q13115; Q13115-2	http://www.phosphosite.org/proteinAction.do?id=1337&showAllSites=true	FSSEYPEFCSK*TK	3	575.259	3	41.0749	82048.3	71437.2	378122	380953
4.67462	341879	A	12.9191	AARS	AARS	789	alanyl-tRNA synthetase, cytoplasmic	P49588	http://www.phosphosite.org/proteinAction.do?id=9997&showAllSites=true	AQTAPNK*DVQR	3	447.901	5	15.7018	66740.6	79530	310648	373111
2.46942	1.74103e+06	A	12.9219	GIGYF2; GIGYF2; GIGYF2	TNRC15; TNRC15 iso1; TNRC15 iso4	§1006; §985; §979	PERQ amino acid-rich with GYF domain-containing protein 2 isoform b	Q6Y7W6-3; Q6Y7W6; NP_001096618	http://www.phosphosite.org/proteinAction.do?id=6171&showAllSites=true	ALQQQQQQQQQK*LSGWGNVSKPSGTTK	4	775.15	7	38.1527	769455	640615	1.75847e+06	1.72359e+06
2.6064	1.15928e+06	A	12.9267	MKRN2	MKRN2	342	probable E3 ubiquitin-protein ligase makorin-2	Q9H000	http://www.phosphosite.org/proteinAction.do?id=2822986&showAllSites=true	GTCPFGSK*CLYR	3	520.575	2	40.8996	71212.5	59284.4	168946	171182
1.51054	1.34572e+07	A	12.9328	PFN1	profilin 1	§126	profilin-1	P07737	http://www.phosphosite.org/proteinAction.do?id=4113&showAllSites=true	EGVHGGLINK*K	2	633.352	6	21.1038	8.63289e+06	9.18485e+06	1.22265e+07	1.46878e+07
-1.43868	237254	A	12.9548	AASDHPPT	AASDHPPT	89	L-aminoadipate-semialdehyde dehydrogenase-phosphopantetheinyl transferase	Q9NRN7	http://www.phosphosite.org/proteinAction.do?id=12132&showAllSites=true	TAK*GKPVLAK	2	563.851	2	14.0928	97826.3	93141.8	60289.5	72448.9
1.4657	2.46282e+06	A	12.9558	PSMB6	PSMB6	§67	proteasome subunit beta type-6 precursor	P28072	http://www.phosphosite.org/proteinAction.do?id=6956&showAllSites=true	VTDK*LTPIHDR	3	470.256	4	26.7444	250691	250876	333899	401247
3.26154	6.1365e+06	A	12.9654	HNRNPM; HNRNPM	hnRNP M; hnRNP M iso2	§698; §659	heterogeneous nuclear ribonucleoprotein M isoform a	P52272; P52272-2	http://www.phosphosite.org/proteinAction.do?id=8716&showAllSites=true	GCGVVK*FESPEVAER	3	593.289	8	42.6431	945492	836973	2.95655e+06	2.85702e+06
-1.28594	5.36644e+06	A	12.9767	AK2	AK2	§28	adenylate kinase 2, mitochondrial isoform c	P54819	http://www.phosphosite.org/proteinAction.do?id=7209&showAllSites=true	AVLLGPPGAGK*GTQAPR	3	568.657	2	38.0358	710659	717206	541804	568560
-1.28689	1.33905e+06	A	12.9919	DMD; DMD; UTRN; UTRN	dystrophin; dystrophin iso5; utrophin; utrophin iso3	§3308; §240; §3065; §108	dystrophin Dp427c isoform	P11532; P11532-5; P46939; Q5JT46	http://www.phosphosite.org/proteinAction.do?id=8479&showAllSites=true	VAAAETAK*HQAK	3	446.909	10	12.7581	1.22965e+06	1.44845e+06	1.07801e+06	1.00305e+06
1.62922	1.15093e+06	A	12.9974	DVL2	DVL2	343	segment polarity protein dishevelled homolog DVL-2	O14641	http://www.phosphosite.org/proteinAction.do?id=8550&showAllSites=true	DIVHK*PGPIVLTVAK	3	567.673	2	48.3011	221508	260376	428625	356470
2.64846	1.2672e+06	A	12.9982	RHOG	RhoG	§130	rho-related GTP-binding protein RhoG precursor	P84095	http://www.phosphosite.org/proteinAction.do?id=3802&showAllSites=true	LK*EQGQAPITPQQGQALAK	3	707.387	2	35.5448	187661	225649	530454	564183
3.21217	1.06642e+06	A	12.9998	CPNE1; CPNE1	CPNE1; CPNE1 iso3	§157; §137	copine-1 isoform c	Q99829; Q59EI4	http://www.phosphosite.org/proteinAction.do?id=24753&showAllSites=true	DFLGK*SDPFLEFFR	3	611.305	3	90.385	200756	170206	650564	541030
1.74188	596113	A	13.0049	RAP1GDS1; RAP1GDS1	RAP1GDS1; RAP1GDS1 iso3	§590; §542	rap1 GTPase-GDP dissociation stimulator 1 isoform 1	P52306; P52306-3	http://www.phosphosite.org/proteinAction.do?id=23122&showAllSites=true	SHENK*SVAQQASLTEQR	3	676.335	2	24.5135	113507	106983	174374	209693
9.66472	7.05999e+06	A	13.0143	YWHAE	14-3-3 epsilon	§244	14-3-3 protein epsilon	P62258	http://www.phosphosite.org/proteinAction.do?id=3578&showAllSites=true	DNLTLWTSDM#QGDGEEQNK*EALQDVEDENQ	3	1194.51	5	64.7857	672916	788065	7.58757e+06	6.53241e+06
1.32233	6.63186e+06	A	13.0268	CCT7; CCT7	CCT7; CCT7 iso3	§430; §226	T-complex protein 1 subunit eta isoform b	Q99832; NP_001009570	http://www.phosphosite.org/proteinAction.do?id=13244&showAllSites=true	TIPGK*QQLLIGAYAK	3	572.333	5	52.3699	1.88642e+06	2.16463e+06	2.79656e+06	2.56028e+06
3.58827	358935	A	13.0343	GGA3	GGA3	183	ADP-ribosylation factor-binding protein GGA3 isoform 1	Q9NZ52	http://www.phosphosite.org/proteinAction.do?id=8518&showAllSites=true	LLK*SKNPDDLQEANK	3	609.658	2	25.1158	105259	94801.5	325853	392017
1.75761	1.75871e+06	A	13.0386	RRM1	RRM1	70	ribonucleoside-diphosphate reductase large subunit	P23921	http://www.phosphosite.org/proteinAction.do?id=7932&showAllSites=true	VIQGLYSGVTTVELDTLAAETAATLTTK*HPDYAILAAR	4	1022.79	3	95.9052	209618	188130	317317	381771
3.18863	356652	A	13.0399	OSBPL10	OSBPL10	179	oxysterol-binding protein-related protein 10 isoform 2	Q9BXB5	http://www.phosphosite.org/proteinAction.do?id=12001&showAllSites=true	YHMEMNSK*SAPSSR	3	580.259	2	25.1759	25297.3	28456.8	93603.2	77798.9
12.5574	3.16336e+06	A	13.0416	MX1	MX1	§435	interferon-induced GTP-binding protein Mx1	P20591	http://www.phosphosite.org/proteinAction.do?id=6515&showAllSites=true	KIQK*FENQYR	3	489.928	9	25.3033	228681	275142	3.34091e+06	2.98581e+06
2.24182	1.33639e+06	A	13.0521	QRICH1	QRICH1	672	glutamine-rich protein 1	Q2TAL8	http://www.phosphosite.org/proteinAction.do?id=12819&showAllSites=true	YLK*ALGIHQTGQK	3	524.295	5	31.9514	99938.8	83050.3	186926	223302
-1.11683	1.85567e+07	A	13.0797	H2BFS; HIST1H2BA; HIST1H2BB; HIST1H2BC; HIST1H2BD; HIST1H2BH; HIST1H2BJ; HIST1H2BK; HIST1H2BL; HIST1H2BM; HIST1H2BN; HIST1H2BO; HIST2H2BE; HIST2H2BF; HIST3H2BB	H2BFS; H2B1A; H2B; H2B1C; H2B1D; H2B1H; HIST1H2BJ; H2B1K; H2B1L; H2B1M; H2B1N; H2BFH; H2B2E; H2B2F; HIST3H2BB	§117; §118; §117; §117; §117; §117; §117; §117; §117; §117; §117; §117; §117; §117; §117		P57053; Q96A08; P33778; P62807; P58876; Q93079; P06899; O60814; Q99880; Q99879; Q99877; P23527; Q16778; Q5QNW6; Q8N257	http://www.phosphosite.org/proteinAction.do?id=8432&showAllSites=true	HAVSEGTK*AVTK	3	447.909	12	14.1522	1.97033e+07	1.741e+07	1.50788e+07	1.81523e+07
1.14398	3.92249e+06	A	13.0805	DIP2B	DIP2B	§293	disco-interacting protein 2 homolog B	Q9P265	http://www.phosphosite.org/proteinAction.do?id=6268&showAllSites=true	RPPLK*EFFVDDSEEIVEVPQPDPNQPKPEGR	4	926.465	10	62.223	3.25881e+06	3.59878e+06	3.90407e+06	3.94091e+06
21.6448	4.53963e+06	A	13.0859	STIP1	STI1	§462	stress-induced-phosphoprotein 1	P31948	http://www.phosphosite.org/proteinAction.do?id=2638&showAllSites=true	ALDLDSSCK*EAADGYQR	3	671.637	4	39.6265	222567	196900	4.60644e+06	4.47282e+06
1.1049	1.21719e+06	A	13.1076	NR4A1	Nur77	300	nuclear receptor subfamily 4 group A member 1 isoform 2	P22736	http://www.phosphosite.org/proteinAction.do?id=1767&showAllSites=true	NAK*YICLANKDCPVDKR	4	545.524	4	31.7829	340297	409822	400801	428009
3.63038	2.07098e+07	A	13.1181	HNRNPM; HNRNPM	hnRNP M; hnRNP M iso2	§381; §342	heterogeneous nuclear ribonucleoprotein M isoform a	P52272; P52272-2	http://www.phosphosite.org/proteinAction.do?id=8716&showAllSites=true	INEILSNALK*R	3	462.268	16	46.4975	957891	1.11771e+06	3.83991e+06	3.69531e+06
2.65628	338634	A	13.1195	RPS3A	RPS3a	§152	40S ribosomal protein S3a	P61247	http://www.phosphosite.org/proteinAction.do?id=2616&showAllSites=true	K*TSYAQHQQVR	3	487.252	3	13.8331	124445	122829	301060	355769
4.71285	1.00736e+06	A	13.1215	RPL9	RPL9	§2	60S ribosomal protein L9	P32969	http://www.phosphosite.org/proteinAction.do?id=24074&showAllSites=true	M#K*TILSNQTVDIPENVDITLK	3	834.775	2	64.6146	203935	223560	999436	1.01528e+06
2.5856	2.76917e+06	A	13.1254	DHX9	DDX9	§857	ATP-dependent RNA helicase A	Q08211	http://www.phosphosite.org/proteinAction.do?id=4468&showAllSites=true	ILAK*LPIEPR	3	421.931	5	48.7146	448389	540134	1.2328e+06	1.32312e+06
1.97553	5.20963e+07	A	13.1306	RPLP2	RPLP2	§21	60S acidic ribosomal protein P2	P05387	http://www.phosphosite.org/proteinAction.do?id=10782&showAllSites=true	YVASYLLAALGGNSSPSAK*DIK	3	780.413	12	72.7606	2.65885e+07	2.61532e+07	5.69333e+07	4.72593e+07
1.22493	2.3913e+06	A	13.1324	PRPF19	PRPF19	§428	pre-mRNA-processing factor 19	Q9UMS4	http://www.phosphosite.org/proteinAction.do?id=2614979&showAllSites=true	NFK*TLQLDNNFEVK	3	608.648	2	56.8645	708659	588230	737788	850811
-1.35519	1.37979e+06	A	13.1423	PRPF8	PRPF8	§428	pre-mRNA-processing-splicing factor 8	Q6P2Q9	http://www.phosphosite.org/proteinAction.do?id=8320&showAllSites=true	ALDIPLVK*NWYR	3	534.631	2	71.1061	247706	296942	193319	208579
1.39161	4.80104e+06	A	13.1463	PSMB2	PSMB2	§198	proteasome subunit beta type-2 isoform 2	P49721	http://www.phosphosite.org/proteinAction.do?id=18544&showAllSites=true	IIDKNGIHDLDNISFPK*QGS	3	775.733	7	53.8166	1.11114e+06	1.23962e+06	1.48362e+06	1.78772e+06
1.31	617300	A	13.1564	RTCA; RTCA	RTCD1; RTCD1 iso2	§163; §176	RNA 3-terminal phosphate cyclase isoform a	O00442; O00442-2	http://www.phosphosite.org/proteinAction.do?id=7586231&showAllSites=true	GYYPK*GGGEVIVR	3	503.6	2	38.2731	217310	237004	269892	325258
1.0035	3.39803e+06	A	13.16	IPO7	IPO7	1018	importin-7	O95373	http://www.phosphosite.org/proteinAction.do?id=4102&showAllSites=true	HGGYK*FSAPVVPSSFNFGGPAPGM#N	3	884.748	2	65.8097	935646	1.12765e+06	1.0807e+06	989805
1.81012	2.07746e+06	A	13.1742	SERBP1; SERBP1	PAI-RBP1; PAI-RBP1 iso3	§68; §68	plasminogen activator inhibitor 1 RNA-binding protein isoform 1	Q8NC51; Q8NC51-3	http://www.phosphosite.org/proteinAction.do?id=7064&showAllSites=true	SAAQAAAQTNSNAAGK*QLR	3	658.003	7	25.1759	1.17217e+06	1.12321e+06	1.88393e+06	2.27099e+06
2.81086	6.3454e+06	A	13.1794	TUBB6	TUBB6	§58	tubulin beta-6 chain	Q9BUF5	http://www.phosphosite.org/proteinAction.do?id=19868&showAllSites=true	INVYYNESSSQK*YVPR	3	687.673	5	44.1919	854806	913397	2.30986e+06	2.66032e+06
5.10715	423042	A	13.19	ACSL4	ACSL4	§401	long-chain-fatty-acid--CoA ligase 4 isoform 1	O60488	http://www.phosphosite.org/proteinAction.do?id=12501&showAllSites=true	TLFK*IGYDYK	3	454.575	2	52.7927	75107.6	90559	406174	439909
3.02106	8.84819e+06	A	13.2116	RPLP0	RPLP0	§77	60S acidic ribosomal protein P0	P05388	http://www.phosphosite.org/proteinAction.do?id=4111&showAllSites=true	GHLENNPALEK*LLPHIR	4	517.038	10	57.574	2.92497e+06	2.93271e+06	8.6455e+06	9.05089e+06
1.05308	299299	A	13.2159	EEF1A1; EEF1A2	eEF1A1; eEF1A2	§30; §30	elongation factor 1-alpha 1	P68104; Q05639	http://www.phosphosite.org/proteinAction.do?id=3315&showAllSites=true	STTTGHLIYK*CGGIDKR	3	674.346	2	29.4173	104651	126227	111580	131553
4.1477	7.3157e+06	A	13.2268	TPM1; TPM1; TPM1	TPM1; TPM1 iso3; TPM1 iso6	§30; §30; §30	tropomyosin alpha-1 chain isoform 5	P09493; P09493-3; P09493-6	http://www.phosphosite.org/proteinAction.do?id=5376&showAllSites=true	LDKENALDRAEQAEADKK*AAEDR	4	675.835	9	34.5277	1.59883e+06	1.92876e+06	6.84067e+06	7.79073e+06
2.94115	964189	A	13.2385	AKR1B1	AKR1B1	90	aldose reductase	P15121	http://www.phosphosite.org/proteinAction.do?id=9371&showAllSites=true	GLVK*GACQK	2	537.79	2	16.1798	297139	358515	1.01553e+06	912847
2.85963	1.52484e+06	A	13.2519	ATIC	ATIC	408	bifunctional purine biosynthesis protein PURH	P31939	http://www.phosphosite.org/proteinAction.do?id=7936&showAllSites=true	SLFSNVVTKNK*	3	450.917	2	44.6125	405401	353842	1.01362e+06	1.15754e+06
-1.09865	230766	A	13.2597	DNAJB6; DNAJB6; DNAJB6	DNAJB6; DNAJB6 iso2; DNAJB6 iso3	§196; §196; §196	dnaJ homolog subfamily B member 6 isoform b	O75190; O75190-2; O75190-3	http://www.phosphosite.org/proteinAction.do?id=17331&showAllSites=true	SISTSTK*MVNGR	2	697.856	5	26.3864	212805	248726	190351	229739
2.64497	350981	A	13.2776	FADS1	FADS1	310	fatty acid desaturase 1	O60427	http://www.phosphosite.org/proteinAction.do?id=2318625&showAllSites=true	ILSVELGKQK*	3	410.247	2	38.4519	145156	120239	323460	378502
-1.40549	7.67588e+06	A	13.2876	TKT	TKT	§232	transketolase	P29401	http://www.phosphosite.org/proteinAction.do?id=4144&showAllSites=true	AFGQAK*HQPTAIIAK	3	565.649	9	30.7508	1.25999e+06	1.36067e+06	844700	1.01989e+06
1.20352	5.85361e+06	A	13.2901	RAD23A	RAD23A	§16	UV excision repair protein RAD23 homolog A	P54725	http://www.phosphosite.org/proteinAction.do?id=12044&showAllSites=true	TLQQQTFK*IR	3	459.593	12	37.9755	4.88594e+06	4.84158e+06	6.23582e+06	5.4714e+06
2.75906	194720	H	13.291	TIMP3	TIMP3	203	metalloproteinase inhibitor 3 precursor	P35625	http://www.phosphosite.org/proteinAction.do?id=19114&showAllSites=true	GWAPPDK*SIINATDP	2	848.42	2	59.988	38800	34551	91680	110700
3.66403	61182.3	H	13.296	DBNL; DBNL; DBNL	DBNL; DBNL iso2; DBNL iso3	§164; §164; §164	drebrin-like protein isoform b	Q9UJU6; Q9UJU6-2; Q9UJU6-3	http://www.phosphosite.org/proteinAction.do?id=2685&showAllSites=true	FQDVGPQAPVGSVYQK*TNAVSEIK	3	892.792	2	54.6	18268	15128.2	62331.8	60032.7
2.57251	827229	A	13.3037	HUWE1	HUWE1	3675	E3 ubiquitin-protein ligase HUWE1	Q7Z6Z7	http://www.phosphosite.org/proteinAction.do?id=6216&showAllSites=true	AQCETLSPDGLPEEQPQTTK*LK	3	862.09	1	44.7949	333509	309620	749411	905048
2.57251	827229	A	13.3037	HUWE1	HUWE1	3677	E3 ubiquitin-protein ligase HUWE1	Q7Z6Z7	http://www.phosphosite.org/proteinAction.do?id=6216&showAllSites=true	AQCETLSPDGLPEEQPQTTKLK*	3	862.09	5	44.7949	333509	309620	749411	905048
3.50655	1.44588e+06	A	13.3215	HNRNPF	hnRNP F	§87	heterogeneous nuclear ribonucleoprotein F	P52597	http://www.phosphosite.org/proteinAction.do?id=6123&showAllSites=true	YIEVFK*SHR	3	431.563	5	33.4552	411689	412986	1.30968e+06	1.58208e+06
-2.28056	1.06033e+07	A	13.3281	TUBA1B; TUBA4A	TUBA1B; TUBA4A	§370; §370	tubulin alpha-1B chain	P68363; P68366	http://www.phosphosite.org/proteinAction.do?id=7572&showAllSites=true	SIQFVDWCPTGFKVGINYQPPTVVPGGDLAK*VQR	4	972.753	5	78.4311	1.87572e+06	1.55262e+06	705950	797338
3.6428	4.23883e+06	A	13.3356	SPG20	SPG20	§447	spartin	Q8N0X7	http://www.phosphosite.org/proteinAction.do?id=13053&showAllSites=true	GAEITGK*AIQK	2	615.346	10	24.2048	1.04515e+06	1.06843e+06	3.63895e+06	4.06039e+06
5.47031	5.59401e+06	A	13.3502	DSTN	Destrin	§92	destrin isoform b	P60981	http://www.phosphosite.org/proteinAction.do?id=3531&showAllSites=true	YALYDASFETK*ESR	3	598.616	6	48.163	258539	312439	1.6141e+06	1.50933e+06
-1.57878	1.8916e+06	A	13.3584	TMPO; TMPO	TMPO; TMPO iso2	§389; §280	thymopoietin isoform beta	P42167; P42167-2	http://www.phosphosite.org/proteinAction.do?id=5144&showAllSites=true	M#EESFSSK*YVPK	3	521.245	10	38.2133	1.99279e+06	1.79041e+06	1.1299e+06	1.26638e+06
-1.15458	2.93588e+06	A	13.3725	VCP	VCP	§658	transitional endoplasmic reticulum ATPase	P55072	http://www.phosphosite.org/proteinAction.do?id=2639&showAllSites=true	VAILK*ANLR	3	371.236	9	39.2152	2.98025e+06	2.89151e+06	2.41554e+06	2.67009e+06
-1.30335	397133	A	13.3956	HNRNPC; HNRNPC	hnRNP C1/C2; hnRNP C1/C2 iso2	§176; §163	heterogeneous nuclear ribonucleoproteins C1/C2 isoform a	P07910; P07910-2	http://www.phosphosite.org/proteinAction.do?id=2533&showAllSites=true	SGFNSK*SGQR	2	591.287	5	14.0928	405712	388555	275840	333564
2.27927	1.63311e+06	A	13.4093	FSCN1	Fascin	471	fascin	Q16658	http://www.phosphosite.org/proteinAction.do?id=4767&showAllSites=true	YLK*GDHAGVLK	3	438.91	4	25.0535	197135	236942	447785	541596
3.72119	2.70666e+07	A	13.4139	ALDOA	ALDOA	§28	fructose-bisphosphate aldolase A	P04075	http://www.phosphosite.org/proteinAction.do?id=4109&showAllSites=true	IVAPGK*GILAADESTGSIAK	3	671.372	13	49.717	816559	987693	3.50996e+06	3.204e+06
-1.65875	8.73356e+06	A	13.4219	LMNA; LMNA	lamin A/C; lamin A/C iso2	§311; §311	prelamin-A/C isoform 2	P02545; P02545-2	http://www.phosphosite.org/proteinAction.do?id=5787&showAllSites=true	IRIDSLSAQLSQLQK*QLAAK	4	582.087	14	74.3073	9.56244e+06	7.90468e+06	5.75961e+06	4.77071e+06
7.25709	3.26311e+06	A	13.4227	EPN1; EPN1	epsin 1; epsin 1 iso3	§117; §117	epsin-1 isoform a	Q9Y6I3; Q9Y6I3-3	http://www.phosphosite.org/proteinAction.do?id=7196&showAllSites=true	DFQYVDRDGK*DQGVNVR	3	709.007	8	37.8564	492322	406968	3.05776e+06	3.46847e+06
1.16184	390462	A	13.4237	MED16	MED16	§158	mediator of RNA polymerase II transcription subunit 16	Q9Y2X0	http://www.phosphosite.org/proteinAction.do?id=11966001&showAllSites=true	SGASSFGEK*FSR	3	458.553	3	36.2648	43874.5	53077.2	58354.2	54287.7
1.783	2.82849e+06	A	13.4441	CCDC50; CCDC50	CCDC50; CCDC50 iso2	§414; §238	coiled-coil domain-containing protein 50 short isoform	Q8IVM0-2; Q8IVM0	http://www.phosphosite.org/proteinAction.do?id=6823&showAllSites=true	KQDPEWK*PK	3	423.891	10	20.6199	1.72979e+06	1.44293e+06	2.67282e+06	2.98416e+06
5.74049	1.18131e+06	A	13.4446	HLA-A; HLA-A	HLAA iso3; HLAA iso36	§340, §364; §340, §364	HLA class I histocompatibility antigen, A-1 alpha chain precursor	P04439; P30455	http://www.phosphosite.org/proteinAction.do?id=5119989&showAllSites=true	K*GGSYTQAASSDSAQGSDVSLTACK*V	3	935.098	7	41.5561	186223	225350	1.18937e+06	1.17326e+06
-1.43756	2.83713e+06	A	13.4471	UTP18	WDR50	§329	U3 small nucleolar RNA-associated protein 18 homolog	Q9Y5J1	http://www.phosphosite.org/proteinAction.do?id=6021&showAllSites=true	VLYVYDM#LAGK*LIPVHQVR	4	586.827	7	67.0033	2.70449e+06	2.96978e+06	2.0002e+06	1.94696e+06
1.19898	1.05579e+06	A	13.449	GADD45A	GADD45A	§12	growth arrest and DNA damage-inducible protein GADD45 alpha isoform 2	P24522	http://www.phosphosite.org/proteinAction.do?id=4039001&showAllSites=true	TLEEFSAGEQK*TER	3	580.28	3	35.1106	153822	186153	205386	202237
3.11442	1.004e+06	A	13.4497	TARS	TARS	§279	threonyl-tRNA synthetase, cytoplasmic	P26639	http://www.phosphosite.org/proteinAction.do?id=8116&showAllSites=true	IHK*NSSTYWEGK	3	521.923	4	25.1759	107200	101175	355343	293623
1.44075	406404	A	13.4571	RUVBL2	RUVBL2	§417	ruvB-like 2	Q9Y230	http://www.phosphosite.org/proteinAction.do?id=8911&showAllSites=true	K*GTEVQVDDIKR	3	501.271	2	25.9235	164038	139192	197653	239225
1.13628	2.15804e+06	A	13.4641	PSME3	PSME3	§14	proteasome activator complex subunit 3 isoform 1	P61289	http://www.phosphosite.org/proteinAction.do?id=14739&showAllSites=true	LK*VDSFR	2	489.772	5	33.0695	1.88856e+06	1.90986e+06	2.05496e+06	2.26112e+06
2.34233	996474	A	13.4726	RPL10; RPL10L	RPL10; RPL10L	13; 13	60S ribosomal protein L10	P27635; Q96L21	http://www.phosphosite.org/proteinAction.do?id=14566&showAllSites=true	YCK*NKPYPK	3	437.889	3	15.2892	204312	201289	429773	520280
3.7767	6.21334e+06	A	13.4748	RAB11FIP5	Rab11FIP5	§586	rab11 family-interacting protein 5	Q9BXF6	http://www.phosphosite.org/proteinAction.do?id=5458&showAllSites=true	LK*DSAVLDQSAK	3	463.584	11	28.918	1.80193e+06	1.48842e+06	6.25534e+06	6.17135e+06
4.67794	2.6345e+06	A	13.4749	PTGES3; PTGES3	TEBP; TEBP iso3	§35; §35	prostaglandin E synthase 3	Q15185; B4DP11	http://www.phosphosite.org/proteinAction.do?id=4821&showAllSites=true	SK*LTFSCLGGSDNFK	3	592.286	1	52.421	610784	515565	2.65721e+06	2.61178e+06
10.0011	1.31862e+06	A	13.4949	XIAP	XIAP	§116	baculoviral IAP repeat-containing protein 4	P98170	http://www.phosphosite.org/proteinAction.do?id=4029&showAllSites=true	FINGFYLENSATQSTNSGIQNGQYK*VENYLGSR	3	1271.94	4	73.0705	119266	144429	1.34364e+06	1.2936e+06
3.04876	1.96761e+07	A	13.5043	JOSD1	JOSD1	§180	Josephin-1	Q15040	http://www.phosphosite.org/proteinAction.do?id=24167&showAllSites=true	GK*NCELLLVVPEEVEAHQSWR	4	652.58	11	70.3115	6.40034e+06	6.50726e+06	2.14196e+07	1.79326e+07
4.12103	4.52963e+06	A	13.5141	LMNA; LMNA	lamin A/C; lamin A/C iso2	§261; §261	prelamin-A/C isoform 2	P02545; P02545-2	http://www.phosphosite.org/proteinAction.do?id=5787&showAllSites=true	AQHEDQVEQYKK*ELEK	4	529.763	9	33.9453	1.07865e+06	1.11964e+06	4.56321e+06	4.49604e+06
2.70329	984332	A	13.5268	SNX12; SNX3	SNX12; SNX3	§62; §61	sorting nexin-12	Q9UMY4; O60493	http://www.phosphosite.org/proteinAction.do?id=6459&showAllSites=true	TNLPIFK*LK	3	396.576	3	55.9822	398952	329296	1.07701e+06	891658
1.85267	1.37611e+06	A	13.532	IKBKAP	IKBKAP	671	elongator complex protein 1	O95163	http://www.phosphosite.org/proteinAction.do?id=19978&showAllSites=true	DASFK*TLQAGLSSNHVSHGEVLR	4	642.58	2	49.5999	178333	181634	365356	301543
3.66761	1.16218e+07	A	13.5345	EPS15L1; EPS15L1	EPS15R; EPS15R iso2	§694; §694	epidermal growth factor receptor substrate 15-like 1	Q9UBC2; Q9UBC2-2	http://www.phosphosite.org/proteinAction.do?id=27565801&showAllSites=true	NDPFTSDPFTK*NPSLPSKLDPFESSDPFSSSSVSSK	4	998.22	4	76.7048	3.24938e+06	3.08815e+06	1.23758e+07	1.08678e+07
4.8175	1.74256e+06	A	13.5366	HNRNPK	hnRNP K	§456	heterogeneous nuclear ribonucleoprotein K isoform a	P61978	http://www.phosphosite.org/proteinAction.do?id=988&showAllSites=true	IITITGTQDQIQNAQYLLQNSVK*QYSGK	3	1089.57	4	80.491	347664	375767	1.6151e+06	1.87003e+06
3.41768	790672	A	13.5462	PRKDC	DNAPK	§117	DNA-dependent protein kinase catalytic subunit isoform 2	P78527	http://www.phosphosite.org/proteinAction.do?id=2072&showAllSites=true	NTCTSVYTK*DR	3	486.893	8	21.7386	165721	136749	536069	497677
1.26634	1.63682e+06	A	13.5518	MAGED1	NRAGE	§154	melanoma-associated antigen D1 isoform b	Q9Y5V3	http://www.phosphosite.org/proteinAction.do?id=2666&showAllSites=true	AQNATTK*VGPNATYNFSQSLNANDLANSRPK	4	852.424	6	52.4753	1.29528e+06	1.28984e+06	1.47997e+06	1.79367e+06
2.41557	2.65204e+06	A	13.5684	HNRNPM; HNRNPM	hnRNP M; hnRNP M iso2	92; 92	heterogeneous nuclear ribonucleoprotein M isoform a	P52272; P52272-2	http://www.phosphosite.org/proteinAction.do?id=8716&showAllSites=true	AFITNIPFDVKWQSLKDLVK*	3	826.125	2	82.9428	252609	242020	654723	540089
2.78395	819777	A	13.5892	SMURF2	SMURF2	§345	E3 ubiquitin-protein ligase SMURF2	Q9HAU4	http://www.phosphosite.org/proteinAction.do?id=14206&showAllSites=true	QNQLK*DQQQQQVVSLCPDDTECLTVPR	3	1114.53	3	54.8472	266170	322761	816502	823051
7.94736	9.37846e+06	A	13.6047	PGAM5; PGAM5	PGAM5; PGAM5 iso3	§169; §169	serine/threonine-protein phosphatase PGAM5, mitochondrial isoform 1	Q96HS1; NP_001164015	http://www.phosphosite.org/proteinAction.do?id=22267&showAllSites=true	HLPGVCK*VSTDLLR	3	570.31	5	48.5991	1.06655e+06	1.2936e+06	9.4773e+06	9.27962e+06
2.46104	6.03902e+06	A	13.6109	PPP2CA	PPP2CA	§8	serine/threonine-protein phosphatase 2A catalytic subunit alpha isoform	P67775	http://www.phosphosite.org/proteinAction.do?id=1685&showAllSites=true	VFTK*ELDQWIEQLNECK	3	765.376	3	81.4689	2.69001e+06	2.21768e+06	6.60801e+06	5.47003e+06
1.07924	5.6492e+06	A	13.6157	IL13RA2	IL13RA2	371	interleukin-13 receptor subunit alpha-2 precursor	Q14627	http://www.phosphosite.org/proteinAction.do?id=7058&showAllSites=true	KPNTYPK*M#IPEFFCDT	3	706.66	7	59.3825	5.29518e+06	5.17366e+06	5.84124e+06	5.45717e+06
-1.39702	1.29873e+06	A	13.6333	CHMP2A	CHMP2A	§52	charged multivesicular body protein 2a	O43633	http://www.phosphosite.org/proteinAction.do?id=13441&showAllSites=true	MAK*QGQMDAVR	3	450.22	5	22.2317	1.2423e+06	1.35517e+06	932397	926896
1.04508	1.47908e+06	A	13.6375	SEC23IP	SEC23IP	§871	SEC23-interacting protein	Q9Y6Y8	http://www.phosphosite.org/proteinAction.do?id=12202&showAllSites=true	MGSDLK*QGFISSLK	3	542.284	2	55.549	411680	385865	376562	456937
1.60929	2.5153e+06	A	13.64	MARCKSL1	MLP	§110	MARCKS-related protein	P49006	http://www.phosphosite.org/proteinAction.do?id=9518&showAllSites=true	NRK*EGGGDSSASSPTEEEQEQGEIGACSDEGTAQEGK	4	982.168	13	29.8431	1.62657e+06	1.4994e+06	2.7579e+06	2.2727e+06
1.61115	1.49759e+06	A	13.6412	ANXA2	ANXA2	169	annexin A2 isoform 2	P07355	http://www.phosphosite.org/proteinAction.do?id=3235&showAllSites=true	K*LMVALAK	2	494.305	3	36.9351	336503	327141	483047	586182
1.29673	843221	A	13.651	YBX1	YB-1	§301	nuclease-sensitive element-binding protein 1	P67809	http://www.phosphosite.org/proteinAction.do?id=2629&showAllSites=true	RRPENPKPQDGK*ETK	4	474.253	5	11.7597	646577	653953	803661	882781
3.10321	562563	A	13.6545	DAP3	DAP3	207	28S ribosomal protein S29, mitochondrial isoform 1	P51398	http://www.phosphosite.org/proteinAction.do?id=19206&showAllSites=true	VQEK*YVWNKR	3	488.597	2	29.1659	69465.9	84313.7	226684	250527
-2.04418	4.31107e+08	A	13.6546	HIST1H2AC; HIST1H2AD; HIST1H2AE; HIST1H2AH; HIST1H2AI; HIST1H2AJ; HIST2H2AA3; HIST3H2A	H2AL; HIST1H2AD; HIST1H2AE; HIST1H2AH; H2A.1; H2AE; H2AO; HIST3H2A	§126; 126; §126; §126; §126; §126; §126; §126	histone H2A type 1-C	Q93077; P20671; P04908; Q96KK5; P0C0S8; Q99878; Q6FI13; Q7L7L0	http://www.phosphosite.org/proteinAction.do?id=12277&showAllSites=true	PNIQAVLLPKKTESHHK*	3	685.388	55	61.5984	4.17873e+08	4.4434e+08	2.31257e+08	1.90532e+08
1.49516	2.22788e+06	A	13.6598	GDI1; GDI2; GDI2	GDI1; GDI2; GDI2 iso2	§210; §210; §165	rab GDP dissociation inhibitor alpha	P31150; P50395; NP_001108628	http://www.phosphosite.org/proteinAction.do?id=4146&showAllSites=true	IK*LYSESLAR	3	431.91	4	41.505	235028	230955	349996	346721
9.08365	4.16259e+06	A	13.6599	SUMO2	SUMO2	§11	small ubiquitin-related modifier 2 isoform b precursor	P61956	http://www.phosphosite.org/proteinAction.do?id=9675&showAllSites=true	EGVK*TENNDHINLK	3	575.624	8	26.2687	460822	455679	3.96165e+06	4.36352e+06
5.91764	2.25112e+06	A	13.6696	PDCD5	PDCD5	§97	programmed cell death protein 5	O14737	http://www.phosphosite.org/proteinAction.do?id=5749&showAllSites=true	VSEQGLIEILK*K	3	490.956	2	61.3821	343639	417178	2.23992e+06	2.26231e+06
1.02973	527953	A	13.6712	HSPA1A; HSPA1B	HSP70; HSP70-2	§328; §328	heat shock 70 kDa protein 1A/1B	P08107; NP_005337	http://www.phosphosite.org/proteinAction.do?id=4627&showAllSites=true	LDK*AQIHDLVLVGGSTR	3	646.025	2	52.6847	160031	154399	155686	168091
2.52264	790638	A	13.6746	LDHA; LDHA	LDH-A; LDH-A iso3	§14; §43	L-lactate dehydrogenase A chain isoform 2	P00338; B7Z5E3	http://www.phosphosite.org/proteinAction.do?id=4103&showAllSites=true	DQLIYNLLK*EEQTPQNK	3	730.046	2	65.414	288363	338471	714188	867088
3.72627	463027	A	13.6763	DHX9	DDX9	1011	ATP-dependent RNA helicase A	Q08211	http://www.phosphosite.org/proteinAction.do?id=4468&showAllSites=true	K*ILTTEGR	2	516.296	3	20.3188	62918.1	65423.8	215994	262243
1.20692	758914	A	13.7	RCL1	RCL1	§175	RNA 3-terminal phosphate cyclase-like protein	Q9Y2P8	http://www.phosphosite.org/proteinAction.do?id=3748893&showAllSites=true	K*VLKPIQLTDPGK	3	517.647	2	37.0682	310424	307391	396284	349368
5.51307	475349	A	13.7049	NSUN2	NSUN2	§640	tRNA (cytosine(34)-C(5))-methyltransferase isoform 2	Q08J23	http://www.phosphosite.org/proteinAction.do?id=2901&showAllSites=true	K*LSSETYSQAK	2	678.344	3	20.6706	79440.2	92387.2	427748	519548
1.9261	4.04953e+06	A	13.708	MMS19	MMS19	§888	MMS19 nucleotide excision repair protein homolog	Q96T76	http://www.phosphosite.org/proteinAction.do?id=22994&showAllSites=true	FFTDNVPALVQGFHAAPQDVK*PNYLK	4	758.392	4	71.9203	724639	643967	1.19028e+06	1.44579e+06
3.64798	907214	A	13.7209	RPL5	RPL5	§178	60S ribosomal protein L5	P46777	http://www.phosphosite.org/proteinAction.do?id=8098&showAllSites=true	GAVDGGLSIPHSTK*R	3	536.953	2	33.5151	192455	198188	643400	781661
1.19647	1.29497e+06	A	13.7295	ARHGEF2; ARHGEF2; ARHGEF2	ARHGEF2; ARHGEF2 iso2; ARHGEF2 iso3	63; 63; 36	rho guanine nucleotide exchange factor 2 isoform 1	Q92974; Q92974-2; Q92974-3	http://www.phosphosite.org/proteinAction.do?id=2668&showAllSites=true	SITAK*EALICPTCNVTIHNR	3	804.742	2	46.8333	379736	353727	396185	481381
1.66962	1.49705e+06	A	13.7309	USP3	USP3	107	ubiquitin carboxyl-terminal hydrolase 3	Q9Y6I4	http://www.phosphosite.org/proteinAction.do?id=12951&showAllSites=true	CDDFVVNDTK*LGLVQK	3	655.663	1	56.0297	408996	336604	592196	652675
3.38713	4.25981e+06	A	13.7367	TAP2; TAP2	TAP2; TAP2 iso3	§245; §246	antigen peptide transporter 2 isoform 1	Q03519; Q59H06	http://www.phosphosite.org/proteinAction.do?id=7042&showAllSites=true	QDLGFFQETK*TGELNSR	3	695.34	6	54.5224	1.17683e+06	1.33846e+06	4.33215e+06	4.18748e+06
2.09877	1.02667e+06	A	13.7408	CCND1	CCND1	§95	G1/S-specific cyclin-D1	P24385	http://www.phosphosite.org/proteinAction.do?id=1166&showAllSites=true	FLSLEPVK*K	3	392.233	2	44.3367	168564	160780	353577	337642
1.19457	118186	H	13.747	EMG1	C2F	§160	ribosomal RNA small subunit methyltransferase NEP1	Q92979	http://www.phosphosite.org/proteinAction.do?id=8009&showAllSites=true	VIK*NPVSDHFPVGCMK	3	647.994	9	48	35826	32583.9	44832	36888.3
-1.69529	2.03027e+06	A	13.7516	SYTL5	SYTL5	108	synaptotagmin-like protein 5 isoform 2	Q8TDW5	http://www.phosphosite.org/proteinAction.do?id=9665&showAllSites=true	CTVCDK*IAQLR	3	493.247	4	46.7194	1.83285e+06	2.22769e+06	1.23602e+06	1.15917e+06
2.74159	526015	A	13.7659	NUP205	NUP205	§69	nuclear pore complex protein Nup205	Q92621	http://www.phosphosite.org/proteinAction.do?id=12684&showAllSites=true	VQK*ASTEGVAIQGQQGTR	3	658.012	3	26.5066	111218	115485	315798	305729
1.00196	1.93104e+06	A	13.7733	EIF2S3	eIF2-gamma	308	eukaryotic translation initiation factor 2 subunit 3	P41091	http://www.phosphosite.org/proteinAction.do?id=8907&showAllSites=true	DSEGK*LMCKPIFSK	3	585.292	2	42.4727	308261	253545	304848	258061
2.72224	4.41047e+06	A	13.79	IGF2BP3	IGF2BP3	§213	insulin-like growth factor 2 mRNA-binding protein 3	O00425	http://www.phosphosite.org/proteinAction.do?id=10646&showAllSites=true	LLVPTQFVGAIIGK*EGATIR	3	733.095	3	85.2611	1.77815e+06	1.46218e+06	4.78009e+06	4.04085e+06
1.87886	2.30309e+06	A	13.792	FASN	FASN	§213	fatty acid synthase	P49327	http://www.phosphosite.org/proteinAction.do?id=5842&showAllSites=true	LGM#LSPEGTCK*AFDTAGNGYCR	3	845.707	8	49.2043	448186	425080	893263	747482
-2.43938	3.13611e+06	A	13.7972	UBE2L3; UBE2L3 iso2	UBE2L3; UBE2L3 iso2	§20; §20	ubiquitin-conjugating enzyme E2 L3	P68036; NP_937800	http://www.phosphosite.org/proteinAction.do?id=17491&showAllSites=true	CGMK*NFR	2	513.734	3	23.8741	2.88922e+06	3.383e+06	1.16019e+06	1.41104e+06
2.82476	1.07304e+06	A	13.8067	FLNA; FLNA	FLNA; FLNA iso2	92; 92	filamin-A isoform 2	P21333; P21333-2	http://www.phosphosite.org/proteinAction.do?id=2546&showAllSites=true	K*HNQRPTFR	3	433.234	7	13.9007	301011	247464	785697	763614
1.03172	1.5368e+06	A	13.812	HERC1	HERC1	§2881	probable E3 ubiquitin-protein ligase HERC1	Q15751	http://www.phosphosite.org/proteinAction.do?id=18069&showAllSites=true	HK*FDLAAR	3	357.861	4	26.6213	1.59905e+06	1.38006e+06	1.42726e+06	1.64635e+06
1.45784	2.53093e+07	A	13.8158	RPSA	RPSA	§89	40S ribosomal protein SA	P08865	http://www.phosphosite.org/proteinAction.do?id=4115&showAllSites=true	AVLK*FAAATGATPIAGR	3	576.997	8	50.5646	3.32684e+06	4.04723e+06	5.17543e+06	5.5748e+06
1.38417	2.79954e+06	A	13.8238	NHP2L1	NHP2L1	§21	NHP2-like protein 1	P55769	http://www.phosphosite.org/proteinAction.do?id=7208&showAllSites=true	K*LLDLVQQSCNYK	3	574.966	4	51.9774	953069	1.01865e+06	1.43366e+06	1.29554e+06
2.08444	2.82165e+06	A	13.8376	RDX	radixin	§162	radixin	P35241	http://www.phosphosite.org/proteinAction.do?id=1037&showAllSites=true	VLEQHK*LTK	3	403.903	11	18.1153	1.34084e+06	1.36651e+06	2.63248e+06	3.01082e+06
7.69651	911799	A	13.8409	SH3PXD2A; SH3PXD2B	Tks5; SH3PXD2B	§78; §79	SH3 and PX domain-containing protein 2A	Q5TCZ1; A1X283	http://www.phosphosite.org/proteinAction.do?id=7344&showAllSites=true	IIPFLPGK*ILFR	3	509.985	4	80.797	115812	121126	1.00104e+06	822561
3.63999	1.9288e+06	A	13.8495	CCT8	CCT-theta	§37	T-complex protein 1 subunit theta	P50990	http://www.phosphosite.org/proteinAction.do?id=4160&showAllSites=true	NIQACK*ELAQTTR	3	549.614	6	33.3912	200956	244588	858919	762856
-1.02423	2.01602e+07	A	13.8547	ALDOA	ALDOA	§342	fructose-bisphosphate aldolase A	P04075	http://www.phosphosite.org/proteinAction.do?id=4109&showAllSites=true	ALANSLACQGK*YTPSGQAGAAASESLFVSNHAY	3	1152.55	9	62.1214	3.73682e+06	4.05688e+06	3.43192e+06	4.17739e+06
13.0747	6.06518e+06	A	13.861	TUBA1A; TUBA1B; TUBA1C; TUBA3D; TUBA3E	TUBA1A; TUBA1B; TUBA1C; TUBA3D; TUBA3E	§338; §338; §338; §338; §338	tubulin alpha-1A chain	Q71U36; P68363; Q9BQE3; Q13748; Q6PEY2	http://www.phosphosite.org/proteinAction.do?id=6833805&showAllSites=true	DVNAAIATIKTK*R	4	379.472	2	42.0307	233793	217111	3.23662e+06	2.6588e+06
4.39163	3.34884e+06	A	13.8662	PSMC1	RPT2	§98	26S protease regulatory subunit 4	P62191	http://www.phosphosite.org/proteinAction.do?id=5432&showAllSites=true	SK*VDDLR	2	473.751	5	21.2122	703387	821717	3.25686e+06	3.44083e+06
1.1947	5.85699e+06	A	13.8691	NACA; NACAP1	NACA; NACAP1	1961; 97	nascent polypeptide-associated complex subunit alpha isoform b	E9PAV3; Q9BZK3	http://www.phosphosite.org/proteinAction.do?id=4879&showAllSites=true	K*SKNILFVITKPDVYK	4	502.546	2	51.5785	4.69917e+06	5.10579e+06	6.23863e+06	5.47535e+06
7.61311	1.65183e+07	A	13.8812	ANXA2	ANXA2	§324	annexin A2 isoform 2	P07355	http://www.phosphosite.org/proteinAction.do?id=3235&showAllSites=true	SLYYYIQQDTK*GDYQK	3	709.673	11	53.5806	1.95675e+06	2.38269e+06	1.69837e+07	1.60529e+07
4.46307	2.49313e+06	A	13.8862	UBXN7	UBXN7	§84	UBX domain-containing protein 7	O94888	http://www.phosphosite.org/proteinAction.do?id=8640&showAllSites=true	APIPQK*QEILVEPEPLFGAPK	3	805.781	4	64.7086	613463	503762	2.43969e+06	2.54657e+06
2.7993	3.31266e+06	A	13.9202	CLINT1	ENTH	§467	clathrin interactor 1 isoform 1	Q14677	http://www.phosphosite.org/proteinAction.do?id=10598&showAllSites=true	SQNTDMVQK*SVSK	3	522.591	7	24.2709	283042	297495	776025	849074
1.95355	447069	A	13.9227	MTHFD1	MTHFD1	§553	C-1-tetrahydrofolate synthase, cytoplasmic	P11586	http://www.phosphosite.org/proteinAction.do?id=9649&showAllSites=true	KITIGQAPTEK*GHTR	3	584.323	3	22.6203	49806.2	57948.8	94890.4	115614
-1.002	5.0345e+06	A	13.9244	HNRNPK; HNRNPK	hnRNP K; hnRNP K iso2	§60; §60	heterogeneous nuclear ribonucleoprotein K isoform a	P61978; P61978-2	http://www.phosphosite.org/proteinAction.do?id=988&showAllSites=true	NAGAVIGK*GGK	2	543.307	6	17.7992	4.5388e+06	5.5302e+06	4.90487e+06	5.14404e+06
2.14741	920674	A	13.929	AMOTL1	AMOTL1	§227	angiomotin-like protein 1	Q8IY63	http://www.phosphosite.org/proteinAction.do?id=6998&showAllSites=true	GQQQQQQQQGAVGHGYYMAGGTSQK*SR	4	756.354	5	28.6472	161193	155545	312197	367971
4.1714	6.28569e+06	A	13.9299	EPS15L1; EPS15L1	EPS15R; EPS15R iso2	§828; §828	epidermal growth factor receptor substrate 15-like 1	Q9UBC2; Q9UBC2-2	http://www.phosphosite.org/proteinAction.do?id=27565801&showAllSites=true	STPVSQLGSADFPEAPDPFQPLGADSGDPFQSK*K	3	1211.24	3	76.2687	1.55584e+06	1.45786e+06	6.80412e+06	5.76725e+06
2.67798	646902	A	13.9394	CCT7	CCT7	§135	T-complex protein 1 subunit eta isoform b	Q99832	http://www.phosphosite.org/proteinAction.do?id=13244&showAllSites=true	TATQLAVNK*IK	3	434.258	3	33.4552	97788.2	106650	246760	300723
1.71405	1.74924e+06	A	13.9511	AURKA; AURKB; AURKC; AURKC	AurA; AurB; AurC; AurC iso2	§143; §87; §53; §19	serine/threonine-protein kinase 6	O14965; Q96GD4; Q9UQB9; Q9UQB9-2	http://www.phosphosite.org/proteinAction.do?id=2173&showAllSites=true	GK*FGNVYLAR	3	413.56	3	41.505	135441	165088	280224	234900
1.39795	1.36266e+06	A	13.9529	RPL7A	RPL7A	§26	60S ribosomal protein L7a	P62424	http://www.phosphosite.org/proteinAction.do?id=11747&showAllSites=true	K*VVNPLFEK	2	594.343	4	41.1296	442449	467318	573165	698644
1.91729	734457	A	13.9542	MYL6; MYL6	MYL6; MYL6 iso2	§56; §56	myosin light polypeptide 6 isoform 1	P60660; P60660-2	http://www.phosphosite.org/proteinAction.do?id=6946&showAllSites=true	VLGNPK*SDEMNVK	2	772.89	2	31.9514	118138	96918.1	193629	218697
4.51983	1.60586e+06	A	13.9584	S100A11	S100A11	§27	protein S100-A11	P31949	http://www.phosphosite.org/proteinAction.do?id=5826&showAllSites=true	YAGK*DGYNYTLSK	3	531.923	5	35.1106	320225	390361	1.58211e+06	1.62962e+06
4.28821	6.01463e+06	A	13.9676	HLA-A; HLA-A	HLAA iso3; HLAA iso36	§340; §340	HLA class I histocompatibility antigen, A-1 alpha chain precursor	P04439; P30455	http://www.phosphosite.org/proteinAction.do?id=5119989&showAllSites=true	K*GGSYTQAASSDSAQGSDVSLTACKV	3	897.084	14	41.4008	1.45008e+06	1.35511e+06	6.14634e+06	5.88292e+06
2.42266	2.22935e+06	A	13.9684	GALE	GALE	§338	UDP-glucose 4-epimerase	Q14376	http://www.phosphosite.org/proteinAction.do?id=12985&showAllSites=true	WQK*QNPSGFGTQA	2	781.871	6	38.9818	348536	369294	783646	955416
4.34328	6.91447e+06	A	13.9738	TOLLIP	TOLLIP	§63	toll-interacting protein	Q9H0E2	http://www.phosphosite.org/proteinAction.do?id=13930&showAllSites=true	LNITVVQAK*LAK	3	471.293	8	51.4592	1.58329e+06	1.60069e+06	7.59768e+06	6.23125e+06
1.02096	5.88924e+06	A	13.9856	HPN; KLK11; KLK15; PRSS1; TMPRSS13	HPN; KLK11; KLK15; trypsin 1; TMPRSS13	386; 261; 235; 225; 535	serine protease hepsin	P05981; Q9UBX7; Q9H2R5; P07477; Q9BYE2	http://www.phosphosite.org/proteinAction.do?id=7586072&showAllSites=true	K*PGVYTK	3	302.84	4	13.4545	5.22728e+06	6.30937e+06	5.83449e+06	5.94399e+06
1.05129	3.22162e+06	A	13.9887	FARSA	FARSLA	§349	phenylalanyl-tRNA synthetase alpha chain	Q9Y285	http://www.phosphosite.org/proteinAction.do?id=9704&showAllSites=true	KPFTPVK*YFSIDR	3	571.31	4	53.2402	528368	644370	610864	622025
-2.46882	7.22392e+08	A	14.0459	H2BFS; HIST1H2BJ; HIST1H2BK	H2BFS; HIST1H2BJ; H2B1K	§121; §121; §121		P57053; P06899; O60814	http://www.phosphosite.org/proteinAction.do?id=8432&showAllSites=true	AVTK*YTSAK	2	541.796	28	16.4127	6.7864e+08	7.66144e+08	3.21667e+08	2.63544e+08
3.36926	4.37545e+06	A	14.0589	TRIM25	TRIM25	§402	E3 ubiquitin/ISG15 ligase TRIM25	Q14258	http://www.phosphosite.org/proteinAction.do?id=4180&showAllSites=true	KPPPVPALPSK*LPTFGAPEQLVDLK	4	689.145	8	72.4678	598907	597631	2.02126e+06	2.0102e+06
2.92314	5.00975e+06	A	14.0616	RPS27A	RPS27A	§143	ubiquitin-40S ribosomal protein S27a precursor	P62979	http://www.phosphosite.org/proteinAction.do?id=13422202&showAllSites=true	HYCGK*CCLTYCFNKPEDK	4	624.266	11	36.1974	1.72408e+06	1.70358e+06	5.09074e+06	4.92877e+06
-1.28576	666553	A	14.0816	CHAMP1	ZNF828	§66	zinc finger protein 828	Q96JM3	http://www.phosphosite.org/proteinAction.do?id=6319&showAllSites=true	LFHCHK*CFFTSK	3	575.938	3	34.5277	641601	691504	466794	570032
6.42452	5.21525e+06	A	14.0947	ACSL3	ACSL3	§679	long-chain-fatty-acid--CoA ligase 3	O95573	http://www.phosphosite.org/proteinAction.do?id=5784&showAllSites=true	VLSEAAISASLEKFEIPVK*IR	4	604.347	6	78.5363	267593	265701	1.85034e+06	1.57582e+06
2.68711	446611	A	14.1089	PCBP4	PCBP4	276	poly(rC)-binding protein 4 isoform c	P57723	http://www.phosphosite.org/proteinAction.do?id=3592792&showAllSites=true	QMSGAHIK*IGNQAEGAGER	3	690.005	2	30.1415	60495.3	73903.5	190663	170482
-2.42277	1.0018e+07	A	14.1098	YWHAZ	14-3-3 zeta	§49	14-3-3 protein zeta/delta	P63104	http://www.phosphosite.org/proteinAction.do?id=3575&showAllSites=true	SVTEQGAELSNEERNLLSVAYK*NVVGAR	4	787.656	10	79.4787	1.03613e+07	9.67477e+06	4.54749e+06	3.72239e+06
-1.30083	947847	A	14.1133	MED27	MED27	§134	mediator of RNA polymerase II transcription subunit 27	Q6P2C8	http://www.phosphosite.org/proteinAction.do?id=5021426&showAllSites=true	LQYHAGLASGLLNQQSLK*R	4	553.555	3	51.006	234640	286664	201216	199533
5.85782	1.73881e+06	A	14.1216	CCT2	CCT2	§441	T-complex protein 1 subunit beta isoform 2	P78371	http://www.phosphosite.org/proteinAction.do?id=12674&showAllSites=true	EAVAMESYAK*ALR	3	518.264	4	49.3401	73820.3	86178.6	452769	484476
1.63709	377764	A	14.1264	LDHB	LDH-B	156	L-lactate dehydrogenase B chain	P07195	http://www.phosphosite.org/proteinAction.do?id=4112&showAllSites=true	LSGLPK*HR	3	341.202	2	19.4308	97948.8	119688	162423	193868
-9.65949	1.17167e+07	A	14.1271	NEDD8	NEDD8	§60	NEDD8 precursor	Q15843	http://www.phosphosite.org/proteinAction.do?id=3183&showAllSites=true	QM#NDEKTAADYK*ILGGSVLHLVLALR	5	597.922	20	87.6125	1.28871e+07	1.05463e+07	1.13787e+06	1.28807e+06
4.06222	1.54966e+06	A	14.1305	RAC1; RAC1	RAC1; RAC1 iso2	§116; §135	ras-related C3 botulinum toxin substrate 1 isoform Rac1	P63000; P63000-2	http://www.phosphosite.org/proteinAction.do?id=1036&showAllSites=true	HHCPNTPIILVGTK*LDLR	3	733.4	12	56.1978	343365	419598	1.45382e+06	1.6455e+06
2.45568	659496	A	14.1352	ATXN3; ATXN3	ataxin-3; ataxin-3 iso2	§291; §291	ataxin-3 isoform ad	P54252; P54252-2	http://www.phosphosite.org/proteinAction.do?id=9119&showAllSites=true	EAYFEK*QQQK	2	706.844	4	24.933	252974	284146	711772	607220
1.49229	1.46314e+06	A	14.1465	PSMA4	PSMA4	§176	proteasome subunit alpha type-4 isoform 1	P25789	http://www.phosphosite.org/proteinAction.do?id=9349&showAllSites=true	ATCIGNNSAAAVSMLK*QDYK	3	752.696	9	55.0191	161227	157984	262003	214353
5.16232	3.49372e+06	A	14.1467	SQSTM1	SQSTM1	§13	sequestosome-1 isoform 2	Q13501	http://www.phosphosite.org/proteinAction.do?id=4472&showAllSites=true	AYLLGK*EDAAR	3	440.902	10	35.1666	712826	640721	3.28627e+06	3.70117e+06
3.70407	683480	A	14.1481	TRIM25	TRIM25	§437	E3 ubiquitin/ISG15 ligase TRIM25	Q14258	http://www.phosphosite.org/proteinAction.do?id=4180&showAllSites=true	ATSSHPNSTSLK*AK	3	514.934	6	14.2282	57717.9	47219.7	176410	212287
3.01554	772454	A	14.1744	DDX39A	DDX39	§35	ATP-dependent RNA helicase DDX39A	O00148	http://www.phosphosite.org/proteinAction.do?id=8720&showAllSites=true	DIK*GSYVSIHSSGFR	4	442.476	2	42.9931	258718	253597	795972	748936
-1.17131	1.05283e+09	A	14.1751	RPS27A	RPS27A	§113	ubiquitin-40S ribosomal protein S27a precursor	P62979	http://www.phosphosite.org/proteinAction.do?id=13422202&showAllSites=true	YYKVDENGK*ISR	4	397.205	76	28.4768	1.10354e+09	1.00212e+09	9.62271e+08	8.35427e+08
1.08093	549200	A	14.1868	SEPT11	SEPT11	§418	septin-11	Q9NVA2	http://www.phosphosite.org/proteinAction.do?id=6198321&showAllSites=true	AAAQLLQSQAQQSGAQQTK*K	3	733.721	3	31.6652	458370	557794	562687	535714
1.08093	549200	A	14.1868	SEPT11	SEPT11	419	septin-11	Q9NVA2	http://www.phosphosite.org/proteinAction.do?id=6198321&showAllSites=true	AAAQLLQSQAQQSGAQQTKK*	3	733.721	1	31.6652	458370	557794	562687	535714
1.14927	935707	A	14.1881	TRIM65	TRIM65	164	tripartite motif-containing protein 65	Q6PJ69	http://www.phosphosite.org/proteinAction.do?id=12485300&showAllSites=true	K*QSSQIQNSACILASWVSGK	3	769.39	2	71.8422	204237	166994	195962	230684
3.596	1.06525e+06	A	14.2007	LMNA; LMNA	lamin A/C; lamin A/C iso2	§265; §265	prelamin-A/C isoform 2	P02545; P02545-2	http://www.phosphosite.org/proteinAction.do?id=5787&showAllSites=true	ELEK*TYSAK	2	591.804	7	20.7845	267005	325457	958282	1.17221e+06
16.4217	3.50905e+06	A	14.209	RAD23B	RAD23B	§151	UV excision repair protein RAD23 homolog B	P54727	http://www.phosphosite.org/proteinAction.do?id=18738&showAllSites=true	QEKPAEK*PAETPVATSPTATDSTSGDSSR	4	765.615	4	27.0523	211825	215543	3.49496e+06	3.52314e+06
1.08336	1.75834e+06	A	14.2105	CCNYL1	CCNYL1	§316	cyclin-Y-like protein 1 isoform 1	Q8N7R7	http://www.phosphosite.org/proteinAction.do?id=6258&showAllSites=true	SLADDNNLNFLFAPLSK*ER	3	760.054	2	79.3011	441566	498473	458036	560369
2.91906	3.73961e+06	A	14.2266	HNRNPM; HNRNPM	hnRNP M; hnRNP M iso2	§242; §203	heterogeneous nuclear ribonucleoprotein M isoform a	P52272; P52272-2	http://www.phosphosite.org/proteinAction.do?id=8716&showAllSites=true	ADILEDKDGK*SR	3	487.583	8	22.5115	846520	691772	2.18698e+06	2.30338e+06
4.30597	1.08051e+06	A	14.2554	HSPA9	HSPA9B	§121	stress-70 protein, mitochondrial precursor	P38646	http://www.phosphosite.org/proteinAction.do?id=9557&showAllSites=true	QAVTNPNNTFYATK*R	3	613.643	2	33.9453	225639	276228	1.08824e+06	1.07278e+06
1.72622	3.3241e+06	A	14.2584	CCT2	CCT2	§342	T-complex protein 1 subunit beta isoform 2	P78371	http://www.phosphosite.org/proteinAction.do?id=12674&showAllSites=true	LALVTGGEIASTFDHPELVK*LGSCK	4	689.863	3	71.3682	1.05287e+06	1.28898e+06	2.14997e+06	1.89257e+06
3.56618	2.4893e+06	A	14.2689	KPNA6	KPNA6	249	importin subunit alpha-7	O60684	http://www.phosphosite.org/proteinAction.do?id=20309&showAllSites=true	GKNPPPEFAK*VSPCLPVLSR	3	769.747	2	56.3851	205949	218277	832754	680111
-1.45067	2.42749e+06	A	14.3308	PSAT1	PSAT1	117	phosphoserine aminotransferase isoform 2	Q9Y617	http://www.phosphosite.org/proteinAction.do?id=8076&showAllSites=true	K*FGTINIVHPK	3	456.598	2	38.6292	586765	478788	354056	380466
1.42628	482791	A	14.3462	APOBEC3C	APOBEC3C	§51	probable DNA dC-_dU-editing enzyme APOBEC-3C	Q9NRW3	http://www.phosphosite.org/proteinAction.do?id=7728920&showAllSites=true	SVVSWK*TGVFR	3	460.586	2	52.7927	196677	173350	237111	290649
3.51529	2.58189e+06	A	14.3621	DDX20	GEMIN3	§91	probable ATP-dependent RNA helicase DDX20	Q9UHI6	http://www.phosphosite.org/proteinAction.do?id=2887&showAllSites=true	AAGFERPSPVQLK*AIPLGR	3	707.736	3	54.9089	106730	87050.6	344580	336616
-6.64528	694575	A	14.3718	UBE2D3; UBE2D3	UBE2D3; UBE2D3 iso3	§144; §146	ubiquitin-conjugating enzyme E2 D3 isoform 1	P61077; P61077-3	http://www.phosphosite.org/proteinAction.do?id=18387&showAllSites=true	ISREWTQK*YAM#	3	514.917	3	35.9445	758112	631037	105824	103219
1.82561	1.63633e+06	A	14.3746	SLC25A3; SLC25A3	SLC25A3; SLC25A3 iso2	§214; §213	phosphate carrier protein, mitochondrial isoform b precursor	Q00325; Q00325-2	http://www.phosphosite.org/proteinAction.do?id=15733&showAllSites=true	MYKEEGLK*AFYK	3	540.941	2	42.6995	274721	286743	533606	491411
1.05543	537184	A	14.4003	STK10	LOK	849	serine/threonine-protein kinase 10	O94804	http://www.phosphosite.org/proteinAction.do?id=761&showAllSites=true	IKQFSQQEEK*R	3	512.271	5	19.2921	481325	536621	524149	550219
-1.29569	1.64997e+06	A	14.4027	CUL1	CUL1	§410	cullin-1	Q13616	http://www.phosphosite.org/proteinAction.do?id=9591&showAllSites=true	FINNNAVTK*MAQSSSK	3	618.644	4	40.329	560023	572158	418038	455771
-1.50063	683664	A	14.4177	RPS14	RPS14	125	40S ribosomal protein S14	P62263	http://www.phosphosite.org/proteinAction.do?id=17453&showAllSites=true	SGMK*IGRIEDVTPIPSDSTR	3	758.39	2	49.5349	121164	136190	77492.4	94005.6
3.25007	596902	A	14.4185	SEPT9; SEPT9; SEPT9 iso2	SEPT9; SEPT9 iso8; SEPT9 iso2	326; 214; 308	septin-9 isoform a	Q9UHD8; Q9UHD8-8; Q9UHD8-2	http://www.phosphosite.org/proteinAction.do?id=8100&showAllSites=true	K*SVQPTSEERIPK	3	538.293	6	23.8053	112354	137865	368482	444747
1.46703	1.25201e+06	A	14.4206	FBXO3	FBXO3	§337	F-box only protein 3 isoform 1	Q9UK99	http://www.phosphosite.org/proteinAction.do?id=2318787&showAllSites=true	ITNAK*GDVEEVQGPGVVGEFPIISPGR	3	960.501	2	65.8097	288019	353426	476155	464862
4.52341	7.9819e+06	A	14.4308	VIM	vimentin	§168	vimentin	P08670	http://www.phosphosite.org/proteinAction.do?id=2622&showAllSites=true	RQVDQLTNDK*AR	3	519.941	13	20.0642	1.79553e+06	1.73362e+06	7.53312e+06	8.43069e+06
1.14718	6.60066e+06	A	14.432	HSPH1	HSP105	§95	heat shock protein 105 kDa	Q92598	http://www.phosphosite.org/proteinAction.do?id=2297&showAllSites=true	AFNDPFIQKEKENLSYDLVPLK*NGGVGIK	4	837.696	3	68.1064	672115	582147	792849	646014
-2.82149	712557	A	14.4594	ROS1	ROS	120	proto-oncogene tyrosine-protein kinase ROS precursor	P08922	http://www.phosphosite.org/proteinAction.do?id=1958&showAllSites=true	K*SANFSGVK	2	526.28	3	13.5	639703	785412	254770	250322
8.54186	972302	A	14.475	STAT1	STAT1	§296	signal transducer and activator of transcription 1-alpha/beta isoform alpha	P42224	http://www.phosphosite.org/proteinAction.do?id=1048&showAllSites=true	YTYEHDPITK*NK	3	541.598	2	26.7444	125479	102177	948463	996142
59.6323	1.66947e+06	A	14.486	TRIM22	TRIM22	44	E3 ubiquitin-protein ligase TRIM22 isoform 2	Q8IYM9	http://www.phosphosite.org/proteinAction.do?id=13331&showAllSites=true	IK*ESVIISR	2	579.846	2	32.8876	26659.7	29332.4	1.52894e+06	1.81e+06
8.24636	1.29663e+06	A	14.4882	DLST	DLST	§353	dihydrolipoyllysine-residue succinyltransferase component of 2-oxoglutarate dehydrogenase complex, mitochondrial	P36957	http://www.phosphosite.org/proteinAction.do?id=18684&showAllSites=true	TITELGEK*AR	2	616.336	3	29.6032	160343	154131	1.20727e+06	1.38599e+06
-3.38014	3.20251e+07	A	14.5041	HIST1H4A; HIST4H4	H4; H4H4	§32; §32	histone H4	P62805; Q6DRA9	http://www.phosphosite.org/proteinAction.do?id=984&showAllSites=true	DNIQGITK*PAIR	3	480.604	20	39.6872	3.24904e+07	3.15597e+07	9.13344e+06	9.8155e+06
3.59485	420471	A	14.5098	SLFN5	SLFN5	88	schlafen family member 5	Q08AF3	http://www.phosphosite.org/proteinAction.do?id=10304301&showAllSites=true	SHLDK*MQK	2	550.779	3	14.0928	120641	113289	377331	463611
-1.3095	1.91089e+06	A	14.5529	ARPC3	ARPC3	§171	actin-related protein 2/3 complex subunit 3	O15145	http://www.phosphosite.org/proteinAction.do?id=4596&showAllSites=true	QFMNK*SLSGPGQ	2	704.338	4	40.1121	525073	619607	392090	482042
3.52114	583969	A	14.5595	TOM1L1	Srcasm	§298	TOM1-like protein 1	O75674	http://www.phosphosite.org/proteinAction.do?id=4904&showAllSites=true	ILEQNK*NQK	2	614.836	5	14.2	169360	162333	523849	644090
1.90545	486826	A	14.5609	SEPT9; SEPT9; SEPT9 iso2	SEPT9; SEPT9 iso8; SEPT9 iso2	§262; §150; §244	septin-9 isoform a	Q9UHD8; Q9UHD8-8; Q9UHD8-2	http://www.phosphosite.org/proteinAction.do?id=8100&showAllSites=true	DAGLK*QAPASR	2	614.326	9	19.3647	149568	172470	275225	338405
1.46474	854464	A	14.5898	GTF3C5	GTF3C5	§339	general transcription factor 3C polypeptide 5 isoform 1	Q9Y5Q8	http://www.phosphosite.org/proteinAction.do?id=9090&showAllSites=true	HGYAPSDLPVK*AK	3	499.6	3	31.7829	313765	314356	412560	507476
1.69316	1.29758e+06	A	14.5906	ACTR2	ARP2	§299	actin-related protein 2 isoform a	P61160	http://www.phosphosite.org/proteinAction.do?id=12585&showAllSites=true	SEFYK*HIVLSGGSTM#YPGLPSRLER	4	739.376	2	56.5181	300980	309110	542971	490006
3.86795	1.17749e+06	A	14.5964	ATP6V1A	ATP6V1A	§393	V-type proton ATPase catalytic subunit A	P38606	http://www.phosphosite.org/proteinAction.do?id=8164&showAllSites=true	VK*CLGNPER	3	396.205	4	20.8637	114599	120129	437367	470546
3.6509	1.22457e+06	A	14.6078	CFL1; CFL2	cofilin 1; cofilin 2	§19; §19	cofilin-1	P23528; Q9Y281	http://www.phosphosite.org/proteinAction.do?id=948&showAllSites=true	VFNDMK*VR	3	374.862	3	31.4933	201598	244466	730159	898376
1.62778	1.49066e+06	A	14.6084	WDR1	WDR1	§95	WD repeat-containing protein 1 isoform 2	O75083	http://www.phosphosite.org/proteinAction.do?id=4099&showAllSites=true	IWDTTQKEHLLK*YEYQPFAGK	4	678.097	2	54.9626	146962	158797	272751	224958
1.47886	726914	A	14.6111	TUFM	EFTU	418	elongation factor Tu, mitochondrial precursor	P49411	http://www.phosphosite.org/proteinAction.do?id=9170&showAllSites=true	QPMILEK*GQR	3	438.571	2	31.8367	252838	222300	315034	387631
1.71114	8.33946e+06	A	14.6173	RPS20	RPS20	§30	40S ribosomal protein S20 isoform 2	P60866	http://www.phosphosite.org/proteinAction.do?id=18820&showAllSites=true	NVK*SLEK	2	466.264	16	16.5941	5.37737e+06	4.3699e+06	7.83875e+06	8.84017e+06
1.59766	5.16493e+06	A	14.6333	SRI; SRI	SRI; SRI iso3	146; 131	sorcin isoform a	P30626; P30626-2	http://www.phosphosite.org/proteinAction.do?id=16903&showAllSites=true	LSPQAVNSIAK*R	3	466.6	3	34.3565	471477	383975	612652	754071
3.63585	2.49928e+06	A	14.6349	CCT8	CCT-theta	§459	T-complex protein 1 subunit theta	P50990	http://www.phosphosite.org/proteinAction.do?id=4160&showAllSites=true	ALAENSGVK*ANEVISK	3	581.979	3	34.0075	391193	393495	1.57413e+06	1.27888e+06
1.41537	1.79909e+06	A	14.6356	eIF2-gamma A; EIF2S3	eIF2-gamma A; eIF2-gamma	§59; §59		Q2VIR3; P41091	http://www.phosphosite.org/proteinAction.do?id=21296402&showAllSites=true	STVVK*AISGVHTVR	3	523.302	6	35.2239	735291	689748	985839	1.03112e+06
6.93314	241999	A	14.6422	PJA2	PJA2	§268	E3 ubiquitin-protein ligase Praja-2	O43164	http://www.phosphosite.org/proteinAction.do?id=17264&showAllSites=true	SSQDEMVSTK*QQNNTSQER	3	771.012	2	22.175	31290.7	38518.5	233427	250570
1.68055	1.62623e+06	A	14.6671	FARSA	FARSLA	§311	phenylalanyl-tRNA synthetase alpha chain	Q9Y285	http://www.phosphosite.org/proteinAction.do?id=9704&showAllSites=true	THSQGGYGSQGYK*YNWK	3	692.317	6	34.2998	279868	227271	408766	443506
7.84515	3.30375e+07	A	14.6832	TUBA1A; TUBA1B; TUBA1C; TUBA3D; TUBA4A	TUBA1A; TUBA1B; TUBA1C; TUBA3D; TUBA4A	§163; §163; §163; §163; §163	tubulin alpha-1A chain	Q71U36; P68363; Q9BQE3; Q13748; P68366	http://www.phosphosite.org/proteinAction.do?id=6833805&showAllSites=true	LSVDYGK*K	3	341.854	9	26.0978	3.23029e+06	2.96666e+06	2.39871e+07	2.46289e+07
2.78782	1.44353e+06	A	14.6861	NBR1	NBR1	§537	next to BRCA1 gene 1 protein	Q14596	http://www.phosphosite.org/proteinAction.do?id=18530&showAllSites=true	QLGEVTEQTEGTAACIPQK*AK	3	791.729	2	41.1296	142839	139510	352699	434441
2.4979	1.15074e+06	A	14.6863	HNRNPK; HNRNPK	hnRNP K; hnRNP K iso2	§422; §422	heterogeneous nuclear ribonucleoprotein K isoform a	P61978; P61978-2	http://www.phosphosite.org/proteinAction.do?id=988&showAllSites=true	HESGASIK*IDEPLEGSEDR	3	728.345	5	39.9248	480857	440507	1.07593e+06	1.22554e+06
-1.07439	2.07123e+06	A	14.6882	PHLDA2	PHLDA2	§25	pleckstrin homology-like domain family A member 2	Q53GA4	http://www.phosphosite.org/proteinAction.do?id=14777&showAllSites=true	SDSLFQLWK*K	3	455.91	2	63.7421	280396	332265	314732	255506
1.58705	3.50666e+06	A	14.7222	EIF3I	eIF3-beta	§91	eukaryotic translation initiation factor 3 subunit I	Q13347	http://www.phosphosite.org/proteinAction.do?id=4179&showAllSites=true	QLALLK*TNSAVR	3	476.616	12	42.4727	896543	1.1049e+06	1.55274e+06	1.62364e+06
9.05225	424434	A	14.7281	CACYBP	CacyBP	§207	calcyclin-binding protein isoform 2	Q9HB71	http://www.phosphosite.org/proteinAction.do?id=9293&showAllSites=true	IYEDGDDDMK*R	3	490.877	2	24.8731	44590.1	49184.2	425244	423624
2.67244	1.33017e+06	A	14.7305	VARS	VARS	645	valyl-tRNA synthetase	P26640	http://www.phosphosite.org/proteinAction.do?id=8134&showAllSites=true	KAVLVALK*ER	3	414.263	3	32.1237	88682.9	71951.2	200681	228604
4.48164	5.37038e+06	A	14.752	HSPA4	HSP70RY	§44	heat shock 70 kDa protein 4	P34932	http://www.phosphosite.org/proteinAction.do?id=4150&showAllSites=true	CTPACISFGPK*NR	3	541.257	4	38.6292	534247	433318	1.99864e+06	2.33764e+06
8.43669	285788	H	14.765	TUBA1A; TUBA1B; TUBA1C; TUBA3D; TUBA3E	TUBA1A; TUBA1B; TUBA1C; TUBA3D; TUBA3E	§326, §338; §326, §338; §326, §338; §326, §338; §326, §338	tubulin alpha-1A chain	Q71U36; P68363; Q9BQE3; Q13748; Q6PEY2	http://www.phosphosite.org/proteinAction.do?id=6833805&showAllSites=true	GDVVPK*DVNAAIATIKTK*	4	517.79	2	57.3072	27453	31878	263880	236678
1.09759	3.51069e+06	A	14.779	PYGB	PYGB	254	glycogen phosphorylase, brain form	P11216	http://www.phosphosite.org/proteinAction.do?id=8092&showAllSites=true	APNDFK*LQDFNVGDYIEAVLDRNLAENISR	4	888.444	4	98.2015	627415	508689	646191	600784
1.22179	2.72724e+06	A	14.7875	PRMT1; PRMT1	PRMT1; PRMT1 iso2	§124; §110	protein arginine N-methyltransferase 1 isoform 4	Q99873; Q99873-2	http://www.phosphosite.org/proteinAction.do?id=6954&showAllSites=true	ANK*LDHVVTIIK	3	488.956	6	43.4843	690322	851544	872125	1.01172e+06
3.36987	4.67554e+07	A	14.7975	TUBA1A; TUBA1C; TUBA3D; TUBA3E; TUBA8	TUBA1A; TUBA1C; TUBA3D; TUBA3E; TUBA8	352; 352; 352; 352; 352	tubulin alpha-1A chain	Q71U36; Q9BQE3; Q13748; Q6PEY2; Q9NY65	http://www.phosphosite.org/proteinAction.do?id=6833805&showAllSites=true	TIQFVDWCPTGFK*VGINYQPPTVVPGGDLAK	3	1173.6	7	82.2475	3.48603e+06	3.37096e+06	1.1224e+07	1.18832e+07
2.05022	2.8895e+06	A	14.8185	ATIC	ATIC	§397	bifunctional purine biosynthesis protein PURH	P31939	http://www.phosphosite.org/proteinAction.do?id=7936&showAllSites=true	NNGVVDK*SLFSNVVTK	3	612.327	7	53.95	599142	739398	1.43778e+06	1.30653e+06
4.65662	2.61983e+06	A	14.8227	HSPA8	HSC70	§512	heat shock cognate 71 kDa protein isoform 1	P11142	http://www.phosphosite.org/proteinAction.do?id=4119&showAllSites=true	LSK*EDIER	3	368.528	5	26.989	565661	559543	2.5036e+06	2.73605e+06
3.30337	4.7707e+06	A	14.843	GAPDH	GAPDH	§86	glyceraldehyde-3-phosphate dehydrogenase	P04406	http://www.phosphosite.org/proteinAction.do?id=4110&showAllSites=true	LVINGNPITIFQERDPSKIK*	4	599.838	7	64.0407	1.48592e+06	1.40247e+06	5.27141e+06	4.26998e+06
-1.42456	6.26224e+06	A	14.8435	SRP72	SRP72	§391	signal recognition particle 72 kDa protein	O76094	http://www.phosphosite.org/proteinAction.do?id=19986&showAllSites=true	ISQGNISK*ACLILR	3	562.982	9	50.1808	5.60496e+06	6.91952e+06	4.62049e+06	4.1713e+06
2.63459	1.15736e+06	A	14.8473	DDX17; DDX17; DDX5	DDX17; DDX17 iso3; DDX5	274; 195; 197	probable ATP-dependent RNA helicase DDX17 isoform 3	Q92841; Q92841-3; P17844	http://www.phosphosite.org/proteinAction.do?id=8767&showAllSites=true	LK*STCIYGGAPK	2	704.866	7	30.3272	168645	206223	441968	545655
4.81601	654703	A	14.85	YBX1	YB-1	§137	nuclease-sensitive element-binding protein 1	P67809	http://www.phosphosite.org/proteinAction.do?id=2629&showAllSites=true	GAEAANVTGPGGVPVQGSK*YAADRNHYR	4	739.866	4	35.7754	121668	150218	591323	718083
2.71164	1.84615e+06	A	14.8571	HNRNPA0	hnRNP A0	172	heterogeneous nuclear ribonucleoprotein A0	Q13151	http://www.phosphosite.org/proteinAction.do?id=2637&showAllSites=true	K*AVPKEDIYSGGGGGGSR	3	616.978	3	25.5526	65518.9	69221.2	163491	201875
2.71164	1.84615e+06	A	14.8571	HNRNPA0	hnRNP A0	176	heterogeneous nuclear ribonucleoprotein A0	Q13151	http://www.phosphosite.org/proteinAction.do?id=2637&showAllSites=true	KAVPK*EDIYSGGGGGGSR	3	616.978	4	25.5526	65518.9	69221.2	163491	201875
1.43218	631481	A	14.8614	LTN1	ZNF294	587	E3 ubiquitin-protein ligase listerin	O94822	http://www.phosphosite.org/proteinAction.do?id=19317&showAllSites=true	K*KPLEDLVCK	3	448.583	2	32.8286	26488.6	23146	31807.8	39277.9
1.15909	1.46881e+06	A	14.8644	PYGL	PYGL	787	glycogen phosphorylase, liver form isoform 2	P06737	http://www.phosphosite.org/proteinAction.do?id=9653&showAllSites=true	CQDK*VSQLYMNPK	3	575.608	3	39.0392	149048	184059	190614	195487
1.12413	823488	A	14.8723	HMGN2; HMGN3	HMGN2; HMGN3	31; 33	non-histone chromosomal protein HMG-17	P05204; Q15651	http://www.phosphosite.org/proteinAction.do?id=9247&showAllSites=true	LSAK*PAPPKPEPK	3	491.952	6	21.2708	655515	809591	750717	896258
2.61955	2.97378e+06	A	14.8757	CFL1	cofilin 1	§45	cofilin-1	P23528	http://www.phosphosite.org/proteinAction.do?id=948&showAllSites=true	AVLFCLSEDKK*	3	475.247	5	48.7146	1.01581e+06	1.25463e+06	3.09145e+06	2.8561e+06
-1.04232	2.12658e+06	A	14.8825	ATP5F1	ATP5F1	§53	ATP synthase subunit b, mitochondrial precursor	P24539	http://www.phosphosite.org/proteinAction.do?id=15752&showAllSites=true	TFHTGQPHLVPVPPLPEYGGK*VR	4	660.857	2	53.6402	616070	623257	531940	657065
2.87832	1.86575e+06	A	14.8948	EEF2	eEF-2	§445	elongation factor 2	P13639	http://www.phosphosite.org/proteinAction.do?id=960&showAllSites=true	EDLYLK*PIQR	2	694.88	8	43.7	647845	524383	1.51477e+06	1.85928e+06
1.19345	1.10521e+07	A	14.9002	DDX5	DDX5	§451	probable ATP-dependent RNA helicase DDX5	P17844	http://www.phosphosite.org/proteinAction.do?id=4129&showAllSites=true	TGTAYTFFTPNNIK*QVSDLISVLR	3	933.827	3	95.842	2.42443e+06	1.96225e+06	2.7486e+06	2.48667e+06
3.01519	6.93941e+06	A	14.9021	XRCC6	Ku70	§317	X-ray repair cross-complementing protein 6	P12956	http://www.phosphosite.org/proteinAction.do?id=2075&showAllSites=true	TFNTSTGGLLLPSDTK*R	3	641.337	3	51.3997	2.25214e+06	2.35082e+06	7.67064e+06	6.20818e+06
2.04087	531118	A	14.9186	EEF2	eEF-2	251	elongation factor 2	P13639	http://www.phosphosite.org/proteinAction.do?id=960&showAllSites=true	AK*KVEDMMK	3	398.539	2	22.806	66701.7	82434.1	147118	157249
-38.0398	5.55674e+07	A	14.9323	HIST1H2AD; HIST1H2AH; HIST1H2AI; HIST1H2AJ; HIST2H2AA3	HIST1H2AD; HIST1H2AH; H2A.1; H2AE; H2AO	120; §120; §120; §120; §120	histone H2A type 1-D	P20671; Q96KK5; P0C0S8; Q99878; Q6FI13	http://www.phosphosite.org/proteinAction.do?id=27931100&showAllSites=true	NDEELNKLLGKVTIAQGGVLPNIQAVLLPKK*TESHHK	6	691.89	13	75.6092	54364313	5.67704e+07	1.47572e+06	1.44583e+06
-38.0398	5.55674e+07	A	14.9323	HIST1H2AD; HIST1H2AH; HIST1H2AI; HIST1H2AJ; HIST2H2AA3	HIST1H2AD; HIST1H2AH; H2A.1; H2AE; H2AO	126; §126; §126; §126; §126	histone H2A type 1-D	P20671; Q96KK5; P0C0S8; Q99878; Q6FI13	http://www.phosphosite.org/proteinAction.do?id=27931100&showAllSites=true	NDEELNKLLGKVTIAQGGVLPNIQAVLLPKKTESHHK*	6	691.89	9	75.6092	54364313	5.67704e+07	1.47572e+06	1.44583e+06
1.8294	3.53843e+06	A	14.9403	NIP7	NIP7	§115	60S ribosome subunit biogenesis protein NIP7 homolog isoform 2	Q9Y221	http://www.phosphosite.org/proteinAction.do?id=10435600&showAllSites=true	VWIKPGAEQSFLYGNHVLK*SGLGR	4	693.375	4	60.3961	614634	670211	1.2994e+06	1.05109e+06
7.13452	1.20813e+06	A	14.9471	VPS4A; VPS4B	VPS4A; VPS4B	173; 180	vacuolar protein sorting-associated protein 4A	Q9UN37; O75351	http://www.phosphosite.org/proteinAction.do?id=17841&showAllSites=true	GILLFGPPGTGK*SYLAK	3	611.681	3	64.9927	162773	175898	1.33582e+06	1.08044e+06
3.72702	6.0988e+06	A	14.9481	ZNHIT2	ZNHIT2	§303	zinc finger HIT domain-containing protein 2	Q9UHR6	http://www.phosphosite.org/proteinAction.do?id=17625&showAllSites=true	ILLGEGPTNQK*GYTLAALGDLAQTLGR	3	962.189	5	86.7174	258031	319025	1.09788e+06	1.05281e+06
3.15866	1.11746e+06	A	14.9738	RPL3	RPL3	§366	60S ribosomal protein L3 isoform a	P39023	http://www.phosphosite.org/proteinAction.do?id=4538&showAllSites=true	IDLK*FIDTTSK	3	465.589	4	54.141	316318	391234	1.08947e+06	1.14545e+06
2.09537	2.66371e+06	A	14.9755	DDX20	GEMIN3	277	probable ATP-dependent RNA helicase DDX20	Q9UHI6	http://www.phosphosite.org/proteinAction.do?id=2887&showAllSites=true	LNSSDPSLIGLK*QYYK	3	647.342	3	56.6999	259935	264459	607577	491222
3.26171	1.20626e+06	A	14.9903	USP15	USP15 iso2	§230	ubiquitin carboxyl-terminal hydrolase 15	Q9Y4E8-2	http://www.phosphosite.org/proteinAction.do?id=5125188&showAllSites=true	GPSTPNVK*NSNYCLPSYTAYK	3	825.725	3	49.2043	377750	361897	1.24661e+06	1.1659e+06
2.99465	9.86957e+06	A	15.0002	PCBP1	hnRNP E1	§351	poly(rC)-binding protein 1	Q15365	http://www.phosphosite.org/proteinAction.do?id=5905&showAllSites=true	LSSEK*GMGCS	2	585.25	13	21.0526	1.27506e+06	1.35785e+06	3.52417e+06	4.36047e+06
3.00502	355199	A	15.0011	RPL3	RPL3	§356	60S ribosomal protein L3 isoform a	P39023	http://www.phosphosite.org/proteinAction.do?id=4538&showAllSites=true	SLLVQTK*R	2	529.819	2	27.3908	115844	120560	328237	382161
2.96611	1.38853e+06	A	15.0081	COPS7B	COPS7B	§221	COP9 signalosome complex subunit 7b	Q9H9Q2	http://www.phosphosite.org/proteinAction.do?id=1289203&showAllSites=true	TLK*ATASSSAQEMEQQLAER	3	765.041	7	55.3871	418452	517811	1.3666e+06	1.41046e+06
1.30963	1.45537e+06	A	15.0117	DTL	RAMP	§260	denticleless protein homolog	Q9NZJ0	http://www.phosphosite.org/proteinAction.do?id=6421&showAllSites=true	QEPIASK*SFLYPGSSTR	3	661.337	3	49.2043	178188	143989	203513	218420
1.12579	2.73159e+06	A	15.0129	LARS	LARS	§341	leucyl-tRNA synthetase, cytoplasmic	Q9P2J5	http://www.phosphosite.org/proteinAction.do?id=8919&showAllSites=true	NMSYQGFTK*DNGVVPVVK	3	699.686	4	53.1129	433142	443421	545791	441033
2.25873	2.08354e+06	A	15.0442	TTLL12	TTL12	342	tubulin--tyrosine ligase-like protein 12	Q14166	http://www.phosphosite.org/proteinAction.do?id=8620&showAllSites=true	FTLTQSEADADILFNFSHFK*DYR	4	720.596	2	82.1281	142896	175194	384493	333984
8.8388	4.32569e+06	A	15.0479	DES; KRT7; KRT8; PRPH; VIM	desmin; K7; K8; peripherin; vimentin	§407; §394; §393; §398; §402	desmin	P17661; P08729; P05787; P41219; P08670	http://www.phosphosite.org/proteinAction.do?id=3396&showAllSites=true	K*LLEGEESR	3	392.207	7	23.0673	437323	541472	4.35431e+06	4.29707e+06
1.22739	8.59271e+06	A	15.0516	SUMO2; SUMO3; SUMO4	SUMO2; SUMO3; SUMO4	§33; §32; §33	small ubiquitin-related modifier 2 isoform b precursor	P61956; P55854; Q6EEV6	http://www.phosphosite.org/proteinAction.do?id=9675&showAllSites=true	VAGQDGSVVQFK*IKR	3	582.66	8	38.685	1.75339e+06	1.76929e+06	1.93176e+06	2.39194e+06
1.52679	8.86767e+06	A	15.0669	UNC45A; UNC45A	UNC45A; UNC45A iso2	§707; §692	protein unc-45 homolog A isoform 3	Q9H3U1; Q9H3U1-2	http://www.phosphosite.org/proteinAction.do?id=20950&showAllSites=true	ALIPLALEGTDVGQTK*AAQALAK	3	798.452	2	68.5436	755071	935145	1.28692e+06	1.29368e+06
1.06009	3.98005e+06	A	15.0705	MDH2	MDH2	203	malate dehydrogenase, mitochondrial precursor	P40926	http://www.phosphosite.org/proteinAction.do?id=4151&showAllSites=true	VNVPVIGGHAGK*TIIPLISQCTPK	4	654.119	5	63.9156	494959	613032	562114	612457
4.89337	4.25957e+06	A	15.0928	COX6C	COX6C	75	cytochrome c oxidase subunit 6C proprotein	P09669	http://www.phosphosite.org/proteinAction.do?id=17440&showAllSites=true	AGIFQSVK*	2	482.267	4	44.0504	963376	777578	3.99313e+06	4.52601e+06
2.49564	1.13497e+06	A	15.1064	GCN1L1	GCN1L1	17	translational activator GCN1	Q92616	http://www.phosphosite.org/proteinAction.do?id=13816&showAllSites=true	FAGK*VTTASVK	3	408.231	2	26.5623	83516.2	103492	235114	231591
1.8341	2.38599e+06	A	15.1086	RIN1	Rin1	237	ras and Rab interactor 1	Q13671	http://www.phosphosite.org/proteinAction.do?id=4581&showAllSites=true	SPQELDQGTGAALCFFNPLFPGDLGPTK*R	3	1083.2	5	84.677	315791	283974	608774	491254
5.86291	1.91828e+06	A	15.1091	GSN	gelsolin	457	gelsolin isoform b	P06396	http://www.phosphosite.org/proteinAction.do?id=8708&showAllSites=true	IEGSNK*VPVDPATYGQFYGGDSYIILYNYR	3	1171.9	2	77.0767	362144	292232	2.05141e+06	1.78515e+06
4.54046	2.7771e+07	A	15.1108	VIM	vimentin	§139	vimentin	P08670	http://www.phosphosite.org/proteinAction.do?id=2622&showAllSites=true	ILLAELEQLK*GQGK	3	551.989	13	62.2763	5.8104e+06	6.42228e+06	3.07383e+07	2.48037e+07
-2.58314	1.16065e+06	A	15.1134	STOM	stomatin	77	erythrocyte band 7 integral membrane protein isoform a	P27105	http://www.phosphosite.org/proteinAction.do?id=4897&showAllSites=true	ILQGGAK*GPGLFFILPCTDSFIK	3	865.133	3	86.6582	1.2064e+06	1.10596e+06	495418	399753
4.33166	1.36795e+06	A	15.1137	STK10	LOK	§181	serine/threonine-protein kinase 10	O94804	http://www.phosphosite.org/proteinAction.do?id=761&showAllSites=true	LADFGVSAK*NLK	3	459.589	2	44.6988	304700	245862	1.25301e+06	1.13184e+06
1.53253	2.81128e+06	A	15.1167	CPSF3	CPSF3	473	cleavage and polyadenylation specificity factor subunit 3	Q9UKF6	http://www.phosphosite.org/proteinAction.do?id=14825&showAllSites=true	VMGFLADK*KPEQGQR	3	606.649	3	36.745	617255	765006	1.06916e+06	1.0492e+06
1.50832	1.04806e+07	A	15.1287	RPL24	RPL24	§93	60S ribosomal protein L24	P83731	http://www.phosphosite.org/proteinAction.do?id=9206&showAllSites=true	AITGASLADIMAK*R	3	511.28	26	58.3243	3.68165e+06	4.56371e+06	6.22342e+06	6.21327e+06
-1.56788	4.8347e+06	A	15.1398	RPL19	RPL19	§180	60S ribosomal protein L19	P84098	http://www.phosphosite.org/proteinAction.do?id=9226&showAllSites=true	LQAK*KEEIIK	2	657.393	6	23.205	4.36247e+06	5.30694e+06	2.75348e+06	3.41371e+06
4.01874	404307	A	15.1429	ZNF598; ZNF598	ZNF598; ZNF598 iso2	238; 238	zinc finger protein 598	Q86UK7; Q86UK7-2	http://www.phosphosite.org/proteinAction.do?id=3275&showAllSites=true	EK*HFLCEEGR	3	473.554	3	25.3033	89833.1	111378	413798	394817
8.69771	2.29687e+06	A	15.1602	VIM	vimentin	§373	vimentin	P08670	http://www.phosphosite.org/proteinAction.do?id=2622&showAllSites=true	LQDEIQNMK*EEMAR	3	616.957	2	51.9774	249297	278857	2.54309e+06	2.05065e+06
1.30333	2.21315e+06	A	15.1672	PNP	NP	§179	purine nucleoside phosphorylase	P00491	http://www.phosphosite.org/proteinAction.do?id=22392&showAllSites=true	ALSTWK*QMGEQR	3	516.924	5	40.4403	389977	448868	497913	595375
1.39969	754219	A	15.1949	PRPS1	PRPS1	§176	ribose-phosphate pyrophosphokinase 1 isoform 2	P60891	http://www.phosphosite.org/proteinAction.do?id=8957&showAllSites=true	NCTIVSPDAGGAK*R	3	520.591	2	26.2687	94142.3	80309.1	108971	135207
4.2961	1.15696e+06	A	15.2126	IGF2BP2	IGF2BP2	27	insulin-like growth factor 2 mRNA-binding protein 2 isoform b	Q9Y6M1	http://www.phosphosite.org/proteinAction.do?id=12610&showAllSites=true	K*LPLAGQVLLK	3	431.947	2	53.8166	240336	298274	1.17145e+06	1.14247e+06
-1.28156	3.20456e+06	A	15.2284	PSMB1	PSMB1	146	proteasome subunit beta type-1 precursor	P20618	http://www.phosphosite.org/proteinAction.do?id=4132&showAllSites=true	RFFPYYVYNIIGGLDEEGK*GAVYSFDPVGSYQR	4	980.978	4	93.9085	555481	447481	412839	369774
5.75027	1.33541e+06	A	15.234	RETSAT	RETSAT	330	all-trans-retinol 13,14-reductase precursor	Q6NUM9	http://www.phosphosite.org/proteinAction.do?id=1175112&showAllSites=true	ATVQSVLLDSAGK*ACGVSVK	3	702.04	2	58.1267	166316	137258	811261	934368
-1.25124	9.77409e+06	A	15.2384	KPNB1	KPNB1	§777	importin subunit beta-1	Q14974	http://www.phosphosite.org/proteinAction.do?id=18522&showAllSites=true	ESCLEAYTGIVQGLK*GDQENVHPDVM#LVQPR	4	903.941	7	71.2114	1.60019e+06	1.59444e+06	1.14488e+06	1.4083e+06
2.42588	1.91299e+06	A	15.244	ATP5A1	ATP5A1	§45	ATP synthase subunit alpha, mitochondrial precursor	P25705	http://www.phosphosite.org/proteinAction.do?id=6894&showAllSites=true	NFHASNTHLQK*TGTAEMSSILEER	4	704.591	2	49.4703	81665.1	101398	216228	227860
3.47112	531774	A	15.2487	MSH6	MSH6	1296	DNA mismatch repair protein Msh6	P52701	http://www.phosphosite.org/proteinAction.do?id=5852&showAllSites=true	GACPK*SYGFNAAR	3	504.905	3	31.9514	106892	86084.7	359922	309924
1.38809	2.52878e+06	A	15.2587	PUM1; PUM1; PUM2	pumilio 1; pumilio 1 iso2; pumilio 2	§794; §768; §672	pumilio homolog 1 isoform 1	Q14671; Q14671-2; Q8TB72	http://www.phosphosite.org/proteinAction.do?id=13041&showAllSites=true	YISAAPGAEAK*YR	3	504.26	7	31.8367	495006	441676	579958	720243
2.57205	3.05458e+06	A	15.2634	CHCHD3	CHCHD3	§189	coiled-coil-helix-coiled-coil-helix domain-containing protein 3, mitochondrial precursor	Q9NX63	http://www.phosphosite.org/proteinAction.do?id=10282&showAllSites=true	RYESHPVCADLQAK*ILQCYR	4	656.073	3	52.0519	1.22783e+06	1.14738e+06	3.25359e+06	2.85558e+06
1.08421	1.58984e+08	A	15.2706	H2AFX; HIST1H2AA; HIST2H2AB	H2AX; H2A.4; HIST2H2AB	§119; §119; §119	histone H2A.x	P16104; Q96QV6; Q8IUE6	http://www.phosphosite.org/proteinAction.do?id=2540&showAllSites=true	LLGGVTIAQGGVLPNIQAVLLPK*K	3	838.511	82	83.5383	1.55063e+08	1.38209e+08	1.76151e+08	1.41817e+08
2.84497	2.78513e+06	A	15.2737	HM13; HM13	HM13; HM13 iso2	§61; §61	minor histocompatibility antigen H13 isoform 1	Q8TCT9; Q8TCT9-2	http://www.phosphosite.org/proteinAction.do?id=19022&showAllSites=true	GK*NASDMPETITSR	3	540.926	14	31.8367	928649	1.02929e+06	2.48434e+06	3.08593e+06
2.18064	6.02564e+06	A	15.2883	ALDOA	ALDOA	§312	fructose-bisphosphate aldolase A	P04075	http://www.phosphosite.org/proteinAction.do?id=4109&showAllSites=true	ALQASALK*AWGGK	3	472.265	6	47.4247	1.17632e+06	1.12677e+06	2.78257e+06	2.23964e+06
5.75444	5.03551e+06	A	15.3052	HNRNPM; HNRNPM	hnRNP M; hnRNP M iso2	277; 238	heterogeneous nuclear ribonucleoprotein M isoform a	P52272; P52272-2	http://www.phosphosite.org/proteinAction.do?id=8716&showAllSites=true	GIGTVTFEQSIEAVQAISM#FNGQLLFDRPM#HVK*M#DER	5	872.227	5	93.1064	511380	533534	3.1245e+06	2.88839e+06
4.87249	1.63291e+06	A	15.3067	IGF2BP1	IMP-1	330	insulin-like growth factor 2 mRNA-binding protein 1 isoform 2	Q9NZI8	http://www.phosphosite.org/proteinAction.do?id=6392&showAllSites=true	TITVK*GAIENCCR	3	545.936	4	39.1584	371401	298856	1.64336e+06	1.62246e+06
5.05817	2.80586e+06	A	15.311	ALDH1A3	ALDH1A3	§421	aldehyde dehydrogenase family 1 member A3	P47895	http://www.phosphosite.org/proteinAction.do?id=1284605&showAllSites=true	IAKEEIFGPVQPILK*FK	4	518.554	2	64.7857	189529	152500	869883	860157
1.05628	8.49286e+06	A	15.3218	HMGA1	HMGA1	§46	high mobility group protein HMG-I/HMG-Y isoform b	P17096	http://www.phosphosite.org/proteinAction.do?id=5177&showAllSites=true	KQPPVSPGTALVGSQK*EPSEVPTPK	4	668.862	11	41.6192	8.07103e+06	8.00968e+06	8.35705e+06	8.62868e+06
-1.02678	351839	A	15.3347	PRKAR1A; RET	PKAR1A; Ret iso3	§92; §92	cAMP-dependent protein kinase type I-alpha regulatory subunit	P10644; Q15300	http://www.phosphosite.org/proteinAction.do?id=4729&showAllSites=true	TDSREDEISPPPPNPVVK*GR	3	768.724	2	35.1666	356128	347550	319741	365585
2.75687	1.74219e+06	A	15.3358	KIAA1967	DBC-1	§93	p30 DBC protein	Q8N163	http://www.phosphosite.org/proteinAction.do?id=6246&showAllSites=true	GRLPQLGEK*VLVK	3	517.651	2	44.3874	370913	388798	1.1392e+06	955228
1.31905	2.80119e+06	A	15.3448	PSMB2	PSMB2	§68	proteasome subunit beta type-2 isoform 2	P49721	http://www.phosphosite.org/proteinAction.do?id=18544&showAllSites=true	NVQLYK*MR	2	583.311	10	35.4086	946018	1.08304e+06	1.35315e+06	1.32327e+06
2.85492	2.51438e+06	A	15.3475	NUP155	NUP155	§740	nuclear pore complex protein Nup155 isoform 2	O75694	http://www.phosphosite.org/proteinAction.do?id=13260&showAllSites=true	NSQFAGGPLGNPNTTAK*VQQR	3	767.056	9	39.6872	893556	867882	2.44979e+06	2.57897e+06
7.08625	1.34845e+06	A	15.35	TRIM28	TIF1B	695	transcription intermediary factor 1-beta	Q13263	http://www.phosphosite.org/proteinAction.do?id=2366&showAllSites=true	GADSTGVVAK*LSPANQR	3	595.646	2	40.1121	185438	195145	1.20209e+06	1.49482e+06
1.84619	3.04534e+06	A	15.3708	FAF2	ETEA	§167	FAS-associated factor 2	Q96CS3	http://www.phosphosite.org/proteinAction.do?id=8616&showAllSites=true	AHPVFYQGTYSQALNDAK*R	3	760.71	11	46.6539	687080	795679	1.21996e+06	1.51749e+06
9.37377	1.15772e+07	A	15.378	VIM	vimentin	§282	vimentin	P08670	http://www.phosphosite.org/proteinAction.do?id=2622&showAllSites=true	QQYESVAAK*NLQEAEEWYK	3	810.052	8	64.0407	1.10076e+06	1.36936e+06	1.15953e+07	1.15591e+07
25.5672	2.1516e+08	A	15.3898	HNRNPF	hnRNP F	§224	heterogeneous nuclear ribonucleoprotein F	P52597	http://www.phosphosite.org/proteinAction.do?id=6123&showAllSites=true	YIGIVK*QAGLER	2	730.915	14	44.867	8.07168e+06	8.75925e+06	2.10528e+08	2.19792e+08
-1.7821	1.05043e+08	A	15.4443	HIST2H2AB	HIST2H2AB	§128	histone H2A type 2-B	Q8IUE6	http://www.phosphosite.org/proteinAction.do?id=10284633&showAllSites=true	LLGGVTIAQGGVLPNIQAVLLPKKTESHKPGK*	5	676.399	11	70.498	1.05455e+08	1.04631e+08	6.53804e+07	5.25063e+07
7.61421	7.34349e+06	A	15.4461	HSPA4	HSP70RY	422	heat shock 70 kDa protein 4	P34932	http://www.phosphosite.org/proteinAction.do?id=4150&showAllSites=true	WNSPAEEGSSDCEVFSK*NHAAPFSK	4	724.571	6	48.3011	157018	126096	1.14736e+06	1.00834e+06
2.63747	3.19782e+06	A	15.4466	PGAM1	PGAM1	222	phosphoglycerate mutase 1	P18669	http://www.phosphosite.org/proteinAction.do?id=4592&showAllSites=true	HLEGLSEEAIM#ELNLPTGIPIVYELDK*NLKPIKPM#QFLGDEETVR	5	1053.95	2	90.6692	1.34488e+06	1.08003e+06	3.09782e+06	3.29782e+06
7.27933	6.29734e+07	A	15.4502	TUBA1B; TUBA4A	TUBA1B; TUBA4A	§352; §352	tubulin alpha-1B chain	P68363; P68366	http://www.phosphosite.org/proteinAction.do?id=7572&showAllSites=true	SIQFVDWCPTGFK*VGINYQPPTVVPGGDLAK	3	1168.93	10	82.0127	2.03185e+06	1.77799e+06	1.50885e+07	1.26446e+07
3.48426	1.1271e+06	A	15.452	NONO	NONO	96	non-POU domain-containing octamer-binding protein isoform 1	Q15233	http://www.phosphosite.org/proteinAction.do?id=8562&showAllSites=true	KLFEK*YGK	3	376.213	4	26.3294	266117	331403	1.05019e+06	1.03173e+06
2.49089	4.81384e+06	A	15.4704	PSMD14	PSMD14	§152	26S proteasome non-ATPase regulatory subunit 14	O00487	http://www.phosphosite.org/proteinAction.do?id=4091&showAllSites=true	AVAVVVDPIQSVK*GK	3	541.986	5	49.1392	404842	437396	1.16371e+06	934214
-1.02273	4.5691e+06	A	15.4903	PSMB1	PSMB1	§164	proteasome subunit beta type-1 precursor	P20618	http://www.phosphosite.org/proteinAction.do?id=4132&showAllSites=true	DSFK*AGGSASAM#LQPLLDNQVGFK	3	871.099	3	65.242	981599	837127	791762	986544
2.10068	2.07322e+06	A	15.4989	GSDMD	FKSG10	§145	gasdermin-D	P57764	http://www.phosphosite.org/proteinAction.do?id=4166&showAllSites=true	HLRQPEHK*VLQQLR	4	474.772	2	27.6059	612080	643571	1.21282e+06	1.42491e+06
1.51378	1.67549e+07	A	15.4995	FANCD2; FANCD2	FANCD2; FANCD2 iso2	§561; §561	Fanconi anemia group D2 protein isoform b	Q9BXW9; Q9BXW9-2	http://www.phosphosite.org/proteinAction.do?id=898&showAllSites=true	K*QLSSTVFK	2	576.325	6	31.7198	1.02563e+07	1.18803e+07	1.49186e+07	1.85912e+07
8.07425	7.61829e+06	A	15.512	ACTB; ACTG1	ACTB; ACTG1	§291; §291	actin, cytoplasmic 1	P60709; P63261	http://www.phosphosite.org/proteinAction.do?id=4107&showAllSites=true	K*DLYANTVLSGGTTM#YPGIADR	3	825.072	10	55.8469	940720	946337	8.29297e+06	6.9436e+06
1.35612	7.6656e+06	A	15.5131	SRM	spermidine synthase	113	spermidine synthase	P19623	http://www.phosphosite.org/proteinAction.do?id=17627&showAllSites=true	EVVK*HPSVESVVQCEIDEDVIQVSKK	4	774.399	4	67.7974	1.2488e+06	1.24063e+06	1.87314e+06	1.50282e+06
-1.08809	1.124e+06	A	15.5148	KIF20A	KIF20A	§425	kinesin-like protein KIF20A	O95235	http://www.phosphosite.org/proteinAction.do?id=8945&showAllSites=true	LK*EAGNINTSLHTLGR	3	613.334	3	39.9248	308371	335320	263339	328238
2.23402	1.2862e+06	A	15.5157	EEF1G	eEF1G	220	elongation factor 1-gamma	P26641	http://www.phosphosite.org/proteinAction.do?id=9164&showAllSites=true	K*FAETQPK	2	531.783	3	17.2289	363785	297580	680939	796567
7.04306	1.25395e+07	A	15.5189	PKM; PKM	PKM2; PKM2 iso2	§89; §89	pyruvate kinase isozymes M1/M2 isoform c	P14618; P14618-2	http://www.phosphosite.org/proteinAction.do?id=4126&showAllSites=true	LNFSHGTHEYHAETIK*NVR	4	592.545	8	33.324	812956	706130	5.14823e+06	5.55078e+06
1.65701	1.5337e+06	A	15.541	FHL2	FHL2	§106	four and a half LIM domains protein 2	Q14192	http://www.phosphosite.org/proteinAction.do?id=12632&showAllSites=true	K*TIMPGTR	2	509.279	3	22.6799	510610	636688	883952	1.01714e+06
-1.091	384976	A	15.5602	TTI2	C8orf41	§495	hypothetical protein LOC80185	Q6NXR4	http://www.phosphosite.org/proteinAction.do?id=2432396&showAllSites=true	K*VQQVSEGAPYNGT	2	796.389	2	29.7255	27767.4	22262.8	24171.2	21686.2
2.3265	1.41324e+06	A	15.5705	CCT4	CCT-delta	§65	T-complex protein 1 subunit delta	P50991	http://www.phosphosite.org/proteinAction.do?id=8955&showAllSites=true	MIQDGK*GDVTITNDGATILK	3	735.379	8	50.6933	439155	547821	1.17768e+06	1.11851e+06
5.65888	3.57138e+06	A	15.5761	RAD23A	RAD23A	§80	UV excision repair protein RAD23 homolog A	P54725	http://www.phosphosite.org/proteinAction.do?id=12044&showAllSites=true	TK*AGQGTSAPPEASPTAAPESSTSFPPAPTSGMSHPPPAAR	4	1011.49	15	42.6995	561601	700621	3.74278e+06	3.39998e+06
2.98084	3.66046e+06	A	15.5839	PLEC; PLEC; PLEC; PLEC; PLEC	plectin 1; plectin 1 iso2; plectin 1 iso4; plectin 1 iso6; plectin 1 iso9	§1165; §1055; §1028; §1032; §1014	plectin isoform 1c	Q15149; Q15149-2; Q15149-4; Q15149-6; Q15149-9	http://www.phosphosite.org/proteinAction.do?id=3507&showAllSites=true	IAEQQK*AQAEVEGLGK	3	604.986	2	40.6086	454051	468918	1.25821e+06	1.49302e+06
1.4261	927993	A	15.6015	TMA7	CCDC72	50	coiled-coil domain-containing protein 72	Q9Y2S6	http://www.phosphosite.org/proteinAction.do?id=17814&showAllSites=true	AAGK*GPLATGGIK	3	418.91	5	29.0423	719004	582434	955129	900857
1.16878	1.24117e+06	A	15.6088	BRAP	BRAP	§381	BRCA1-associated protein	Q7Z569	http://www.phosphosite.org/proteinAction.do?id=9776&showAllSites=true	LVASK*TDGK	2	516.788	10	13.532	999026	1.12484e+06	1.26644e+06	1.2159e+06
2.41888	430944	A	15.6133	DUSP10	MKP-5	380	dual specificity protein phosphatase 10 isoform a	Q9Y6W6	http://www.phosphosite.org/proteinAction.do?id=1355&showAllSites=true	RLPATDSNK*QNLR	3	542.961	4	21.8751	22552.8	28150.6	55323.6	67321.9
-1.08718	4.73664e+06	A	15.62	TRMT112	HSPC152	§2	tRNA methyltransferase 112 homolog	Q9UI30	http://www.phosphosite.org/proteinAction.do?id=2473507&showAllSites=true	MK*LLTHNLLSSHVR	4	441.499	10	43.3572	719334	897965	823862	663745
10.6134	598139	A	15.6424	MGRN1; MGRN1; MGRN1	MGRN1; MGRN1 iso2; MGRN1 iso3	265; 265; 265	E3 ubiquitin-protein ligase MGRN1 isoform 2	Q86W76; O60291-2; O60291-3	http://www.phosphosite.org/proteinAction.do?id=4582&showAllSites=true	NNQETK*PSDDENSDNSNECVVCLSDLR	3	1085.12	2	51.2819	50123.5	62590.6	655726	540552
1.23269	996822	A	15.6524	SFPQ	PSF	§413	splicing factor, proline- and glutamine-rich	P23246	http://www.phosphosite.org/proteinAction.do?id=3130&showAllSites=true	STGK*GIVEFASKPAAR	3	578.316	4	35.4086	800355	816962	953723	1.03992e+06
10.9871	8.71702e+06	A	15.6627	TUBB3	TUBB3	§58	tubulin beta-3 chain isoform 2	Q13509	http://www.phosphosite.org/proteinAction.do?id=10693&showAllSites=true	ISVYYNEASSHK*YVPR	4	507.505	6	40.0517	246125	307432	2.93229e+06	3.14972e+06
1.01457	1.89214e+06	A	15.6636	PSMC2	RPT1	§422	26S protease regulatory subunit 7 isoform 2	P35998	http://www.phosphosite.org/proteinAction.do?id=8538&showAllSites=true	SYAK*FSATPR	3	414.547	3	30.0231	732295	614109	675467	690554
2.02586	4.87884e+06	A	15.6672	RPS5	RPS5	§182	40S ribosomal protein S5	P46782	http://www.phosphosite.org/proteinAction.do?id=14743&showAllSites=true	TIAECLADELINAAK*GSSNSYAIK	3	885.109	3	85.8523	1681694	1.34625e+06	3.24582e+06	2.88836e+06
2.96026	377249	A	15.6745	CDK2	CDK2	§24	cyclin-dependent kinase 2 isoform 1	P24941	http://www.phosphosite.org/proteinAction.do?id=583&showAllSites=true	NK*LTGEVVALKK	3	471.952	2	36.3229	46944	45104.1	121143	151344
3.53123	1.17969e+06	A	15.6752	WARS	WARS	111	tryptophanyl-tRNA synthetase, cytoplasmic isoform a	P23381	http://www.phosphosite.org/proteinAction.do?id=8536&showAllSites=true	FGSSK*IDKELINR	3	540.962	3	39.4519	166081	132938	547764	508142
8.48928	993702	A	15.6778	HNRNPM; HNRNPM	hnRNP M; hnRNP M iso2	§239; §200	heterogeneous nuclear ribonucleoprotein M isoform a	P52272; P52272-2	http://www.phosphosite.org/proteinAction.do?id=8716&showAllSites=true	ADILEDK*DGKSR	2	730.871	2	22.5115	66547.5	61618.6	483709	604328
3.67386	9.09448e+06	A	15.6828	EIF4A1; EIF4A2; EIF4A2; EIF4A2	eIF4A1; eIF4A2; eIF4A2 iso2; eIF4A2 iso3	§291; §292; §293; §197	eukaryotic initiation factor 4A-I isoform 2	P60842; Q14240; Q14240-2; Q9NZE6	http://www.phosphosite.org/proteinAction.do?id=8031&showAllSites=true	RKVDWLTEK*MHAR	4	446.74	12	36.745	653395	522945	1.92776e+06	2.39395e+06
2.82493	800230	A	15.7036	SPG20	SPG20	§62	spartin	Q8N0X7	http://www.phosphosite.org/proteinAction.do?id=13053&showAllSites=true	GISISSK*ESEHTGPGWESAR	3	743.689	2	37.7299	261024	305526	757581	842879
-1.25474	142719	H	15.7135	GANAB	GANAB	§491	neutral alpha-glucosidase AB isoform 2	Q14697	http://www.phosphosite.org/proteinAction.do?id=18277&showAllSites=true	NLGLYVK*TR	2	589.338	4	39	20218	22874.9	15264	19080
7.89402	5.55987e+06	A	15.7164	HSPA8	HSC70	§531	heat shock cognate 71 kDa protein isoform 1	P11142	http://www.phosphosite.org/proteinAction.do?id=4119&showAllSites=true	MVQEAEKYKAEDEK*QR	4	524.757	3	22.287	626042	782585	5.24928e+06	5.87045e+06
2.06688	3.17126e+06	A	15.7255	VARS	VARS	§320	valyl-tRNA synthetase	P26640	http://www.phosphosite.org/proteinAction.do?id=8134&showAllSites=true	YVEAAWYPWWEQQGFFK*PEYGRPNVSAANPR	4	965.212	2	78.1187	859551	1.00786e+06	2.14444e+06	1.71526e+06
1.62877	3.52175e+06	A	15.7278	EIF5A; EIF5A2; EIF5AL1	eIF5A; EIF5A2; EIF5AL1	§27; §27; §27	eukaryotic translation initiation factor 5A-1 isoform A	P63241; Q9GZV4; Q6IS14	http://www.phosphosite.org/proteinAction.do?id=12280&showAllSites=true	K*NGFVVLK	2	509.806	11	36.0622	1.12232e+06	1.32023e+06	1.92645e+06	2.0519e+06
2.91035	2.17287e+06	A	15.7281	POMP	POMP	§61	proteasome maturation protein	Q9Y244	http://www.phosphosite.org/proteinAction.do?id=11966371&showAllSites=true	NFQLNQDK*MNFSTLR	3	657.323	3	57.8211	274705	332174	862816	903414
3.94048	1.49836e+06	A	15.7405	NTMT1	METTL11A	§59	alpha N-terminal protein methyltransferase 1A	Q9BV86	http://www.phosphosite.org/proteinAction.do?id=5137758&showAllSites=true	EGPNK*TGTSCALDCGAGIGR	3	712.325	3	35.5448	144131	146047	568050	575393
1.80624	4.05259e+06	A	15.7438	ICAM1	ICAM1	§524	intercellular adhesion molecule 1 precursor	P05362	http://www.phosphosite.org/proteinAction.do?id=4048&showAllSites=true	GTPMK*PNTQATPP	2	727.359	10	30.5588	1.99388e+06	2.49344e+06	4.16732e+06	3.93786e+06
4.07184	1.93406e+07	A	15.7935	SLC1A5	SLC1A5	§502	neutral amino acid transporter B(0) isoform 2	Q15758	http://www.phosphosite.org/proteinAction.do?id=7204&showAllSites=true	STEPELIQVK*SELPLDPLPVPTEEGNPLLK	3	1132.94	13	84.677	4.78399e+06	4.71571e+06	1.95745e+07	1.91068e+07
2.34704	5.71955e+06	A	15.7991	EIF3I	eIF3-beta	§185	eukaryotic translation initiation factor 3 subunit I	Q13347	http://www.phosphosite.org/proteinAction.do?id=4179&showAllSites=true	SGEVLVNVK*EHSR	3	523.278	4	30.2023	600497	524082	1.46715e+06	1.17228e+06
8.89219	2.92881e+06	A	15.8137	IFI44	IFI44	199	interferon-induced protein 44	Q8TCB0	http://www.phosphosite.org/proteinAction.do?id=19339&showAllSites=true	ILLLGPIGAGK*SSFFNSVR	3	697.397	2	77.4988	366198	292539	3.05808e+06	2.79953e+06
1.98666	555740	A	15.8192	ALDH16A1	ALDH16A1	§564	aldehyde dehydrogenase family 16 member A1 isoform 2	Q8IZ83	http://www.phosphosite.org/proteinAction.do?id=22473&showAllSites=true	DSSGNLHGYVAEGGAK*DIR	3	687.331	3	36.4393	49796.6	44449.6	94651.7	92583.2
-1.95407	9.62748e+06	A	15.822	RPLP2	RPLP2	§25	60S acidic ribosomal protein P2	P05387	http://www.phosphosite.org/proteinAction.do?id=10782&showAllSites=true	YVASYLLAALGGNSSPSAKDIKK*	4	617.585	5	66.3363	8.55037e+06	1.07046e+07	5.05735e+06	4.79642e+06
1.42201	3.09139e+08	A	15.8361	UBE2N	UBE2N	§94	ubiquitin-conjugating enzyme E2 N	P61088	http://www.phosphosite.org/proteinAction.do?id=9178&showAllSites=true	ICLDILKDK*WSPALQIR	4	546.556	16	71.6195	2.23194e+08	2.116e+08	3.3556e+08	2.82719e+08
1.19842	418762	A	15.8361	GNL3L	GNL3L	375	guanine nucleotide-binding protein-like 3-like protein	Q9NVN8	http://www.phosphosite.org/proteinAction.do?id=20780&showAllSites=true	K*GGLYSQEQAAK	3	465.24	4	21.3279	118670	128415	131477	164635
6.3532	5.58252e+06	A	15.8473	TPM2; TPM2	TPM2; TPM2 iso2	§30; §30	tropomyosin beta chain isoform 1	P07951; P07951-2	http://www.phosphosite.org/proteinAction.do?id=9995&showAllSites=true	LDKENAIDRAEQAEADKK*QAEDR	4	690.09	9	33.3912	872912	884477	4.95696e+06	6.20808e+06
18.3806	3.19976e+06	A	15.8491	FHL2	FHL2	§235	four and a half LIM domains protein 2	Q14192	http://www.phosphosite.org/proteinAction.do?id=12632&showAllSites=true	CAGCTNPISGLGGTK*YISFEER	3	844.393	4	61.4515	193594	154574	3.46929e+06	2.93023e+06
2.45808	1.39476e+06	A	15.8592	CCT8	CCT-theta	§440	T-complex protein 1 subunit theta	P50990	http://www.phosphosite.org/proteinAction.do?id=4160&showAllSites=true	K*FAEAFEAIPR	3	464.914	4	52.3699	532517	469426	1.16388e+06	1.29898e+06
2.45808	1.39476e+06	A	15.8592	LGALS8; LGALS8	LGALS8; LGALS8 iso2	§222; §264	galectin-8 isoform a	O00214; O00214-2	http://www.phosphosite.org/proteinAction.do?id=12987&showAllSites=true	SFNVDLLAGK*SK	3	464.921	2	52.3699	532517	469426	1.16388e+06	1.29898e+06
4.88052	1.12996e+06	A	15.8612	EEF1A1; EEF1A1	eEF1A1; eEF1A1 iso3	§318; §282	elongation factor 1-alpha 1	P68104; Q9NZS6	http://www.phosphosite.org/proteinAction.do?id=3315&showAllSites=true	NVSVK*DVR	2	515.786	3	22.8663	57750.5	72341.1	299062	335852
1.11879	2.0167e+06	A	15.8716	PABPC4; PABPC4	PABP 4; PABP 4 iso2	§284; §284	polyadenylate-binding protein 4 isoform 1	Q13310; Q13310-2	http://www.phosphosite.org/proteinAction.do?id=4178&showAllSites=true	KFEQLK*QER	3	440.574	7	22.175	1.7447e+06	1.86046e+06	2.03229e+06	2.00111e+06
3.36821	2.89552e+06	A	15.9009	FAF1; FAF1	FAF1; FAF1 iso2	§146; §146	FAS-associated factor 1	Q9UNN5; Q9UNN5-2	http://www.phosphosite.org/proteinAction.do?id=3984&showAllSites=true	GWK*TGDVEDSTVLK	3	550.277	10	44.1426	956318	763003	3.02118e+06	2.76986e+06
6.38243	202255	A	15.9087	MGST3	MGST3	149	microsomal glutathione S-transferase 3	O14880	http://www.phosphosite.org/proteinAction.do?id=17164&showAllSites=true	SGLGSGPK*CCH	2	637.274	4	17.2289	27411	27817.2	156419	196071
5.7081	8.64453e+06	A	15.9151	OPTN	optineurin	§501	optineurin	Q96CV9	http://www.phosphosite.org/proteinAction.do?id=7793&showAllSites=true	EKIHEEKEQLALQLAVLLK*ENDAFEDGGR	4	859.948	7	73.7199	1.46168e+06	1.56718e+06	9.16239e+06	8.12667e+06
2.66226	845361	A	15.9187	SPATS2L	DNAPTP6	464	SPATS2-like protein isoform a	Q9NUQ6	http://www.phosphosite.org/proteinAction.do?id=9706&showAllSites=true	SQGSGNEAEPLGK*GNSR	3	601.286	6	20.1792	306299	328770	818482	872240
9.11493	462643	A	15.9198	TPD52	TPD52	§138	tumor protein D52 isoform 1	P55327	http://www.phosphosite.org/proteinAction.do?id=8552&showAllSites=true	K*TSETLSQAGQK	3	464.576	4	16.2327	49175.7	52337.5	451877	473409
1.15165	2.85443e+06	A	15.9205	ERCC2	ERCC2	§268	TFIIH basal transcription factor complex helicase XPD subunit isoform 1	P18074	http://www.phosphosite.org/proteinAction.do?id=18636&showAllSites=true	CQGNLETLQK*TVLR	3	591.981	2	51.7643	883882	1.10813e+06	1.21501e+06	1.07909e+06
1.89284	1.0946e+06	A	15.9255	CNN3	calponin 3	§251	calponin-3	Q15417	http://www.phosphosite.org/proteinAction.do?id=5246&showAllSites=true	LTLQPVDNSTISLQM#GTNK*VASQK	3	901.804	4	52.9018	590149	566416	1.17906e+06	1.01013e+06
-1.80526	1.19295e+06	A	15.9428	MIB1	MIB1	772	E3 ubiquitin-protein ligase MIB1	Q86YT6	http://www.phosphosite.org/proteinAction.do?id=8949&showAllSites=true	K*GQSPLDLCPDPNLCK	3	652.649	2	48.8936	1.11305e+06	1.27285e+06	674747	646887
2.45888	977631	A	15.9507	SLC3A2; SLC3A2; SLC3A2	SLC3A2; SLC3A2 iso3; SLC3A2 iso4	§147; §85; §178	4F2 cell-surface antigen heavy chain isoform b	P08195; P08195-3; P08195-4	http://www.phosphosite.org/proteinAction.do?id=17385&showAllSites=true	IK*VAEDEAEAAAAAK	3	534.277	5	36.13	352748	442436	1.03968e+06	915584
3.46741	1.71658e+06	A	15.9523	METAP1	MetAP1	§278	methionine aminopeptidase 1	P53582	http://www.phosphosite.org/proteinAction.do?id=4162&showAllSites=true	YRELGNIIQK*HAQANGFSVVR	4	629.339	3	49.5999	334581	414928	1.446e+06	1.15285e+06
6.49566	2.0613e+07	A	15.9637	ARHGEF40	SOLO	§189	rho guanine nucleotide exchange factor 40	Q8TER5	http://www.phosphosite.org/proteinAction.do?id=6833&showAllSites=true	FVHK*EGLM#VGHQPSTLPPELPSGPPGLPSPPLPEEALGTR	5	860.048	2	65.9791	3.17134e+06	3.17535e+06	2.29398e+07	1.82862e+07
-1.29115	1.26194e+06	A	15.9899	GOLGA7	GOLGA7	§95	Golgin subfamily A member 7 isoform a	Q7Z5G4	http://www.phosphosite.org/proteinAction.do?id=13770&showAllSites=true	KVSK*YIQEQNEK	3	536.618	7	20.3494	1119254	1.40462e+06	942992	1.01176e+06
-1.58656	1.9395e+06	A	15.9961	USP22	USP22	417	ubiquitin carboxyl-terminal hydrolase 22	Q9UPT9	http://www.phosphosite.org/proteinAction.do?id=16208&showAllSites=true	RFEHSAK*LR	3	419.899	3	16.5039	1.72013e+06	2.15888e+06	1.22506e+06	1.21985e+06
4.35481	419830	A	16.005	UIMC1	RAP80	§544	BRCA1-A complex subunit RAP80	Q96RL1	http://www.phosphosite.org/proteinAction.do?id=6333&showAllSites=true	TK*SDSGTAAQTSLDIDKNEK	3	741.696	5	27.8569	101364	91447.9	412365	427294
1.69045	2.05481e+06	A	16.0061	MYBBP1A	MybBP1A	§1036	myb-binding protein 1A isoform 1	Q9BQG0	http://www.phosphosite.org/proteinAction.do?id=6410&showAllSites=true	HQACLLLQK*TLSMR	3	604.991	3	54.2571	514736	556870	803233	1.00826e+06
1.77498	125786	A	16.0082	RTKN; RTKN	RTKN; RTKN iso2	§93; §80	rhotekin isoform a	Q9BST9; Q9BST9-2	http://www.phosphosite.org/proteinAction.do?id=18558&showAllSites=true	RK*EAQVLGK	3	381.56	2	15.6431	29675.7	23640.6	42275.9	52359.6
-1.09641	2.41999e+06	A	16.0217	PTRF	PTRF	§98	polymerase I and transcript release factor	Q6NZI2	http://www.phosphosite.org/proteinAction.do?id=5074&showAllSites=true	LGK*AHATTSNTVSK	3	510.274	12	14.0928	2.69415e+06	2.14583e+06	2.04562e+06	2.36877e+06
4.33695	5.69326e+06	A	16.0223	SSBP1	SSBP1	§51	single-stranded DNA-binding protein, mitochondrial precursor	Q04837	http://www.phosphosite.org/proteinAction.do?id=6518&showAllSites=true	QVEGK*NPVTIFSLATNEM#WR	3	817.409	4	74.2326	1.42526e+06	1.2002e+06	6.33827e+06	5.04824e+06
44.3583	678029	A	16.0389	MYH10; MYH10; MYH11; MYH9	MYH10; MYH10 iso2; MYH11; MYH9	1420; 1436; 1420; §1413	myosin-10	P35580; P35580-2; P35749; P35579	http://www.phosphosite.org/proteinAction.do?id=8738&showAllSites=true	AYDKLEK*TK	2	605.327	2	25.5526	17018.8	13551.8	637531	718527
4.2114	1.71879e+06	A	16.0613	XRCC6	Ku70	358	X-ray repair cross-complementing protein 6	P12956	http://www.phosphosite.org/proteinAction.do?id=2075&showAllSites=true	FDDPGLM#LM#GFKPLVLLKK*	4	577.817	2	73.6181	448145	368112	1.83331e+06	1.60428e+06
4.16493	147271	A	16.0694	PRKDC	DNAPK	§2829	DNA-dependent protein kinase catalytic subunit isoform 2	P78527	http://www.phosphosite.org/proteinAction.do?id=2072&showAllSites=true	TLSEK*NNITQK	2	695.37	2	21.8047	31706.6	29862	113646	142783
2.29146	7.53708e+06	A	16.0711	ACTA1; ACTA2; ACTB; ACTC1; ACTG1; ACTG2	ACTA1; ACTA2; ACTB; ACTC1; ACTG1; ACTG2	§52; §52; §50; §52; §50; §51	actin, alpha skeletal muscle	P68133; P62736; P60709; P68032; P63261; P63267	http://www.phosphosite.org/proteinAction.do?id=4106&showAllSites=true	HQGVMVGMGQK*DSYVGDEAQSKR	4	656.06	39	34.9348	1.02183e+06	1.28384e+06	2.5692e+06	2.71415e+06
3.51055	3.1255e+06	A	16.0749	PSMC3	RPT5	§16	26S protease regulatory subunit 6A	P17980	http://www.phosphosite.org/proteinAction.do?id=8080&showAllSites=true	QEK*M#ATVWDEAEQDGIGEEVLK	3	879.078	6	63.1794	825188	955449	2.77024e+06	3.48077e+06
2.61141	2.29525e+06	A	16.077	VDAC2	VDAC2	§31	voltage-dependent anion-selective channel protein 2 isoform 1	P45880	http://www.phosphosite.org/proteinAction.do?id=9587&showAllSites=true	DIFNK*GFGFGLVK	3	519.28	3	72.8164	302985	307615	887896	706628
2.75693	3.84716e+06	A	16.0887	ANXA1	ANXA1	§26	annexin A1	P04083	http://www.phosphosite.org/proteinAction.do?id=1264&showAllSites=true	QAWFIENEEQEYVQTVK*SSK	3	853.078	7	67.2162	1.44848e+06	1.34242e+06	4.24274e+06	3.45158e+06
1.37181	2.30146e+07	A	16.1047	GNB2L1	RACK1	§12	guanine nucleotide-binding protein subunit beta-2-like 1	P63244	http://www.phosphosite.org/proteinAction.do?id=4139&showAllSites=true	GTLK*GHNGWVTQIATTPQFPDM#ILSASR	4	789.903	14	67.7974	6.187e+06	4.92194e+06	8.14356e+06	7.09578e+06
3.85417	98306.3	H	16.1152	TRIM28	TIF1B	§750	transcription intermediary factor 1-beta	Q13263	http://www.phosphosite.org/proteinAction.do?id=2366&showAllSites=true	LQEK*LSPPYSSPQEFAQDVGR	3	830.747	2	58.4	22600	28413	100144	96468.3
1.93048	261399	A	16.1201	DHX33	DHX33	396	putative ATP-dependent RNA helicase DHX33 isoform 2	Q9H6R0	http://www.phosphosite.org/proteinAction.do?id=15103&showAllSites=true	VSK*TQAWQR	3	406.551	2	24.0085	31644.7	39786.9	61643.9	76253.4
9.15023	2.75047e+06	A	16.123	TIMM9	TIMM9	§81	mitochondrial import inner membrane translocase subunit Tim9	Q9Y5J7	http://www.phosphosite.org/proteinAction.do?id=17487&showAllSites=true	FQEYHIQQNEALAAK*AGLLGQPR	4	674.853	4	57.7042	334860	266321	2.89007e+06	2.61088e+06
14.112	7.93299e+07	A	16.191	TUBA1A; TUBA1B; TUBA1C; TUBA3D; TUBA4A; TUBA8; TUBAL3	TUBA1A; TUBA1B; TUBA1C; TUBA3D; TUBA4A; TUBA8; TUBAL3	§394; §394; §394; §394; §394; §394; §401	tubulin alpha-1A chain	Q71U36; P68363; Q9BQE3; Q13748; P68366; Q9NY65; Q9H6Z0	http://www.phosphosite.org/proteinAction.do?id=6833805&showAllSites=true	LDHK*FDLMYAKR	4	413.466	42	40.3846	1.32569e+06	1.66281e+06	2.07325e+07	2.14413e+07
2.00128	6.83462e+06	A	16.1918	EIF3E	eIF3E	§82	eukaryotic translation initiation factor 3 subunit E	P60228	http://www.phosphosite.org/proteinAction.do?id=4543&showAllSites=true	TTVVAQLK*QLQAETEPIVK	3	737.418	4	70.1467	636344	556996	1.24864e+06	1.13957e+06
1.52079	1.08267e+06	A	16.1951	PCNA	PCNA	138	proliferating cell nuclear antigen	P12004	http://www.phosphosite.org/proteinAction.do?id=7830&showAllSites=true	LM#DLDVEQLGIPEQEYSCVVK*M#PSGEFAR	3	1162.88	2	71.2114	283084	356305	486567	485807
1.44206	1.86273e+06	A	16.1975	DDX5	DDX5	§523	probable ATP-dependent RNA helicase DDX5	P17844	http://www.phosphosite.org/proteinAction.do?id=4129&showAllSites=true	GYSSLLK*R	2	519.291	9	35.1106	648518	816288	971882	1.14046e+06
2.77845	266235	H	16.226	RIC8A	RIC8A	187	synembryn-A	Q9NPQ8	http://www.phosphosite.org/proteinAction.do?id=9716&showAllSites=true	QQLFQELK*GVR	3	487.272	3	52.3	22800	28710	76608	66510
2.17398	436684	A	16.2285	ABCF2; ABCF2	ABCF2; ABCF2 iso3	§315; §315	ATP-binding cassette sub-family F member 2 isoform b	Q9UG63; Q75MJ1	http://www.phosphosite.org/proteinAction.do?id=9078&showAllSites=true	YYTGNYDQYVK*TR	3	595.613	2	41.6192	95138.3	100012	187784	236469
1.03681	700206	A	16.2594	DCAF5	WDR22	§665	DDB1- and CUL4-associated factor 5	Q96JK2	http://www.phosphosite.org/proteinAction.do?id=18646&showAllSites=true	AYK*WLR	3	317.512	3	38.7449	679327	671364	663760	736651
9.64339	2.91973e+06	A	16.3008	GARS	GARS	§733	glycyl-tRNA synthetase	P41250	http://www.phosphosite.org/proteinAction.do?id=13250&showAllSites=true	YPLFEGQETGK*KETIEE	3	704.676	2	47.3015	268696	336844	3.14093e+06	2.69852e+06
2.88009	1.69513e+06	A	16.324	RRP12	RRP12	§599	RRP12-like protein isoform 2	Q5JTH9	http://www.phosphosite.org/proteinAction.do?id=6309&showAllSites=true	SK*AMDLAQAGSTVESK	3	579.621	3	37.9168	231304	229141	586527	739599
1.85769	1.55186e+06	A	16.3278	RPL14; RPL14	RPL14; RPL14 iso3	§85; §85	60S ribosomal protein L14	P50914; Q6IPH7	http://www.phosphosite.org/proteinAction.do?id=13474&showAllSites=true	ADINTK*WAATR	3	454.237	4	36.3788	588871	466969	930958	1.03047e+06
-1.05762	1.29165e+06	A	16.3351	NQO1; NQO1	NQO1; NQO1 iso3	§23; §23	NAD(P)H dehydrogenase [quinone] 1 isoform a	P15559; Q3B792	http://www.phosphosite.org/proteinAction.do?id=14721&showAllSites=true	TSFNYAMK*EAAAAALKK	3	643.668	6	56.9169	338295	300147	336694	266967
3.43489	249675	A	16.365	MAGED2	MAGE-D2	§538	melanoma-associated antigen D2	Q9UNF1	http://www.phosphosite.org/proteinAction.do?id=6011&showAllSites=true	IQAGAEAK*AK	2	550.807	2	13.9636	45603.3	36143.7	141068	139724
3.88648	2.4926e+06	A	16.3927	CAD	CAD	§1411	CAD protein	P27708	http://www.phosphosite.org/proteinAction.do?id=4928&showAllSites=true	LSSFVTK*GYR	3	424.563	6	37.3071	567009	715692	2.35197e+06	2.63323e+06
1.26924	5.75883e+06	A	16.4116	HDAC1; HDAC2	HDAC1; HDAC2	§89; §90	histone deacetylase 1	Q13547; Q92769	http://www.phosphosite.org/proteinAction.do?id=1133&showAllSites=true	SIRPDNMSEYSK*QMQR	3	695.326	25	36.2648	1.60858e+06	2.03094e+06	2.21912e+06	2.40032e+06
6.9305	1.46952e+07	A	16.4126	TUBB; TUBB2A; TUBB2B; TUBB4B	TUBB; TUBB2A; TUBB2B; TUBB2C	§324; §324; §324; §324	tubulin beta chain	P07437; Q13885; Q9BVA1; P68371	http://www.phosphosite.org/proteinAction.do?id=2690&showAllSites=true	MSMK*EVDEQMLNVQNK	3	679.985	34	54.5754	317079	269129	2.2671e+06	1.79561e+06
2.19898	400506	A	16.4178	AIP	AIP	273	AH receptor-interacting protein	O00170	http://www.phosphosite.org/proteinAction.do?id=6456&showAllSites=true	GK*AHAAVWNAQEAQADFAK	3	709.684	4	42.6431	129822	155484	350108	277274
1.87031	510292	A	16.4203	EEF1D; EEF1D; EEF1D	eEF1D; eEF1D iso2; eEF1D iso4	186; 552; 455	elongation factor 1-delta isoform 1	P29692; P29692-2; Q9BW34	http://www.phosphosite.org/proteinAction.do?id=7535&showAllSites=true	LRQYAEKK*	3	383.884	2	13.8331	279702	265973	540845	479739
3.39406	2.29211e+06	A	16.4221	FEN1	FEN1	§8	flap endonuclease 1	P39748	http://www.phosphosite.org/proteinAction.do?id=9460&showAllSites=true	GIQGLAK*LIADVAPSAIR	3	636.374	4	86.3039	102704	83530	343645	288445
2.76928	1.20218e+06	A	16.4383	DCAF5	WDR22	§678	DDB1- and CUL4-associated factor 5	Q96JK2	http://www.phosphosite.org/proteinAction.do?id=18646&showAllSites=true	YSYISYSNNK*DGETSLVTGEADEGR	3	957.097	4	50.3451	439051	429175	1.20586e+06	1.19851e+06
3.35641	6.26016e+06	A	16.4398	MATR3; MATR3	matrin 3; matrin 3 iso3	§146; §146	matrin-3 isoform a	P43243; A8MXP9	http://www.phosphosite.org/proteinAction.do?id=5836&showAllSites=true	DLDELSRYPEDKITPENLPQILLQLK*R	4	838.454	5	82.8253	1.09732e+06	1.04373e+06	4.01081e+06	3.17543e+06
3.33092	8.73276e+06	A	16.4435	CFL1	cofilin 1	§73	cofilin-1	P23528	http://www.phosphosite.org/proteinAction.do?id=948&showAllSites=true	NIILEEGKEILVGDVGQTVDDPYATFVK*M#LPDKDCR	4	1052.78	12	81.899	2.66217e+06	2.58129e+06	9.13272e+06	8.33281e+06
3.33092	8.73276e+06	A	16.4435	CFL1	cofilin 1	§78	cofilin-1	P23528	http://www.phosphosite.org/proteinAction.do?id=948&showAllSites=true	NIILEEGKEILVGDVGQTVDDPYATFVKM#LPDK*DCR	4	1052.78	4	81.899	2.66217e+06	2.58129e+06	9.13272e+06	8.33281e+06
-3.01066	1.66678e+06	A	16.4638	ARIH1	ARIH1	§439	E3 ubiquitin-protein ligase ARIH1	Q9Y4X5	http://www.phosphosite.org/proteinAction.do?id=24088&showAllSites=true	LYAQVK*QK	2	546.314	6	19.9478	1.47274e+06	1.86082e+06	516402	590848
1.20344	361587	A	16.4797	YWHAZ	14-3-3 zeta	§74	14-3-3 protein zeta/delta	P63104	http://www.phosphosite.org/proteinAction.do?id=3575&showAllSites=true	VVSSIEQKTEGAEK*K	3	582.979	3	22.806	291498	309426	322438	400736
3.8385	1.33066e+06	A	16.4951	TARDBP	TDP43	§95	TAR DNA-binding protein 43	Q13148	http://www.phosphosite.org/proteinAction.do?id=10272&showAllSites=true	KMDETDASSAVK*VK	3	541.607	9	24.8077	85672.9	106819	367321	371558
1.16559	1.44789e+06	A	16.4992	VCP	VCP	§236	transitional endoplasmic reticulum ATPase	P55072	http://www.phosphosite.org/proteinAction.do?id=2639&showAllSites=true	AIGVK*PPR	2	476.29	4	24.2709	1.14145e+06	1.34293e+06	1.27897e+06	1.61681e+06
2.45142	2.73484e+06	A	16.5002	ASXL1	ASXL1	909	putative Polycomb group protein ASXL1 isoform 2	Q8IXJ9	http://www.phosphosite.org/proteinAction.do?id=17685&showAllSites=true	K*QPKPESR	2	542.299	2	31.4933	1.09713e+06	1.1341e+06	2.52911e+06	2.94058e+06
1.53632	918473	A	16.511	FAF2	ETEA	215	FAS-associated factor 2	Q96CS3	http://www.phosphosite.org/proteinAction.do?id=8616&showAllSites=true	MLFWACSTNK*PEGYR	3	658.638	2	57.3542	107050	85261.9	130479	164973
9.26077	1.34937e+06	A	16.513	EIF2AK2	PKR	429	interferon-induced, double-stranded RNA-activated protein kinase isoform a	P19525	http://www.phosphosite.org/proteinAction.do?id=646&showAllSites=true	QVK*IGDFGLVTSLK	3	540.31	3	64.5675	143161	148256	1.3866e+06	1.31215e+06
14.558	1.28877e+06	A	16.5171	OAS3	OAS3	458	2-5-oligoadenylate synthase 3	Q9Y6K5	http://www.phosphosite.org/proteinAction.do?id=13686&showAllSites=true	VSK*GGSFGR	2	504.765	4	17.9994	78187.4	98866.2	1.17669e+06	1.40085e+06
5.09944	647592	A	16.5187	SLFN5	SLFN5	§481	schlafen family member 5	Q08AF3	http://www.phosphosite.org/proteinAction.do?id=10304301&showAllSites=true	LVNK*GGYTGR	3	393.547	6	20.8637	112159	141826	601238	693945
2.54895	864794	A	16.522	HN1; HN1	HN1; HN1 iso2	§64; §64	hematological and neurological expressed 1 protein isoform 2	Q9UK76; Q9UK76-2	http://www.phosphosite.org/proteinAction.do?id=3135&showAllSites=true	M#ASNIFGTPEENQASWAK*SAGAK	3	842.396	3	51.9028	315869	362681	889232	840357
1.55052	1.02337e+06	A	16.5329	AKR1B1	AKR1B1	243	aldose reductase	P15121	http://www.phosphosite.org/proteinAction.do?id=9371&showAllSites=true	HNK*TTAQVLIR	3	465.6	4	25.5526	387522	306399	520034	555904
1.69294	2.17746e+06	A	16.5343	YWHAE	14-3-3 epsilon	§125	14-3-3 protein epsilon	P62258	http://www.phosphosite.org/proteinAction.do?id=3578&showAllSites=true	MK*GDYHR	3	340.827	12	12.6097	1.27089e+06	1.30152e+06	2.3625e+06	1.99243e+06
6.2123	1.37841e+06	A	16.537	WARS	WARS	§102	tryptophanyl-tRNA synthetase, cytoplasmic isoform a	P23381	http://www.phosphosite.org/proteinAction.do?id=8536&showAllSites=true	GIDYDK*LIVR	3	435.91	4	52.4753	121223	95841.2	672429	676041
-1.28011	4.26144e+06	A	16.542	RPS17; RPS17L	RPS17; RPS17L	§129; §129	40S ribosomal protein S17	P08708; P0CW22	http://www.phosphosite.org/proteinAction.do?id=10674&showAllSites=true	LLDFGSLSNLQVTQPTVGM#NFK*TPR	3	965.167	7	73.4215	4.70585e+06	3.81704e+06	3.71835e+06	2.93957e+06
1.02147	2.17128e+06	A	16.5506	RPL10; RPL10L	RPL10; RPL10L	§74; §74	60S ribosomal protein L10	P27635; Q96L21	http://www.phosphosite.org/proteinAction.do?id=14566&showAllSites=true	ICANK*YMVK	3	414.211	2	32.2399	639819	809425	764184	716176
2.33139	889572	A	16.559	HSPA1A; HSPA1B; HSPA1L; HSPA6	HSP70; HSP70-2; HSPA1L; HSPA6	§451; §451; §453; §453	heat shock 70 kDa protein 1A/1B	P08107; NP_005337; P34931; P17066	http://www.phosphosite.org/proteinAction.do?id=4627&showAllSites=true	AMTK*DNNLLGR	3	449.566	3	32.2993	132138	104438	266101	285448
1.90185	848490	A	16.5672	NUP133	NUP133	523	nuclear pore complex protein Nup133	Q8WUM0	http://www.phosphosite.org/proteinAction.do?id=10146&showAllSites=true	LLK*AAFLQYCR	3	499.606	2	54.5754	155386	153920	327946	260306
5.4686	2.3567e+06	A	16.5701	MYOF; MYOF	myoferlin; myoferlin iso3	§102; §102	myoferlin isoform a	Q9NZM1; Q9NZM1-3	http://www.phosphosite.org/proteinAction.do?id=5986&showAllSites=true	SLPYK*LISLLNEK	3	544.65	3	76.4169	432787	429115	2.63283e+06	2.08057e+06
4.39262	5.74505e+06	A	16.583	ALDOA	ALDOA	§99	fructose-bisphosphate aldolase A	P04075	http://www.phosphosite.org/proteinAction.do?id=4109&showAllSites=true	ADDGRPFPQVIK*SK	3	557.965	5	36.0041	316752	250264	1.2986e+06	1.19208e+06
-1.18099	159149	H	16.5863	KRAS; KRAS	KRas; KRas iso2	§128; §128	GTPase KRas isoform b precursor	P01116; P01116-2	http://www.phosphosite.org/proteinAction.do?id=12721&showAllSites=true	TVDTK*QAQDLAR	3	487.255	5	27.5153	154936	163363	134772	134748
5.38035	503533	A	16.6009	MAPK1; MAPK3	ERK2; ERK1	55; 72	mitogen-activated protein kinase 1	P28482; P27361	http://www.phosphosite.org/proteinAction.do?id=832&showAllSites=true	K*ISPFEHQTYCQR	3	603.29	2	31.7198	66568.3	84275.1	388733	422858
2.59185	585145	A	16.6052	NSUN2	NSUN2	229	tRNA (cytosine(34)-C(5))-methyltransferase isoform 2	Q08J23	http://www.phosphosite.org/proteinAction.do?id=2901&showAllSites=true	CYLLVHQAK*R	3	467.919	4	29.5419	196136	248323	556539	595430
8.30815	4.45471e+06	A	16.6284	IFI16	IFI16	190	gamma-interferon-inducible protein 16 isoform 1	Q16666	http://www.phosphosite.org/proteinAction.do?id=2994&showAllSites=true	TVAK*CQVTPR	3	425.228	9	19.6	174085	220478	1.6864e+06	1591686
2.83225	3.6263e+06	A	16.6357	CCT3	CCT3	§78	T-complex protein 1 subunit gamma isoform c	P49368	http://www.phosphosite.org/proteinAction.do?id=22628&showAllSites=true	EIQVQHPAAK*SMIEISR	3	684.362	4	42.7586	403339	318435	1.03452e+06	1.00972e+06
2.46342	2.22892e+06	A	16.6407	TXNRD1; TXNRD1	TRXR1; TRXR1 iso3	§449; §398	thioredoxin reductase 1, cytoplasmic isoform 3	Q16881; Q16881-3	http://www.phosphosite.org/proteinAction.do?id=4185&showAllSites=true	K*IGLETVGVK	2	579.348	3	39.5089	56468.1	57033	156251	123351
5.92966	618968	A	16.6439	KRT18	K18	111	keratin, type I cytoskeletal 18	P05783	http://www.phosphosite.org/proteinAction.do?id=944&showAllSites=true	RLESK*IR	2	508.304	2	16.6988	57600.6	48681.3	278023	352193
1.34421	1.21572e+07	A	16.6478	HNRNPA2B1	hnRNP A2/B1	§46	heterogeneous nuclear ribonucleoproteins A2/B1 isoform A2	P22626	http://www.phosphosite.org/proteinAction.do?id=5812&showAllSites=true	NYYEQWGK*LTDCVVM#RDPASKR	4	712.339	4	57.9645	8.95205e+06	9.13623e+06	1.22233e+07	1.20911e+07
2.46386	1.24486e+07	A	16.6612	RPS27A	RPS27A	§152	ubiquitin-40S ribosomal protein S27a precursor	P62979	http://www.phosphosite.org/proteinAction.do?id=13422202&showAllSites=true	CCLTYCFNK*PEDK	3	616.929	10	42.8155	5.00578e+06	5.09922e+06	1.39153e+07	1.0982e+07
4.9165	849811	A	16.6629	PSMC5	RPT6	§330	26S protease regulatory subunit 8 isoform 2	P62195	http://www.phosphosite.org/proteinAction.do?id=8082&showAllSites=true	LDILK*IHSR	3	403.575	3	40.4949	147850	179824	813538	797469
1.15246	889934	A	16.6672	COG4	COG4	528	conserved oligomeric Golgi complex subunit 4 isoform 2	Q9H9E3	http://www.phosphosite.org/proteinAction.do?id=13854&showAllSites=true	GVTSAVNIMHSSLQQGK*FDTK	3	788.066	2	52.8471	167565	132233	152498	193007
2.00251	3.45773e+06	A	16.6673	EEF2	eEF-2	§426	elongation factor 2	P13639	http://www.phosphosite.org/proteinAction.do?id=960&showAllSites=true	VFSGLVSTGLK*VR	3	492.956	3	53.3462	536045	679278	1.32028e+06	1.11342e+06
2.77998	3.2222e+07	A	16.677	VIM	vimentin	§445	vimentin	P08670	http://www.phosphosite.org/proteinAction.do?id=2622&showAllSites=true	TLLIK*TVETR	3	429.926	18	43.2932	1.05077e+07	1.26737e+07	2.9853e+07	3.4591e+07
1.09038	1.46398e+06	A	16.7	GMPPA	GMPPA	275	mannose-1-phosphate guanyltransferase alpha	Q96IJ6	http://www.phosphosite.org/proteinAction.do?id=21162&showAllSites=true	LAK*HTPGGPWIR	3	482.937	2	34.0075	247320	301386	334474	263823
6.33113	7.23649e+06	A	16.7123	EIF4A1	eIF4A1	§309	eukaryotic initiation factor 4A-I isoform 2	P60842	http://www.phosphosite.org/proteinAction.do?id=8031&showAllSites=true	DFTVSAMHGDMDQK*ER	3	660.956	17	41.0166	546215	566666	3.29913e+06	3.74666e+06
5.6722	4.13547e+06	A	16.7208	SPG20	SPG20	§377	spartin	Q8N0X7	http://www.phosphosite.org/proteinAction.do?id=13053&showAllSites=true	QLDQGNK*DVR	3	429.553	11	17.0432	815279	642876	4.08761e+06	4.18334e+06
9.78541	1.31773e+06	A	16.7263	HLA-B; HLA-B; HLA-B	HLA-B; HLAB iso7; HLAB iso8	340; §340; §340	major histocompatibility complex, class I, B precursor	P30481; P01889; P30460	http://www.phosphosite.org/proteinAction.do?id=28705100&showAllSites=true	SSGGK*GGSYSQAACSDSAQGSDVSLTA	3	883.716	3	39.1584	134862	134463	1.4325e+06	1.20296e+06
2.49131	1.33541e+06	A	16.7301	PDLIM7	PDLIM7	450	PDZ and LIM domain protein 7 isoform 1	Q9NR12	http://www.phosphosite.org/proteinAction.do?id=22613&showAllSites=true	DRPLCK*SHAFSHV	3	556.607	3	28.2716	147818	175260	450051	354834
1.82615	2.34557e+06	A	16.7307	PTMA; PTMA	PTMA; PTMA iso2	104; 103	prothymosin alpha isoform 1	P06454; P06454-2	http://www.phosphosite.org/proteinAction.do?id=9238&showAllSites=true	AAEDDEDDDVDTKK*QKTDEDD	3	837.676	5	18.7299	1.17695e+06	1.39193e+06	2.06808e+06	2.62307e+06
1.82615	2.34557e+06	A	16.7307	PTMA; PTMA	PTMA; PTMA iso2	106; 105	prothymosin alpha isoform 1	P06454; P06454-2	http://www.phosphosite.org/proteinAction.do?id=9238&showAllSites=true	AAEDDEDDDVDTKKQK*TDEDD	3	837.676	6	18.7299	1.17695e+06	1.39193e+06	2.06808e+06	2.62307e+06
2.77236	5.53079e+06	A	16.7375	IGF2BP1	IMP-1	§213	insulin-like growth factor 2 mRNA-binding protein 1 isoform 2	Q9NZI8	http://www.phosphosite.org/proteinAction.do?id=6392&showAllSites=true	LLVPTQYVGAIIGK*EGATIR	3	738.427	5	78.1842	2.05047e+06	1.93948e+06	5.87732e+06	5.18426e+06
2.92621	1.03502e+06	A	16.7426	AHR	AhR	§560	aryl hydrocarbon receptor precursor	P35869	http://www.phosphosite.org/proteinAction.do?id=4667&showAllSites=true	HMQNEK*FFR	3	450.884	3	29.7827	113243	143657	347648	404099
3.03972	526615	A	16.751	RAB10	Rab10	§102	ras-related protein Rab-10	P61026	http://www.phosphosite.org/proteinAction.do?id=10232&showAllSites=true	SFENISK*WLR	3	465.246	3	63.9783	152724	193765	523089	530141
-3.91694	1.0962e+07	A	16.7565	H3F3A; H3F3C; HIST1H3A; HIST2H3A	H3F3A; H3F3C; H3; HIST2H3A	§19, §24; 19, 24; §19, §24; §19, §24	histone H3.3	P84243; Q6NXT2; P68431; Q71DI3	http://www.phosphosite.org/proteinAction.do?id=982&showAllSites=true	K*QLATK*AAR	3	405.57	12	13.1766	1.11265e+07	1.07974e+07	2.46702e+06	3.13021e+06
1.93171	1.12098e+06	A	16.759	SH2B3	LNK	373	SH2B adapter protein 3	Q9UQQ2	http://www.phosphosite.org/proteinAction.do?id=10363&showAllSites=true	VK*AAQLVQLQGPDAHGVFLVR	3	787.445	5	60.3531	421997	361003	800751	711774
2.52159	641745	A	16.7934	EHD1	EHD1	475	EH domain-containing protein 1	Q9H4M9	http://www.phosphosite.org/proteinAction.do?id=4599&showAllSites=true	SK*LPNTVLGK	3	390.899	3	34.8775	231603	277397	611867	671624
2.29953	4.93736e+06	A	16.7959	ENO1	ENO1	§193	c-myc promoter-binding protein-1 isoform MBP-1	P06733	http://www.phosphosite.org/proteinAction.do?id=2610&showAllSites=true	IGAEVYHNLK*NVIK	3	571.321	8	50.6933	1.01646e+06	1.18072e+06	2.37968e+06	2.6728e+06
11.6787	441574	A	16.7984	MSH6	MSH6	§519	DNA mismatch repair protein Msh6	P52701	http://www.phosphosite.org/proteinAction.do?id=5852&showAllSites=true	IITK*GTQTYSVLEGDPSENYSK	3	848.754	2	47.7272	33319	42301.4	443517	439632
1.11336	225499	H	16.8034	RPS27A	RPS27A	§107, §113	ubiquitin-40S ribosomal protein S27a precursor	P62979	http://www.phosphosite.org/proteinAction.do?id=13422202&showAllSites=true	YYK*VDENGK*ISR	3	567.285	3	28.2344	181129	223948	216079	234919
2.13999	9.07848e+06	A	16.8088	CLINT1	ENTH iso2	§453	clathrin interactor 1 isoform 1	Q14677-2	http://www.phosphosite.org/proteinAction.do?id=21336008&showAllSites=true	SQPLQNVSTVLQK*PNPLYNQNTDM#VQK	3	1072.21	12	60.0894	1.70725e+06	1.76265e+06	3.50754e+06	3.91799e+06
1.97072	3.36948e+06	A	16.8235	HSPA1A; HSPA1B	HSP70; HSP70-2	§325; §325	heat shock 70 kDa protein 1A/1B	P08107; NP_005337	http://www.phosphosite.org/proteinAction.do?id=4627&showAllSites=true	DAK*LDKAQIHDLVLVGGSTR	4	563.311	8	49.5999	576883	730347	1.42801e+06	1.14818e+06
1.35085	5.7733e+06	A	16.8352	FEN1	FEN1	201	flap endonuclease 1	P39748	http://www.phosphosite.org/proteinAction.do?id=9460&showAllSites=true	K*LPIQEFHLSR	3	494.612	3	51.1717	938306	1.19189e+06	1.36722e+06	1.51035e+06
1.51919	4.14344e+07	A	16.8521	RAD23A	RAD23A	§53	UV excision repair protein RAD23 homolog A	P54725	http://www.phosphosite.org/proteinAction.do?id=12044&showAllSites=true	LIYAGK*ILSDDVPIRDYR	4	556.055	21	61.1016	2.77682e+07	2.678e+07	4.04838e+07	4.23851e+07
1.50169	853262	A	16.8536	ILF2	ILF2	110	interleukin enhancer-binding factor 2	Q12905	http://www.phosphosite.org/proteinAction.do?id=9766&showAllSites=true	K*GTM#TTGHNVADLVVILK	3	676.37	2	56.1978	111240	93147.9	153371	153557
5.55779	254643	H	16.8827	PSMC2	RPT1	§248	26S protease regulatory subunit 7 isoform 2	P35998	http://www.phosphosite.org/proteinAction.do?id=8538&showAllSites=true	VIGSELVQK*YVGEGAR	3	606.995	4	58.9718	27534	34910.4	194242	152811
1.90921	2.63276e+06	A	16.9024	CCT3	CCT3	367	T-complex protein 1 subunit gamma isoform c	P49368	http://www.phosphosite.org/proteinAction.do?id=22628&showAllSites=true	KIGDEYFTFITDCK*DPK	3	731.017	2	59.8055	521028	636492	1.09966e+06	1.11029e+06
1.79158	3.45763e+06	A	16.919	NOC2L	NOC2L	§576	nucleolar complex protein 2 homolog	Q9Y3T9	http://www.phosphosite.org/proteinAction.do?id=8676&showAllSites=true	QVQQLLGK*VQENSAYICSR	3	779.066	5	57.7637	620955	488255	944191	1.04305e+06
5.17701	976956	A	16.9254	NAMPT	PBEF	§339	nicotinamide phosphoribosyltransferase precursor	P43490	http://www.phosphosite.org/proteinAction.do?id=4153&showAllSites=true	KFPVTENSK*GYK	3	504.6	2	26.2687	62846.5	49411.5	297165	283995
3.23944	224116	A	16.9443	METAP2	MetAP2	§79	methionine aminopeptidase 2	P50579	http://www.phosphosite.org/proteinAction.do?id=12030&showAllSites=true	SALEDK*ERDEDDEDGDGDGDGATGK	3	904.033	1	25.4304	68613.7	69753.7	250968	197264
1.17187	272981	A	16.9514	POTEE; POTEF	POTE2; POTEF	§92; §92	POTE ankyrin domain family member E	Q6S8J3; A5A3E0	http://www.phosphosite.org/proteinAction.do?id=16970&showAllSites=true	SNVGASGDHDDSAMK*TLR	3	658.969	3	28.1576	205022	260866	280755	265208
2.2294	1.45177e+07	A	16.9824	EEF2	eEF-2	§272	elongation factor 2	P13639	http://www.phosphosite.org/proteinAction.do?id=960&showAllSites=true	YFDPANGK*FSK	3	463.226	10	40.7841	5.17249e+06	5.29263e+06	1.09966e+07	1.23344e+07
-3.38668	1.86554e+06	A	16.9862	PI4K2A	PI4K2A	§141	phosphatidylinositol 4-kinase type 2-alpha	Q9BTU6	http://www.phosphosite.org/proteinAction.do?id=6350&showAllSites=true	IYQGSSGSYFVK*DPQGR	3	668.325	4	40.5511	1.90316e+06	1.82792e+06	532971	568723
1.70815	1.45449e+07	A	16.9972	GDI1; GDI2; GDI2	GDI1; GDI2; GDI2 iso2	§221; §221; §176	rab GDP dissociation inhibitor alpha	P31150; P50395; NP_001108628	http://www.phosphosite.org/proteinAction.do?id=4146&showAllSites=true	YGK*SPYLYPLYGLGELPQGFAR	3	868.448	9	81.3069	1.93995e+06	1.73964e+06	3.52034e+06	2.76493e+06
13.0787	670129	A	17.0022	SQSTM1	SQSTM1	§313	sequestosome-1 isoform 2	Q13501	http://www.phosphosite.org/proteinAction.do?id=4472&showAllSites=true	K*IALESEGRPEEQMESDNCSGGDDDWTHLSSK	4	931.155	6	47.6693	56214.5	46261.9	750694	589564
1.69634	452312	A	17.0105	FKSG2; TPT1	FKSG2; TPT1	93; 93		Q9HAU6; P13693	http://www.phosphosite.org/proteinAction.do?id=6202249&showAllSites=true	YIK*DYMK	2	537.768	2	31.269	106660	135827	207478	203864
1.2061	4.18837e+06	A	17.0127	DCTN3	dynactin 3	§50	dynactin subunit 3 isoform 1	O75935	http://www.phosphosite.org/proteinAction.do?id=13828&showAllSites=true	VQVALGNISSK*R	3	462.6	2	38.2731	1.45799e+06	1.85674e+06	1.93871e+06	2.05918e+06
5.60206	4.29263e+06	A	17.0137	POLR2B	POLR2B	§210	DNA-directed RNA polymerase II subunit RPB2	P30876	http://www.phosphosite.org/proteinAction.do?id=14272&showAllSites=true	TNTVYVFAK*	3	386.205	4	28.8573	831402	701115	4.15391e+06	4.43134e+06
1.93802	1.03764e+07	A	17.0223	TMEM165	TMEM165	§208	transmembrane protein 165	Q9HC07	http://www.phosphosite.org/proteinAction.do?id=18152&showAllSites=true	TK*LLNGPGDVETGTSITVPQKK	4	600.08	4	43.7814	376270	351328	789914	620186
2.5559	1.92159e+06	A	17.0299	PFN2	profilin 2 iso2	§127	profilin-2 isoform b	P35080-2	http://www.phosphosite.org/proteinAction.do?id=3678036&showAllSites=true	K*AYELALYLR	3	451.922	6	57.7042	178085	218256	567499	445512
2.34252	1.11865e+06	A	17.0321	GNB4	GNB4	209	guanine nucleotide-binding protein subunit beta-4	Q9HAV0	http://www.phosphosite.org/proteinAction.do?id=7293&showAllSites=true	TFVSGACDASSK*LWDIR	3	676.327	2	62.6306	222602	282589	616821	566599
-1.17459	1.66679e+06	A	17.0323	SRSF2; SRSF8; SRSF8	SFRS2; SRp46; SRp46 iso3	§36; §36; §292	serine/arginine-rich splicing factor 2	Q01130; Q9BRL6; A4D2F6	http://www.phosphosite.org/proteinAction.do?id=5861&showAllSites=true	VFEK*YGR	2	506.764	14	24.9924	1.68791e+06	1.64566e+06	1.58994e+06	1.24813e+06
2.61021	837701	A	17.0378	HSP90AB1	HSP90B	§577	heat shock protein HSP 90-beta	P08238	http://www.phosphosite.org/proteinAction.do?id=2993&showAllSites=true	KVEK*VTISNR	3	429.918	6	19.5012	233922	272953	657590	665461
13.0391	2.27768e+06	A	17.0491	RRP12	RRP12	§671	RRP12-like protein isoform 2	Q5JTH9	http://www.phosphosite.org/proteinAction.do?id=6309&showAllSites=true	TLITK*GCQAEADRAEVSR	3	707.024	4	33.324	81861.1	78962.3	1.0036e+06	1.09339e+06
1.47501	883422	A	17.0653	PDE1C	PDE1C	484	calcium/calmodulin-dependent 3,5-cyclic nucleotide phosphodiesterase 1C isoform 1	Q14123	http://www.phosphosite.org/proteinAction.do?id=3357236&showAllSites=true	SGVK*TSGSEGSAPINNSVISVDYK	3	837.417	4	46.8333	183194	160664	226513	280681
4.68334	872880	A	17.0807	CCT2	CCT2	§154	T-complex protein 1 subunit beta isoform 2	P78371	http://www.phosphosite.org/proteinAction.do?id=12674&showAllSites=true	EALLSSAVDHGSDEVK*FR	3	692.011	2	49.717	125876	98746.7	487553	564432
2.47128	3.00854e+06	A	17.1072	PEX19	PEX19	§130	peroxisomal biogenesis factor 19 isoform c	P40855	http://www.phosphosite.org/proteinAction.do?id=16828&showAllSites=true	VGSDM#TSQQEFTSCLK*ETLSGLAK	3	916.434	2	78.5363	1.35995e+06	1.07484e+06	3.14281e+06	2.87427e+06
2.05627	6.61247e+06	A	17.109	CTNNA1	CTNNA1	§758	catenin alpha-1	P35221	http://www.phosphosite.org/proteinAction.do?id=2880&showAllSites=true	MDK*LGR	2	417.219	3	17.5845	2.82672e+06	3.60479e+06	6.02959e+06	7.19536e+06
1.41449	2.61216e+06	A	17.1208	ACTN1; ACTN2; ACTN3; ACTN4; ACTN4	ACTN1; ACTN2; ACTN3; ACTN4; ACTN4 iso3	§35; §42; §49; §54; §54	alpha-actinin-1 isoform b	P12814; P35609; Q08043; O43707; B4DSX0	http://www.phosphosite.org/proteinAction.do?id=3911&showAllSites=true	K*TFTAWCNSHLR	3	545.6	4	39.2	977789	813551	1.11354e+06	1.42029e+06
3.00293	4.28262e+06	A	17.1217	SRM	spermidine synthase	§135	spermidine synthase	P19623	http://www.phosphosite.org/proteinAction.do?id=17627&showAllSites=true	K*FLPGMAIGYSSSK	3	533.945	8	52.421	446553	471575	1.25908e+06	1.498e+06
3.05624	2.88816e+06	A	17.1224	VCP	VCP	§18	transitional endoplasmic reticulum ATPase	P55072	http://www.phosphosite.org/proteinAction.do?id=2639&showAllSites=true	GDDLSTAILK*QK	3	468.256	8	43.601	830589	1.05942e+06	2.89457e+06	2.88175e+06
2.31034	2.00387e+06	A	17.1245	PHB2	BAP37	§262	prohibitin-2 isoform 1	Q99623	http://www.phosphosite.org/proteinAction.do?id=4198&showAllSites=true	AAQNISK*TIATSQNR	3	572.971	4	29.6032	212992	166982	455711	422159
1.69719	4.99901e+06	A	17.1389	LARS	LARS	§39	leucyl-tRNA synthetase, cytoplasmic	Q9P2J5	http://www.phosphosite.org/proteinAction.do?id=8919&showAllSites=true	VFEVNASNLEK*QTSK	3	603.311	7	44.288	1.59285e+06	1.30215e+06	2.15896e+06	2.75441e+06
2.9429	484277	A	17.142	G3BP1	G3BP-1	64	ras GTPase-activating protein-binding protein 1	Q13283	http://www.phosphosite.org/proteinAction.do?id=2711&showAllSites=true	K*VMSQNFTNCHTK	3	570.268	6	23.3399	144612	184504	432722	535833
-2.37095	2.42907e+09	A	17.145	DYSF; DYSF; DYSF; ZNF445	DYSF; DYSF iso10; DYSF iso11; ZNF445	1609; 1631; 1627; 975	dysferlin isoform 2	O75923; O75923-10; O75923-11; P59923	http://www.phosphosite.org/proteinAction.do?id=10158&showAllSites=true	ISIGK*K	2	380.24	3	17.7632	2.72356e+09	2.13459e+09	1.00109e+09	1.04793e+09
4.60371	153419	H	17.148	SAMHD1	SAMHD1	§66	SAM domain and HD domain-containing protein 1	Q9Y3Z3	http://www.phosphosite.org/proteinAction.do?id=9335&showAllSites=true	RGGFEEPVLLK*NIR	3	581.328	2	54.0181	32000	34650	161153	145684
1.80554	2.53499e+06	A	17.1538	POLR2B	POLR2B	§756	DNA-directed RNA polymerase II subunit RPB2	P30876	http://www.phosphosite.org/proteinAction.do?id=14272&showAllSites=true	MDTLAHVLYYPQK*PLVTTR	4	590.816	2	60.0074	579097	453810	927189	937763
1.47405	1.85058e+06	A	17.159	KIAA1524	KIAA1524	§40	protein CIP2A	Q8TCG1	http://www.phosphosite.org/proteinAction.do?id=22091&showAllSites=true	HLEVISGQK*LTR	3	498.951	4	33.9453	386099	451479	625536	609093
11.6874	1.23069e+07	A	17.1604	ITCH	ITCH	§446	E3 ubiquitin-protein ligase Itchy homolog	Q96J02	http://www.phosphosite.org/proteinAction.do?id=6511&showAllSites=true	EFDPLGPLPPGWEK*R	3	617.985	2	65.0594	1.18078e+06	925232	1.20757e+07	1.25381e+07
2.55155	1.96791e+06	A	17.1638	POLR2B	POLR2B	§264	DNA-directed RNA polymerase II subunit RPB2	P30876	http://www.phosphosite.org/proteinAction.do?id=14272&showAllSites=true	IVATLPYIK*QEVPIIIVFR	3	776.135	3	88.1835	492199	628174	1.51883e+06	1.33986e+06
5.73099	983609	A	17.1655	FAM162A	Fam162a	§139	growth and transformation-dependent protein	Q96A26	http://www.phosphosite.org/proteinAction.do?id=5142627&showAllSites=true	HETLTSLNLEK*K	3	509.611	2	35.7754	192462	150798	936460	1.03076e+06
1.89433	4.65059e+06	A	17.172	PKM	PKM2	§433	pyruvate kinase isozymes M1/M2 isoform c	P14618	http://www.phosphosite.org/proteinAction.do?id=4126&showAllSites=true	CCSGAIIVLTK*SGR	3	545.948	4	44.3874	509468	399140	795828	925379
2.34663	1.46266e+06	A	17.1733	PPP6R1	SAPS1	§480	serine/threonine-protein phosphatase 6 regulatory subunit 1	Q9UPN7	http://www.phosphosite.org/proteinAction.do?id=15843&showAllSites=true	VAGALVQNTEK*GPNAEQLR	3	703.706	3	38.6292	188503	201816	438315	477619
3.98429	1.87261e+06	A	17.1931	COMT	COMT	§263	catechol O-methyltransferase isoform MB-COMT	P21964	http://www.phosphosite.org/proteinAction.do?id=4534&showAllSites=true	AIYK*GPGSEAGP	2	630.815	2	34.7602	140302	109886	478230	518589
-1.54962	2.9617e+06	A	17.1958	ACSL4	ACSL4	§702	long-chain-fatty-acid--CoA ligase 4 isoform 1	O60488	http://www.phosphosite.org/proteinAction.do?id=12501&showAllSites=true	NHYLK*DIER	3	434.558	7	29.7255	2.99467e+06	2.92872e+06	1.67885e+06	2.14363e+06
1.15316	744383	A	17.2103	TBCE	TBCE	145	tubulin-specific chaperone E	Q15813	http://www.phosphosite.org/proteinAction.do?id=11908&showAllSites=true	NCAVSCAGEK*GGVAEACPNIR	3	778.684	2	36.0622	127268	116035	151287	129281
18.0424	5.45581e+06	A	17.2412	EEF2	eEF-2	§90	elongation factor 2	P13639	http://www.phosphosite.org/proteinAction.do?id=960&showAllSites=true	STAISLFYELSENDLNFIK*QSK	3	887.785	5	93.9	327339	277436	5.874e+06	5.03762e+06
1.04724	3.0308e+06	A	17.2546	HDAC1	HDAC1	§74	histone deacetylase 1	Q13547	http://www.phosphosite.org/proteinAction.do?id=1133&showAllSites=true	YHSDDYIK*FLR	3	524.26	2	50.9526	800021	1.02237e+06	968154	940324
2.6802	398756	A	17.2767	ATP5A1	ATP5A1	§427	ATP synthase subunit alpha, mitochondrial precursor	P25705	http://www.phosphosite.org/proteinAction.do?id=6894&showAllSites=true	AMK*QVAGTMK	2	589.805	2	22.2317	93269.9	96872.8	223681	285939
4.13601	531666	A	17.2821	CAD	CAD	739	CAD protein	P27708	http://www.phosphosite.org/proteinAction.do?id=4928&showAllSites=true	NSVTGGTAAFEPSVDYCVVK*IPR	3	861.095	1	62.2763	84540.4	108079	389224	407451
1.93144	1.02587e+06	A	17.3101	FASN	FASN	§1927	fatty acid synthase	P49327	http://www.phosphosite.org/proteinAction.do?id=5842&showAllSites=true	TGYQAK*QVR	3	388.875	5	17.5845	331797	424350	719983	740471
1.18429	1.16619e+06	A	17.3139	ANAPC7	APC7	§379	anaphase-promoting complex subunit 7 isoform b	Q9UJX3	http://www.phosphosite.org/proteinAction.do?id=7596&showAllSites=true	AIQLNSNSVQALLLK*GAALR	3	732.094	2	77.989	276282	305432	386632	302289
3.5105	3.87074e+06	A	17.314	YWHAB	14-3-3 beta	§140	14-3-3 protein beta/alpha	P31946	http://www.phosphosite.org/proteinAction.do?id=3606&showAllSites=true	YLSEVASGDNK*QTTVSNSQQAYQEAFEISKK	4	891.933	4	53.8732	1.04772e+06	1.15752e+06	4.01169e+06	3.7298e+06
2.52136	955656	A	17.3262	RAD18	RAD18	§151	E3 ubiquitin-protein ligase RAD18	Q9NS91	http://www.phosphosite.org/proteinAction.do?id=2954&showAllSites=true	EM#SGSTSELLIK*ENK	3	599.296	2	35.8307	425460	332588	928388	982923
5.91809	1.0941e+07	A	17.3273	EEF1A1; EEF1A1	eEF1A1; eEF1A1 iso3	§273; §237	elongation factor 1-alpha 1	P68104; Q9NZS6	http://www.phosphosite.org/proteinAction.do?id=3315&showAllSites=true	VETGVLK*PGM#VVTFAPVNVTTEVK	3	882.479	13	64.8634	2.07526e+06	1.62223e+06	1.16151e+07	1.0267e+07
3.27771	1.01193e+07	A	17.3366	GNB2L1	RACK1	§271	guanine nucleotide-binding protein subunit beta-2-like 1	P63244	http://www.phosphosite.org/proteinAction.do?id=4139&showAllSites=true	IIVDELK*QEVISTSSK	3	635.018	6	61.9869	1.15167e+06	1.22369e+06	4.37009e+06	3.41565e+06
3.33766	1.05057e+06	A	17.3391	CDC42	Cdc42	§183	cell division control protein 42 homolog isoform 1	P60953	http://www.phosphosite.org/proteinAction.do?id=3620831&showAllSites=true	NVFDEAILAALEPPEPK*K	3	699.04	2	82.9995	353354	276171	1.05227e+06	1.04887e+06
2.24671	1.01817e+06	A	17.3417	ATP6V1B1; ATP6V1B2	ATP6V1B1; ATP6V1B2	§397; §403	V-type proton ATPase subunit B, kidney isoform	P15313; P21281	http://www.phosphosite.org/proteinAction.do?id=19976&showAllSites=true	LMK*SAIGEGMTR	3	469.908	2	35.8906	85979.8	110013	231083	209256
-1.0383	3.42094e+08	A	17.3494	H2AFJ; H2AFX; HIST1H2AA; HIST1H2AC; HIST1H2AD; HIST1H2AE; HIST1H2AH; HIST1H2AI; HIST1H2AJ; HIST2H2AA3; HIST2H2AB; HIST2H2AC; HIST3H2A	H2AFJ; H2AX; H2A.4; H2AL; HIST1H2AD; HIST1H2AE; HIST1H2AH; H2A.1; H2AE; H2AO; HIST2H2AB; HIST2H2AC; HIST3H2A	§119; §119; §119; §119; 119; §119; §119; §119; §119; §119; §119; §119; §119	histone H2A.J	Q9BTM1; P16104; Q96QV6; Q93077; P20671; P04908; Q96KK5; P0C0S8; Q99878; Q6FI13; Q8IUE6; Q16777; Q7L7L0	http://www.phosphosite.org/proteinAction.do?id=9429&showAllSites=true	VTIAQGGVLPNIQAVLLPK*K	2	1087.16	122	74.8978	3.46769e+08	3.37419e+08	2.89055e+08	3.69894e+08
-1.0383	3.42094e+08	A	17.3494	H2AFJ; H2AFX; HIST1H2AA; HIST1H2AC; HIST1H2AD; HIST1H2AE; HIST1H2AH; HIST1H2AI; HIST1H2AJ; HIST2H2AA3; HIST2H2AB; HIST2H2AC; HIST3H2A	H2AFJ; H2AX; H2A.4; H2AL; HIST1H2AD; HIST1H2AE; HIST1H2AH; H2A.1; H2AE; H2AO; HIST2H2AB; HIST2H2AC; HIST3H2A	§120; §120; §120; §120; 120; §120; §120; §120; §120; §120; §120; §120; §120	histone H2A.J	Q9BTM1; P16104; Q96QV6; Q93077; P20671; P04908; Q96KK5; P0C0S8; Q99878; Q6FI13; Q8IUE6; Q16777; Q7L7L0	http://www.phosphosite.org/proteinAction.do?id=9429&showAllSites=true	VTIAQGGVLPNIQAVLLPKK*	2	1087.16	61	74.8978	3.46769e+08	3.37419e+08	2.89055e+08	3.69894e+08
2.12112	826823	A	17.3638	DTX2	DTX2	487	protein deltex-2 isoform a	Q86UW9	http://www.phosphosite.org/proteinAction.do?id=10395&showAllSites=true	TGTQPQGK*MEVLR	3	520.272	2	33.0129	227046	199531	396863	507958
3.4093	1.19184e+06	A	17.3762	PRKDC	DNAPK	§1869	DNA-dependent protein kinase catalytic subunit isoform 2	P78527	http://www.phosphosite.org/proteinAction.do?id=2072&showAllSites=true	LNESTFDTQITK*K	3	546.949	1	39.4519	325577	373595	1.29042e+06	1.09327e+06
3.4093	1.19184e+06	A	17.3762	PRKDC	DNAPK	1870	DNA-dependent protein kinase catalytic subunit isoform 2	P78527	http://www.phosphosite.org/proteinAction.do?id=2072&showAllSites=true	LNESTFDTQITKK*	3	546.949	1	39.4519	325577	373595	1.29042e+06	1.09327e+06
1.49518	476677	A	17.3987	INPP5F	INPP5F	1073	phosphatidylinositide phosphatase SAC2	Q9Y2H2	http://www.phosphosite.org/proteinAction.do?id=9401&showAllSites=true	AVSPFAK*IR	3	368.217	2	40.329	112837	144496	172788	211972
2.45044	3.11219e+06	A	17.3996	RPL24	RPL24	§12	60S ribosomal protein L24	P83731	http://www.phosphosite.org/proteinAction.do?id=9206&showAllSites=true	VELCSFSGYK*IYPGHGR	3	695.339	25	51.5	1150667	1.38944e+06	2.72929e+06	3495096
-1.43721	1.18368e+06	A	17.4002	PYGL; PYGL	PYGL; PYGL iso3	§29; §51	glycogen phosphorylase, liver form isoform 2	P06737; Q6P1L4	http://www.phosphosite.org/proteinAction.do?id=9653&showAllSites=true	VGVENVAELK*K	2	650.367	8	48.3011	389872	426270	248998	318867
2.81869	5.46274e+06	A	17.4027	EIF3C; EIF3CL	eIF3C; eIF3CL	§862; §863	eukaryotic translation initiation factor 3 subunit C	Q99613; B5ME19	http://www.phosphosite.org/proteinAction.do?id=5737&showAllSites=true	TEPTAQQNLALQLAEK*LGSLVENNER	3	994.183	4	96.3751	2.17653e+06	1.69956e+06	5.84872e+06	5.07676e+06
2.91832	606318	A	17.4102	EPN1; EPN1	epsin 1; epsin 1 iso3	§97; §97	epsin-1 isoform a	Q9Y6I3; Q9Y6I3-3	http://www.phosphosite.org/proteinAction.do?id=7196&showAllSites=true	VSQQCK*ENMYAVQTLK	3	681	2	40.2199	233340	182185	618141	594496
-1.18166	189658	H	17.417	AKAP12	AKAP12	§177	A-kinase anchor protein 12 isoform 1	Q02952	http://www.phosphosite.org/proteinAction.do?id=7607&showAllSites=true	VFK*FVGFK	3	362.543	7	54.7283	166300	213015	165509	155492
1.41124	849914	A	17.4319	GTF2A2	GTF2A2	§101	transcription initiation factor IIA subunit 2	P52657	http://www.phosphosite.org/proteinAction.do?id=10245111&showAllSites=true	IVACDGK*NTGSNTTE	2	840.878	4	21.2708	86162.6	110390	144245	133139
11.4973	489073	A	17.4454	TRAF2	TRAF2	176	TNF receptor-associated factor 2	Q12933	http://www.phosphosite.org/proteinAction.do?id=7633&showAllSites=true	APCCGADVK*AHHEVCPK	4	513.232	4	20.4187	43882.4	41193.6	428742	549404
1.78435	118743	H	17.4609	DAG1	DAG1	§782	dystroglycan preproprotein	Q14118	http://www.phosphosite.org/proteinAction.do?id=3407&showAllSites=true	GK*LTLEDQATFIK	3	526.623	4	51.1	68258	64836.1	123840	113647
3.70234	769547	A	17.468	RANBP1	RanBP1	§76	ran-specific GTPase-activating protein	P43487	http://www.phosphosite.org/proteinAction.do?id=9151&showAllSites=true	GTGDVK*LLK	2	522.806	2	29.9629	204993	210716	674495	864599
4.89077	1.78527e+06	A	17.4745	EPHA2	EphA2	§617	ephrin type-A receptor 2 precursor	P29317	http://www.phosphosite.org/proteinAction.do?id=1283&showAllSites=true	QK*VIGAGEFGEVYK	3	546.954	1	47.4247	361278	368780	2.00587e+06	1.56468e+06
4.21513	1.07048e+06	A	17.4817	PSMC1	RPT2	§265	26S protease regulatory subunit 4	P62191	http://www.phosphosite.org/proteinAction.do?id=5432&showAllSites=true	YLGDGPK*LVR	3	411.231	3	36.8706	98111.7	95091	436133	378241
3.26394	2.45649e+06	A	17.4908	DCBLD2	DCBLD2	§586	discoidin, CUB and LCCL domain-containing protein 2 precursor	Q96PD2	http://www.phosphosite.org/proteinAction.do?id=6827&showAllSites=true	QFLPAK*AVDHEETPVR	3	651.006	3	40.5511	845699	659534	2.44423e+06	2.46876e+06
1.25761	914628	A	17.4909	NARS	NARS	§244	asparaginyl-tRNA synthetase, cytoplasmic	O43776	http://www.phosphosite.org/proteinAction.do?id=13508&showAllSites=true	GENMSK*ILK	2	567.303	2	33.324	350524	356435	389559	499519
2.69096	906445	A	17.5186	PTDSS1	PTDSS1	§281	phosphatidylserine synthase 1	P48651	http://www.phosphosite.org/proteinAction.do?id=5326&showAllSites=true	WFDPK*SSFQR	3	471.23	2	49.0744	326689	347007	880390	932500
4.22429	739915	A	17.5327	ANP32E	LANP-L	§101	acidic leucine-rich nuclear phosphoprotein 32 family member E isoform 2	Q9BTT0	http://www.phosphosite.org/proteinAction.do?id=5257&showAllSites=true	IK*DLSTVEALQNLK	3	562.653	2	56.5181	189215	161100	767913	711917
-1.52244	1.64802e+06	A	17.5365	ATP1A1; ATP1A1; ATP1A3; ATP1A4	ATP1A1; ATP1A1 iso2; ATP1A3; ATP1A4	§162; §162; §152; §170	sodium/potassium-transporting ATPase subunit alpha-1 isoform a	P05023; P05023-2; P13637; Q13733	http://www.phosphosite.org/proteinAction.do?id=2816&showAllSites=true	IM#ESFK*NM#VPQQALVIR	3	717.375	2	53.1749	1.55318e+06	1.74286e+06	1.08635e+06	1.07862e+06
2.61708	1.10662e+06	A	17.5374	FLNA; FLNA	FLNA; FLNA iso2	§1477; §1477	filamin-A isoform 2	P21333; P21333-2	http://www.phosphosite.org/proteinAction.do?id=2546&showAllSites=true	ANLPQSFQVDTSK*AGVAPLQVK	3	804.768	1	58.1267	461304	384387	1.18958e+06	1.02366e+06
2.05171	1.10569e+06	A	17.5385	PA2G4	Ebp1	§158	proliferation-associated protein 2G4	Q9UQ80	http://www.phosphosite.org/proteinAction.do?id=9465&showAllSites=true	LVK*PGNQNTQVTEAWNK	3	681.02	2	39.0392	208574	162549	403856	357579
4.58726	2.77786e+06	A	17.54	IFI16	IFI16	143	gamma-interferon-inducible protein 16 isoform 1	Q16666	http://www.phosphosite.org/proteinAction.do?id=2994&showAllSites=true	GSK*VSEEQTQPPSPAGAGMSTAMGR	3	859.067	4	38.9818	63847.4	81927.3	312709	355996
3.53189	5.18456e+06	A	17.5544	ARPC1B	ARPC1B	§110	actin-related protein 2/3 complex subunit 1B	O15143	http://www.phosphosite.org/proteinAction.do?id=18726&showAllSites=true	WAPNENK*FAVGSGSR	3	578.617	4	41.6807	186545	239419	685397	819061
1.98094	1.87032e+06	A	17.5592	POLD1	POLD1	§897	DNA polymerase delta catalytic subunit	P28340	http://www.phosphosite.org/proteinAction.do?id=17074&showAllSites=true	AASDYAGK*QAHVELAER	3	643.985	3	32.8876	136476	157849	255325	327717
-2.43467	1.96163e+07	A	17.5842	GNAS; GNAS; GNAS; GNAS; GNAS	G-alpha-s; G-alpha-s iso2; G-alpha-s iso3; G-alpha-s iso4; G-alpha-s iso5	§338; §324; §323; §981; §967	protein ALEX GNASL	P63092; P63092-2; P63092-3; Q5JWF2; Q5JWF2-2	http://www.phosphosite.org/proteinAction.do?id=1834&showAllSites=true	AK*YFIRDEFLR	3	524.616	13	50.8244	6.56185e+06	8.42534e+06	2.97708e+06	3.17866e+06
2.08214	620345	A	17.5892	KIAA1033	KIAA1033	§1089	WASH complex subunit 7	Q2M389	http://www.phosphosite.org/proteinAction.do?id=16241&showAllSites=true	AVAK*QQNVQSASQDEK	3	615.641	5	17.531	222613	230907	440279	504011
-1.03475	1.26454e+07	A	17.5939	PCNXL3	PCNXL3	§1935	pecanex-like protein 3	Q9H6A9	http://www.phosphosite.org/proteinAction.do?id=12072&showAllSites=true	TSRPPGPGLLSSEGPSGK*WSLGGR	4	624.325	15	53.1749	1.18769e+07	1.34138e+07	1.28279e+07	1.16135e+07
2.49728	4.65749e+07	A	17.6275	ARIH1	ARIH1	§316	E3 ubiquitin-protein ligase ARIH1	Q9Y4X5	http://www.phosphosite.org/proteinAction.do?id=24088&showAllSites=true	QFCFNCGENWHDPVK*CK	4	585.749	10	49.5999	1.746e+07	1.98405e+07	5.23803e+07	4.07695e+07
2.49728	4.65749e+07	A	17.6275	ARIH1	ARIH1	318	E3 ubiquitin-protein ligase ARIH1	Q9Y4X5	http://www.phosphosite.org/proteinAction.do?id=24088&showAllSites=true	QFCFNCGENWHDPVKCK*	4	585.749	3	49.5999	1.746e+07	1.98405e+07	5.23803e+07	4.07695e+07
1.49875	3.91482e+06	A	17.6529	TXNRD1; TXNRD1	TRXR1; TRXR1 iso3	607; 556	thioredoxin reductase 1, cytoplasmic isoform 3	Q16881; Q16881-3	http://www.phosphosite.org/proteinAction.do?id=4185&showAllSites=true	VVGFHVLGPNAGEVTQGFAAALK*CGLTKK	5	617.535	4	76.4169	388649	302390	545940	489758
2.40311	260176	A	17.6627	MTMR6	MTMR6	§253	myotubularin-related protein 6	Q9Y217	http://www.phosphosite.org/proteinAction.do?id=6945&showAllSites=true	AAGK*GYENEDNYSNIR	3	638.957	2	32.1237	30861.8	24358.8	74637.4	58063.8
1.47995	696719	A	17.6636	POLR1D	POLR1D	§15	DNA-directed RNA polymerases I and III subunit RPAC2 isoform 3	Q9Y2S0	http://www.phosphosite.org/proteinAction.do?id=5321900&showAllSites=true	KISGLK*TSMAEGER	3	540.951	2	29.2285	238556	295871	374040	416883
3.7245	1.71433e+06	A	17.6683	TMEM33	TMEM33	221	transmembrane protein 33	P57088	http://www.phosphosite.org/proteinAction.do?id=984860&showAllSites=true	IVVEHIIM#K*PACPLFVR	3	718.064	1	56.6395	517788	402778	1.86581e+06	1.56284e+06
3.67774	2.66374e+06	A	17.6774	CAP1	CAP1	§412	adenylyl cyclase-associated protein 1	Q01518	http://www.phosphosite.org/proteinAction.do?id=5641&showAllSites=true	VPTISINK*TDGCHAYLSK	3	706.693	4	43.3572	639622	808954	2.33078e+06	2.99671e+06
3.17209	1.55488e+06	A	17.6835	HSPH1	HSP105	356	heat shock protein 105 kDa	Q92598	http://www.phosphosite.org/proteinAction.do?id=2297&showAllSites=true	IAK*FFGK	2	462.769	7	36.6156	115264	114885	319383	410670
2.16495	1.02963e+07	A	17.6864	TKT	TKT	§241	transketolase	P29401	http://www.phosphosite.org/proteinAction.do?id=4144&showAllSites=true	HQPTAIIAK*TFK	3	490.281	5	37.1906	577240	742258	1.2606e+06	1.59605e+06
6.70838	9.32855e+06	A	17.6866	TUBA1B; TUBA4A	TUBA1B; TUBA4A	§352, §370; §352, §370	tubulin alpha-1B chain	P68363; P68366	http://www.phosphosite.org/proteinAction.do?id=7572&showAllSites=true	SIQFVDWCPTGFK*VGINYQPPTVVPGGDLAK*VQR	4	1001.26	6	77.989	440073	510133	3.58577e+06	2.78857e+06
3.43154	2.69051e+06	A	17.6911	RPS2	RPS2	§263	40S ribosomal protein S2	P15880	http://www.phosphosite.org/proteinAction.do?id=8629&showAllSites=true	ETVFTK*SPYQEFTDHLVK	3	761.715	5	62.2763	532834	414347	1.56827e+06	1.68201e+06
1.39304	6.8502e+06	A	17.6921	MARS	MARS	§204	methionyl-tRNA synthetase, cytoplasmic	P56192	http://www.phosphosite.org/proteinAction.do?id=18927&showAllSites=true	QQGVLALRPYLQK*QPQPSPAEGR	4	669.615	5	49.9813	875227	1.12553e+06	1.46912e+06	1.31801e+06
1.44464	415913	A	17.6948	ACTL6A; ACTL6B	BAF53A; BAF53B	§371; §368	actin-like protein 6A isoform 1	O96019; O94805	http://www.phosphosite.org/proteinAction.do?id=17311&showAllSites=true	ELSQK*TPPSMR	2	694.354	2	27.535	59129.2	76041.9	108836	86437.8
2.23925	1.10998e+07	A	17.6984	PCBP1; PCBP2; PCBP2; PCBP2; PCBP3	hnRNP E1; hnRNP E2; hnRNP E2 iso4; hnRNP E2 iso5; PCBP3	§23; §23; §23; §23; §55	poly(rC)-binding protein 1	Q15365; Q15366; Q15366-4; Q15366-5; P57721	http://www.phosphosite.org/proteinAction.do?id=5905&showAllSites=true	LLMHGK*EVGSIIGK	3	532.636	14	42.6431	620905	798543	1.62801e+06	1.55049e+06
-1.14461	1.32604e+06	A	17.6999	NUP133	NUP133	135	nuclear pore complex protein Nup133	Q8WUM0	http://www.phosphosite.org/proteinAction.do?id=10146&showAllSites=true	IALSPITK*LSVCK	3	515.301	2	54.6267	436022	408147	414909	322604
2.7786	576409	A	17.7261	HPRT1	HPRT1	213	hypoxanthine-guanine phosphoribosyltransferase	P00492	http://www.phosphosite.org/proteinAction.do?id=2473283&showAllSites=true	DLNHVCVISETGK*AK	3	595.637	2	35.2812	71960.5	57764.1	170486	189968
4.03997	1.47679e+06	A	17.8191	NONO	NONO	68	non-POU domain-containing octamer-binding protein isoform 1	Q15233	http://www.phosphosite.org/proteinAction.do?id=8562&showAllSites=true	KPGEK*TFTQR	3	435.902	6	17.1647	266562	235292	886008	1.14147e+06
2.45105	2.08233e+06	A	17.8199	TXNRD1; TXNRD1	TRXR1; TRXR1 iso3	§458; §407	thioredoxin reductase 1, cytoplasmic isoform 3	Q16881; Q16881-3	http://www.phosphosite.org/proteinAction.do?id=4185&showAllSites=true	KIGLETVGVK*INEK	3	547.989	2	43.7216	132314	102701	299772	276262
3.70087	491278	A	17.8263	ACSL3	ACSL3	392	long-chain-fatty-acid--CoA ligase 3	O95573	http://www.phosphosite.org/proteinAction.do?id=5784&showAllSites=true	IYK*NVMNK	3	375.202	3	24.7501	66888.9	51913.7	217481	222191
4.76375	345235	A	17.8334	FKBP8	FKBP8	366	peptidyl-prolyl cis-trans isomerase FKBP8	Q14318	http://www.phosphosite.org/proteinAction.do?id=6121&showAllSites=true	K*MLGNPSR	2	508.769	2	18.7299	73762.9	66620.4	292211	376541
1.57504	1.48415e+06	A	17.8336	ZC3H7A	ZC3H7A	507	zinc finger CCCH domain-containing protein 7A	Q8IWR0	http://www.phosphosite.org/proteinAction.do?id=4477&showAllSites=true	TNYEGPYYICK*DVAAEEECR	3	861.037	2	55.2597	28550.5	28435.4	39218.3	50536.6
1.23669	1.11715e+06	A	17.8379	TNPO3	IPO3	877	transportin-3 isoform 2	Q9Y5L0	http://www.phosphosite.org/proteinAction.do?id=10745&showAllSites=true	WLENSLK*GLPK	3	466.93	2	52.577	212816	165143	219247	248169
2.51084	8.86405e+06	A	17.8491	PSMA5	PSMA5	§187	proteasome subunit alpha type-5 isoform 2	P28066	http://www.phosphosite.org/proteinAction.do?id=5819&showAllSites=true	AIGSASEGAQSSLQEVYHK*SMTLK	4	659.83	2	57.7042	656899	688295	1.90193e+06	1.47564e+06
5.32001	269955	A	17.856	GDI2; GDI2	GDI2; GDI2 iso2	438; 393	rab GDP dissociation inhibitor beta isoform 2	P50395; NP_001108628	http://www.phosphosite.org/proteinAction.do?id=6514&showAllSites=true	KK*NDIYGED	2	598.283	2	20.4187	49286.9	52199.6	235870	304039
2.06045	1.3817e+06	A	17.8746	YBX1	YB-1	§304	nuclease-sensitive element-binding protein 1	P67809	http://www.phosphosite.org/proteinAction.do?id=2629&showAllSites=true	ETK*AADPPAENSSAPEAEQGGAE	3	790.682	6	26.6213	697432	643732	1.44586e+06	1.31754e+06
3.51665	7.58467e+07	A	17.8831	TUBA1A; TUBA1B; TUBA3D; TUBA3E; TUBA4A	TUBA1A; TUBA1B; TUBA3D; TUBA3E; TUBA4A	§280; §280; §280; §280; §280	tubulin alpha-1A chain	Q71U36; P68363; Q13748; Q6PEY2; P68366	http://www.phosphosite.org/proteinAction.do?id=6833805&showAllSites=true	IHFPLATYAPVISAEK*AYHEQLSVAEITNACFEPANQM#VK	5	924.461	10	80.3627	1.88737e+07	1.94034e+07	7.58144e+07	5.87929e+07
2.17655	1.85259e+06	A	17.9141	RPL19	RPL19	§195	60S ribosomal protein L19	P84098	http://www.phosphosite.org/proteinAction.do?id=9226&showAllSites=true	TLSKEEETK*K	2	653.846	6	12.8209	743339	958974	1.69869e+06	2.00648e+06
6.69029	4.55191e+06	A	17.9227	PGAM5; PGAM5	PGAM5; PGAM5 iso3	§88; §88	serine/threonine-protein phosphatase PGAM5, mitochondrial isoform 1	Q96HS1; NP_001164015	http://www.phosphosite.org/proteinAction.do?id=22267&showAllSites=true	NVESGEEELASK*LDHYK	4	516.249	2	55.1867	594149	766600	4.82464e+06	4.27917e+06
2.54761	556807	H	17.9405	FHL3	FHL3	§167	four and a half LIM domains protein 3	Q13643	http://www.phosphosite.org/proteinAction.do?id=11389400&showAllSites=true	CSK*TLTQGGVTYR	3	528.932	7	29.3893	246287	190834	584542	529071
2.71798	1.79549e+06	A	17.9446	NUFIP2	82-FIP	90	nuclear fragile X mental retardation-interacting protein 2	Q7Z417	http://www.phosphosite.org/proteinAction.do?id=5440&showAllSites=true	K*KTGYGELNGNAGER	3	569.952	7	21.39	576775	744418	1.69483e+06	1.89614e+06
2.30093	3.41206e+06	A	17.9446	ADH5	ADH5	§107	alcohol dehydrogenase class-3	P11766	http://www.phosphosite.org/proteinAction.do?id=16616&showAllSites=true	FCLNPK*TNLCQK	3	546.269	2	42.9335	401974	470799	954345	1.05385e+06
1.23351	1.89772e+06	A	17.9571	RPS3	RPS3	§227	40S ribosomal protein S3	P23396	http://www.phosphosite.org/proteinAction.do?id=5815&showAllSites=true	DEILPTTPISEQK*GGKPEPPAMPQPVPTA	3	1047.2	8	58.9136	450856	582004	576609	697437
-1.02544	2.29008e+06	A	17.9687	SNTB2; SNTB2	SNTB2; SNTB2 iso2	144; 144	beta-2-syntrophin	Q13425; Q13425-2	http://www.phosphosite.org/proteinAction.do?id=17325&showAllSites=true	M#PILISK*IFPGLAADQSR	3	696.382	2	77.4393	749269	580333	652048	644573
-2.30732	3.05594e+09	A	17.9807	HIST1H2BA; HIST1H2BB; HIST1H2BC; HIST1H2BD; HIST1H2BH; HIST1H2BL; HIST1H2BM; HIST1H2BN; HIST1H2BO; HIST2H2BE; HIST2H2BF; HIST3H2BB	H2B1A; H2B; H2B1C; H2B1D; H2B1H; H2B1L; H2B1M; H2B1N; H2BFH; H2B2E; H2B2F; HIST3H2BB	§122; §121; §121; §121; §121; §121; §121; §121; §121; §121; §121; §121	histone H2B type 1-A	Q96A08; P33778; P62807; P58876; Q93079; Q99880; Q99879; Q99877; P23527; Q16778; Q5QNW6; Q8N257	http://www.phosphosite.org/proteinAction.do?id=15480&showAllSites=true	AVTK*YTSSK	2	549.793	88	15.1493	3.44448e+09	2.6674e+09	1.45639e+09	1.19251e+09
-2.30732	3.05594e+09	A	17.9807	HIST1H2BA; HIST1H2BB; HIST1H2BC; HIST1H2BD; HIST1H2BH; HIST1H2BL; HIST1H2BM; HIST1H2BN; HIST1H2BO; HIST2H2BE; HIST2H2BF; HIST3H2BB	H2B1A; H2B; H2B1C; H2B1D; H2B1H; H2B1L; H2B1M; H2B1N; H2BFH; H2B2E; H2B2F; HIST3H2BB	127; §126; 126; 126; 126; 126; 126; 126; 126; 126; 126; 126	histone H2B type 1-A	Q96A08; P33778; P62807; P58876; Q93079; Q99880; Q99879; Q99877; P23527; Q16778; Q5QNW6; Q8N257	http://www.phosphosite.org/proteinAction.do?id=15480&showAllSites=true	AVTKYTSSK*	2	549.793	4	15.1493	3.44448e+09	2.6674e+09	1.45639e+09	1.19251e+09
2.77346	1.41016e+06	A	17.9951	GPRC5A	RAIG1	291	retinoic acid-induced protein 3	Q8NFJ5	http://www.phosphosite.org/proteinAction.do?id=4033&showAllSites=true	K*SYGVENR	2	533.767	4	16.9265	573145	443751	1.2761e+06	1.54421e+06
18.5147	986859	A	17.9988	CTNND1; CTNND1; CTNND1; CTNND1	CTNND1; CTNND1 iso3; CTNND1 iso4; CTNND1 iso22	§728; §728; §728; §621	catenin delta-1 isoform 1ABC	O60716; O60716-3; O60716-4; O60716-22	http://www.phosphosite.org/proteinAction.do?id=3241&showAllSites=true	VVK*AASGALR	2	543.325	6	21.2122	41173.6	48371.1	723446	934448
1.99073	1.02727e+06	A	17.9998	IMPDH2	IMPDH2	§422	inosine-5-monophosphate dehydrogenase 2	P12268	http://www.phosphosite.org/proteinAction.do?id=4122&showAllSites=true	GMGSLDAMDK*HLSSQNR	3	654.304	3	40.2199	363520	348313	618353	798714
8.80602	5.24535e+06	A	18.0022	TUBB	TUBB	19	tubulin beta chain	P07437	http://www.phosphosite.org/proteinAction.do?id=2690&showAllSites=true	EIVHIQAGQCGNQIGAK*FWEVISDEHGIDPTGTYHGDSDLQLDR	5	1004.88	3	76.4663	671479	519831	5.57465e+06	4.91604e+06
2.52221	1.97807e+07	A	18.003	HSPH1	HSP105	§458	heat shock protein 105 kDa	Q92598	http://www.phosphosite.org/proteinAction.do?id=2297&showAllSites=true	RGPFELEAFYSDPQGVPYPEAK*IGR	4	735.119	10	68.6565	1.30767e+06	1.68916e+06	4.01644e+06	3.54219e+06
11.9478	3.41089e+06	A	18.0146	STAT1	STAT1	§592	signal transducer and activator of transcription 1-alpha/beta isoform alpha	P42224	http://www.phosphosite.org/proteinAction.do?id=1048&showAllSites=true	ALLK*DQQPGTFLLR	3	571.993	2	57.2839	301592	269373	3.84538e+06	2.97641e+06
3.824	861788	A	18.0288	CLINT1; CLINT1	ENTH; ENTH iso2	§183; §165	clathrin interactor 1 isoform 1	Q14677; Q14677-2	http://www.phosphosite.org/proteinAction.do?id=10598&showAllSites=true	SK*WDEEWDKNK	3	526.911	3	36.4971	192015	248125	921013	762082
1.29148	1.32973e+06	A	18.0297	RABGGTA	RABGGTA	§38	geranylgeranyl transferase type-2 subunit alpha	Q92696	http://www.phosphosite.org/proteinAction.do?id=3619661&showAllSites=true	LYQSATQAVFQK*R	3	551.962	2	41.3499	369422	316644	386539	499500
-1.21223	3.57978e+06	A	18.0347	TMPO; TMPO	TMPO; TMPO iso2	§346; §237	thymopoietin isoform beta	P42167; P42167-2	http://www.phosphosite.org/proteinAction.do?id=5144&showAllSites=true	DILK*EM#FPYEASTPTGISASCR	3	868.409	7	59.0259	3.61864e+06	3.54092e+06	2.71086e+06	3.19523e+06
58.8997	4.12065e+07	A	18.0472	TUBA1A; TUBA1B; TUBA1C; TUBA3D; TUBA3E	TUBA1A; TUBA1B; TUBA1C; TUBA3D; TUBA3E	§60; §60; §60; §60; §60	tubulin alpha-1A chain	Q71U36; P68363; Q9BQE3; Q13748; Q6PEY2	http://www.phosphosite.org/proteinAction.do?id=6833805&showAllSites=true	TIGGGDDSFNTFFSETGAGK*HVPR	4	653.56	8	60.0074	754456	583692	4.02712e+07	3.85454e+07
3.41795	314351	A	18.051	PFDN2	PFDN2	§136	prefoldin subunit 2	Q9UHV9	http://www.phosphosite.org/proteinAction.do?id=4320902&showAllSites=true	LMGEDEKPAAK*ENSEGAGAK	3	716.008	2	22.806	85159.6	98781.4	274227	354475
12.9463	9.96657e+07	A	18.0571	TUBA1A; TUBA1B; TUBA1C; TUBA3D; TUBA3E	TUBA1A; TUBA1B; TUBA1C; TUBA3D; TUBA3E	§336; §336; §336; §336; §336	tubulin alpha-1A chain	Q71U36; P68363; Q9BQE3; Q13748; Q6PEY2	http://www.phosphosite.org/proteinAction.do?id=6833805&showAllSites=true	DVNAAIATIK*TKR	3	505.627	33	42.0307	3.75145e+06	4.2018e+06	4.67477e+07	5.62176e+07
2.56533	860158	A	18.062	SOLH	SOLH	§293	calpain-15	O75808	http://www.phosphosite.org/proteinAction.do?id=5126570&showAllSites=true	LAELLSGK*R	3	367.552	2	35.4086	320181	350420	750301	970016
-2.17922	2.57227e+06	A	18.0648	MYO1B	MYO1B	§986	myosin-Ib isoform 1	O43795	http://www.phosphosite.org/proteinAction.do?id=9973&showAllSites=true	LKDAIEEK*IIIAEVVNKINR	4	606.356	6	71.1061	2.4767e+06	2.66783e+06	1.33114e+06	1.02959e+06
4.02507	2.05815e+06	A	18.0878	PPID	PPID	§341	peptidyl-prolyl cis-trans isomerase D	Q08752	http://www.phosphosite.org/proteinAction.do?id=20977&showAllSites=true	AQGIAPEDK*AIQAELLK	3	637.018	2	55.2597	225354	291454	974691	1.1055e+06
4.55327	1.19224e+06	A	18.1093	HGS	Hrs	§207	hepatocyte growth factor-regulated tyrosine kinase substrate	O14964	http://www.phosphosite.org/proteinAction.do?id=3904&showAllSites=true	FGIEK*EVR	2	546.296	3	34.0691	261740	261945	1.03957e+06	1.34491e+06
-1.50827	804678	A	18.1115	ARIH2	ARIH2	259	E3 ubiquitin-protein ligase ARIH2	O95376	http://www.phosphosite.org/proteinAction.do?id=14226&showAllSites=true	CNEVFCFK*CR	3	511.885	2	44.0934	791669	817686	601837	465186
1.31987	1.39486e+06	A	18.1222	XRCC5	Ku80	§144	X-ray repair cross-complementing protein 5	P13010	http://www.phosphosite.org/proteinAction.do?id=2076&showAllSites=true	FSK*SQLDIIIHSLKK	4	468.524	2	60.3961	360845	299123	491346	379724
4.80886	1.16016e+06	A	18.155	HELZ2	PRIC285	761	peroxisomal proliferator-activated receptor A-interacting complex 285 kDa protein isoform 1	Q9BYK8	http://www.phosphosite.org/proteinAction.do?id=5962&showAllSites=true	HFYVAK*GNPIHAR	4	406.718	4	29.9629	257570	224941	1.10416e+06	1.21617e+06
2.56672	1.28935e+06	A	18.1999	SKP1	SKP1A	§142	S-phase kinase-associated protein 1 isoform a	P63208	http://www.phosphosite.org/proteinAction.do?id=14765&showAllSites=true	TFNIK*NDFTEEEEAQVR	3	728.678	3	56.1125	474711	529957	1.43634e+06	1.14237e+06
2.92584	551791	A	18.2114	UBE2V2	UBE2V2	§72	ubiquitin-conjugating enzyme E2 variant 2	Q15819	http://www.phosphosite.org/proteinAction.do?id=18458&showAllSites=true	VECGPK*YPEAPPSVR	3	600.63	1	35.7754	164306	212878	564794	538788
2.82956	2.58589e+06	A	18.2118	RARS	RARS	§557	arginyl-tRNA synthetase, cytoplasmic	P54136	http://www.phosphosite.org/proteinAction.do?id=8094&showAllSites=true	LANIDEEMLQK*AAR	3	572.63	2	51.9774	140864	182507	510559	404438
5.81461	133733	H	18.2219	ILK	ILK	§209	integrin-linked protein kinase	Q13418	http://www.phosphosite.org/proteinAction.do?id=607&showAllSites=true	LNENHSGELWK*GR	3	551.941	3	31.2	9550	12375	70550.4	56934.9
1.85344	1.31834e+06	A	18.2223	RAB3GAP2	RAB3GAP2	§913	rab3 GTPase-activating protein non-catalytic subunit	Q9H2M9	http://www.phosphosite.org/proteinAction.do?id=19574&showAllSites=true	GNTQTSK*VSSLQAEPLPR	3	676.355	2	40.4403	427478	354104	714530	734086
2.10534	806725	A	18.2317	HSPH1	HSP105	249	heat shock protein 105 kDa	Q92598	http://www.phosphosite.org/proteinAction.do?id=2297&showAllSites=true	LVEHFCAEFK*TK	3	541.605	3	40.0517	102453	79053.2	170347	211785
1.00037	398594	A	18.241	WLS; WLS	GPR177; GPR177 iso2	§419; §417	protein wntless homolog isoform 2	Q5T9L3; Q5T9L3-2	http://www.phosphosite.org/proteinAction.do?id=4150206&showAllSites=true	QSSLPAMSK*VR	3	439.903	4	34.5857	162771	125579	156187	132272
3.16935	5.62286e+06	A	18.2509	RPL15	RPL15	§140	60S ribosomal protein L15	P61313	http://www.phosphosite.org/proteinAction.do?id=10347&showAllSites=true	FFEVILIDPFHK*AIR	3	653.7	19	78.1187	1.9441e+06	1.60417e+06	5.64949e+06	5.59624e+06
-3.74659	1.49601e+06	A	18.2542	CLTC	CLTC	§1443	clathrin heavy chain 1	Q00610	http://www.phosphosite.org/proteinAction.do?id=946&showAllSites=true	VK*QLPLVKPYLR	3	523.328	7	47.0656	1.22557e+06	1.45909e+06	312035	404526
1.70879	470213	A	18.2545	KIF2C	KIF2C	§365	kinesin-like protein KIF2C	Q99661	http://www.phosphosite.org/proteinAction.do?id=4764&showAllSites=true	THTMGGDLSGK*AQNASK	3	606.292	2	24.4524	160449	147329	275864	250063
7.77916	3.69368e+06	A	18.2558	KRT18	K18	§131	keratin, type I cytoskeletal 18	P05783	http://www.phosphosite.org/proteinAction.do?id=944&showAllSites=true	DWSHYFK*IIEDLR	3	612.641	6	82.5691	536111	413525	4.04228e+06	3.34509e+06
2.45092	5.41263e+06	A	18.2666	SND1	SND1	§886	staphylococcal nuclease domain-containing protein 1	Q7KZF4	http://www.phosphosite.org/proteinAction.do?id=2643&showAllSites=true	VITEYLNAQESAK*SAR	3	631.994	7	42.0307	669257	672822	1.52087e+06	1.76847e+06
-1.0263	1.25497e+06	A	18.2786	RPLP0	RPLP0	50	60S acidic ribosomal protein P0	P05388	http://www.phosphosite.org/proteinAction.do?id=4111&showAllSites=true	GK*AVVLMGK	2	508.8	4	29.7255	1.19613e+06	1.31381e+06	1.14231e+06	1.3033e+06
-1.07725	65830.5	H	18.3016	AHCYL1; AHCYL2	AHCYL1; AHCYL2	270; 351	putative adenosylhomocysteinase 2 isoform b	O43865; Q96HN2	http://www.phosphosite.org/proteinAction.do?id=8318&showAllSites=true	AGK*LCVPAMNVNDSVTK	3	639.989	4	47.5	21900	19305	21600	16650
1.77905	1.04745e+06	A	18.3263	SERPINE2	SERPINE2	105	glia-derived nexin isoform b precursor	P07093	http://www.phosphosite.org/proteinAction.do?id=18710&showAllSites=true	NK*DIVTVANAVFVK	3	544.642	2	59.7454	253845	329429	493883	543788
1.34053	532242	A	18.3352	DIMT1	Dimt1	201	probable dimethyladenosine transferase	Q9UNQ2	http://www.phosphosite.org/proteinAction.do?id=5158896&showAllSites=true	NNFRPPPK*VESSVVR	3	613.999	2	35.8307	83304	108122	129725	126888
11.701	2.50185e+06	A	18.341	IFIT1	IFIT1	199	interferon-induced protein with tetratricopeptide repeats 1 isoform 2	P09914	http://www.phosphosite.org/proteinAction.do?id=3724152&showAllSites=true	NHK*PFSLLPLR	3	479.277	2	51.9774	236476	191153	2.54966e+06	2.45404e+06
2.02979	2.85947e+06	A	18.3529	PRDX1	NKEF-A	§93	peroxiredoxin-1	Q06830	http://www.phosphosite.org/proteinAction.do?id=2615&showAllSites=true	K*QGGLGPMNIPLVSDPKR	4	506.029	3	53.0592	590457	766564	1.47283e+06	1.28164e+06
1.643	357449	A	18.3712	RUNX1; RUNX1; RUNX1	AML1; AML1 iso2; AML1 iso8	125; 125; 152	runt-related transcription factor 1 isoform AML1b	Q01196; Q01196-2; Q01196-8	http://www.phosphosite.org/proteinAction.do?id=5862&showAllSites=true	NATAAMK*NQVAR	2	694.857	3	24.0751	90691.3	107550	141700	184011
2.34306	6.97872e+06	A	18.3795	ENO1	ENO1	§28	c-myc promoter-binding protein-1 isoform MBP-1	P06733	http://www.phosphosite.org/proteinAction.do?id=2610&showAllSites=true	GNPTVEVDLFTSK*GLFR	3	665.35	5	72.5331	1.73904e+06	1.33901e+06	3.68977e+06	3.52229e+06
1.0294	366505	A	18.3921	USP22	USP22	394	ubiquitin carboxyl-terminal hydrolase 22	Q9UPT9	http://www.phosphosite.org/proteinAction.do?id=16208&showAllSites=true	CSGCHSYQESTK*QLTMK	3	720.315	1	29.5419	32989.7	25396.5	30227.4	29875.5
-1.3841	1.7668e+06	A	18.4194	PSMB5; PSMB5	PSMB5; PSMB5 iso2	140; 140	proteasome subunit beta type-5 isoform 2	P28074; P28074-2	http://www.phosphosite.org/proteinAction.do?id=8939&showAllSites=true	ISVAAASK*LLANMVYQYK	3	695.379	2	87.0711	150050	159070	120816	102521
1.7345	1.57392e+06	A	18.4249	PMPCA	PMPCA	§232	mitochondrial-processing peptidase subunit alpha precursor	Q10713	http://www.phosphosite.org/proteinAction.do?id=9613&showAllSites=true	FCPTENVAK*INR	3	521.596	4	37.5451	408883	520190	700763	910712
1.78954	4.643e+06	A	18.4468	SND1	SND1	§641	staphylococcal nuclease domain-containing protein 1	Q7KZF4	http://www.phosphosite.org/proteinAction.do?id=2643&showAllSites=true	SSYYK*SLLSAEEAAK	3	587.628	4	53.3462	1.00128e+06	982712	2.00677e+06	1.54366e+06
2.81111	1.22251e+06	A	18.4607	MIB1	MIB1	§222	E3 ubiquitin-protein ligase MIB1	Q86YT6	http://www.phosphosite.org/proteinAction.do?id=8949&showAllSites=true	CVQDAK*GGSFYR	3	501.233	4	29.2878	491653	378116	1.27127e+06	1.17375e+06
4.08558	67857.3	H	18.4642	XPO1	exportin 1	§190	exportin-1	O14980	http://www.phosphosite.org/proteinAction.do?id=6151&showAllSites=true	LLSEEVFDFSSGQITQVK*SK	3	786.072	2	68.7074	15200	18018	58997.8	76716.9
1.23818	2.82597e+06	A	18.4662	IPO5	KPNB3	963	importin-5	O00410	http://www.phosphosite.org/proteinAction.do?id=6939&showAllSites=true	TK*ENVNATENCISAVGK	3	650.318	4	34.3565	353937	272182	347926	427320
3.09906	1.13974e+06	A	18.4743	RDX	radixin	§526	radixin	P35241	http://www.phosphosite.org/proteinAction.do?id=1037&showAllSites=true	K*QLQALSSELAQAR	3	552.972	2	47.0656	319726	415811	1.15927e+06	1.12021e+06
1.63015	2.68568e+06	A	18.5011	IPO5	KPNB3	978	importin-5	O00410	http://www.phosphosite.org/proteinAction.do?id=6939&showAllSites=true	TKENVNATENCISAVGK*IMK	4	581.045	7	49.274	65669.3	85437.5	130548	115778
-1.04581	4.40159e+06	A	18.5268	ALDOA	ALDOA	§230	fructose-bisphosphate aldolase A	P04075	http://www.phosphosite.org/proteinAction.do?id=4109&showAllSites=true	ALSDHHIYLEGTLLK*PNMVTPGHACTQK	5	649.93	10	52.5243	328087	315153	267245	347821
-1.12627	3.57567e+07	A	18.5315	ALDOA	ALDOA	§42	fructose-bisphosphate aldolase A	P04075	http://www.phosphosite.org/proteinAction.do?id=4109&showAllSites=true	GILAADESTGSIAK*R	3	534.953	17	37.8564	3.69749e+06	4.33025e+06	3.44864e+06	3.67906e+06
-2.52339	7.20411e+06	A	18.5407	HGS	Hrs	107	hepatocyte growth factor-regulated tyrosine kinase substrate	O14964	http://www.phosphosite.org/proteinAction.do?id=3904&showAllSites=true	K*ILYLIQAWAHAFRNEPK	4	578.822	5	86.3605	7.49544e+06	6.91278e+06	3.05522e+06	2.65466e+06
3.29173	785684	A	18.5425	SLFN5	SLFN5	316	schlafen family member 5	Q08AF3	http://www.phosphosite.org/proteinAction.do?id=10304301&showAllSites=true	VPSSWQVK*DNR	3	477.244	3	31.6652	256549	197073	748630	744571
2.19904	2.54713e+06	A	18.5806	EIF4G2; EIF4G2	eIF4G2; eIF4G2 iso2	41; 41	eukaryotic translation initiation factor 4 gamma 2 isoform 2	P78344; P78344-2	http://www.phosphosite.org/proteinAction.do?id=2886&showAllSites=true	TAGNSEFLGK*TPGQNAQK	3	654.661	2	32.6965	100663	131115	241128	268561
1.14451	4.61231e+06	A	18.5999	ADSS	ADSS	§419	adenylosuccinate synthetase isozyme 2	P30520	http://www.phosphosite.org/proteinAction.do?id=7991&showAllSites=true	AFK*ELPVNAQNYVR	3	588.313	5	51.006	683650	890712	906316	895554
1.70704	938983	A	18.6165	SLC20A1	SLC20A1	399	sodium-dependent phosphate transporter 1	Q8WUM9	http://www.phosphosite.org/proteinAction.do?id=10712&showAllSites=true	LHLAK*VGDCMGDSGDKPLRR	4	585.548	2	34.7602	303691	385206	551174	624803
4.18428	2.23986e+06	A	18.6242	GNL3	GNL3	299	guanine nucleotide-binding protein-like 3 isoform 1	Q9BVP2	http://www.phosphosite.org/proteinAction.do?id=16820&showAllSites=true	SM#QVVPLDK*QITIIDSPSFIVSPLNSSSALALR	3	1219.66	2	86.3039	513571	557036	2.53484e+06	1.94489e+06
2.51103	3.55109e+06	A	18.6263	YWHAE	14-3-3 epsilon	§123	14-3-3 protein epsilon	P62258	http://www.phosphosite.org/proteinAction.do?id=3578&showAllSites=true	VFYYK*MK	3	364.856	8	37.7299	1.22794e+06	1.60046e+06	3.37852e+06	3.72366e+06
5.53948	1.81549e+07	A	18.6299	PKM; PKM	PKM2; PKM2 iso2	§207; §207	pyruvate kinase isozymes M1/M2 isoform c	P14618; P14618-2	http://www.phosphosite.org/proteinAction.do?id=4126&showAllSites=true	GADFLVTEVENGGSLGSKK*	3	674.676	9	60.0074	1.86746e+06	1.43272e+06	9.56637e+06	8.71492e+06
3.1081	7.1987e+06	A	18.6345	CDK1	CDK1	§238	cyclin-dependent kinase 1 isoform 4	P06493	http://www.phosphosite.org/proteinAction.do?id=582&showAllSites=true	ALGTPNNEVWPEVESLQDYK*NTFPK	3	997.489	7	74.6277	1.29049e+06	990001	3.92264e+06	3.16537e+06
3.79895	2.099e+06	A	18.6414	LGALS1	galectin-1	§64	galectin-1	P09382	http://www.phosphosite.org/proteinAction.do?id=17445&showAllSites=true	FNAHGDANTIVCNSK*DGGAWGTEQR	4	705.569	3	42.2018	479691	625352	2.07499e+06	2.12301e+06
1.53816	239227	A	18.6429	DTL	RAMP	537	denticleless protein homolog	Q9NZJ0	http://www.phosphosite.org/proteinAction.do?id=6421&showAllSites=true	KALIPVSQK*SSQAEACSESR	3	764.053	2	30.9532	88715.4	90428.7	146015	129538
-1.34529	2.71893e+06	A	18.6531	NQO1; NQO1	NQO1; NQO1 iso3	32; 32	NAD(P)H dehydrogenase [quinone] 1 isoform a	P15559; Q3B792	http://www.phosphosite.org/proteinAction.do?id=14721&showAllSites=true	K*KGWEVVESDLYAMNFNPIISR	4	678.347	4	78.3149	1.13415e+06	957827	816059	738981
1.06488	1.77326e+06	A	18.6589	APEH	APEH	§681	acylamino-acid-releasing enzyme	P13798	http://www.phosphosite.org/proteinAction.do?id=12194&showAllSites=true	RVPFK*QGMEYYR	3	563.284	2	39.2781	511841	647552	698754	535861
3.53145	588796	A	18.6702	DUSP3	DUSP3	§53	dual specificity protein phosphatase 3	P51452	http://www.phosphosite.org/proteinAction.do?id=2082&showAllSites=true	LQK*LGITHVLNAAEGR	3	612.015	1	50.3451	144718	188740	553992	623600
2.25795	576327	A	18.6941	ORC1	ORC1L	591	origin recognition complex subunit 1 isoform 1	Q13415	http://www.phosphosite.org/proteinAction.do?id=12511&showAllSites=true	LTGQK*ATANHAAELLAK	3	617.674	2	35.4856	53548.6	69861.8	144714	133941
16.4415	3.00348e+07	A	18.7035	ACTB; ACTG1	ACTB; ACTG1	§113; §113	actin, cytoplasmic 1	P60709; P63261	http://www.phosphosite.org/proteinAction.do?id=4107&showAllSites=true	VAPEEHPVLLTEAPLNPK*ANR	4	603.078	15	48.4852	1.62329e+06	2.03024e+06	3.15328e+07	2.85367e+07
3.04833	2.59935e+06	A	18.7085	KIAA1967	DBC-1	138	p30 DBC protein	Q8N163	http://www.phosphosite.org/proteinAction.do?id=6246&showAllSites=true	SPAPPLLHVAALGQK*QGILGAQPQLIFQPHR	5	680.186	2	72.0809	916754	788671	2.49241e+06	2.70629e+06
2.03583	1.44495e+06	A	18.7119	RPS27	RPS27	§16	40S ribosomal protein S27	P42677	http://www.phosphosite.org/proteinAction.do?id=6553&showAllSites=true	DLLHPSPEEEK*R	3	521.93	3	32.4317	440932	514711	945390	1.00014e+06
1.07153	307353	A	18.7261	FAF2	ETEA	§343	FAS-associated factor 2	Q96CS3	http://www.phosphosite.org/proteinAction.do?id=8616&showAllSites=true	RRQNLQEEK*ER	3	533.948	6	12.8958	97419.6	106220	123550	94656.3
1.38043	653414	A	18.7502	HTATIP2	HTATIP2	§36	oxidoreductase HTATIP2 isoform b	Q9BUP3	http://www.phosphosite.org/proteinAction.do?id=17878&showAllSites=true	VLLK*EILEQGLFSK	3	577.673	3	81.899	460810	485874	674390	632438
-1.30349	2.47235e+06	A	18.7676	STAT3; STAT3	STAT3; STAT3 iso2	§180; §180	signal transducer and activator of transcription 3 isoform 2	P40763; P40763-2	http://www.phosphosite.org/proteinAction.do?id=1050&showAllSites=true	TLK*SQGDMQDLNGNNQSVTR	3	774.036	2	33.1282	2.80044e+06	2.14425e+06	1.71638e+06	2.07706e+06
2.64239	1.12526e+06	A	18.7728	PLAA	PLAA	§622	phospholipase A-2-activating protein	Q9Y263	http://www.phosphosite.org/proteinAction.do?id=19920&showAllSites=true	LSIK*HPSVNENFCNEK	3	677.33	3	38.8657	188585	219863	468005	611273
2.79192	7.93494e+06	A	18.7893	TUBA1A; TUBA1C; TUBA3D; TUBA3E; TUBA8	TUBA1A; TUBA1C; TUBA3D; TUBA3E; TUBA8	352, §370; 352, §370; 352, §370; 352, §370; 352, §370	tubulin alpha-1A chain	Q71U36; Q9BQE3; Q13748; Q6PEY2; Q9NY65	http://www.phosphosite.org/proteinAction.do?id=6833805&showAllSites=true	TIQFVDWCPTGFK*VGINYQPPTVVPGGDLAK*VQR	4	1004.77	8	78.3149	1.17598e+06	1.20845e+06	3.42699e+06	3.23017e+06
-1.38889	1.61465e+06	A	18.7958	EIF4G1; EIF4G1; EIF4G1	eIF4G; eIF4G iso1; eIF4G iso3	§900; §901; §860	eukaryotic translation initiation factor 4 gamma 1 isoform 6	Q04637; NP_886553; Q04637-3	http://www.phosphosite.org/proteinAction.do?id=3566&showAllSites=true	SLGNIK*FIGELFK	3	527.3	4	77.989	1.67886e+06	1.55044e+06	1.31705e+06	1.00803e+06
3.52969	362120	A	18.8086	CLUH	eIF3-X	§529	hypothetical protein LOC23277	O75153	http://www.phosphosite.org/proteinAction.do?id=5769&showAllSites=true	TSRPLK*ILR	3	399.919	2	29.5419	73359.2	85106.1	242472	316862
3.04383	1.1154e+06	A	18.824	MBNL1; MBNL2	MBNL1; MBNL2	§58; §58	muscleblind-like protein 1 isoform a	Q9NR56; Q5VZF2	http://www.phosphosite.org/proteinAction.do?id=10103&showAllSites=true	VIACFDSLK*GR	3	460.575	3	43.8511	317671	415224	1.24595e+06	984855
2.27468	1.31835e+06	A	18.8305	SSFA2	SSFA2	701	sperm-specific antigen 2 isoform 1	P28290	http://www.phosphosite.org/proteinAction.do?id=6328&showAllSites=true	AQMK*VCSLSNQR	3	512.585	4	29.6629	251763	256187	500788	654634
1.75716	138500	A	18.8328	ID1	ID1	§23	DNA-binding protein inhibitor ID-1 isoform a	P41134	http://www.phosphosite.org/proteinAction.do?id=21624&showAllSites=true	AGK*TASGAGEVVR	2	658.85	2	18.8927	42292.5	41408.9	83331.2	63745.3
-1.23405	3.59551e+06	A	18.8354	TKT	TKT	§327	transketolase	P29401	http://www.phosphosite.org/proteinAction.do?id=4144&showAllSites=true	KAYGQALAK*LGHASDR	4	450.743	7	34.0075	182440	139555	146051	114876
1.87563	1.49945e+06	A	18.8539	RAVER1; RAVER1	RAVER1; RAVER1 iso1	190; 190	ribonucleoprotein PTB-binding 1	Q8IY67-2; Q8IY67	http://www.phosphosite.org/proteinAction.do?id=6424&showAllSites=true	AK*SDLLGKPLGPR	3	489.288	3	35.4856	154603	143820	257561	302168
2.77252	7.37495e+06	A	18.8597	PRDX1	NKEF-A	§178	peroxiredoxin-1	Q06830	http://www.phosphosite.org/proteinAction.do?id=2615&showAllSites=true	LVQAFQFTDKHGEVCPAGWK*PGSDTIKPDVQK	5	740.375	5	53.6974	1.71407e+06	2.2416e+06	6.06161e+06	4.90555e+06
1.23955	6.78504e+06	A	18.861	SUMO2; SUMO3; SUMO4	SUMO2; SUMO3; SUMO4	§35; §34; §35	small ubiquitin-related modifier 2 isoform b precursor	P61956; P55854; Q6EEV6	http://www.phosphosite.org/proteinAction.do?id=9675&showAllSites=true	VAGQDGSVVQFKIK*R	4	437.247	2	38.8657	1.3676e+06	1.4019e+06	1.68286e+06	1.75008e+06
2.65944	1.01221e+06	A	18.8661	EPRS	EPRS	§1109	bifunctional aminoacyl-tRNA synthetase	P07814	http://www.phosphosite.org/proteinAction.do?id=4820&showAllSites=true	SGK*TELAEPIAIRPTSETVM#YPAYAK	4	739.13	2	52.9018	316308	383476	903943	957087
3.54273	80350.8	H	18.8712	PRKDC	DNAPK	493	DNA-dependent protein kinase catalytic subunit isoform 2	P78527	http://www.phosphosite.org/proteinAction.do?id=2072&showAllSites=true	ICSK*PVVLPK	3	418.913	3	34.1	21304	24057	69628.8	91072.8
2.97667	100030	H	18.9049	KIF20A	KIF20A	693	kinesin-like protein KIF20A	O95235	http://www.phosphosite.org/proteinAction.do?id=8945&showAllSites=true	LAASASTQQLQEVK*AK	3	596.327	2	35.4647	12735	9731.7	31776	35100
-1.57947	1.29037e+06	A	18.9124	PYGL	PYGL	§843	glycogen phosphorylase, liver form isoform 2	P06737	http://www.phosphosite.org/proteinAction.do?id=9653&showAllSites=true	ISLSNESNK*VNGN	2	745.366	4	32.6965	253196	245841	136850	179103
2.6526	2.16172e+06	A	18.9201	HSP90AB1	HSP90B	§624	heat shock protein HSP 90-beta	P08238	http://www.phosphosite.org/proteinAction.do?id=2993&showAllSites=true	K*HLEINPDHPIVETLR	4	507.027	3	43.3572	641279	839367	1.94435e+06	1.98322e+06
2.60931	1.52226e+06	A	18.943	RALYL	RALYL	48	RNA-binding Raly-like protein isoform 1	G3V129	http://www.phosphosite.org/proteinAction.do?id=3754267&showAllSites=true	VFIGNLNTAIVKK*	3	510.972	2	54.141	505252	661541	1.57528e+06	1.46925e+06
2.49515	1.08458e+06	A	18.9449	ARAP3	ARAP3	296	arf-GAP with Rho-GAP domain, ANK repeat and PH domain-containing protein 3	Q8WWN8	http://www.phosphosite.org/proteinAction.do?id=7273&showAllSites=true	LTPLLSGWLDK*LSPQGNYVFQR	3	882.806	3	89.6294	403137	466213	1.11538e+06	1.05378e+06
-1.83723	4.66236e+06	A	18.9449	EEF2	eEF-2	519	elongation factor 2	P13639	http://www.phosphosite.org/proteinAction.do?id=960&showAllSites=true	NPADLPK*LVEGLKR	3	555.321	4	54.141	728488	862604	375006	491020
4.07229	1.7962e+06	A	18.9473	HNRNPU; HNRNPU	hnRNP U; hnRNP U iso2	§551; §532	heterogeneous nuclear ribonucleoprotein U isoform b	Q00839; Q00839-2	http://www.phosphosite.org/proteinAction.do?id=4168&showAllSites=true	QMADTGK*LNTLLQR	3	568.302	7	52.0519	481075	367398	1.90029e+06	1.55494e+06
2.78792	1.34187e+06	A	18.9476	TOLLIP	TOLLIP	§96	toll-interacting protein	Q9H0E2	http://www.phosphosite.org/proteinAction.do?id=13930&showAllSites=true	LGYAVYETPTAHNGAK*NPR	4	544.025	10	35.0477	416298	374896	1.05853e+06	1.14726e+06
2.35326	338426	A	18.9513	XPO5	exportin 5	216	exportin-5	Q9HAV4	http://www.phosphosite.org/proteinAction.do?id=17621&showAllSites=true	TDTSQESK*AQANCR	3	570.588	4	14.4408	33298.9	26817.5	80213.5	61255.7
3.77198	669361	A	18.9672	RHOT2	RHOT2	230	mitochondrial Rho GTPase 2	Q8IXI1	http://www.phosphosite.org/proteinAction.do?id=1175270&showAllSites=true	SCFGHPLAPQALEDVK*TVVCR	3	833.414	5	64.1025	119591	147027	435400	570280
2.30322	462738	A	18.9809	RFC5	RFC5	§16	replication factor C subunit 5 isoform 3	P40937	http://www.phosphosite.org/proteinAction.do?id=2380622&showAllSites=true	QQEQPAATK*IR	3	461.916	3	20.8637	95612	114407	274321	209399
1.39198	386104	A	18.9905	GHITM; GHITM	GHITM; GHITM iso3	29; 29	growth hormone-inducible transmembrane protein	Q9H3K2; Q9Y6G2	http://www.phosphosite.org/proteinAction.do?id=21338602&showAllSites=true	ASPVVK*NSITK	2	629.362	2	24.2709	125561	128571	200624	153122
5.09959	374310	H	18.9955	ADSS	ADSS	§173	adenylosuccinate synthetase isozyme 2	P30520	http://www.phosphosite.org/proteinAction.do?id=7991&showAllSites=true	KGIGPVYSSK*AAR	3	483.272	8	23.3476	63541	83259	376386	372234
2.70943	1.25964e+06	A	18.9969	ARCN1	ARCN1	§44	coatomer subunit delta isoform 2	P48444	http://www.phosphosite.org/proteinAction.do?id=15091&showAllSites=true	LMNTGK*QHTFVETESVR	3	697.681	7	35.4086	230734	302341	685161	759164
1.39358	1.85349e+06	A	19.0268	PLAA	PLAA	§529	phospholipase A-2-activating protein	Q9Y263	http://www.phosphosite.org/proteinAction.do?id=19920&showAllSites=true	SAASK*TMNIYFPK	3	524.601	5	49.7692	150090	186129	265793	202754
1.40069	586198	A	19.0342	EIF3C; EIF3CL	eIF3C; eIF3CL	553; 554	eukaryotic translation initiation factor 3 subunit C	Q99613; B5ME19	http://www.phosphosite.org/proteinAction.do?id=5737&showAllSites=true	LCK*YIYAK	3	391.543	2	32.1237	64818.1	49439.9	73174.2	86865.9
3.12639	2.06671e+06	A	19.0375	MLLT11	MLLT11	41	protein AF1q	Q13015	http://www.phosphosite.org/proteinAction.do?id=14142&showAllSites=true	M#PIPELDLSELEGLGLSDTATYKVK*	3	950.488	3	82.489	689900	632205	2.34492e+06	1.7885e+06
1.39232	428332	A	19.0522	ACTR2	ARP2	§381	actin-related protein 2 isoform a	P61160	http://www.phosphosite.org/proteinAction.do?id=12585&showAllSites=true	QEYQEK*GVR	2	625.81	2	17.9174	183675	144396	197621	259158
3.36372	486430	A	19.0593	MCM6	MCM6	§205	DNA replication licensing factor MCM6	Q14566	http://www.phosphosite.org/proteinAction.do?id=8758&showAllSites=true	FVDFQK*VR	3	384.877	2	40.0517	42852	49222.8	150108	159606
2.73242	496724	A	19.0768	RAB1A	Rab1A	§191	ras-related protein Rab-1A isoform 1	P62820	http://www.phosphosite.org/proteinAction.do?id=10238&showAllSites=true	SNVK*IQSTPVK	2	657.872	4	24.1352	173005	190573	429719	563729
4.96083	2.41256e+06	A	19.0779	GARS	GARS	§318	glycyl-tRNA synthetase	P41250	http://www.phosphosite.org/proteinAction.do?id=13250&showAllSites=true	LLEFNQGK*LPFAAAQIGNSFR	3	812.433	4	77.3793	214434	277248	1.3841e+06	1.05505e+06
1.40566	1.66491e+06	A	19.0813	EIF3E	eIF3E	§387	eukaryotic translation initiation factor 3 subunit E	P60228	http://www.phosphosite.org/proteinAction.do?id=4543&showAllSites=true	IDSK*LGHVVM#GNNAVSPYQQVIEK	3	919.473	4	50.107	310696	407613	484274	525425
2.57208	456330	H	19.0838	LTN1	ZNF294	1755	E3 ubiquitin-protein ligase listerin	O94822	http://www.phosphosite.org/proteinAction.do?id=19317&showAllSites=true	WFTSSNK*STCPLCR	3	619.951	4	44.4	15568	15885.5	34992	45909
3.44461	2.39127e+06	A	19.091	EEF2	eEF-2	§275	elongation factor 2	P13639	http://www.phosphosite.org/proteinAction.do?id=960&showAllSites=true	FSK*SATSPEGK	3	418.21	12	18.7846	558196	732421	2.3556e+06	2.09008e+06
6.35286	1.51039e+06	A	19.1254	FLNA; FLNA	FLNA; FLNA iso2	§1019; §1019	filamin-A isoform 2	P21333; P21333-2	http://www.phosphosite.org/proteinAction.do?id=2546&showAllSites=true	IVGPSGAAVPCK*VEPGLGADNSVVR	3	855.115	2	50.454	205598	269903	1.46269e+06	1.5581e+06
1.22101	1.22186e+07	A	19.1317	RNH1	RNH1	195	ribonuclease inhibitor	P13489	http://www.phosphosite.org/proteinAction.do?id=8606&showAllSites=true	VLCQGLK*DSPCQLEALKLESCGVTSDNCR	4	863.657	6	56.6395	1.99925e+06	1.98225e+06	2.75957e+06	2.1019e+06
3.08413	1.93306e+06	A	19.1373	OAS3	OAS3	341	2-5-oligoadenylate synthase 3	Q9Y6K5	http://www.phosphosite.org/proteinAction.do?id=13686&showAllSites=true	GM#GDPVQSWK*GPGLPR	3	604.633	7	47.613	711592	541960	1.95062e+06	1.9155e+06
-1.03196	837952	A	19.1411	DCXR	DCXR	§17	L-xylulose reductase isoform 2	Q7Z4W1	http://www.phosphosite.org/proteinAction.do?id=13958&showAllSites=true	VLVTGAGK*GIGR	3	414.582	3	31.4933	188753	143750	159030	163175
6.11193	8.03209e+06	A	19.1468	HSPB1	HSP27	§198	heat shock protein beta-1	P04792	http://www.phosphosite.org/proteinAction.do?id=989&showAllSites=true	AQLGGPEAAK*SDETAAK	3	586.627	7	25.6149	214464	281629	1.40485e+06	1.62724e+06
8.1821	1.79451e+06	A	19.1613	NSFL1C	NSFL1C	§259	NSFL1 cofactor p47 isoform d	Q9UNZ2	http://www.phosphosite.org/proteinAction.do?id=6012&showAllSites=true	AFTGEGQK*LGSTAPQVLSTSSPAQQAENEAK	3	1082.87	3	51.006	189606	249038	1.83127e+06	1.75776e+06
-1.65279	526598	A	19.1634	CKAP2	CKAP2	§91	cytoskeleton-associated protein 2 isoform 2	Q8WWK9	http://www.phosphosite.org/proteinAction.do?id=13379&showAllSites=true	RPAESK*NNTVVGK	3	505.274	3	14.2962	597955	455241	319386	317835
3.3053	4.39223e+06	A	19.1922	ACTA1; ACTA2; ACTB; ACTBL2; ACTC1; ACTG1; ACTG2	ACTA1; ACTA2; ACTB; ACTBL2; ACTC1; ACTG1; ACTG2	§193; §193; §191; §192; §193; §191; §192	actin, alpha skeletal muscle	P68133; P62736; P60709; Q562R1; P68032; P63261; P63267	http://www.phosphosite.org/proteinAction.do?id=4106&showAllSites=true	DLTDYLM#K*ILTER	3	580.966	14	89.6294	1.41256e+06	1.24513e+06	3.79617e+06	4.9883e+06
3.45947	336942	A	19.195	RPL23	RPL23	§113	60S ribosomal protein L23	P62829	http://www.phosphosite.org/proteinAction.do?id=4137&showAllSites=true	GEMK*GSAITGPVAK	2	730.382	3	29.4813	92662.7	102131	333024	340859
-1.25548	8.45942e+06	A	19.1961	PSMB1	PSMB1	§184	proteasome subunit beta type-1 precursor	P20618	http://www.phosphosite.org/proteinAction.do?id=4132&showAllSites=true	AGGSASAM#LQPLLDNQVGFK*NMQNVEHVPLSLDR	4	942.471	15	72.1338	2.18698e+06	1.66423e+06	1.69957e+06	1.36797e+06
6.05929	1.619e+06	A	19.2113	SYNPO; SYNPO	SYNPO; SYNPO iso2	§607; §363	synaptopodin isoform B	Q8N3V7; Q8N3V7-2	http://www.phosphosite.org/proteinAction.do?id=4220&showAllSites=true	GQAVPASK*TGILEESM#AR	3	659.002	5	40.5511	260095	274292	1.6713e+06	1.56671e+06
4.30588	293452	A	19.2575	TRAFD1	FLN29	§129	TRAF-type zinc finger domain-containing protein 1	O14545	http://www.phosphosite.org/proteinAction.do?id=2907&showAllSites=true	DLK*THPEVCGR	2	713.349	5	23.4765	61218	75084.8	253492	333411
5.68956	1.33941e+06	A	19.2754	SFXN1	SFXN1	49	sideroflexin-1	Q9H9B4	http://www.phosphosite.org/proteinAction.do?id=14292&showAllSites=true	K*IVHDYR	2	522.783	3	16.3489	227409	243420	1.52196e+06	1.15685e+06
7.59377	2.43577e+06	A	19.2775	TOM1L2	TOM1L2	§447	TOM1-like protein 2 isoform 1	Q6ZVM7	http://www.phosphosite.org/proteinAction.do?id=3494&showAllSites=true	TDLK*GDDLEEGVTSEEFDKFLEER	4	729.591	3	70.5642	277035	364482	2.75636e+06	2.11517e+06
3.85842	1.08639e+06	A	19.2945	CAV1	caveolin-1	§39	caveolin-1 isoform beta	Q03135	http://www.phosphosite.org/proteinAction.do?id=935&showAllSites=true	AMADELSEK*QVYDAHTK	3	683.99	8	38.332	262825	300300	1.00725e+06	1.16552e+06
1.31438	1.32792e+06	A	19.3022	SLC38A2	SLC38A2	§59	sodium-coupled neutral amino acid transporter 2	Q96QD8	http://www.phosphosite.org/proteinAction.do?id=7181&showAllSites=true	SHYADVDPENQNFLLESNLGK*K	3	878.093	3	54.0824	447517	588987	702425	659938
1.31438	1.32792e+06	A	19.3022	SLC38A2	SLC38A2	§60	sodium-coupled neutral amino acid transporter 2	Q96QD8	http://www.phosphosite.org/proteinAction.do?id=7181&showAllSites=true	SHYADVDPENQNFLLESNLGKK*	3	878.093	1	54.0824	447517	588987	702425	659938
3.68323	137386	H	19.3084	UBE2D3	UBE2D3	§8	ubiquitin-conjugating enzyme E2 D3 isoform 1	P61077	http://www.phosphosite.org/proteinAction.do?id=18387&showAllSites=true	INK*ELSDLAR	3	424.902	4	37.4	36047	27386.4	109440	124200
4.16382	5.48276e+06	A	19.3298	eIF2-gamma A; EIF2S3	eIF2-gamma A; eIF2-gamma	342; 342		Q2VIR3; P41091	http://www.phosphosite.org/proteinAction.do?id=21296402&showAllSites=true	IVSLFAEHNDLQYAAPGGLIGVGTK*IDPTLCR	4	885.713	3	76.6034	282145	266661	1.29874e+06	986398
5.97513	5.32901e+06	A	19.3413	PARP10	PARP10	§916	poly [ADP-ribose] polymerase 10	Q53GL7	http://www.phosphosite.org/proteinAction.do?id=5137539&showAllSites=true	NATVYGK*GVYFAR	3	520.604	5	44.1919	951390	832340	5.16932e+06	5.48871e+06
8.59898	2.94791e+06	A	19.3625	HSPA8	HSC70	§524	heat shock cognate 71 kDa protein isoform 1	P11142	http://www.phosphosite.org/proteinAction.do?id=4119&showAllSites=true	MVQEAEK*YKAEDEKQR	3	699.341	10	22.287	297967	387676	2.5443e+06	3.35152e+06
2.17344	1.26531e+06	A	19.3769	CCDC50; CCDC50	CCDC50; CCDC50 iso2	§408; §232	coiled-coil domain-containing protein 50 short isoform	Q8IVM0-2; Q8IVM0	http://www.phosphosite.org/proteinAction.do?id=6823&showAllSites=true	K*QDPEWKPK	2	635.333	4	19.6476	661935	502403	1.3004e+06	1.23022e+06
15.8513	2.65132e+06	A	19.3875	OAS1	OAS1	314	2-5-oligoadenylate synthase 1 isoform 3	P00973	http://www.phosphosite.org/proteinAction.do?id=9216&showAllSites=true	QLTKPRPVILDPADPTGNLGGGDPK*GWR	4	768.161	2	53.0069	168617	165906	2.58276e+06	2.71987e+06
3.21123	849199	A	19.3887	CLIC1	CLIC1	§131	chloride intracellular channel protein 1	O00299	http://www.phosphosite.org/proteinAction.do?id=10540&showAllSites=true	NSNPALNDNLEK*GLLK	3	618.662	2	51.5178	228191	300702	833766	864633
2.22718	745525	A	19.4071	EIF2B3	eIF2B-gamma	165	translation initiation factor eIF-2B subunit gamma isoform 2	Q9NR50	http://www.phosphosite.org/proteinAction.do?id=14480&showAllSites=true	DFIGVDSTGK*R	2	654.831	2	36.8706	136047	179325	319932	382461
1.84082	730229	A	19.4165	CCND1	CCND1	§238	G1/S-specific cyclin-D1	P24385	http://www.phosphosite.org/proteinAction.do?id=1166&showAllSites=true	VIK*CDPDCLR	3	463.892	5	30.0231	261004	267029	476093	495916
2.78192	1.28978e+06	A	19.4277	CCRN4L	CCRN4L	80	nocturnin	Q9UK39	http://www.phosphosite.org/proteinAction.do?id=19904&showAllSites=true	LYSALAK*TLNSSAASQHPEYLVSPDPEHLEPIDPK	4	983.748	3	64.5675	192779	254180	581496	661909
-1.6118	1.41484e+06	A	19.4347	SUPT5H	SPT5	§718	transcription elongation factor SPT5 isoform a	O00267	http://www.phosphosite.org/proteinAction.do?id=6160&showAllSites=true	ISQGPYK*GYIGVVK	3	541.635	4	45.0025	1.38287e+06	1.44682e+06	956834	798779
1.36323	485961	A	19.4423	EIF4A3	DDX48	§374	eukaryotic initiation factor 4A-III	P38919	http://www.phosphosite.org/proteinAction.do?id=8023&showAllSites=true	K*GVAINFVK	3	363.885	2	41.0749	81812	107892	115566	143045
2.97426	345672	A	19.4445	SMC3	SMC3	§1059	structural maintenance of chromosomes protein 3	Q9UQE7	http://www.phosphosite.org/proteinAction.do?id=6014&showAllSites=true	K*GDVEGSQSQDEGEGSGESER	3	760.986	4	17.1086	108625	123818	328948	362397
1.96476	2.68052e+06	A	19.4722	NUP188	NUP188	§1727	nucleoporin NUP188 homolog	Q5SRE5	http://www.phosphosite.org/proteinAction.do?id=6197&showAllSites=true	STSLSK*ASPESQEPLIQLVQAFVR	3	910.487	6	96.728	633920	480479	1.10491e+06	1.08462e+06
8.06487	373713	A	19.474	PMVK	PMVK	§17	phosphomevalonate kinase	Q15126	http://www.phosphosite.org/proteinAction.do?id=5021519&showAllSites=true	LVLLFSGK*R	3	382.905	2	52.7927	21620.7	25978.1	218370	165509
2.33804	764394	A	19.4753	PSMD13; PSMD13	PSMD13; PSMD13 iso2	§174; §176	26S proteasome non-ATPase regulatory subunit 13 isoform 1	Q9UNM6; Q9UNM6-2	http://www.phosphosite.org/proteinAction.do?id=10023&showAllSites=true	YYQTIGNHASYYK*DALR	3	726.352	2	43.601	166795	126417	364058	321481
2.25715	2.14876e+07	A	19.4811	EIF4A1	eIF4A1	§369	eukaryotic initiation factor 4A-I isoform 2	P60842	http://www.phosphosite.org/proteinAction.do?id=8031&showAllSites=true	K*GVAINMVTEEDKR	3	568.63	18	35.4856	3.89538e+06	4.15094e+06	8.5087e+06	9.65305e+06
2.25715	2.14876e+07	A	19.4811	EIF4A1	eIF4A1	§381	eukaryotic initiation factor 4A-I isoform 2	P60842	http://www.phosphosite.org/proteinAction.do?id=8031&showAllSites=true	KGVAINMVTEEDK*R	3	568.63	8	35.4856	3.89538e+06	4.15094e+06	8.5087e+06	9.65305e+06
1.43563	711384	A	19.4819	SHMT2	SHMT2	§280	serine hydroxymethyltransferase, mitochondrial isoform 2 precursor	P34897	http://www.phosphosite.org/proteinAction.do?id=9647&showAllSites=true	HADIVTTTTHK*TLR	3	569.976	2	27.1115	155830	146355	187032	246795
1.49123	805777	A	19.4995	MGST1	MGST1	§60	microsomal glutathione S-transferase 1	P10620	http://www.phosphosite.org/proteinAction.do?id=15735&showAllSites=true	KVFANPEDCVAFGKGENAK*	3	732.356	2	41.1847	364303	284970	417359	550859
2.05391	447107	A	19.5343	RPP30	RPP30	183	ribonuclease P protein subunit p30 isoform a	P78346	http://www.phosphosite.org/proteinAction.do?id=18740&showAllSites=true	GK*NVIISSAAERPLEIR	3	656.373	2	47.1754	43544	32974.6	87582.8	69579.4
5.6343	1.22543e+06	A	19.5414	PLEC; PLEC; PLEC; PLEC; PLEC	plectin 1; plectin 1 iso2; plectin 1 iso4; plectin 1 iso6; plectin 1 iso9	§4609; §4499; §4472; §4476; §4458	plectin isoform 1c	Q15149; Q15149-2; Q15149-4; Q15149-6; Q15149-9	http://www.phosphosite.org/proteinAction.do?id=3507&showAllSites=true	LLEAAAQSTK*GYYSPYSVSGSGSTAGSR	3	970.469	5	49.1392	247549	187442	1.20389e+06	1.24698e+06
1.59605	1.61521e+06	A	19.5429	PSMA7	PSMA7	§204	proteasome subunit alpha type-7	O14818	http://www.phosphosite.org/proteinAction.do?id=7934&showAllSites=true	ALLEVVQSGGK*NIELAVM#R	3	719.728	2	66.8769	497158	408504	822614	622864
4.5941	7.96758e+07	A	19.5506	TUBB; TUBB2A; TUBB2B; TUBB4A; TUBB4B	TUBB; TUBB2A; TUBB2B; TUBB4; TUBB2C	§216; §216; §216; §216; §216	tubulin beta chain	P07437; Q13885; Q9BVA1; P04350; P68371	http://www.phosphosite.org/proteinAction.do?id=2690&showAllSites=true	TLK*LTTPTYGDLNHLVSATM#SGVTTCLR	4	795.906	43	73.4695	1.91827e+07	1.55035e+07	9.06905e+07	6.86611e+07
3.11266	1.16749e+06	A	19.5595	PTPN1	PTP1B	120	tyrosine-protein phosphatase non-receptor type 1	P18031	http://www.phosphosite.org/proteinAction.do?id=1134&showAllSites=true	GSLK*CAQYWPQKEEK	3	655.988	3	36.2648	110397	121930	311568	411585
1.25335	421884	A	19.5749	AKR7A2; AKR7L	AKR7A2; AKR7A4	§128; §100	aflatoxin B1 aldehyde reductase member 2	O43488; Q8NHP1	http://www.phosphosite.org/proteinAction.do?id=12489&showAllSites=true	SQLETSLK*R	3	392.551	2	26.8056	54737.1	42538	56953.2	64966.9
5.97999	1.35018e+06	A	19.5918	ARHGDIA; ARHGDIA	RhoGDI alpha; RhoGDI alpha iso3	§141; §141	rho GDP-dissociation inhibitor 1 isoform a	P52565; J3QQX2	http://www.phosphosite.org/proteinAction.do?id=5733&showAllSites=true	IDK*TDYM#VGSYGPR	3	577.938	3	39.1584	236422	215146	1.33793e+06	1.36243e+06
-1.26105	2.92142e+07	A	19.592	RAC1; RAC1	RAC1; RAC1 iso2	§147; §166	ras-related C3 botulinum toxin substrate 1 isoform Rac1	P63000; P63000-2	http://www.phosphosite.org/proteinAction.do?id=1036&showAllSites=true	KLTPITYPQGLAM#AK*EIGAVK	3	787.107	20	55.8469	2.77965e+07	3.0632e+07	2.31919e+07	2.31412e+07
4.44319	2.75527e+06	A	19.6023	BOLA2B	BOLA2B	§113	bolA-like protein 2	NP_001034271	http://www.phosphosite.org/proteinAction.do?id=10245573&showAllSites=true	FEGK*PLLQR	3	401.228	8	36.0041	202514	259812	1.05102e+06	1.00318e+06
3.20453	1.5708e+06	A	19.6036	RBCK1	RBCK1	§158	ranBP-type and C3HC4-type zinc finger-containing protein 1 isoform 1	Q9BYM8	http://www.phosphosite.org/proteinAction.do?id=6868&showAllSites=true	M#LEDLGFK*DLTLQPR	3	635.996	2	64.6146	492819	487543	1.65018e+06	1.49142e+06
3.69767	1.62052e+06	A	19.6048	FKBP1A	FKBP12	§35	peptidyl-prolyl cis-trans isomerase FKBP1A isoform a	P62942	http://www.phosphosite.org/proteinAction.do?id=19750&showAllSites=true	RGQTCVVHYTGMLEDGK*K	3	731.689	16	36.9351	417539	458968	1.75252e+06	1.48852e+06
-5.30929	1.53877e+06	A	19.6258	GSN	gelsolin	166	gelsolin isoform b	P06396	http://www.phosphosite.org/proteinAction.do?id=8708&showAllSites=true	SGLK*YKK	2	469.277	8	12.8209	1.57111e+06	1.50642e+06	249605	330046
4.93601	1.08918e+06	A	19.6272	RARS	RARS	§471	arginyl-tRNA synthetase, cytoplasmic	P54136	http://www.phosphosite.org/proteinAction.do?id=8094&showAllSites=true	LMDLLGEGLK*R	3	453.587	2	57.574	32787.1	43354.4	205455	170381
5.71284	2.93462e+06	A	19.6668	DDX39A	DDX39	§162	ATP-dependent RNA helicase DDX39A	O00148	http://www.phosphosite.org/proteinAction.do?id=8720&showAllSites=true	K*NCPHVVVGTPGR	3	512.268	5	23.5399	442252	585124	2.77034e+06	3.09889e+06
1.59286	725268	A	19.6754	SMC3	SMC3	§194	structural maintenance of chromosomes protein 3	Q9UQE7	http://www.phosphosite.org/proteinAction.do?id=6014&showAllSites=true	INELLK*YIEER	3	511.947	3	66.4022	436444	474205	624365	826172
3.04148	1.51568e+06	A	19.7123	TRIM56	TRIM56	§270	E3 ubiquitin-protein ligase TRIM56	Q9BRZ2	http://www.phosphosite.org/proteinAction.do?id=16872&showAllSites=true	ALLAQK*QEVLGQLR	3	560.997	2	53.95	57956.7	76730.2	216281	193367
1.00838	1.09992e+06	A	19.7263	HMGA1; HMGA1	HMGA1; HMGA1 iso2	18; 18	high mobility group protein HMG-I/HMG-Y isoform b	P17096; P17096-2	http://www.phosphosite.org/proteinAction.do?id=5177&showAllSites=true	SSQPLASKQEK*DGTEKR	3	668.343	4	14.2282	1.24293e+06	938636	1.05379e+06	1.14606e+06
1.42664	2.05814e+06	A	19.7473	GANAB	GANAB	§908	neutral alpha-glucosidase AB isoform 2	Q14697	http://www.phosphosite.org/proteinAction.do?id=18277&showAllSites=true	VVIIGAGKPAAVVLQTK*GSPESR	4	598.598	4	48.542	70864.9	93867.2	132030	102984
3.28804	417585	A	19.7507	CHAC1	CHAC1	§151	cation transport regulator-like protein 1 isoform b	Q9BUX1	http://www.phosphosite.org/proteinAction.do?id=3643850&showAllSites=true	ALK*YLNVR	3	364.217	2	39.5089	34887.4	26336.9	114408	86900.1
10.4302	1.04248e+06	A	19.7516	IL1B	IL1B	132	interleukin-1 beta proprotein	P01584	http://www.phosphosite.org/proteinAction.do?id=1467&showAllSites=true	DSQQK*SLVM#SGPYELK	3	647.319	1	44.3367	85988.7	113907	930066	1.15489e+06
2.21616	2.98237e+06	A	19.7616	XIAP	XIAP	§168	baculoviral IAP repeat-containing protein 4	P98170	http://www.phosphosite.org/proteinAction.do?id=4029&showAllSites=true	LK*SFQNWPDYAHLTPR	4	522.517	4	57.4946	484700	642162	1.26915e+06	1.22816e+06
1.58088	682199	A	19.7636	LDHB	LDH-B	§82	L-lactate dehydrogenase B chain	P07195	http://www.phosphosite.org/proteinAction.do?id=4112&showAllSites=true	IVADK*DYSVTANSK	3	542.277	3	29.4813	92793.2	70037.6	142322	115095
-1.53575	482462	A	19.766	H1F0	H1F0	§85	histone H1.0	P07305	http://www.phosphosite.org/proteinAction.do?id=9553&showAllSites=true	LVTTGVLKQTK*	3	434.598	3	33.0695	470890	494034	276346	351963
2.13661	1.82521e+06	A	19.767	PDCD6IP	Alix	339	programmed cell death 6-interacting protein isoform 2	Q8WUM4	http://www.phosphosite.org/proteinAction.do?id=6818&showAllSites=true	ATLVK*STPVNVPISQK	3	599.347	2	42.7586	173176	229452	476778	383481
5.75161	2.89624e+06	A	19.7731	HNRNPA0	hnRNP A0	§45	heterogeneous nuclear ribonucleoprotein A0	Q13151	http://www.phosphosite.org/proteinAction.do?id=2637&showAllSites=true	GHFEAFGTLTDCVVVVNPQTK*R	4	648.077	9	59.8055	502985	504121	3.08676e+06	2.70571e+06
2.08614	1.13517e+06	A	19.7742	RAB14	Rab14	§171	ras-related protein Rab-14	P61106	http://www.phosphosite.org/proteinAction.do?id=13128&showAllSites=true	TGENVEDAFLEAAKK*	3	579.288	10	57.3542	354869	267804	621144	677838
1.55452	1.23166e+06	A	19.7756	MAGOH; MAGOHB	MAGOH; MAGOHB	§41; §43	protein mago nashi homolog	P61326; Q96A72	http://www.phosphosite.org/proteinAction.do?id=7801&showAllSites=true	YANNSNYK*NDVMIR	3	605.953	8	38.4519	424021	561885	688994	843615
3.42328	2.93985e+06	A	19.7853	EDARADD; ENO1	EDARADD iso5; ENO1	60; §60	ectodysplasin-A receptor-associated adapter protein isoform B	L0R849; P06733	http://www.phosphosite.org/proteinAction.do?id=28762011&showAllSites=true	YMGK*GVSK	2	492.253	8	17.0432	841595	772143	2.37571e+06	3.14857e+06
1.13803	2.14332e+06	A	19.7866	RGS2	RGS2	59	regulator of G-protein signaling 2	P41220	http://www.phosphosite.org/proteinAction.do?id=16061&showAllSites=true	LSYFLQNSSTPGKPK*	3	594.312	2	44.7949	365000	275400	368711	360081
1.18341	620159	A	19.8216	DIEXF	DEF	§270	digestive organ expansion factor homolog	Q68CQ4	http://www.phosphosite.org/proteinAction.do?id=19401&showAllSites=true	TNSQFLSGPQK*SSSPFTPLQK	3	798.408	2	53.0592	245718	224182	313825	242258
-3.20949	224905	A	19.8266	CSTF1	CSTF1	326	cleavage stimulation factor subunit 1	Q05048	http://www.phosphosite.org/proteinAction.do?id=4174&showAllSites=true	YILSSGK*DSVAK	2	691.37	2	31.9514	126976	166867	52195.1	39359.5
-1.14026	837701	A	19.8297	CUEDC2	CUEDC2	§219	CUE domain-containing protein 2	Q9H467	http://www.phosphosite.org/proteinAction.do?id=5138441&showAllSites=true	SFILQK*YM#M#VDSAEDQK	3	727.006	5	52.7927	838045	837356	667167	802147
3.10822	1.93666e+06	A	19.8307	SLFN11	SLFN11	§743	schlafen family member 11	Q7Z7L1	http://www.phosphosite.org/proteinAction.do?id=3565441&showAllSites=true	YLQK*EMQVIR	3	474.591	4	40.5511	150894	121660	387070	460087
1.52055	671791	A	19.8342	PYGB	PYGB	§248	glycogen phosphorylase, brain form	P11216	http://www.phosphosite.org/proteinAction.do?id=8092&showAllSites=true	LWSAK*APNDFK	2	695.859	3	42.5841	169065	207271	245990	326245
1.23581	2.44461e+06	A	19.8403	RAC1; RAC1	RAC1; RAC1 iso2	§153; §172	ras-related C3 botulinum toxin substrate 1 isoform Rac1	P63000; P63000-2	http://www.phosphosite.org/proteinAction.do?id=1036&showAllSites=true	EIGAVK*YLECSALTQR	3	651.335	3	61.4515	852677	773055	863616	1.14548e+06
1.13649	709173	A	19.874	DDX17; DDX17; DDX5	DDX17; DDX17 iso3; DDX5	341; 262; 264	probable ATP-dependent RNA helicase DDX17 isoform 3	Q92841; Q92841-3; P17844	http://www.phosphosite.org/proteinAction.do?id=8767&showAllSites=true	K*IVDQIRPDR	2	677.384	2	27.535	69096.6	80929.7	73271.2	97232.1
6.24248	1.33361e+06	A	19.876	PTGES2	PTGES2	§141	prostaglandin E synthase 2	Q9H7Z7	http://www.phosphosite.org/proteinAction.do?id=18405&showAllSites=true	AEIK*FSSYR	3	405.544	5	37.4852	243661	183610	1.35118e+06	1.31605e+06
1.5359	2.38242e+06	A	19.879	ITPA	ITPA	§56	inosine triphosphate pyrophosphatase isoform a	Q9BY32	http://www.phosphosite.org/proteinAction.do?id=9065&showAllSites=true	KLEEVVQILGDKFPCTLVAQKIDLPEYQGEPDEISIQK*CQEAVR	5	1046.34	3	78.6823	305649	230312	426602	396584
1.47308	2.02303e+06	A	19.8896	CLTC	CLTC	§1215	clathrin heavy chain 1	Q00610	http://www.phosphosite.org/proteinAction.do?id=946&showAllSites=true	M#YDAAK*LLYNNVSNFGR	3	702.674	2	68.9686	584816	715785	823218	1.09267e+06
2.81302	1.86752e+06	A	19.9142	CCT7	CCT7	157	T-complex protein 1 subunit eta isoform b	Q99832	http://www.phosphosite.org/proteinAction.do?id=13244&showAllSites=true	KLLEK*CAMTALSSK	3	565.304	2	40.3846	142129	151848	355257	471706
1.07393	2.11556e+06	A	19.9331	CDK6	CDK6	287	cyclin-dependent kinase 6	Q00534	http://www.phosphosite.org/proteinAction.do?id=679&showAllSites=true	CLTFNPAK*R	3	407.545	2	34.646	430974	494369	426842	566909
2.53964	332016	A	19.936	MOCS3	MOCS3	§137	adenylyltransferase and sulfurtransferase MOCS3	O95396	http://www.phosphosite.org/proteinAction.do?id=1298716&showAllSites=true	QVLHGEALAGQAK*AFSAAASLR	3	770.749	1	55.9822	26701.2	21855.1	58998.4	64316.8
5.39638	3.03027e+06	A	19.9506	SSSCA1	SSSCA1	§64	Sjoegren syndrome/scleroderma autoantigen 1	O60232	http://www.phosphosite.org/proteinAction.do?id=22813&showAllSites=true	M#LGETCADCGTILLQDK*QR	3	780.365	6	47.4247	593127	529948	3.18111e+06	2.87943e+06
2.10593	169747	A	19.9536	EIF3C; EIF3CL	eIF3C; eIF3CL	742; 743	eukaryotic translation initiation factor 3 subunit C	Q99613; B5ME19	http://www.phosphosite.org/proteinAction.do?id=5737&showAllSites=true	EHVVAASK*AMK	2	642.84	2	18.2152	17974.6	19523.3	41230.3	37737.9
2.84341	2.69494e+06	A	19.955	HSPH1	HSP105	351	heat shock protein 105 kDa	Q92598	http://www.phosphosite.org/proteinAction.do?id=2297&showAllSites=true	IPAVK*ER	2	463.774	8	20.1019	310424	406249	875127	1.16267e+06
1.99525	2.16602e+06	A	19.9807	C22orf28	C22orf28	§67	tRNA-splicing ligase RtcB homolog	Q9Y3I0	http://www.phosphosite.org/proteinAction.do?id=18782&showAllSites=true	GGGVGGFLPAMK*QIGNVAALPGIVHR	4	658.364	2	77.8582	321417	421867	636755	846286
3.88565	1.73461e+06	A	20.0136	EDARADD; ENO1	EDARADD iso5; ENO1	228; §228	ectodysplasin-A receptor-associated adapter protein isoform B	L0R849; P06733	http://www.phosphosite.org/proteinAction.do?id=28762011&showAllSites=true	EGLELLK*TAIGK	3	462.605	4	60.6167	154238	133422	637964	479783
1.55573	2.09411e+06	A	20.0184	MYBBP1A	MybBP1A	498	myb-binding protein 1A isoform 1	Q9BQG0	http://www.phosphosite.org/proteinAction.do?id=6410&showAllSites=true	KPTSQIPETK*HPFSFPLENQAR	4	667.348	3	49.0165	450093	598527	749536	881833
5.26028	1.39616e+08	A	20.0216	RPS27A; UBA52; UBB; UBC; UBC; ubiquitin	RPS27A; UBA52; UBB; UBC; UBC iso18; ubiquitin	§27; §27; §27, §103, §179; §27, §103, §179, §255, §331, §407, §483, §559, §635; §27, §103; §27	ubiquitin-40S ribosomal protein S27a precursor	P62979; P62987; P0CG47; P0CG48; Q5UGI3; P62988	http://www.phosphosite.org/proteinAction.do?id=13422202&showAllSites=true	TITLEVEPSDTIENVK*AK	3	701.039	33	53.7577	2.2784e+07	3.02992e+07	1.51773e+08	1.2746e+08
5.26028	1.39616e+08	A	20.0216	RPS27A; UBA52; UBB; UBC; UBC; ubiquitin	RPS27A; UBA52; UBB; UBC; UBC iso18; ubiquitin	§29; §29; §29, §105, §181; §29, §105, §181, §257, §333, §409, §485, §561, §637; §29, §105; §29	ubiquitin-40S ribosomal protein S27a precursor	P62979; P62987; P0CG47; P0CG48; Q5UGI3; P62988	http://www.phosphosite.org/proteinAction.do?id=13422202&showAllSites=true	TITLEVEPSDTIENVKAK*	3	701.039	168	53.7577	2.2784e+07	3.02992e+07	1.51773e+08	1.2746e+08
1.54525	1.41036e+06	A	20.0396	RFWD3	RFWD3	§583	E3 ubiquitin-protein ligase RFWD3	Q6PCD5	http://www.phosphosite.org/proteinAction.do?id=9707&showAllSites=true	NTSSHVQELVAQK*AR	3	594.647	2	34.2998	386691	290704	538247	508497
6.16968	2.45014e+07	A	20.045	S100A6	S100A6	§47	protein S100-A6	P06703	http://www.phosphosite.org/proteinAction.do?id=5117746&showAllSites=true	ELTIGSK*LQDAEIAR	3	586.651	10	53.4045	3.40837e+06	4.53414e+06	2.73829e+07	2.16198e+07
3.36649	1.16674e+06	A	20.0452	PSMC6	RPT4	§48	26S protease regulatory subunit 10B	P62333	http://www.phosphosite.org/proteinAction.do?id=8084&showAllSites=true	SENDLK*ALQSVGQIVGEVLK	3	747.741	2	92.1862	395700	297452	1.30757e+06	1.02591e+06
-3.03995	369461	A	20.0584	H3F3A	H3F3A	§28, §37	histone H3.3	P84243	http://www.phosphosite.org/proteinAction.do?id=982&showAllSites=true	K*SAPSTGGVK*KPHR	3	559.976	4	13.1766	364664	374258	138773	104298
12.1761	1.51934e+07	A	20.0726	TUBB; TUBB4B	TUBB; TUBB2C	154; 154	tubulin beta chain	P07437; P68371	http://www.phosphosite.org/proteinAction.do?id=2690&showAllSites=true	EAESCDCLQGFQLTHSLGGGTGSGM#GTLLISK*IREEYPDR	5	900.823	14	69.9828	1.0707e+06	1.42491e+06	1.70553e+07	1.33314e+07
6.93072	712948	A	20.0745	FPGS	FPGS	§243	folylpolyglutamate synthase, mitochondrial isoform b	Q05932	http://www.phosphosite.org/proteinAction.do?id=17938&showAllSites=true	IAWQK*GGIFK	3	421.24	3	50.3982	45904	34492	249594	307608
1.38376	286079	A	20.0957	EIF3C; EIF3CL	eIF3C; eIF3CL	312; 313	eukaryotic translation initiation factor 3 subunit C	Q99613; B5ME19	http://www.phosphosite.org/proteinAction.do?id=5737&showAllSites=true	PLVK*EKPK	2	526.827	3	23.4765	40904.1	54454.4	71775.2	60178.1
7.82688	180284	H	20.0966	HGS	Hrs	§202	hepatocyte growth factor-regulated tyrosine kinase substrate	O14964	http://www.phosphosite.org/proteinAction.do?id=3904&showAllSites=true	YSTIPK*FGIEK	3	466.254	5	47.9343	22407	23661	170148	190421
12.463	4.33948e+06	A	20.1032	AMOTL2	AMOTL2	100	angiomotin-like protein 2	Q9Y2J4	http://www.phosphosite.org/proteinAction.do?id=17007&showAllSites=true	LCPQPSK*GEELPTYEEAK	3	730.684	3	40.2199	94758.5	98626.3	1.14844e+06	1.26172e+06
2.84944	1.1947e+06	A	20.1106	AARS	AARS	§384	alanyl-tRNA synthetase, cytoplasmic	P49588	http://www.phosphosite.org/proteinAction.do?id=9997&showAllSites=true	DIINEEEVQFLK*TLSR	3	683.36	3	84.3151	478896	359652	1.3158e+06	1.0736e+06
1.83991	815355	A	20.1118	EIF4G2; EIF4G2	eIF4G2; eIF4G2 iso2	31; 31	eukaryotic translation initiation factor 4 gamma 2 isoform 2	P78344; P78344-2	http://www.phosphosite.org/proteinAction.do?id=2886&showAllSites=true	GAPQHYPK*TAGNSEFLGK	3	672.669	2	33.3912	71096.6	94670.7	154838	150160
4.78478	1.35205e+06	A	20.1133	GSK3A; GSK3B; GSK3B	GSK3A; GSK3B; GSK3B iso2	§268; §205; §205	glycogen synthase kinase-3 alpha	P49840; P49841; P49841-2	http://www.phosphosite.org/proteinAction.do?id=603&showAllSites=true	LCDFGSAK*QLVR	3	503.261	2	45.2681	123682	164695	733201	646620
1.88984	3.44385e+06	A	20.1347	POLD1	POLD1	§414	DNA polymerase delta catalytic subunit	P28340	http://www.phosphosite.org/proteinAction.do?id=17074&showAllSites=true	AQTLK*VQTFPFLGR	3	573.99	4	64.409	528384	525877	1.13802e+06	854360
2.38625	1.71377e+06	A	20.1387	EEF1B2; EEF1D; EEF1D; EEF1D	eEF1B; eEF1D; eEF1D iso2; eEF1D iso4	132; 188; 554; 457	elongation factor 1-beta	P24534; P29692; P29692-2; Q9BW34	http://www.phosphosite.org/proteinAction.do?id=5816&showAllSites=true	AK*KPALVAK	3	347.226	9	14.9324	704813	731552	1.46972e+06	1.95781e+06
3.45055	1.41698e+06	A	20.1788	NAA15	NAA15	§262	N-alpha-acetyltransferase 15, NatA auxiliary subunit	Q9BXJ9	http://www.phosphosite.org/proteinAction.do?id=9063&showAllSites=true	NPENWAYYK*GLEK	3	575.946	6	49.274	387917	433387	1.49438e+06	1.33957e+06
1.25468	4.43337e+06	A	20.1839	IQGAP1	IQGAP1	§1528	ras GTPase-activating-like protein IQGAP1	P46940	http://www.phosphosite.org/proteinAction.do?id=4595&showAllSites=true	ATFYGEQVDYYK*SYIK	3	697.002	4	62.2763	3.3774e+06	3.68956e+06	4.84481e+06	4.02193e+06
2.58606	2.07117e+06	A	20.1981	EEF2	eEF-2	§159	elongation factor 2	P13639	http://www.phosphosite.org/proteinAction.do?id=960&showAllSites=true	IKPVLMMNK*MDR	4	398.214	5	42.8722	89503.3	119329	301770	238284
3.58662	85835.4	H	20.2194	IMPDH2; IMPDH2	IMPDH2; IMPDH2 iso3	§124; §99	inosine-5-monophosphate dehydrogenase 2	P12268; E7ETK5	http://www.phosphosite.org/proteinAction.do?id=4122&showAllSites=true	KYEQGFITDPVVLSPK*DR	3	736.055	3	52.3447	21948	25916.2	88549.4	83121.3
1.41196	1.48935e+06	A	20.233	PRAME	PRAME	126	melanoma antigen preferentially expressed in tumors	P78395	http://www.phosphosite.org/proteinAction.do?id=4910704&showAllSites=true	K*NSHQDFWTVWSGNR	3	659.31	2	55.8469	448559	598337	651684	826486
4.09853	1.73993e+06	A	20.2338	SCAMP3; SCAMP3	SCAMP3; SCAMP3 iso2	§81; §55	secretory carrier-associated membrane protein 3 isoform 1	O14828; O14828-2	http://www.phosphosite.org/proteinAction.do?id=2670&showAllSites=true	LSPTEPK*NYGSYSTQASAAAATAELLK	3	961.817	12	61.9869	363787	485264	1.86554e+06	1.61432e+06
1.64812	1.35968e+06	A	20.2622	UQCRC2	UQCRC2	§375	cytochrome b-c1 complex subunit 2, mitochondrial precursor	P22695	http://www.phosphosite.org/proteinAction.do?id=10296&showAllSites=true	TIAQGNLSNTDVQAAK*NK	3	663.012	2	32.3631	260390	245053	408201	424832
3.22102	543518	A	20.2696	PRKDC	DNAPK	§838	DNA-dependent protein kinase catalytic subunit isoform 2	P78527	http://www.phosphosite.org/proteinAction.do?id=2072&showAllSites=true	TK*NLSSNEAISLEEIR	3	640.001	2	50.107	144556	192926	596630	490406
2.49921	293457	H	20.2734	RAD23B	RAD23B	§76	UV excision repair protein RAD23 homolog B	P54727	http://www.phosphosite.org/proteinAction.do?id=18738&showAllSites=true	NFVVVM#VTK*PK	2	696.389	9	43.4961	124090	110749	251388	335525
-1.16144	2.17104e+06	A	20.2781	PYGB	PYGB	§521	glycogen phosphorylase, brain form	P11216	http://www.phosphosite.org/proteinAction.do?id=8092&showAllSites=true	IGEEFLTDLSQLKK*	3	578.981	2	70.8873	433192	378339	399460	299271
1.49842	74466.5	H	20.2882	CCDC50; CCDC50	CCDC50; CCDC50 iso2	§108; §108	coiled-coil domain-containing protein 50 short isoform	Q8IVM0-2; Q8IVM0	http://www.phosphosite.org/proteinAction.do?id=6823&showAllSites=true	IQEKK*DEDIAR	2	729.881	4	17.9494	55900	43493.7	79144.3	69788.7
1.51472	4.20114e+06	A	20.2948	SH3BGRL3	SH3BGRL3	§18	SH3 domain-binding glutamic acid-rich-like protein 3	Q9H299	http://www.phosphosite.org/proteinAction.do?id=20896&showAllSites=true	EIK*SQQSEVTR	3	473.579	12	17.4702	2.64902e+06	2.89807e+06	4.09377e+06	4.30851e+06
[truncated: 1,066 more rows]
