# Supplementary material for: Usp9x regulates Ets-1 ubiquitination and stability to control NRAS expression and tumorigenicity in melanoma
Source: Nat Commun. 2017 Feb 15;8:14449. doi: 10.1038/ncomms14449 (PMC5316860; doi:10.1038/ncomms14449)
Supplement: Supplementary Data 2 — Ubiscan data (sorted by Maximal Correlation of Variance; CV < 50) post 6 hours of 2.5 µM G9 treatment in a melanoma cells (Excel file) . Column entries and definitions are as described in Supplementary Data File 1. [file ncomms14449-s3.xlsx]

## Sheet: G9 treatment Ubi-Scan
Supplementary Data File 2. Ubiscan data CV <50 post 6 hours of 2.5 µM G9 treatment in a melanoma cell line
Fold Change																Normalized Intensity
G9 Treatment : Control	Max Intensity	Area or Height	Max % CV	Gene Name	Protein Name	Site	Description	Accession	URL	Peptide	Charge	Calc. m/z	Count in Details	Area or Height	Average RT	Control (CS22696)	Control (CS22697)	G9 Treatment (CS22700)	G9 Treatment (CS22701)
-5.46669	5.48647e+08	A	0.733743	HIST2H2AB; HIST2H2AC	HIST2H2AB; HIST2H2AC	§119; §119	histone H2A type 2-B	Q8IUE6; Q16777	http://www.phosphosite.org/proteinAction.do?id=10284633&showAllSites=true	VTIAQGGVLPNIQAVLLPK*KTESHK	4	689.651	61	A	65.5307	5.50893e+08	5.464e+08	1.00462e+08	1.00262e+08
-5.46669	5.48647e+08	A	0.733743	HIST2H2AB; HIST2H2AC	HIST2H2AB; HIST2H2AC	§125; §125	histone H2A type 2-B	Q8IUE6; Q16777	http://www.phosphosite.org/proteinAction.do?id=10284633&showAllSites=true	VTIAQGGVLPNIQAVLLPKKTESHK*	4	689.651	41	A	65.5307	5.50893e+08	5.464e+08	1.00462e+08	1.00262e+08
6.19679	2.25185e+07	A	1.11901	XRCC5	Ku80	§195	X-ray repair cross-complementing protein 5	P13010	http://www.phosphosite.org/proteinAction.do?id=2076&showAllSites=true	LGGHGPSFPLK*GITEQQKEGLEIVK	4	694.88	35	A	55.6705	3.64129e+06	3.62651e+06	2.24593e+07	2.25777e+07
5.29368	699635	A	1.22526	ZNF598; ZNF598	ZNF598; ZNF598 iso2	850; 842	zinc finger protein 598	Q86UK7; Q86UK7-2	http://www.phosphosite.org/proteinAction.do?id=3275&showAllSites=true	K*SAWQATTQQAGLDCR	3	645.643	2	A	39.6872	132745	131584	701816	697455
16.9284	1.73838e+06	A	1.57663	TXNRD1; TXNRD1	TRXR1; TRXR1 iso3	§218; §167	thioredoxin reductase 1, cytoplasmic isoform 3	Q16881; Q16881-3	http://www.phosphosite.org/proteinAction.do?id=4185&showAllSites=true	K*LMHQAALLGQALQDSR	3	665.358	4	A	51.3997	103835	101545	1.74384e+06	1.73292e+06
9.5784	1.20577e+07	A	1.7725	EEF2	eEF-2	§42	elongation factor 2	P13639	http://www.phosphosite.org/proteinAction.do?id=960&showAllSites=true	STLTDSLVCK*AGIIASAR	3	659.686	14	A	68.8967	1.26302e+06	1.25466e+06	1.2066e+07	1.20494e+07
7.89617	549829	A	2.32422	WDR75	WDR75	§628	WD repeat-containing protein 75	Q8IWA0	http://www.phosphosite.org/proteinAction.do?id=10534&showAllSites=true	EK*VQWGVFVPR	3	486.933	2	A	58.807	70776.8	68488	555128	544530
6.6969	1.434e+07	A	2.39547	PKLR; PKLR; PKM; PKM	PKLR; PKLR iso2; PKM2; PKM2 iso2	§348; §317; §305; §305	pyruvate kinase isozymes R/L isoform 1	P30613; P30613-2; P14618; P14618-2	http://www.phosphosite.org/proteinAction.do?id=7251&showAllSites=true	GDLGIEIPAEK*VFLAQK	3	648.026	3	A	72.5983	2.15174e+06	2.13085e+06	1.44253e+07	1.42548e+07
2.20311	1.28986e+07	A	2.5724	SCAMP3; SCAMP3	SCAMP3; SCAMP3 iso2	§313; §287	secretory carrier-associated membrane protein 3 isoform 1	O14828; O14828-2	http://www.phosphosite.org/proteinAction.do?id=2670&showAllSites=true	TGASFQK*AQQEFAAGVFSNPAVR	3	842.423	7	A	66.7292	3.74985e+06	3.77801e+06	8.14153e+06	8.4432e+06
11.8911	4.43928e+06	A	2.67186	KPNA2	KPNA2	§300	importin subunit alpha-2	P52292	http://www.phosphosite.org/proteinAction.do?id=6483&showAllSites=true	TGVVPQLVK*LLGASELPIVTPALR	3	862.518	2	A	96.9559	380132	366523	4.38422e+06	4.49435e+06
28.3022	2.51583e+07	A	2.71092	HNRNPM; HNRNPM	hnRNP M; hnRNP M iso2	§388; §349	heterogeneous nuclear ribonucleoprotein M isoform a	P52272; P52272-2	http://www.phosphosite.org/proteinAction.do?id=8716&showAllSites=true	RGEIIAK*QGGGGGGGSVPGIER	3	722.717	14	A	34.2442	905955	871875	2.51538e+07	2.51627e+07
-3.32801	5.28585e+06	A	2.71933	FAM115A	Fam115a	§817	hypothetical protein LOC9747 isoform 2	Q9Y4C2	http://www.phosphosite.org/proteinAction.do?id=5144423&showAllSites=true	IYLSK*GPNVK	3	411.571	10	A	32.1796	3.51566e+06	3.44523e+06	1.06591e+06	1.02569e+06
6.9733	7.85911e+06	A	2.72679	TUBA1A; TUBA1B; TUBA3D; TUBA3E; TUBA4A	TUBA1A; TUBA1B; TUBA3D; TUBA3E; TUBA4A	§280, §304; §280, §304; §280, §304; §280, §304; §280, §304	tubulin alpha-1A chain	Q71U36; P68363; Q13748; Q6PEY2; P68366	http://www.phosphosite.org/proteinAction.do?id=6833805&showAllSites=true	IHFPLATYAPVISAEK*AYHEQLSVAEITNACFEPANQM#VK*CDPR	5	1052.91	3	A	77.989	1.14876e+06	1.1053e+06	7.77371e+06	7.94452e+06
5.41767	6.11114e+06	A	2.74197	ENO1	ENO1	§71	c-myc promoter-binding protein-1 isoform MBP-1	P06733	http://www.phosphosite.org/proteinAction.do?id=2610&showAllSites=true	AVEHINK*TIAPALVSK	3	602.347	15	A	39.5089	1.14987e+06	1.10613e+06	6.12906e+06	6.09322e+06
-1.43183	1.54944e+07	A	2.74929	ATXN3; ATXN3	ataxin-3; ataxin-3 iso2	§200; §200	ataxin-3 isoform ad	P54252; P54252-2	http://www.phosphosite.org/proteinAction.do?id=9119&showAllSites=true	LIGEELAQLK*EQR	3	547.637	8	A	54.4185	5.93842e+06	5.74329e+06	3.99999e+06	4.15859e+06
13.8869	3.13986e+06	A	2.94448	PKM; PKM	PKM2; PKM2 iso2	§62; §62	pyruvate kinase isozymes M1/M2 isoform c	P14618; P14618-2	http://www.phosphosite.org/proteinAction.do?id=4126&showAllSites=true	SVETLK*EMIK	3	431.236	5	A	50.3451	226586	225617	3.07448e+06	3.20523e+06
7.75034	5.37147e+06	A	2.95067	RPSA	RPSA	§52	40S ribosomal protein SA	P08865	http://www.phosphosite.org/proteinAction.do?id=4115&showAllSites=true	KSDGIYIINLK*R	3	511.963	3	A	47.1205	703500	682624	5.45444e+06	5.28851e+06
4.95543	1.79747e+06	A	2.98496	EEF2	eEF-2	§571	elongation factor 2	P13639	http://www.phosphosite.org/proteinAction.do?id=960&showAllSites=true	DLEEDHACIPIK*K	3	561.279	3	A	37.0007	356096	369358	1.80972e+06	1.78521e+06
4.95543	1.79747e+06	A	2.98496	EEF2	eEF-2	§572	elongation factor 2	P13639	http://www.phosphosite.org/proteinAction.do?id=960&showAllSites=true	DLEEDHACIPIKK*	3	561.279	8	A	37.0007	356096	369358	1.80972e+06	1.78521e+06
2.62651	1.08558e+07	A	3.09389	ANXA2	ANXA2	119	annexin A2 isoform 2	P07355	http://www.phosphosite.org/proteinAction.do?id=3235&showAllSites=true	ASM#K*GLGTDEDSLIEIICSR	3	775.707	6	A	71.9743	1.61133e+06	1.54233e+06	4.11357e+06	4.16956e+06
2.50729	1.01705e+06	A	3.19078	ATP5C1	ATP5C	88	ATP synthase subunit gamma, mitochondrial isoform L (liver) precursor	P36542	http://www.phosphosite.org/proteinAction.do?id=11729&showAllSites=true	ADIKGPEDK*KK	3	448.249	2	A	12.3902	409994	401281	1.04e+06	994103
-2.89274	7.39017e+06	A	3.25376	DCUN1D1	DCUN1D1	§64	DCN1-like protein 1	Q96GG9	http://www.phosphosite.org/proteinAction.do?id=12098&showAllSites=true	KK*LEQLYNR	3	435.914	13	A	26.989	5.52349e+06	5.27504e+06	1.85302e+06	1.87995e+06
2.91522	3.32142e+06	A	3.33545	PRDX1	NKEF-A	§109	peroxiredoxin-1	Q06830	http://www.phosphosite.org/proteinAction.do?id=2615&showAllSites=true	KQGGLGPMNIPLVSDPK*R	3	674.37	3	A	53.0069	1.12022e+06	1.15846e+06	3.36132e+06	3.28152e+06
3.96335	3.32986e+06	A	3.45407	AHCY	SAHH	§188	adenosylhomocysteinase isoform 1	P23526	http://www.phosphosite.org/proteinAction.do?id=7067&showAllSites=true	SK*FDNLYGCR	3	458.547	9	A	39.1584	860682	819642	3.312e+06	3.34772e+06
2.8662	1.06883e+06	A	3.45997	GTF2H3	GTF2H3	56	general transcription factor IIH subunit 3	Q13889	http://www.phosphosite.org/proteinAction.do?id=14555976&showAllSites=true	SNK*LAVIASHIQESR	3	589.655	2	A	49.6585	363784	382031	1.0811e+06	1.05656e+06
3.47284	2.53065e+06	A	3.47144	GABARAPL2	GABARAPL2	§24	gamma-aminobutyric acid receptor-associated protein-like 2	P60520	http://www.phosphosite.org/proteinAction.do?id=15499&showAllSites=true	AK*YPDRVPVIVEK	3	543.31	2	A	39.3942	711641	745752	2.47893e+06	2.58237e+06
-1.33642	784256	A	3.52129	LASP1	Lasp-1	59	LIM and SH3 domain protein 1	Q14847	http://www.phosphosite.org/proteinAction.do?id=2535&showAllSites=true	KPYCNAHYPK*QSFTMVADTPENLR	4	746.106	2	A	46.7765	200705	205614	150065	153970
2.64246	3.04366e+06	A	3.54551	ASNS	ASNS	§478	asparagine synthetase [glutamine-hydrolyzing] isoform b	P08243	http://www.phosphosite.org/proteinAction.do?id=12883&showAllSites=true	EAFSDGITSVK*NSWFK	3	643.983	3	A	69.2675	1.15985e+06	1.14381e+06	2.96735e+06	3.11997e+06
2.64246	3.04366e+06	A	3.54551	ASNS	ASNS	483	asparagine synthetase [glutamine-hydrolyzing] isoform b	P08243	http://www.phosphosite.org/proteinAction.do?id=12883&showAllSites=true	EAFSDGITSVKNSWFK*	3	643.983	2	A	69.2675	1.15985e+06	1.14381e+06	2.96735e+06	3.11997e+06
6.2919	5.38049e+06	A	3.54772	ABCF2; ABCF2	ABCF2; ABCF2 iso3	§508; §508	ATP-binding cassette sub-family F member 2 isoform b	Q9UG63; Q75MJ1	http://www.phosphosite.org/proteinAction.do?id=9078&showAllSites=true	YGLTGK*QQVSPIR	3	520.955	8	A	38.332	875108	835181	5.51546e+06	5.24551e+06
5.63455	2.73544e+06	A	3.58906	WDR1	WDR1	§106	WD repeat-containing protein 1 isoform 2	O75083	http://www.phosphosite.org/proteinAction.do?id=4099&showAllSites=true	IK*DIAWTEDSKR	3	525.942	4	A	34.8225	482245	488708	2.73563e+06	2.73526e+06
5.63455	2.73544e+06	A	3.58906	WDR1	WDR1	§115	WD repeat-containing protein 1 isoform 2	O75083	http://www.phosphosite.org/proteinAction.do?id=4099&showAllSites=true	IKDIAWTEDSK*R	3	525.942	4	A	34.8225	482245	488708	2.73563e+06	2.73526e+06
3.62554	1.24961e+06	A	3.59141	PPP2R1A; PPP2R1B; PPP2R1B	PPP2R1A; PPP2R1B; PPP2R1B iso2	§34; §46; §46	serine/threonine-protein phosphatase 2A 65 kDa regulatory subunit A alpha isoform	P30153; P30154; P30154-2	http://www.phosphosite.org/proteinAction.do?id=14417&showAllSites=true	K*LSTIALALGVER	3	495.631	3	A	60.0894	335915	353420	1.23604e+06	1.26317e+06
-1.21408	1.10873e+06	A	3.59835	SLFN5	SLFN5	§65	schlafen family member 5	Q08AF3	http://www.phosphosite.org/proteinAction.do?id=10304301&showAllSites=true	AEIENK*GYNYER	3	533.918	3	A	29.4813	305306	290155	239773	250688
-5.37752	3.87387e+06	A	3.65768	PITPNA	PITPNA	215	phosphatidylinositol transfer protein alpha isoform	Q00169	http://www.phosphosite.org/proteinAction.do?id=4695&showAllSites=true	VENFIHK*QER	3	471.913	11	A	25.4304	3.86735e+06	3.8804e+06	713106	727658
5.21896	1.90529e+07	A	3.67724	TUBB3; TUBB4A; TUBB4B	TUBB3; TUBB4; TUBB2C	§297; §297; §297	tubulin beta-3 chain isoform 2	Q13509; P04350; P68371	http://www.phosphosite.org/proteinAction.do?id=10693&showAllSites=true	ALTVPELTQQMFDAK*NM#M#AACDPR	3	962.108	11	A	68.4882	3.59687e+06	3.41931e+06	1.78325e+07	1.87846e+07
-2.66442	2.23393e+06	A	3.7239	ARF6	ARF6	§55	ADP-ribosylation factor 6	P62330	http://www.phosphosite.org/proteinAction.do?id=1285570&showAllSites=true	LGQSVTTIPTVGFNVETVTYK*NVK	3	903.82	4	A	66.4022	1.60171e+06	1.51952e+06	593572	577880
8.2488	2.35925e+06	A	3.81002	CCT7	CCT7	§67	T-complex protein 1 subunit eta isoform b	Q99832	http://www.phosphosite.org/proteinAction.do?id=13244&showAllSites=true	ATISNDGATILK*LLDVVHPAAK	4	591.084	5	A	79.9017	280978	291045	2.42281e+06	2.29569e+06
-3.29001	1.60417e+07	A	3.81776	HIST1H2AC; HIST1H2AD; HIST1H2AE; HIST1H2AH; HIST1H2AI; HIST1H2AJ; HIST2H2AA3; HIST3H2A	H2AL; HIST1H2AD; HIST1H2AE; HIST1H2AH; H2A.1; H2AE; H2AO; HIST3H2A	§119, §126; 119, 126; §119, §126; §119, §126; §119, §126; §119, §126; §119, §126; §119, §126	histone H2A type 1-C	Q93077; P20671; P04908; Q96KK5; P0C0S8; Q99878; Q6FI13; Q7L7L0	http://www.phosphosite.org/proteinAction.do?id=12277&showAllSites=true	VTIAQGGVLPNIQAVLLPK*KTESHHK*	4	752.427	9	A	61.1547	1.56698e+07	1.64136e+07	4.94014e+06	4.81165e+06
1.61189	1.14018e+07	A	3.82726	HNRNPK; HNRNPK	hnRNP K; hnRNP K iso2	§219; §219	heterogeneous nuclear ribonucleoprotein K isoform a	P61978; P61978-2	http://www.phosphosite.org/proteinAction.do?id=988&showAllSites=true	IILDLISESPIK*GR	3	556.661	9	A	65.8664	3.42756e+06	3.30587e+06	5.35458e+06	5.49894e+06
6.55014	292545	A	3.83924	PNPT1	PNPT1	62	polyribonucleotide nucleotidyltransferase 1, mitochondrial precursor	Q8TCS8	http://www.phosphosite.org/proteinAction.do?id=8915&showAllSites=true	KLEISSGK*LAR	3	439.261	2	A	30.621	44523.6	44801.3	300487	284604
-2.56083	1.05799e+06	A	3.87056	ATP1A1; ATP1A1	ATP1A1; ATP1A1 iso2	§9; §9	sodium/potassium-transporting ATPase subunit alpha-1 isoform a	P05023; P05023-2	http://www.phosphosite.org/proteinAction.do?id=2816&showAllSites=true	GRDK*YEPAAVSEQGDKK	3	664.664	3	A	20.9937	1.02903e+06	1.08694e+06	424297	401986
10.5321	2.74888e+08	A	3.91394	TUBA1A; TUBA1B; TUBA1C; TUBA3D; TUBA3E; TUBA4A; TUBA8	TUBA1A; TUBA1B; TUBA1C; TUBA3D; TUBA3E; TUBA4A; TUBA8	§370; §370; §370; §370; §370; §370; §370	tubulin alpha-1A chain	Q71U36; P68363; Q9BQE3; Q13748; Q6PEY2; P68366; Q9NY65	http://www.phosphosite.org/proteinAction.do?id=6833805&showAllSites=true	VGINYQPPTVVPGGDLAK*VQR	3	774.757	21	A	56.3851	2.53819e+07	2.68182e+07	2.6728e+08	2.82495e+08
-3.69946	688889	A	4.06698	TRIM28	TIF1B	§289	transcription intermediary factor 1-beta	Q13263	http://www.phosphosite.org/proteinAction.do?id=2366&showAllSites=true	QVSDVQK*R	2	537.288	2	A	13.0979	703981	673798	180859	191569
2.51615	2.29712e+06	A	4.0777	NUP133	NUP133	§35	nuclear pore complex protein Nup133	Q8WUM0	http://www.phosphosite.org/proteinAction.do?id=10146&showAllSites=true	K*GLPLGSAVSSPVLFSPVGR	3	694.728	4	A	67.6589	939272	886625	2.3259e+06	2.26833e+06
3.18651	1.09179e+06	A	4.12788	ASCC3	ASCC3	213	activating signal cointegrator 1 complex subunit 3 isoform a	Q8N3C0	http://www.phosphosite.org/proteinAction.do?id=9256&showAllSites=true	FLNEHLQEACTPELK*PVEK	3	799.402	3	A	47.1205	53802.6	51619.8	169645	166284
-2.84685	8.39217e+06	A	4.1793	H2BFS; HIST1H2BC; HIST1H2BJ; HIST1H2BK; HIST2H2BE	H2BFS; H2B1C; HIST1H2BJ; H2B1K; H2B2E	§6; §6; §6; §6; §6		P57053; P62807; P06899; O60814; Q16778	http://www.phosphosite.org/proteinAction.do?id=8432&showAllSites=true	PEPAK*SAPAPK	3	402.887	13	A	16.0598	7.66126e+06	7.68057e+06	2.77416e+06	2.6149e+06
-1.54771	1.79121e+06	A	4.18681	HSPA8	HSC70	§328	heat shock cognate 71 kDa protein isoform 1	P11142	http://www.phosphosite.org/proteinAction.do?id=4119&showAllSites=true	LDK*SQIHDIVLVGGSTR	3	651.357	2	A	50.6293	598595	635120	393107	404016
-1.44347	1.87056e+07	A	4.18743	NACA	NACA	§2005	nascent polypeptide-associated complex subunit alpha isoform b	E9PAV3	http://www.phosphosite.org/proteinAction.do?id=4879&showAllSites=true	IEDLSQQAQLAAAEK*FK	3	668.685	7	A	55.6035	2.65782e+06	2.63802e+06	1.78009e+06	1.88872e+06
-1.44347	1.87056e+07	A	4.18743	NACA	NACA	2007	nascent polypeptide-associated complex subunit alpha isoform b	E9PAV3	http://www.phosphosite.org/proteinAction.do?id=4879&showAllSites=true	IEDLSQQAQLAAAEKFK*	3	668.685	1	A	55.6035	2.65782e+06	2.63802e+06	1.78009e+06	1.88872e+06
33.719	8.82425e+06	A	4.18978	DSTN	Destrin	§132	destrin isoform b	P60981	http://www.phosphosite.org/proteinAction.do?id=3531&showAllSites=true	FQGIK*HECQANGPEDLNR	3	743.015	8	A	31.8367	253947	269453	8.84863e+06	8.79988e+06
-1.42102	1.68887e+06	A	4.19689	MSN	moesin	§139	moesin	P26038	http://www.phosphosite.org/proteinAction.do?id=1005&showAllSites=true	YGDFNK*EVHK	3	450.886	4	A	25.4304	436352	452207	303369	321926
4.28067	1.97083e+06	A	4.19934	PSMB2	PSMB2	§62	proteasome subunit beta type-2 isoform 2	P49721	http://www.phosphosite.org/proteinAction.do?id=18544&showAllSites=true	ILLLCVGEAGDTVQFAEYIQK*NVQLYK	3	1076.23	2	A	94.9718	453609	467196	2.02935e+06	1.91231e+06
1.9619	1.19974e+07	A	4.19952	UBXN1	UBXN1	§105	UBX domain-containing protein 1	Q04323	http://www.phosphosite.org/proteinAction.do?id=6480&showAllSites=true	MLELVAQK*QR	3	443.915	22	A	38.6292	3.63753e+06	3.55452e+06	6.99524e+06	7.11483e+06
1.9619	1.19974e+07	A	4.19952	PRKDC	DNAPK	§2694	DNA-dependent protein kinase catalytic subunit isoform 2	P78527	http://www.phosphosite.org/proteinAction.do?id=2072&showAllSites=true	APLK*SVGPDFGK	3	443.91	3	A	38.6292	3.63753e+06	3.55452e+06	6.99524e+06	7.11483e+06
7.50491	5.71178e+06	A	4.2337	HNRNPF	hnRNP F	§167	heterogeneous nuclear ribonucleoprotein F	P52597	http://www.phosphosite.org/proteinAction.do?id=6123&showAllSites=true	ITGEAFVQFASQELAEK*ALGK	3	784.413	2	A	87.8283	783857	738289	5.83675e+06	5.58682e+06
2.95351	611747	A	4.29166	DTL	RAMP	402	denticleless protein homolog	Q9NZJ0	http://www.phosphosite.org/proteinAction.do?id=6421&showAllSites=true	GLEEKPGGDK*LSTVGWASQK	3	734.378	2	A	43.1157	213411	200840	602442	621052
2.73363	2.02408e+06	A	4.30435	SMAD5	Smad5	64	mothers against decapentaplegic homolog 5	Q99717	http://www.phosphosite.org/proteinAction.do?id=1046&showAllSites=true	ALSSPGQPSK*CVTIPR	3	604.653	2	A	39.0392	762972	717900	1.96444e+06	2.08372e+06
2.46853	3.88401e+07	A	4.32268	SPG20	SPG20	§362	spartin	Q8N0X7	http://www.phosphosite.org/proteinAction.do?id=13053&showAllSites=true	TRPSSDQLK*EASGTDVK	3	644.992	14	A	25.8636	4.55715e+06	4.41529e+06	1.11247e+07	1.10241e+07
-2.67697	5.69396e+07	A	4.32308	UBE2T	UBE2T	§91	ubiquitin-conjugating enzyme E2 T	Q9NPD8	http://www.phosphosite.org/proteinAction.do?id=18772&showAllSites=true	ICLDVLK*LPPK	3	470.611	31	A	58.5603	1.88264e+07	1.92685e+07	6.89781e+06	7.33282e+06
5.77985	1.65924e+06	A	4.33476	NOP58	NOP5	§221	nucleolar protein 58	Q9Y2X3	http://www.phosphosite.org/proteinAction.do?id=8826&showAllSites=true	NYASAK*LSELLPEEVEAEVK	3	778.4	2	A	73.1233	291224	282922	1.65809e+06	1.66039e+06
1.34907	1.133e+06	A	4.36806	SLC7A1	SLC7A1	629	high affinity cationic amino acid transporter 1	P30825	http://www.phosphosite.org/proteinAction.do?id=14619&showAllSites=true	TPDGNLDQCK*	2	631.278	3	A	24.0085	249277	265166	342560	351458
3.74004	4.95563e+06	A	4.45993	ATP6V1A	ATP6V1A	§139	V-type proton ATPase catalytic subunit A	P38606	http://www.phosphosite.org/proteinAction.do?id=8164&showAllSites=true	DIKWDFTPCK*NLR	3	602.97	9	A	55.8469	1.30854e+06	1.3415e+06	4.79935e+06	5.11191e+06
11.1967	1.63705e+06	A	4.46182	TRIM25	TRIM25	§567	E3 ubiquitin/ISG15 ligase TRIM25	Q14258	http://www.phosphosite.org/proteinAction.do?id=4180&showAllSites=true	ISAWHNNVEK*TLPSTK	3	647.006	2	A	38.9818	150821	141596	1.58728e+06	1.68682e+06
-2.94321	1.86494e+06	A	4.47356	MORF4L1; MORF4L1	MORF4L1; MORF4L1 iso2	§143; §104	mortality factor 4-like protein 1 isoform 1	Q9UBU8; Q9UBU8-2	http://www.phosphosite.org/proteinAction.do?id=8054&showAllSites=true	TSGLQQK*NVEVK	3	482.263	10	A	24.8731	1.80594e+06	1.92393e+06	628743	638537
4.88933	6.00663e+06	A	4.49915	PLIN2	ADFP	142	perilipin-2	Q99541	http://www.phosphosite.org/proteinAction.do?id=2316859&showAllSites=true	TK*GAVTGSVEK	2	595.822	5	A	16.8	123609	131732	615008	633441
4.88933	6.00663e+06	A	4.49915	PLIN2	ADFP	151	perilipin-2	Q99541	http://www.phosphosite.org/proteinAction.do?id=2316859&showAllSites=true	GAVTGSVEK*TK	2	595.822	6	A	16.8	123609	131732	615008	633441
5.01018	935639	A	4.51892	PPP2R2A	PPP2R2A	§62	serine/threonine-protein phosphatase 2A 55 kDa regulatory subunit B alpha isoform isoform 2	P63151	http://www.phosphosite.org/proteinAction.do?id=14419&showAllSites=true	VVIFQQEQENK*IQSHSR	3	728.71	4	A	37.9755	186862	185833	903802	963468
1.32567	1.56231e+06	A	4.5529	RPLP2	RPLP2	§49	60S acidic ribosomal protein P2	P05387	http://www.phosphosite.org/proteinAction.do?id=10782&showAllSites=true	VISELNGK*NIEDVIAQGIGK	3	737.737	2	A	72.7072	412918	389396	548027	515579
2.56565	615569	A	4.56575	KPNA1; KPNA6	KPNA1; KPNA6	§136; §134	importin subunit alpha-1	P52294; O60684	http://www.phosphosite.org/proteinAction.do?id=5732&showAllSites=true	FVEFLK*R	3	351.534	2	A	45.2681	232181	247673	623769	607368
5.0309	3.15836e+06	A	4.56677	CPNE1; CPNE1	CPNE1; CPNE1 iso3	§522; §502	copine-1 isoform c	Q99829; Q59EI4	http://www.phosphosite.org/proteinAction.do?id=24753&showAllSites=true	AQGWAPLK*PLPPSAKDPAQAPQA	3	818.436	3	A	51.5785	607520	648065	3.13589e+06	3.18083e+06
5.0309	3.15836e+06	A	4.56677	CPNE1; CPNE1	CPNE1; CPNE1 iso3	§529; §509	copine-1 isoform c	Q99829; Q59EI4	http://www.phosphosite.org/proteinAction.do?id=24753&showAllSites=true	AQGWAPLKPLPPSAK*DPAQAPQA	3	818.436	2	A	51.5785	607520	648065	3.13589e+06	3.18083e+06
1.1095	3.35442e+07	A	4.56759	VIM	vimentin	§143	vimentin	P08670	http://www.phosphosite.org/proteinAction.do?id=2622&showAllSites=true	ILLAELEQLKGQGK*SR	3	633.034	15	A	54.5754	9.44331e+06	9.48531e+06	1.01615e+07	1.08398e+07
3.45594	2.69066e+06	A	4.58488	MATR3; MATR3	matrin 3; matrin 3 iso3	§491; §491	matrin-3 isoform a	P43243; A8MXP9	http://www.phosphosite.org/proteinAction.do?id=5836&showAllSites=true	FDQK*QELGR	3	412.211	10	A	24.8731	791691	765431	2.77789e+06	2.60343e+06
12.6685	3.46404e+06	A	4.59605	VPS16	VPS16	§510	vacuolar protein sorting-associated protein 16 homolog isoform 1	Q9H269	http://www.phosphosite.org/proteinAction.do?id=22281&showAllSites=true	AINQK*LGDTPGVSYSDIAAR	3	730.71	3	A	49.2043	272281	274593	3.57662e+06	3.35146e+06
3.5001	4.3782e+07	A	4.61233	HSPA4; HSPA4L; HSPH1	HSP70RY; HSPA4L; HSP105	§388; §388; §388	heat shock 70 kDa protein 4	P34932; O95757; Q92598	http://www.phosphosite.org/proteinAction.do?id=4150&showAllSites=true	GCALQCAILSPAFK*VR	3	635.666	12	A	62.0287	1.21008e+07	1.29168e+07	4.35126e+07	4.40514e+07
5.88227	719478	A	4.61279	SNAP47	SNAP47	§176	synaptosomal-associated protein 47	Q5SQN1	http://www.phosphosite.org/proteinAction.do?id=2410960&showAllSites=true	TRGEELTGLMAGSQK*R	3	616.651	3	A	38.3945	124210	120417	742946	696011
-2.75547	6.83013e+06	A	4.65107	HNRNPA1; HNRNPA1L2	hnRNP A1; HNRNPA1L2	§52; §52	heterogeneous nuclear ribonucleoprotein A1 isoform a	P09651; Q32P51	http://www.phosphosite.org/proteinAction.do?id=2612&showAllSites=true	SHFEQWGTLTDCVVM#RDPNTK*R	4	702.58	5	A	50.5646	1.82353e+06	1.83465e+06	641972	685635
-5.04028	6.33639e+07	A	4.68649	HIST1H1C; HIST1H1D; HIST1H1E	H1C; H1D; H1E	§46; §47; §46	histone H1.2	P16403; P16402; P10412	http://www.phosphosite.org/proteinAction.do?id=3850&showAllSites=true	KASGPPVSELITK*AVAASK	3	656.709	18	A	61.3144	6.21065e+07	6.46213e+07	1.21549e+07	1.29881e+07
1.37981	1.05929e+07	A	4.76555	ANXA1	ANXA1	§53	annexin A1	P04083	http://www.phosphosite.org/proteinAction.do?id=1264&showAllSites=true	GGPGSAVSPYPTFNPSSDVAALHK*AIM#VK	4	757.885	4	A	68.5995	4.05271e+06	4.23657e+06	5.70543e+06	5.73222e+06
4.47379	5.37009e+06	A	4.78128	HAX1	HAX1	§131	HCLS1-associated protein X-1 isoform b	O00165	http://www.phosphosite.org/proteinAction.do?id=2472749&showAllSites=true	DSMLK*YPDSHQPR	3	563.267	8	A	32.1237	1.24093e+06	1.15976e+06	5.30895e+06	5.43122e+06
8.90784	6.463e+07	A	4.78561	EIF4A1; EIF4A2; EIF4A2; EIF4A3	eIF4A1; eIF4A2; eIF4A2 iso2; DDX48	§54; §55; §56; §60	eukaryotic initiation factor 4A-I isoform 2	P60842; Q14240; Q14240-2; P38919	http://www.phosphosite.org/proteinAction.do?id=8031&showAllSites=true	GIYAYGFEK*PSAIQQR	3	647.999	14	A	51.5785	7.00989e+06	7.50093e+06	6.2903e+07	6.63571e+07
16.2561	3.73177e+06	A	4.79958	EIF4A1	eIF4A1	§193	eukaryotic initiation factor 4A-I isoform 2	P60842	http://www.phosphosite.org/proteinAction.do?id=8031&showAllSites=true	GFK*DQIYDIFQK	3	539.275	3	A	68.8305	236333	222788	3.73842e+06	3.72511e+06
-3.96587	4.46654e+07	A	4.80259	UBE2N	UBE2N	§82	ubiquitin-conjugating enzyme E2 N	P61088	http://www.phosphosite.org/proteinAction.do?id=9178&showAllSites=true	IYHPNVDK*LGR	3	475.925	17	A	33.8837	4.40258e+07	4.53051e+07	1.088e+07	1.16449e+07
2.85552	2.79856e+06	A	4.81727	CCT2	CCT2	§284	T-complex protein 1 subunit beta isoform 2	P78371	http://www.phosphosite.org/proteinAction.do?id=12674&showAllSites=true	ILK*HGINCFINR	3	533.624	6	A	40.8996	946669	1.01344e+06	2.73611e+06	2.86102e+06
-1.41904	4.66943e+07	A	4.82227	RPS20	RPS20	§8	40S ribosomal protein S20 isoform 2	P60866	http://www.phosphosite.org/proteinAction.do?id=18820&showAllSites=true	DTGK*TPVEPEVAIHR	3	588.308	19	A	34.4702	1.11588e+07	1.07494e+07	7.45619e+06	7.98263e+06
3.62222	1.55844e+07	A	4.88062	ACTA1; ACTA2; ACTB; ACTC1; ACTG1; ACTG2	ACTA1; ACTA2; ACTB; ACTC1; ACTG1; ACTG2	§328; §328; §326; §328; §326; §327	actin, alpha skeletal muscle	P68133; P62736; P60709; P68032; P63261; P63267	http://www.phosphosite.org/proteinAction.do?id=4106&showAllSites=true	EITALAPSTMK*IK	3	506.285	17	A	47.6693	3.3201e+06	3.27993e+06	1.18858e+07	1.2021e+07
3.62222	1.55844e+07	A	4.88062	ACTA1; ACTA2; ACTB; ACTC1; ACTG1; ACTG2	ACTA1; ACTA2; ACTB; ACTC1; ACTG1; ACTG2	§330; §330; §328; §330; §328; §329	actin, alpha skeletal muscle	P68133; P62736; P60709; P68032; P63261; P63267	http://www.phosphosite.org/proteinAction.do?id=4106&showAllSites=true	EITALAPSTMKIK*	3	506.285	21	A	47.6693	3.3201e+06	3.27993e+06	1.18858e+07	1.2021e+07
2.59621	1.33385e+06	A	4.89863	RRM2; RRM2B	RRM2; RRM2B	§364; §326	ribonucleoside-diphosphate reductase subunit M2 isoform 2	P31350; Q7LG56	http://www.phosphosite.org/proteinAction.do?id=9114&showAllSites=true	TNFFEK*R	2	528.267	5	A	34.3565	499126	528411	1.32495e+06	1.34274e+06
12.3554	1.91826e+06	A	4.96636	PPP6C	PPP6C	17	serine/threonine-protein phosphatase 6 catalytic subunit isoform a	O00743	http://www.phosphosite.org/proteinAction.do?id=1379&showAllSites=true	LCK*YLPENDLKR	3	554.959	3	A	36.8706	153434	157079	1.86598e+06	1.97054e+06
-1.78413	491263	A	4.96765	HN1; HN1	HN1; HN1 iso2	§69; §69	hematological and neurological expressed 1 protein isoform 2	Q9UK76; Q9UK76-2	http://www.phosphosite.org/proteinAction.do?id=3135&showAllSites=true	SAGAK*SSGGREDLESSGLQR	3	702.677	2	A	25.6805	131811	126341	71280.5	73412.5
2.6076	843724	A	4.98441	IFRD2	IFRD2	480	interferon-related developmental regulator 2	Q12894	http://www.phosphosite.org/proteinAction.do?id=20435&showAllSites=true	FEK*HLYNAAAFK	3	518.268	2	A	39.2152	323612	323514	813987	873461
10.4497	1.16855e+06	A	4.99296	TRIM47	TRIM47	§361	tripartite motif-containing protein 47	Q96LD4	http://www.phosphosite.org/proteinAction.do?id=15107&showAllSites=true	ELSFTK*SSQAVR	3	489.591	5	A	35.8307	115095	108558	1.12729e+06	1.2098e+06
2.24303	1.83024e+06	A	4.99527	PRKDC	DNAPK	§1913	DNA-dependent protein kinase catalytic subunit isoform 2	P78527	http://www.phosphosite.org/proteinAction.do?id=2072&showAllSites=true	INQVFHGSCITEGNELTK*TLIK	4	654.842	8	A	58.0864	379615	369374	815448	864553
6.50988	8.73e+06	A	5.04363	AARS	AARS	§677	alanyl-tRNA synthetase, cytoplasmic	P49588	http://www.phosphosite.org/proteinAction.do?id=9997&showAllSites=true	AVYTQDCPLAAAK*AIQGLR	3	720.712	4	A	62.6839	667370	716733	4.37797e+06	4.63237e+06
5.00558	1.14629e+06	A	5.06448	TMPO	TMPO iso6	356	thymopoietin isoform beta	P42166	http://www.phosphosite.org/proteinAction.do?id=16539&showAllSites=true	SHISDQSPLSSK*R	3	519.266	4	A	24.0751	227620	230386	1.18734e+06	1.10524e+06
8.03076	1.12133e+07	A	5.10454	TUBA1C	TUBA1C	280	tubulin alpha-1C chain	Q9BQE3	http://www.phosphosite.org/proteinAction.do?id=6979&showAllSites=true	IHFPLATYAPVISAEK*AYHEQLTVAEITNACFEPANQM#VK	4	1158.83	7	A	81.6588	1.35426e+06	1.43834e+06	1.08086e+07	1.16181e+07
8.10954	2.16945e+06	A	5.11068	MKRN2	MKRN2	§334	probable E3 ubiquitin-protein ligase makorin-2	Q9H000	http://www.phosphosite.org/proteinAction.do?id=2822986&showAllSites=true	YFEQGK*GTCPFGSK	3	573.931	4	A	38.5696	277186	257851	2.14624e+06	2.19266e+06
7.15528	6.30304e+06	A	5.2152	ENO1	ENO1	§80	c-myc promoter-binding protein-1 isoform MBP-1	P06733	http://www.phosphosite.org/proteinAction.do?id=2610&showAllSites=true	TIAPALVSK*K	3	381.236	8	A	31.6652	913378	848408	6.08534e+06	6.52074e+06
7.79791	1.52256e+06	A	5.25781	TCP1	CCT-alpha	§111	T-complex protein 1 subunit alpha isoform b	P17987	http://www.phosphosite.org/proteinAction.do?id=8013&showAllSites=true	QK*IHPTSVISGYR	3	533.958	4	A	34.7602	198829	191676	1.46596e+06	1.57917e+06
1.05928	339933	A	5.27216	RPL3	RPL3	§300	60S ribosomal protein L3 isoform a	P39023	http://www.phosphosite.org/proteinAction.do?id=4538&showAllSites=true	LIK*NNASTDYDLSDK	2	905.944	2	A	34.8225	63687.9	68620.3	68584.1	71567.1
-2.51631	5.81251e+06	A	5.30244	LMNB1	Lamin B1	§271	lamin-B1 isoform 2	P20700	http://www.phosphosite.org/proteinAction.do?id=2156&showAllSites=true	LYKEELEQTYHAK*LENAR	4	588.051	9	A	44.2403	4.35339e+06	4.03874e+06	1.64561e+06	1.68949e+06
-2.87144	1.33804e+06	A	5.30552	KHSRP	KHSRP	§109	far upstream element-binding protein 2	Q92945	http://www.phosphosite.org/proteinAction.do?id=9462&showAllSites=true	IGGDAATTVNNSTPDFGFGGQK*R	3	808.723	6	A	49.5999	1.21109e+06	1.20048e+06	435678	404170
-5.57842	3.37555e+09	A	5.31689	HIST1H2AC; HIST1H2AD; HIST1H2AE; HIST1H2AH; HIST1H2AI; HIST1H2AJ; HIST2H2AA3; HIST3H2A	H2AL; HIST1H2AD; HIST1H2AE; HIST1H2AH; H2A.1; H2AE; H2AO; HIST3H2A	§119; 119; §119; §119; §119; §119; §119; §119	histone H2A type 1-C	Q93077; P20671; P04908; Q96KK5; P0C0S8; Q99878; Q6FI13; Q7L7L0	http://www.phosphosite.org/proteinAction.do?id=12277&showAllSites=true	VTIAQGGVLPNIQAVLLPK*KTESHHK	4	723.916	68	A	61.5984	3.24864e+09	3.50246e+09	6.00773e+08	6.09446e+08
5.6254	2.65219e+07	A	5.31698	SUMO2	SUMO2	§5, §7, §11	small ubiquitin-related modifier 2 isoform b precursor	P61956	http://www.phosphosite.org/proteinAction.do?id=9675&showAllSites=true	EK*PK*EGVK*TENNDHINLK	4	609.562	8	A	28.2176	4.81291e+06	4.61644e+06	2.55248e+07	2.75191e+07
1.6263	1.61637e+06	A	5.3538	ANXA1	ANXA1	§257	annexin A1	P04083	http://www.phosphosite.org/proteinAction.do?id=1264&showAllSites=true	VLDLELK*GDIEK	3	495.943	2	A	52.8471	526528	488116	854212	795903
2.97498	3.62955e+07	A	5.35738	SQSTM1	SQSTM1	§435	sequestosome-1 isoform 2	Q13501	http://www.phosphosite.org/proteinAction.do?id=4472&showAllSites=true	NYDIGAALDTIQYSK*HPPPL	3	776.394	7	A	71.6195	3.28288e+06	3.22061e+06	1.00403e+07	9.30739e+06
-1.09885	7.08438e+06	A	5.38385	NUFIP2	82-FIP	§109	nuclear fragile X mental retardation-interacting protein 2	Q7Z417	http://www.phosphosite.org/proteinAction.do?id=5440&showAllSites=true	EISLK*NLSSDEATNPISR	3	696.69	5	A	54.0824	1.24595e+06	1.34457e+06	1.20428e+06	1.1532e+06
3.34789	2.62364e+06	A	5.39822	CCT8	CCT-theta	§539	T-complex protein 1 subunit theta	P50990	http://www.phosphosite.org/proteinAction.do?id=4160&showAllSites=true	VDQIIMAKPAGGPKPPSGK*KDWDDDQND	4	784.881	8	A	40.7841	349772	324051	1.14968e+06	1.1062e+06
13.8291	280305	A	5.41248	TKT	TKT	§232, §241	transketolase	P29401	http://www.phosphosite.org/proteinAction.do?id=4144&showAllSites=true	AFGQAK*HQPTAIIAK*TFK	3	729.067	1	A	41.8017	19493.5	21045	286290	274321
2.3012	545247	A	5.44055	DNAJC7	DNAJC7	§128	dnaJ homolog subfamily C member 7 isoform 2	Q99615	http://www.phosphosite.org/proteinAction.do?id=4197&showAllSites=true	ALELDHK*NAQAQQEFK	3	662.001	4	A	34.3565	174731	176006	395181	411936
-4.00447	1.27049e+06	A	5.44585	EZR; RDX	ezrin; radixin	§3; §3	ezrin	P15311; P35241	http://www.phosphosite.org/proteinAction.do?id=971&showAllSites=true	PK*PINVR	2	469.283	6	A	20.7845	862649	931747	232289	215809
3.76415	1.69417e+06	A	5.46735	AUP1	AUP1	§209	ancient ubiquitous protein 1	Q9Y679	http://www.phosphosite.org/proteinAction.do?id=6896&showAllSites=true	GELVESLK*R	2	572.82	4	A	35	462836	437322	1.62867e+06	1.75966e+06
2.8088	1.46423e+06	A	5.52886	GANAB	GANAB	§269	neutral alpha-glucosidase AB isoform 2	Q14697	http://www.phosphosite.org/proteinAction.do?id=18277&showAllSites=true	LK*VTEGGEPYR	3	454.905	5	A	30.4437	500921	541682	1.41237e+06	1.51609e+06
5.22571	7.20715e+06	A	5.55903	TKT	TKT	§260	transketolase	P29401	http://www.phosphosite.org/proteinAction.do?id=4144&showAllSites=true	GITGVEDKESWHGK*PLPK	3	698.032	3	A	36.8706	1.36969e+06	1.38865e+06	7.34555e+06	7.06875e+06
1.40375	9.20192e+06	A	5.56725	PSMD1	PSMD1	§310	26S proteasome non-ATPase regulatory subunit 1 isoform 2	Q99460	http://www.phosphosite.org/proteinAction.do?id=5959&showAllSites=true	TSSAFVGK*TPEASPEPK	3	616.311	9	A	32.7629	2.03301e+06	2.05319e+06	2.7551e+06	2.9809e+06
4.43509	4.26638e+06	A	5.57288	TARDBP	TDP43	§145	TAR DNA-binding protein 43	Q13148	http://www.phosphosite.org/proteinAction.do?id=10272&showAllSites=true	TGHSK*GFGFVR	3	436.226	10	A	31.6652	957096	966821	4.33759e+06	4.19516e+06
-2.94449	7.86997e+07	A	5.61582	PSMA6	PSMA6	§55	proteasome subunit alpha type-6	P60900	http://www.phosphosite.org/proteinAction.do?id=8078&showAllSites=true	K*VPDKLLDSSTVTHLFK	4	511.288	17	A	56.3851	5.42893e+07	5.8183e+07	1.83403e+07	1.98571e+07
-2.94449	7.86997e+07	A	5.61582	PSMA6	PSMA6	§59	proteasome subunit alpha type-6	P60900	http://www.phosphosite.org/proteinAction.do?id=8078&showAllSites=true	KVPDK*LLDSSTVTHLFK	4	511.288	6	A	56.3851	5.42893e+07	5.8183e+07	1.83403e+07	1.98571e+07
6.44494	6.70611e+06	A	5.63476	ACTB; ACTG1	ACTB; ACTG1	118; 118	actin, cytoplasmic 1	P60709; P63261	http://www.phosphosite.org/proteinAction.do?id=4107&showAllSites=true	VAPEEHPVLLTEAPLNPKANREK*	4	667.362	3	A	43.6627	1.01993e+06	1.06112e+06	6.43891e+06	6.97331e+06
2.73328	425605	A	5.68016	HDAC1	HDAC1	412	histone deacetylase 1	Q13547	http://www.phosphosite.org/proteinAction.do?id=1133&showAllSites=true	ISICSSDK*R	3	393.864	4	A	23.0673	159435	151990	408510	442699
1.23932	2.35129e+06	A	5.7146	BAX; BAX; BAX	Bax; Bax iso5; Bax iso8	§57; §57; §57	apoptosis regulator BAX isoform beta	Q07812; Q07812-5; Q07812-8	http://www.phosphosite.org/proteinAction.do?id=4701&showAllSites=true	M#GGEAPELALDPVPQDASTK*K	3	762.042	4	A	49.0744	919238	938903	1.10489e+06	1.19794e+06
10.5227	1.5075e+06	A	5.75736	MRPS30	MRPS30	§245	28S ribosomal protein S30, mitochondrial	Q9NP92	http://www.phosphosite.org/proteinAction.do?id=2319622&showAllSites=true	ISK*QLAEFVPLDYSVPIEIPTIK	3	905.505	2	A	86.3039	142424	144100	1.56888e+06	1.44613e+06
1.34474	4.89477e+07	A	5.79452	SUMO1; SUMO1	SUMO1; SUMO1 iso2	78; 53	small ubiquitin-related modifier 1 isoform a precursor	P63165; A8MUS8	http://www.phosphosite.org/proteinAction.do?id=10661&showAllSites=true	IADNHTPK*ELGM#EEEDVIEVYQEQTGG	3	1054.48	17	A	68.3216	8.28039e+06	8.24011e+06	1.06528e+07	1.1563e+07
23.2983	333873	A	5.80636	ASNS	ASNS	§513	asparagine synthetase [glutamine-hydrolyzing] isoform b	P08243	http://www.phosphosite.org/proteinAction.do?id=12883&showAllSites=true	TK*EGYYYR	2	597.283	4	A	24.9924	14424.1	14236.7	334333	333413
12.8633	5.33991e+06	A	5.83668	HSPA1A; HSPA1B; HSPA1L	HSP70; HSP70-2; HSPA1L	§159; §159; §161	heat shock 70 kDa protein 1A/1B	P08107; NP_005337; P34931	http://www.phosphosite.org/proteinAction.do?id=4627&showAllSites=true	QATK*DAGVIAGLNVLR	3	580.664	6	A	57.7637	421852	408400	5.11952e+06	5.5603e+06
5.2275	6.52159e+06	A	5.83985	PLAA	PLAA	650	phospholipase A-2-activating protein	Q9Y263	http://www.phosphosite.org/proteinAction.do?id=19920&showAllSites=true	EGAQFSSHLINLLNPK*GKPANQLLALR	4	761.675	5	A	72.3392	1.27974e+06	1.21537e+06	6.31382e+06	6.72937e+06
5.42479	5.62299e+06	A	5.86228	PELO	PELO	254	protein pelota homolog	Q9BRX2	http://www.phosphosite.org/proteinAction.do?id=8933&showAllSites=true	YSLK*EALCDPTVASR	3	608.637	8	A	53.4	1079502	993568	5.60536e+06	5.64061e+06
4.24402	4.60341e+06	A	5.86875	ATP6V1A	ATP6V1A	256	V-type proton ATPase catalytic subunit A	P38606	http://www.phosphosite.org/proteinAction.do?id=8164&showAllSites=true	VLDALFPCVQGGTTAIPGAFGCGK*TVISQSLSK	3	1165.27	3	A	81.899	1.07776e+06	1.0916e+06	4.79444e+06	4.41237e+06
2.88014	701027	A	5.88243	NOSIP	NOSIP	20	nitric oxide synthase-interacting protein	Q9Y314	http://www.phosphosite.org/proteinAction.do?id=19214&showAllSites=true	K*KDTAASGYGTQNIR	3	575.296	2	A	22.175	233276	253525	707523	694531
2.88014	701027	A	5.88243	NOSIP	NOSIP	21	nitric oxide synthase-interacting protein	Q9Y314	http://www.phosphosite.org/proteinAction.do?id=19214&showAllSites=true	KK*DTAASGYGTQNIR	3	575.296	2	A	22.175	233276	253525	707523	694531
5.1874	602617	A	5.90617	MRPL24	MRPL24	100	39S ribosomal protein L24, mitochondrial precursor	Q96A35	http://www.phosphosite.org/proteinAction.do?id=19232&showAllSites=true	YIGK*TMDYR	3	420.873	2	A	32.1237	115209	117130	577450	627784
6.22562	1.55286e+07	A	5.90935	TKT	TKT	§254	transketolase	P29401	http://www.phosphosite.org/proteinAction.do?id=4144&showAllSites=true	GITGVEDK*ESWHGKPLPK	4	523.776	6	A	36.8706	2.52321e+06	2.4654e+06	1.48797e+07	1.61775e+07
-4.19162	1.18067e+06	A	5.9538	EIF3C; EIF3CL	eIF3C; eIF3CL	§894; §895	eukaryotic translation initiation factor 3 subunit C	Q99613; B5ME19	http://www.phosphosite.org/proteinAction.do?id=5737&showAllSites=true	K*NEGYMR	2	506.238	8	A	16.2868	1.16374e+06	1.19759e+06	283435	279912
-4.02302	3.32919e+06	A	5.95615	CSPG4	NG2	2316	chondroitin sulfate proteoglycan 4 precursor	Q6UVK1	http://www.phosphosite.org/proteinAction.do?id=7271&showAllSites=true	TPNPALK*NGQYWV	2	801.407	5	A	55.4418	3.18897e+06	3.4694e+06	821481	833586
-1.2284	1.95828e+07	A	6.03193	PRPH; VIM	peripherin; vimentin	§288; §292	peripherin	P41219; P08670	http://www.phosphosite.org/proteinAction.do?id=4847&showAllSites=true	NLQEAEEWYK*SK	3	546.93	7	A	47.486	1.25111e+06	1.36259e+06	1.10372e+06	1.02402e+06
11.5138	2.54762e+06	A	6.03273	METAP2	MetAP2	§289	methionine aminopeptidase 2	P50579	http://www.phosphosite.org/proteinAction.do?id=12030&showAllSites=true	DATNTGIK*CAGIDVR	3	568.949	4	A	39.0392	226307	216227	2.43895e+06	2.6563e+06
15.7158	3.29759e+07	A	6.04043	TUBA1A; TUBA1B; TUBA1C; TUBA3D; TUBA3E	TUBA1A; TUBA1B; TUBA1C; TUBA3D; TUBA3E	§326; §326; §326; §326; §326	tubulin alpha-1A chain	Q71U36; P68363; Q9BQE3; Q13748; Q6PEY2	http://www.phosphosite.org/proteinAction.do?id=6833805&showAllSites=true	GDVVPK*DVNAAIATIK	3	575.656	15	A	58.3243	2.18789e+06	2.00865e+06	3.22094e+07	3.37423e+07
2.91677	1.52941e+06	A	6.04877	RAB13	Rab13	122	ras-related protein Rab-13	P51153	http://www.phosphosite.org/proteinAction.do?id=10302&showAllSites=true	LLLGNK*CDMEAK	3	502.587	5	A	38.685	515438	533261	1.46399e+06	1.59482e+06
3.46164	772775	A	6.06149	EXOC4	EXOC4	§240	exocyst complex component 4 isoform b	Q96A65	http://www.phosphosite.org/proteinAction.do?id=11776&showAllSites=true	K*FLDTSHYSTAGSSSVR	3	652.985	2	A	35.7754	225579	220901	743825	801726
-3.16012	1.09186e+06	A	6.06931	MORF4L1; MORF4L1	MORF4L1; MORF4L1 iso2	§111; §72	mortality factor 4-like protein 1 isoform 1	Q9UBU8; Q9UBU8-2	http://www.phosphosite.org/proteinAction.do?id=8054&showAllSites=true	YVDTNLQK*QR	2	689.857	6	A	24.4524	1.0563e+06	1.12741e+06	340259	350764
2.08407	2.08494e+06	A	6.07331	SLC1A5	SLC1A5	§537	neutral amino acid transporter B(0) isoform 2	Q15758	http://www.phosphosite.org/proteinAction.do?id=7204&showAllSites=true	HYRGPAGDATVASEK*ESVM	3	707.001	6	A	37.4852	513392	559466	1.12742e+06	1.10849e+06
7.10202	2.65415e+06	A	6.07382	ABCF2; ABCF2	ABCF2; ABCF2 iso3	§339; §339	ATP-binding cassette sub-family F member 2 isoform b	Q9UG63; Q75MJ1	http://www.phosphosite.org/proteinAction.do?id=9078&showAllSites=true	FHWEQDQIAHMK*NYIAR	4	576.03	4	A	56.7548	380154	367282	2.76814e+06	2.54016e+06
4.72229	297837	A	6.0766	NUP62	NUP62	504	nuclear pore glycoprotein p62	P37198	http://www.phosphosite.org/proteinAction.do?id=13294&showAllSites=true	KVEEVTK*VCEGR	3	516.6	2	A	22.287	65780.4	60360.4	289136	306538
3.37093	997538	A	6.08213	PSMD2	PSMD2	773	26S proteasome non-ATPase regulatory subunit 2	Q13200	http://www.phosphosite.org/proteinAction.do?id=16594&showAllSites=true	LAQGLTHLGK*GTLTLCPYHSDR	4	638.831	2	A	50.107	285648	306199	954637	1.04044e+06
3.04279	1.97777e+06	A	6.10356	MDN1	midasin	466	midasin	Q9NU22	http://www.phosphosite.org/proteinAction.do?id=5983&showAllSites=true	LNSHATLLDK*	3	409.223	2	A	21.2122	621933	678038	2.05677e+06	1.89877e+06
5.70052	4.74949e+06	A	6.10476	ACTA1; ACTA2; ACTB; ACTC1; ACTG1; ACTG2	ACTA1; ACTA2; ACTB; ACTC1; ACTG1; ACTG2	§63; §63; §61; §63; §61; §62	actin, alpha skeletal muscle	P68133; P62736; P60709; P68032; P63261; P63267	http://www.phosphosite.org/proteinAction.do?id=4106&showAllSites=true	DSYVGDEAQSK*R	3	490.227	26	A	23.205	523863	559772	3.17295e+06	3.00434e+06
-3.20754	3.38029e+07	A	6.11952	KIAA0101	PAF	§24	PCNA-associated factor isoform 2	Q15004	http://www.phosphosite.org/proteinAction.do?id=14909&showAllSites=true	K*VLGSSTSATNSTSVSSR	3	628.32	7	A	24.0085	3.23402e+07	3.52656e+07	1.04414e+07	1.06358e+07
3.56574	4.72934e+06	A	6.15502	SPATS2L	DNAPTP6	383	SPATS2-like protein isoform a	Q9NUQ6	http://www.phosphosite.org/proteinAction.do?id=9706&showAllSites=true	TPCSSLLPLLNAHAATSGK*QSNFSR	4	693.603	2	A	59.1428	1.2686e+06	1.38405e+06	4.64923e+06	4.80945e+06
-3.48112	8.64255e+06	A	6.17884	TTYH3	TTYH3	§508	protein tweety homolog 3	Q9C0H2	http://www.phosphosite.org/proteinAction.do?id=10116&showAllSites=true	AK*YLATSQPRPDSSGSH	3	639.313	11	A	23.674	5.24161e+06	5.59322e+06	1.6156e+06	1.49685e+06
3.28721	2.29488e+06	A	6.18973	WDR74	WDR74	§266	WD repeat-containing protein 74	Q6RFH5	http://www.phosphosite.org/proteinAction.do?id=1321971&showAllSites=true	LLGCLK*GLAGSVR	3	486.613	6	A	56.2605	680196	716048	2.22442e+06	2.36533e+06
-3.48789	7.20907e+06	A	6.20484	UBE2L3; UBE2L3 iso2	UBE2L3; UBE2L3 iso2	§82; §82	ubiquitin-conjugating enzyme E2 L3	P68036; NP_937800	http://www.phosphosite.org/proteinAction.do?id=17491&showAllSites=true	IYHPNIDEK*GQVCLPVISAENWKPATK	4	806.166	6	A	60.0894	6.17376e+06	5.68043e+06	1.68255e+06	1.71612e+06
1.42063	115980	H	6.21664	SNX6	SNX6	265	sorting nexin-6 isoform a	Q9UNH7	http://www.phosphosite.org/proteinAction.do?id=13754&showAllSites=true	IGSSLYALGTQDSTDICK*FFLK	3	860.1	2	H	83.5526	18500	19701	28327.6	25942
8.34167	3.03471e+06	A	6.23139	ABCF2; ABCF2	ABCF2; ABCF2 iso3	441; 441	ATP-binding cassette sub-family F member 2 isoform b	Q9UG63; Q75MJ1	http://www.phosphosite.org/proteinAction.do?id=9078&showAllSites=true	VALVGPNGAGKSTLLK*	3	546.989	2	A	45.3155	379831	347771	3.07268e+06	2.99674e+06
-1.77946	1.11964e+07	A	6.28626	ZC3H14; ZC3H14; ZC3H14	ZC3H14; ZC3H14 iso3; ZC3H14 iso4	197; 197; 163	zinc finger CCCH domain-containing protein 14 isoform 5	Q6PJT7; Q6PJT7-3; Q6PJT7-4	http://www.phosphosite.org/proteinAction.do?id=7043&showAllSites=true	DEDLNFVQENPLSQK*	3	630.634	2	A	39.8389	3.55248e+06	3.2501e+06	1.99223e+06	1.83061e+06
2.86652	4.01597e+06	A	6.30854	PYGB	PYGB	§483	glycogen phosphorylase, brain form	P11216	http://www.phosphosite.org/proteinAction.do?id=8092&showAllSites=true	QSVFKDFYELEPEKFQNK*TNGITPR	4	783.146	3	A	62.6839	1.36949e+06	1.43249e+06	3.83682e+06	4.19511e+06
6.29397	3.53803e+06	A	6.33513	DDX3X; DDX3Y	DDX3; DDX3Y	491; 489	ATP-dependent RNA helicase DDX3X isoform 2	O00571; O15523	http://www.phosphosite.org/proteinAction.do?id=2659&showAllSites=true	SGK*SPILVATAVAAR	3	518.97	2	A	49.4075	538410	585850	3.37954e+06	3.69652e+06
-1.13717	2.51827e+06	A	6.3385	FAF1; FAF1	FAF1; FAF1 iso2	§157; §157	FAS-associated factor 1	Q9UNN5; Q9UNN5-2	http://www.phosphosite.org/proteinAction.do?id=3984&showAllSites=true	TGDVEDSTVLK*SLHLPK	4	489.013	4	A	57.0166	702206	764100	615822	673614
1.06729	920079	A	6.34614	PRKDC	DNAPK	§1334	DNA-dependent protein kinase catalytic subunit isoform 2	P78527	http://www.phosphosite.org/proteinAction.do?id=2072&showAllSites=true	YNYSK*CTVVVR	3	501.586	3	A	34.9348	330285	319746	335511	358259
4.49425	493923	A	6.37648	UPF1	RENT1	§929	regulator of nonsense transcripts 1	Q92900	http://www.phosphosite.org/proteinAction.do?id=6958&showAllSites=true	K*LVNTINPGAR	2	648.873	2	A	31.0861	104946	114856	494425	493420
3.15629	669497	A	6.38834	EIF2S3	eIF2-gamma	§90	eukaryotic translation initiation factor 2 subunit 3	P41091	http://www.phosphosite.org/proteinAction.do?id=8907&showAllSites=true	IYK*LDDPSCPRPECYR	3	728.338	2	A	39.3367	202533	221697	648160	690833
16.6165	6.31238e+06	A	6.39207	ALDOA; ALDOB; ALDOC	ALDOA; ALDOB; ALDOC	§208; §208; §208	fructose-bisphosphate aldolase A	P04075; P05062; P09972	http://www.phosphosite.org/proteinAction.do?id=4109&showAllSites=true	CQYVTEK*VLAAVYK	3	595.978	2	A	61.5223	370876	388895	6.5086e+06	6.11616e+06
3.4706	1.28099e+06	A	6.39712	TAGLN2	TAGLN2	§171	transgelin-2	P37802	http://www.phosphosite.org/proteinAction.do?id=2618&showAllSites=true	NFSDNQLQEGK*NVIGLQMGTNR	3	859.754	8	A	59.0843	374428	363768	1.22304e+06	1.33893e+06
4.47752	3.01962e+06	A	6.40962	RPL10A	RPL10A	§133	60S ribosomal protein L10a	P62906	http://www.phosphosite.org/proteinAction.do?id=14300&showAllSites=true	AGK*FPSLLTHNENMVAK	3	657.675	2	A	47.9019	643830	704961	2.89136e+06	3.14787e+06
8.10827	1.83566e+06	A	6.41504	WARS	WARS	§366	tryptophanyl-tRNA synthetase, cytoplasmic isoform a	P23381	http://www.phosphosite.org/proteinAction.do?id=8536&showAllSites=true	MSASDPNSSIFLTDTAK*QIK	3	756.711	9	A	56.3186	228004	224784	1.86935e+06	1.80198e+06
5.22456	2.67544e+06	A	6.43369	ALDH1A3	ALDH1A3	§394	aldehyde dehydrogenase family 1 member A3	P47895	http://www.phosphosite.org/proteinAction.do?id=1284605&showAllSites=true	GLFIK*PTVFSEVTDNM#R	3	695.354	4	A	66.7	488793	535386	2.6624e+06	2.68849e+06
2.45255	1.96265e+06	A	6.4461	NCAPD2	CNAP1	§705	condensin complex subunit 1	Q15021	http://www.phosphosite.org/proteinAction.do?id=9044&showAllSites=true	QLYLNPK*GDSAR	3	492.592	2	A	34.2442	818544	781955	1.87319e+06	2.05211e+06
4.1421	7.07929e+06	A	6.45377	RPL11	RPL11	§38	60S ribosomal protein L11 isoform 1	P62913	http://www.phosphosite.org/proteinAction.do?id=14576&showAllSites=true	AAK*VLEQLTGQTPVFSK	3	644.358	9	A	58.623	1.67607e+06	1.53347e+06	6.58623e+06	6.70801e+06
3.3218	8.44283e+06	A	6.45869	LDHA; LDHA	LDH-A; LDH-A iso3	§81; §110	L-lactate dehydrogenase A chain isoform 2	P00338; B7Z5E3	http://www.phosphosite.org/proteinAction.do?id=4103&showAllSites=true	IVSGK*DYNVTANSK	3	537.278	14	A	27.1115	2.62155e+06	2.46173e+06	8.05725e+06	8.82841e+06
7.32	1.13146e+06	A	6.47185	PRDX1	NKEF-A	§16	peroxiredoxin-1	Q06830	http://www.phosphosite.org/proteinAction.do?id=2615&showAllSites=true	IGHPAPNFK*ATAVMPDGQFK	3	747.381	4	A	49.2043	147497	161644	1.1619e+06	1.10101e+06
5.27651	864500	A	6.48081	WARS	WARS	264	tryptophanyl-tRNA synthetase, cytoplasmic isoform a	P23381	http://www.phosphosite.org/proteinAction.do?id=8536&showAllSites=true	HVTFNQVK*GIFGFTDSDCIGK	3	828.737	2	A	66.8034	162618	165061	824883	904117
1.44875	2.04356e+07	A	6.49188	EEF1A1; EEF1A1	eEF1A1; eEF1A1 iso3	§395; §359	elongation factor 1-alpha 1	P68104; Q9NZS6	http://www.phosphosite.org/proteinAction.do?id=3315&showAllSites=true	FLK*SGDAAIVDM#VPGKPM#CVESFSDYPPLGR	4	883.176	2	A	63.9156	4.54204e+06	4.14334e+06	6.08323e+06	6.49975e+06
8.71866	2.98205e+06	A	6.51102	HTRA2	HTRA2	§237	serine protease HTRA2, mitochondrial isoform 1 preproprotein	O43464	http://www.phosphosite.org/proteinAction.do?id=18279&showAllSites=true	IQTK*EPLPTLPLGR	3	559.661	4	A	54.3143	140549	149593	1.32306e+06	1.20659e+06
-1.38033	2.19078e+06	A	6.54733	TCP1	CCT-alpha	§541	T-complex protein 1 subunit alpha isoform b	P17987	http://www.phosphosite.org/proteinAction.do?id=8013&showAllSites=true	LHPESKDDK*HGSYEDAVHSGALND	4	684.563	5	A	29.6629	603243	661810	472721	443765
-5.71345	5.69695e+06	A	6.55711	MIB1	MIB1	§28	E3 ubiquitin-protein ligase MIB1	Q86YT6	http://www.phosphosite.org/proteinAction.do?id=8949&showAllSites=true	WGK*QDGGEGHVGTVR	3	566.277	10	A	25.3033	5.52029e+06	5.87361e+06	990670	1.00356e+06
24.3619	8.55345e+06	A	6.55763	HSPB1	HSP27	171	heat shock protein beta-1	P04792	http://www.phosphosite.org/proteinAction.do?id=989&showAllSites=true	KYTLPPGVDPTQVSSSLSPEGTLTVEAPM#PK*LATQSNEITIPVTFESR	4	1311.67	5	A	76.1103	366652	335545	8.95006e+06	8.15683e+06
7.09268	1.55143e+06	A	6.56115	DTX3L	DTX3L	354	E3 ubiquitin-protein ligase DTX3L	Q8TDB6	http://www.phosphosite.org/proteinAction.do?id=8897&showAllSites=true	GGELTLLGTQDDISAAK*QK	3	687.027	2	A	52.8471	216458	221016	1.48276e+06	1.62011e+06
2.86455	1.66957e+06	A	6.59677	HNRNPU; HNRNPU	hnRNP U; hnRNP U iso2	§265; §246	heterogeneous nuclear ribonucleoprotein U isoform b	Q00839; Q00839-2	http://www.phosphosite.org/proteinAction.do?id=4168&showAllSites=true	GYFEYIEENK*YSR	3	604.613	4	A	54.4185	457092	486902	1.28899e+06	1.41513e+06
3.66282	1.18265e+07	A	6.6136	GNB2L1	RACK1	§172	guanine nucleotide-binding protein subunit beta-2-like 1	P63244	http://www.phosphosite.org/proteinAction.do?id=4139&showAllSites=true	FSPNSSNPIIVSCGWDK*LVK	3	788.067	4	A	68.0003	3.32609e+06	3.13152e+06	1.23796e+07	1.12735e+07
4.73124	1.32775e+06	A	6.62411	CELF1; CELF1	CELF1; CELF1 iso4	§70; §97	CUGBP Elav-like family member 1 isoform 3	Q92879; Q92879-4	http://www.phosphosite.org/proteinAction.do?id=2464601&showAllSites=true	K*AALEAQNALHNMK	3	551.623	4	A	33.257	249151	255853	1.2506e+06	1.13869e+06
2.74293	2.43458e+06	A	6.66344	PSMA6	PSMA6	§164	proteasome subunit alpha type-6	P60900	http://www.phosphosite.org/proteinAction.do?id=8078&showAllSites=true	CDPAGYYCGFK*ATAAGVK	3	683.977	6	A	51.5178	845763	929405	2.36242e+06	2.50675e+06
-2.9635	1.35654e+06	A	6.66964	EDARADD; ENO1	EDARADD iso5; ENO1	5; §5	ectodysplasin-A receptor-associated adapter protein isoform B	L0R849; P06733	http://www.phosphosite.org/proteinAction.do?id=28762011&showAllSites=true	ILK*IHAR	2	482.806	3	A	41.4525	1.42052e+06	1.29256e+06	448047	467451
3.831	872617	A	6.68096	KDM5B	JARID1B	§832	lysine-specific demethylase 5B	Q9UGL1	http://www.phosphosite.org/proteinAction.do?id=10472&showAllSites=true	SGGGK*SQNQLTVNELR	3	601.31	2	A	35.2812	221409	234147	836521	908713
-1.12419	1.27676e+06	A	6.6976	DNAJB3; DNAJB6; DNAJB6; DNAJB6	DNAJB3; DNAJB6; DNAJB6 iso2; DNAJB6 iso3	§60; §60; §60; §60	dnaJ homolog subfamily B member 3	Q8WWF6; O75190; O75190-2; O75190-3	http://www.phosphosite.org/proteinAction.do?id=18831317&showAllSites=true	QVAEAYEVLSDAK*KR	3	607.655	2	A	44.3874	396632	434779	386634	352932
3.12503	1.9853e+06	A	6.71815	IFI16	IFI16	§674	gamma-interferon-inducible protein 16 isoform 1	Q16666	http://www.phosphosite.org/proteinAction.do?id=2994&showAllSites=true	SASVTPK*INQLCSQTK	3	625.991	3	A	38.1527	665468	605110	1.92803e+06	2.04257e+06
-2.50686	546716	A	6.7616	CCDC71L	FLJ36031	96	hypothetical protein LOC168455	Q8N9Z2	http://www.phosphosite.org/proteinAction.do?id=15349901&showAllSites=true	SK*DVYGYSSCR	3	479.214	7	A	26.8723	482359	438339	183046	184225
7.3088	320878	A	6.78725	ESYT1; ESYT1	ESYT1; ESYT1 iso2	833; 843	extended synaptotagmin-1 isoform 1	Q9BSJ8; Q9BSJ8-2	http://www.phosphosite.org/proteinAction.do?id=4201&showAllSites=true	HLSPYATLTVGDSSHK*TK	3	686.02	1	A	34.5277	46010	41796	324516	317240
13.8725	1.65705e+06	A	6.803	RARS	RARS	§393	arginyl-tRNA synthetase, cytoplasmic	P54136	http://www.phosphosite.org/proteinAction.do?id=8094&showAllSites=true	SDGGYTYDTSDLAAIK*QR	3	692.327	4	A	49.1392	119020	119878	1.73677e+06	1.57734e+06
9.04086	868968	A	6.81537	POLD1	POLD1	§447	DNA polymerase delta catalytic subunit	P28340	http://www.phosphosite.org/proteinAction.do?id=17074&showAllSites=true	DTK*VVSMVGR	2	603.319	2	A	33.1968	91755.7	100476	908193	829743
7.11294	9.06568e+06	A	6.83527	GNB2L1	RACK1	§130	guanine nucleotide-binding protein subunit beta-2-like 1	P63244	http://www.phosphosite.org/proteinAction.do?id=4139&showAllSites=true	DKTIK*LWNTLGVCK	3	597.326	14	A	55.936	1.2201e+06	1.32896e+06	8.62751e+06	9.50385e+06
4.04094	7.64864e+06	A	6.84282	ATAD1	ATAD1	§263	ATPase family AAA domain-containing protein 1	Q8NBU5	http://www.phosphosite.org/proteinAction.do?id=1285860&showAllSites=true	FHINQPALK*QR	3	489.272	4	A	34.2442	1.95882e+06	1.82675e+06	7.42918e+06	7.86809e+06
9.75524	4.62235e+06	A	6.85201	TUBB; TUBB2A; TUBB2B; TUBB4A; TUBB4B	TUBB; TUBB2A; TUBB2B; TUBB4; TUBB2C	§350; §350; §350; §350; §350	tubulin beta chain	P07437; Q13885; Q9BVA1; P04350; P68371	http://www.phosphosite.org/proteinAction.do?id=2690&showAllSites=true	NSSYFVEWIPNNVK*TAVCDIPPR	4	705.85	35	A	77.9227	477574	470092	4.84631e+06	4.3984e+06
-2.62214	706686	A	6.87354	EZR	ezrin	§162	ezrin	P15311	http://www.phosphosite.org/proteinAction.do?id=971&showAllSites=true	VMDQHK*LTR	2	621.325	4	A	19.0993	392150	376789	151914	141335
3.89265	2.13372e+06	A	6.87357	USP14	USP14	§300	ubiquitin carboxyl-terminal hydrolase 14 isoform b	P54578	http://www.phosphosite.org/proteinAction.do?id=12599&showAllSites=true	LQEEITK*QSPTLQR	3	595.655	5	A	36.0622	521501	574784	2.13157e+06	2.13588e+06
4.33401	6.68313e+06	A	6.8757	CLINT1; CLINT1	ENTH; ENTH iso2	625; 625	clathrin interactor 1 isoform 1	Q14677; Q14677-2	http://www.phosphosite.org/proteinAction.do?id=10598&showAllSites=true	QDAFANFANFSK*	2	737.341	7	A	63.9156	1.46705e+06	1.61699e+06	6.38009e+06	6.98617e+06
1.67755	5.93629e+06	A	6.88343	BIRC2	BIRC2	§126	baculoviral IAP repeat-containing protein 2	Q13490	http://www.phosphosite.org/proteinAction.do?id=2611718&showAllSites=true	QLYPSCSFIQNLVSASLGSTSK*NTSPM#R	3	1068.52	4	A	86.4202	2.28106e+06	2.35197e+06	4.02262e+06	3.74951e+06
11.8342	7.16481e+06	A	6.90557	PKM; PKM	PKM2; PKM2 iso2	§206; §206	pyruvate kinase isozymes M1/M2 isoform c	P14618; P14618-2	http://www.phosphosite.org/proteinAction.do?id=4126&showAllSites=true	QKGADFLVTEVENGGSLGSK*K	3	760.061	9	A	54.2571	625427	585442	6.81496e+06	7.51467e+06
-4.23366	4.82299e+06	A	6.90656	NGLY1	NGLY1	§419	peptide-N(4)-(N-acetyl-beta-glucosaminyl)asparagine amidase isoform 2	Q96IV0	http://www.phosphosite.org/proteinAction.do?id=16190&showAllSites=true	DTINGLNK*QR	3	424.893	11	A	24.5135	2.22228e+06	2.17131e+06	544228	493547
10.0222	749230	A	6.91239	CYCS	CYCS	§54	cytochrome c	P99999	http://www.phosphosite.org/proteinAction.do?id=15706&showAllSites=true	TGQAPGYSYTAANK*NK	3	595.624	4	A	25.4304	74338.5	75176	769318	729142
-1.09297	1.36609e+06	A	6.91873	VAT1	VAT1	§372	synaptic vesicle membrane protein VAT-1 homolog	Q99536	http://www.phosphosite.org/proteinAction.do?id=10250&showAllSites=true	VADAMK*QMQEK	3	464.892	5	A	26.5066	339371	320964	316861	287304
3.72793	5.61839e+06	A	6.92463	GADD45A	GADD45A	§29	growth arrest and DNA damage-inducible protein GADD45 alpha isoform 2	P24522	http://www.phosphosite.org/proteinAction.do?id=4039001&showAllSites=true	M#DKVGDALEEVLSK*ALSQR	3	740.383	7	A	83.4499	1.5809e+06	1.43331e+06	5.48383e+06	5.75296e+06
-3.04339	4.49516e+06	A	7.00099	PSMD1	PSMD1	§838	26S proteasome non-ATPase regulatory subunit 1 isoform 2	Q99460	http://www.phosphosite.org/proteinAction.do?id=5959&showAllSites=true	VSTAVLSITAK*AK	3	468.28	8	A	43.1157	4.09271e+06	3.97859e+06	1.26039e+06	1.39168e+06
-2.54322	1.29554e+06	A	7.01304	CSDA; CSDA; YBX1; YBX2	NF-GMB; NF-GMB iso2; YB-1; YBX2	§96; §96; §64; §99	DNA-binding protein A isoform b	P16989; P16989-2; P67809; Q9Y2T7	http://www.phosphosite.org/proteinAction.do?id=2948&showAllSites=true	VLGTVK*WFNVR	3	478.274	3	A	60.2234	1.32999e+06	1.26109e+06	484147	534670
5.56123	404760	A	7.02285	NANP	HDHD4	84	N-acylneuraminate-9-phosphatase	Q8TBE9	http://www.phosphosite.org/proteinAction.do?id=8041&showAllSites=true	TSHWEEAIQETK*GGAANR	3	700.335	1	A	40.7841	69168.1	76396.7	388564	420955
-2.56211	4.79858e+06	A	7.05971	NME1-NME2; NME2	NME1-NME2; NME2	171; §56	NME1-NME2 protein	P22392-2; P22392	http://www.phosphosite.org/proteinAction.do?id=14737014&showAllSites=true	QHYIDLK*DRPFFPGLVK	4	547.548	8	A	59.0259	4.43544e+06	4.57311e+06	1.84579e+06	1.67027e+06
5.18531	1.75328e+06	A	7.0762	CDK1	CDK1	§24	cyclin-dependent kinase 1 isoform 4	P06493	http://www.phosphosite.org/proteinAction.do?id=582&showAllSites=true	HK*TTGQVVAMK	3	438.571	3	A	18.8	342826	333421	1.7274e+06	1.77915e+06
-2.93497	2.26168e+06	A	7.08491	USP5; USP5	USP5; USP5 iso2	§558; §558	ubiquitin carboxyl-terminal hydrolase 5 isoform 1	P45974; P45974-2	http://www.phosphosite.org/proteinAction.do?id=10680&showAllSites=true	SVAVK*TTR	2	488.283	9	A	14.7981	2.28452e+06	2.07188e+06	776060	708247
2.17408	715204	A	7.08645	GART	GART	63	trifunctional purine biosynthetic protein adenosine-3 isoform 1	P22102	http://www.phosphosite.org/proteinAction.do?id=4136&showAllSites=true	ISNTAISISDHTALAQFCK*EK	3	816.744	1	A	53.1129	245740	271666	572165	552716
15.2452	6.56047e+06	A	7.08945	ENO1	ENO1	§406	c-myc promoter-binding protein-1 isoform MBP-1	P06733	http://www.phosphosite.org/proteinAction.do?id=2610&showAllSites=true	LAK*YNQLLR	2	616.859	2	A	40.3846	408758	451903	6.23369e+06	6.88725e+06
3.09413	5.24549e+06	A	7.09689	SNRPB2	snRNP B2	§85	U2 small nuclear ribonucleoprotein B	P08579	http://www.phosphosite.org/proteinAction.do?id=4114&showAllSites=true	IQYAK*TDSDIISK	3	532.614	7	A	36.2035	1744804	1.6458e+06	5.34125e+06	5.14974e+06
-4.15588	460053	A	7.09768	SSRP1	SSRP1	33	FACT complex subunit SSRP1	Q08945	http://www.phosphosite.org/proteinAction.do?id=2869&showAllSites=true	QGIIFK*NSK	2	574.825	2	A	31.0861	436964	483142	111323	110076
-4.72097	2.23975e+07	A	7.09933	H2AFY	H2AFY	§123	core histone macro-H2A.1 isoform 2	O75367	http://www.phosphosite.org/proteinAction.do?id=9453&showAllSites=true	GK*LEAIITPPPAKK	3	526.319	34	A	39.3942	2.23695e+07	2.24255e+07	4.62475e+06	4.86378e+06
23.5923	1.54337e+06	A	7.1048	ASF1B	ASF1B	§129	histone chaperone ASF1B	Q9NVP2	http://www.phosphosite.org/proteinAction.do?id=2317102&showAllSites=true	ENPPMK*PDFSQLQR	3	600.961	3	A	47.363	64356.3	66479.8	1.56581e+06	1.52092e+06
-5.63353	3.09789e+08	A	7.10528	HIST2H2AB; HIST2H2AC	HIST2H2AB; HIST2H2AC	§120; §120	histone H2A type 2-B	Q8IUE6; Q16777	http://www.phosphosite.org/proteinAction.do?id=10284633&showAllSites=true	VTIAQGGVLPNIQAVLLPKK*TESHK	5	551.922	39	A	65.5307	3.03017e+08	3.16562e+08	5.65347e+07	5.34458e+07
3.36146	6.56293e+06	A	7.11588	HNRNPM; HNRNPM	hnRNP M; hnRNP M iso2	§69; §69	heterogeneous nuclear ribonucleoprotein M isoform a	P52272; P52272-2	http://www.phosphosite.org/proteinAction.do?id=8716&showAllSites=true	GGNRFEPYANPTK*R	3	574.289	13	A	30.2023	1.85416e+06	2.05064e+06	6.58055e+06	6.5453e+06
-1.29164	1.32338e+06	A	7.13408	PDCD5	PDCD5	§20	programmed cell death protein 5	O14737	http://www.phosphosite.org/proteinAction.do?id=5749&showAllSites=true	LAELQAK*HGDPGDAAQQEAK	3	731.029	6	A	27.9756	305873	322020	236274	249848
2.54469	2.04274e+07	A	7.1416	GNAI1; GNAI2; GNAI3; GNAL; GNAL; GNAO1; GNAS; GNAS; GNAS; GNAS; GNAS; GNAT1; GNAT2; GNAT3	G-alpha1(i); G-alpha2(i); G-alpha3(i); GNAL; GNAL iso2; GNAO1; G-alpha-s; G-alpha-s iso2; G-alpha-s iso3; G-alpha-s iso4; G-alpha-s iso5; GNAT1; GNAT2; GNAT3	§46; §46; §46; §55; §132; §46; §53; §53; §53; §696; §696; §42; §46; §46	guanine nucleotide-binding protein G(i) subunit alpha-1	P63096; P04899; P08754; P38405; P38405-2; P09471; P63092; P63092-2; P63092-3; Q5JWF2; Q5JWF2-2; P11488; P19087; A8MTJ3	http://www.phosphosite.org/proteinAction.do?id=17463&showAllSites=true	LLLLGAGESGK*STIVK	3	567.337	6	A	53.5806	7.64032e+06	8.41455e+06	1.94621e+07	2.13926e+07
4.3692	1.45142e+07	A	7.16882	LAMTOR1	LAMTOR1	60	ragulator complex protein LAMTOR1	Q6IAA8	http://www.phosphosite.org/proteinAction.do?id=2650&showAllSites=true	TDEQALLSSILAK*TASNIIDVSAADSQGM#EQHEYM#DR	4	1046.74	8	A	95.9052	3.46287e+06	3.18102e+06	1.37785e+07	1.525e+07
-3.18194	1.04424e+06	A	7.17223	TBCA	TBCA	§51	tubulin-specific chaperone A	O75347	http://www.phosphosite.org/proteinAction.do?id=8328&showAllSites=true	MRAEDGENYDIK*K	3	561.598	4	A	25.8027	349706	373324	110883	116346
-3.18194	1.04424e+06	A	7.17223	TBCA	TBCA	§52	tubulin-specific chaperone A	O75347	http://www.phosphosite.org/proteinAction.do?id=8328&showAllSites=true	MRAEDGENYDIKK*	3	561.598	2	A	25.8027	349706	373324	110883	116346
13.8295	893366	A	7.17343	CDK5	CDK5	§128	cyclin-dependent kinase 5 isoform 2	Q00535	http://www.phosphosite.org/proteinAction.do?id=585&showAllSites=true	DLK*PQNLLINR	3	479.944	2	A	51.2819	61322	67875.4	897128	889604
12.5766	1.16913e+07	A	7.18146	PKM; PKM	PKM2; PKM2 iso2	§270; §270	pyruvate kinase isozymes M1/M2 isoform c	P14618; P14618-2	http://www.phosphosite.org/proteinAction.do?id=4126&showAllSites=true	IISK*IENHEGVR	3	503.611	8	A	26.989	931123	928099	1.21326e+07	1.12501e+07
1.28949	2.48415e+07	A	7.19914	VIM	vimentin	§129	vimentin	P08670	http://www.phosphosite.org/proteinAction.do?id=2622&showAllSites=true	FLEQQNK*ILLAELEQLKGQGK	4	636.106	11	A	71.9743	5.2869e+06	4.99208e+06	6.96468e+06	6.28995e+06
20.2513	2.41509e+06	A	7.21781	KPNA6	KPNA6	106	importin subunit alpha-7	O60684	http://www.phosphosite.org/proteinAction.do?id=20309&showAllSites=true	K*LLSKEPSPPIDEVINTPR	3	749.75	2	A	50.235	125342	113169	2.44813e+06	2.38205e+06
26.2804	2.37448e+06	A	7.21869	GCN1L1	GCN1L1	2247	translational activator GCN1	Q92616	http://www.phosphosite.org/proteinAction.do?id=13816&showAllSites=true	LIGNESK*GEHVPGFCLPK	3	699.358	3	A	49.3401	85739.6	94963.4	2.33224e+06	2.41672e+06
-4.53965	4.76771e+06	A	7.22975	HIST1H1A; HIST1H1B; HIST1H1C; HIST1H1D; HIST1H1E	H1F1; H1B; H1C; H1D; H1E	§93; §93; §90; §91; §90	histone H1.1	Q02539; P16401; P16403; P16402; P10412	http://www.phosphosite.org/proteinAction.do?id=17070&showAllSites=true	SLVSK*GTLVQTK	3	458.937	12	A	35.6607	4.93616e+06	4.59927e+06	996547	1.10393e+06
3.59235	729398	A	7.26265	DIABLO	DIABLO	§191	diablo homolog, mitochondrial isoform 1 precursor	Q9NR28	http://www.phosphosite.org/proteinAction.do?id=21947&showAllSites=true	NHIQLVK*LQVEEVHQLSR	4	571.818	2	A	51.006	55250.2	56116.6	200618	199451
2.60943	1.74395e+06	A	7.27477	TTI1	TTI1	261	TEL2-interacting protein 1 homolog	O43156	http://www.phosphosite.org/proteinAction.do?id=18454&showAllSites=true	VQAK*PAVEHR	3	416.898	4	A	14.6557	683675	652973	1.83366e+06	1.65424e+06
12.5489	1.36715e+06	A	7.27833	CCT2	CCT2	§203	T-complex protein 1 subunit beta isoform 2	P78371	http://www.phosphosite.org/proteinAction.do?id=12674&showAllSites=true	LKGSGNLEAIHIIK*K	3	579.012	2	A	37.7299	107409	110482	1.29679e+06	1.43751e+06
-2.76343	2.82211e+06	A	7.28996	RPL28	RPL28	§72	60S ribosomal protein L28 isoform 2	P46779	http://www.phosphosite.org/proteinAction.do?id=23249&showAllSites=true	K*PATSYVR	2	518.283	6	A	19.9073	2.67664e+06	2.96759e+06	1.04375e+06	998718
5.24076	8.29143e+06	A	7.30064	HSPH1	HSP105	360	heat shock protein 105 kDa	Q92598	http://www.phosphosite.org/proteinAction.do?id=2297&showAllSites=true	FFGK*DISTTLNADEAVAR	3	690.348	6	A	58.5018	1.66378e+06	1.50043e+06	8.49086e+06	8.09199e+06
4.64504	905876	A	7.32269	ALDH1A3	ALDH1A3	§150	aldehyde dehydrogenase family 1 member A3	P47895	http://www.phosphosite.org/proteinAction.do?id=1284605&showAllSites=true	YFAGWADK*IQGK	3	499.921	2	A	52.6847	195584	194456	952782	858971
1.03785	4.11504e+06	A	7.34441	CCDC50	CCDC50 iso2	§152	coiled-coil domain-containing protein 50 short isoform	Q8IVM0	http://www.phosphosite.org/proteinAction.do?id=6824&showAllSites=true	AYADSYYYEDGGMK*PR	3	667.288	10	A	42.0877	1.19251e+06	1.24115e+06	1.22293e+06	1.30283e+06
2.78591	7.61937e+06	A	7.35588	RNH1	RNH1	§89	ribonuclease inhibitor	P13489	http://www.phosphosite.org/proteinAction.do?id=8606&showAllSites=true	IQK*LSLQNCCLTGAGCGVLSSTLR	3	917.463	8	A	63.3403	2.59271e+06	2.87722e+06	7.70115e+06	7.53759e+06
1.78419	3.31141e+06	A	7.35814	STEAP3	STEAP3	§484	metalloreductase STEAP3 isoform b	Q658P3	http://www.phosphosite.org/proteinAction.do?id=20914&showAllSites=true	FTLPTDHALAEK*TSHV	3	627.655	4	A	50.1808	1.05914e+06	1.17541e+06	1.98328e+06	2.00358e+06
10.4707	548724	A	7.36114	KARS; KARS	KARS; KARS iso2	190; 218	lysyl-tRNA synthetase isoform 1	Q15046; Q15046-2	http://www.phosphosite.org/proteinAction.do?id=2233601&showAllSites=true	RGDIIGVQGNPGK*TK	3	551.972	3	A	25.983	53474.7	51337.1	536395	561054
-5.08466	5.42054e+06	A	7.36864	HIST1H3A; HIST2H3A; HIST3H3	H3; HIST2H3A; HIST3H3	§28; §28; §28	histone H3.1	P68431; Q71DI3; Q16695	http://www.phosphosite.org/proteinAction.do?id=7541&showAllSites=true	K*SAPATGGVK	2	515.288	6	A	12.9644	5.13811e+06	5.70297e+06	1.03639e+06	1.09573e+06
-6.40083	3.07683e+08	A	7.36893	H2AFJ; HIST1H2AD; HIST1H2AH; HIST1H2AI; HIST1H2AJ; HIST2H2AA3; HIST2H2AC	H2AFJ; HIST1H2AD; HIST1H2AH; H2A.1; H2AE; H2AO; HIST2H2AC	§96, §120; 96, 120; §96, §120; §96, §120; §96, §120; §96, §120; §96, §120	histone H2A.J	Q9BTM1; P20671; Q96KK5; P0C0S8; Q99878; Q6FI13; Q16777	http://www.phosphosite.org/proteinAction.do?id=9429&showAllSites=true	DEELNK*LLGKVTIAQGGVLPNIQAVLLPKK*	4	857.497	5	A	83.6228	3.15621e+08	2.99745e+08	4.83454e+07	4.7793e+07
26.6632	2.62502e+07	A	7.37176	TUBA1A; TUBA1B; TUBA1C	TUBA1A; TUBA1B; TUBA1C	§112; §112; §112	tubulin alpha-1A chain	Q71U36; P68363; Q9BQE3	http://www.phosphosite.org/proteinAction.do?id=6833805&showAllSites=true	GHYTIGK*EIIDLVLDR	3	652.69	15	A	81.6588	1.00823e+06	960797	2.64432e+07	2.60573e+07
1.87289	995729	A	7.37827	IMPDH2; IMPDH2	IMPDH2; IMPDH2 iso3	§195; §170	inosine-5-monophosphate dehydrogenase 2	P12268; E7ETK5	http://www.phosphosite.org/proteinAction.do?id=4122&showAllSites=true	REDLVVAPAGITLK*EANEILQR	3	850.473	1	A	71.4221	281412	253504	513888	487955
6.37504	2.20739e+06	A	7.38213	CORO7	coronin 7	§508	coronin-7 isoform 2	P57737	http://www.phosphosite.org/proteinAction.do?id=9028&showAllSites=true	GLNLTTPGESDGFCANK*LR	3	722.02	2	A	53.7577	328181	364330	2.16737e+06	2.24741e+06
2.63355	6.11427e+06	A	7.38316	HSPA1A; HSPA1B	HSP70; HSP70-2	§190; §190	heat shock 70 kDa protein 1A/1B	P08107; NP_005337	http://www.phosphosite.org/proteinAction.do?id=4627&showAllSites=true	IINEPTAAAIAYGLDRTGK*GER	4	608.324	5	A	56.6395	2.41629e+06	2.22709e+06	6.14514e+06	6.0834e+06
2.71968	1.13677e+06	A	7.39228	ITCH	ITCH	§513	E3 ubiquitin-protein ligase Itchy homolog	Q96J02	http://www.phosphosite.org/proteinAction.do?id=6511&showAllSites=true	TGK*SALDNGPQIAYVR	3	601.983	1	A	43.7814	439828	396132	1.13343e+06	1.14011e+06
2.97877	1.99777e+06	A	7.40368	RPS3	RPS3	§18	40S ribosomal protein S3	P23396	http://www.phosphosite.org/proteinAction.do?id=5815&showAllSites=true	FVADGIFK*AELNEFLTR	3	695.365	8	A	88.6933	681314	660022	2.10235e+06	1.89318e+06
4.88729	4.98851e+06	A	7.40486	ALDOA	ALDOA	§101	fructose-bisphosphate aldolase A	P04075	http://www.phosphosite.org/proteinAction.do?id=4109&showAllSites=true	SK*GGVVGIKVDKGVVPLAGTNGETTTQGLDGLSER	4	889.226	4	A	54.7293	1.04089e+06	1.00054e+06	4.8486e+06	5.12842e+06
4.88729	4.98851e+06	A	7.40486	ALDOA	ALDOA	§111	fructose-bisphosphate aldolase A	P04075	http://www.phosphosite.org/proteinAction.do?id=4109&showAllSites=true	SKGGVVGIKVDK*GVVPLAGTNGETTTQGLDGLSER	4	889.226	5	A	54.7293	1.04089e+06	1.00054e+06	4.8486e+06	5.12842e+06
1.16522	5.54144e+06	A	7.41367	RAD18	RAD18	§186	E3 ubiquitin-protein ligase RAD18	Q9NS91	http://www.phosphosite.org/proteinAction.do?id=2954&showAllSites=true	SVEEIAPDPSEAK*RPEPPSTSTLK	3	893.787	6	A	41.1847	1.58025e+06	1.48798e+06	1.74253e+06	1.83263e+06
-2.02562	2.82677e+06	A	7.44606	OTUD7B	Cezanne	§511	OTU domain-containing protein 7B	Q6GQQ9	http://www.phosphosite.org/proteinAction.do?id=2882&showAllSites=true	LGSFGK*TLGSK	3	403.559	9	A	35.6607	778659	865211	425519	386020
-1.45887	712732	A	7.46263	EZR	ezrin	§139	ezrin	P15311	http://www.phosphosite.org/proteinAction.do?id=971&showAllSites=true	FGDYNK*EVHK	3	450.886	2	A	23.8741	163561	173224	117941	112911
-2.02222	508886	A	7.46952	PCM1	PCM-1	§492	pericentriolar material 1 protein	Q15154	http://www.phosphosite.org/proteinAction.do?id=3133&showAllSites=true	LQK*LNEVR	2	557.322	3	A	26.0978	188321	208897	95306	101121
5.80523	1.55836e+06	A	7.4736	ANKRD52	ANKRD52	105	serine/threonine-protein phosphatase 6 regulatory ankyrin repeat subunit C	Q8NB46	http://www.phosphosite.org/proteinAction.do?id=16638&showAllSites=true	DK*LWQTPLHVAAANR	3	611.995	3	A	51.2819	282626	254254	1.56095e+06	1.55577e+06
2.79004	1.30205e+07	A	7.47562	EEF2	eEF-2	§239	elongation factor 2	P13639	http://www.phosphosite.org/proteinAction.do?id=960&showAllSites=true	FAAK*GEGQLGPAER	3	515.599	13	A	30.6807	4.42008e+06	4.91346e+06	1.23941e+07	1.36469e+07
1.31148	2.3972e+06	A	7.47984	EPN2	epsin 2 iso5	§188	epsin-2 isoform c	Q52LD0	http://www.phosphosite.org/proteinAction.do?id=23217913&showAllSites=true	GSSQPNLSTSHSEQEYGK*AGGSPASYHGSTSPR	4	866.394	5	A	30.3863	387957	431287	520035	554386
9.29993	3.40817e+06	A	7.48694	HNRNPA0	hnRNP A0	154	heterogeneous nuclear ribonucleoprotein A0	Q13151	http://www.phosphosite.org/proteinAction.do?id=2637&showAllSites=true	GFGFVYFQNHDAADK*AAVVK	3	766.715	5	A	57.574	370052	362894	3.2927e+06	3.52364e+06
4.81212	1.41045e+06	A	7.48995	RNPEP	RNPEP	163	aminopeptidase B	Q9H4A4	http://www.phosphosite.org/proteinAction.do?id=14008&showAllSites=true	KK*PFVYTQGQAVLNR	3	621.679	4	A	39.3367	280176	306032	1.33575e+06	1.48515e+06
-2.61079	494512	A	7.52322	HIST1H4A; HIST4H4	H4; H4H4	§80; §80	histone H4	P62805; Q6DRA9	http://www.phosphosite.org/proteinAction.do?id=984&showAllSites=true	K*TVTAM#DVVYALKR	3	575.65	4	A	49.2043	478633	510390	197028	181793
11.1276	6.19958e+06	A	7.54175	HNRNPH2	hnRNP H2	§35	heterogeneous nuclear ribonucleoprotein H2	P55795	http://www.phosphosite.org/proteinAction.do?id=3202&showAllSites=true	FFSDCK*IQNGTSGIR	3	615.297	5	A	43.1738	538237	576033	5.93626e+06	6.4629e+06
1.64314	4.99906e+06	A	7.55003	FAF2	ETEA	§367	FAS-associated factor 2	Q96CS3	http://www.phosphosite.org/proteinAction.do?id=8616&showAllSites=true	IIFK*LPNDSR	3	439.582	6	A	50.6933	1.83734e+06	2.04458e+06	3.02513e+06	3.35342e+06
-3.6005	2.06729e+06	A	7.56513	UBE2E1	UBE2E1 iso2	§43	ubiquitin-conjugating enzyme E2 E1 isoform 2	P51965	http://www.phosphosite.org/proteinAction.do?id=9830800&showAllSites=true	NSK*LLSTSAK	2	581.825	6	A	22.175	1.9567e+06	2.17788e+06	584500	563837
1.52424	632030	A	7.56845	CACYBP	CacyBP	51	calcyclin-binding protein isoform 2	Q9HB71	http://www.phosphosite.org/proteinAction.do?id=9293&showAllSites=true	K*AELLDNEKPAAVVAPITTGYTVK	3	881.485	1	A	55.6705	266348	245062	368896	410613
1.52424	632030	A	7.56845	CACYBP	CacyBP	59	calcyclin-binding protein isoform 2	Q9HB71	http://www.phosphosite.org/proteinAction.do?id=9293&showAllSites=true	KAELLDNEK*PAAVVAPITTGYTVK	3	881.485	1	A	55.6705	266348	245062	368896	410613
-2.31621	1.20612e+08	A	7.56941	NDUFA8	NDUFA8	§106	NADH dehydrogenase [ubiquinone] 1 alpha subcomplex subunit 8	P51970	http://www.phosphosite.org/proteinAction.do?id=10300&showAllSites=true	KQQAK*FDECVLDKLGWVRPDLGELSK	5	635.534	28	A	69.0669	1.10705e+07	1.09026e+07	4.48946e+06	4.99722e+06
1.126	5.95847e+07	A	7.56957	VIM	vimentin	§334	vimentin	P08670	http://www.phosphosite.org/proteinAction.do?id=2622&showAllSites=true	QVQSLTCEVDALK*GTNESLER	3	831.075	19	A	58.6834	1.01961e+07	1.13493e+07	1.21083e+07	1.21518e+07
5.24683	2.61179e+06	A	7.57351	CCT2	CCT2	§119	T-complex protein 1 subunit beta isoform 2	P78371	http://www.phosphosite.org/proteinAction.do?id=12674&showAllSites=true	EAESLIAK*K	2	551.809	4	A	25.3033	166161	184964	947935	894357
6.97042	1.81423e+06	A	7.57875	RIC8A	RIC8A	§409	synembryn-A	Q9NPQ8	http://www.phosphosite.org/proteinAction.do?id=9716&showAllSites=true	FIK*YTGYGNAAGLLAAR	3	634.007	2	A	58.5018	269875	250676	1.91145e+06	1.71701e+06
-1.53848	835415	A	7.6066	YBX1	YB-1	§170	nuclease-sensitive element-binding protein 1	P67809	http://www.phosphosite.org/proteinAction.do?id=2629&showAllSites=true	NYQQNYQNSESGEK*NEGSESAPEGQAQQR	3	1124.48	3	A	26.7444	313970	309669	213582	191778
2.71202	1.10263e+06	A	7.60775	VDAC1	VDAC1	§20	voltage-dependent anion-selective channel protein 1	P21796	http://www.phosphosite.org/proteinAction.do?id=4133&showAllSites=true	DVFTK*GYGFGLIK	2	779.917	7	A	66.8034	398285	414856	1.08109e+06	1.12416e+06
3.71448	382901	A	7.61304	MFN2	MFN2	463	mitofusin-2	O95140	http://www.phosphosite.org/proteinAction.do?id=15067&showAllSites=true	VYK*NELHR	3	391.544	2	A	18.7299	108633	97534.3	388864	376938
1.18576	1.39252e+06	A	7.61853	NSFL1C	NSFL1C	§251	NSFL1 cofactor p47 isoform d	Q9UNZ2	http://www.phosphosite.org/proteinAction.do?id=6012&showAllSites=true	GAFK*AFTGEGQK	2	677.841	4	A	35.8307	409141	455733	502599	522934
7.48533	2.9454e+06	A	7.63052	SQSTM1	SQSTM1	§141	sequestosome-1 isoform 2	Q13501	http://www.phosphosite.org/proteinAction.do?id=4472&showAllSites=true	YK*CSVCPDYDLCSVCEGK	3	785.323	5	A	46.7194	339052	319495	2.33174e+06	2.59771e+06
2.3196	280031	A	7.63209	RPL23	RPL23	§75	60S ribosomal protein L23	P62829	http://www.phosphosite.org/proteinAction.do?id=4137&showAllSites=true	KK*VHPAVVIR	4	315.953	3	A	19.3647	89595.1	96332.1	204208	227069
-2.94957	1.27279e+07	A	7.63428	H3F3A; H3F3C; HIST1H3A; HIST2H3A; HIST3H3	H3F3A; H3F3C; H3; HIST2H3A; HIST3H3	§57; §56; §57; §57; §57	histone H3.3	P84243; Q6NXT2; P68431; Q71DI3; Q16695	http://www.phosphosite.org/proteinAction.do?id=982&showAllSites=true	RYQK*STELLIR	3	507.623	24	A	33.8837	1.27157e+07	1.27401e+07	4.08223e+06	4.54812e+06
19.8387	2.97613e+06	A	7.67244	TRIM25	TRIM25	§425	E3 ubiquitin/ISG15 ligase TRIM25	Q14258	http://www.phosphosite.org/proteinAction.do?id=4180&showAllSites=true	QAGLEAAAK*ATSSHPNSTSLK	4	546.532	5	A	34.2442	155986	144047	2.81466e+06	3.13759e+06
5.25511	2.01033e+06	A	7.67752	CDK9; CDK9	CDK9; CDK9 iso2	§35; §152	cyclin-dependent kinase 9	P50750; P50750-2	http://www.phosphosite.org/proteinAction.do?id=681&showAllSites=true	IGQGTFGEVFK*AR	3	508.604	4	A	51.1149	361780	403316	1.9084e+06	2.11226e+06
-2.34278	8.19176e+07	A	7.70988	PFN1	profilin 1	§70	profilin-1	P07737	http://www.phosphosite.org/proteinAction.do?id=4113&showAllSites=true	SSFYVNGLTLGGQK*CSVIR	3	734.044	14	A	59.7454	2.77671e+07	2.89721e+07	1.14492e+07	1.27695e+07
4.12505	3.11617e+06	A	7.72771	GCN1L1	GCN1L1	§1208	translational activator GCN1	Q92616	http://www.phosphosite.org/proteinAction.do?id=13816&showAllSites=true	LM#EIYQEK*LYRPPPVLDALGR	4	658.605	6	A	65.9235	796704	714147	3.26431e+06	2.96803e+06
1.07489	2.55346e+06	A	7.72869	IL1B	IL1B	33	interleukin-1 beta proprotein	P01584	http://www.phosphosite.org/proteinAction.do?id=1467&showAllSites=true	QM#K*CSFQDLDLCPLDGGIQLR	3	875.414	2	A	70.3115	343932	311032	368728	335289
12.6136	2.02471e+06	A	7.73337	UMPS	UMPS	§22	uridine 5-monophosphate synthase	P11172	http://www.phosphosite.org/proteinAction.do?id=8132&showAllSites=true	AALGPLVTGLYDVQAFK*FGDFVLK	3	895.155	2	A	97.3654	162845	158191	2.09787e+06	1.95155e+06
5.44081	441528	A	7.73409	PHGDH	PHGDH	§384	D-3-phosphoglycerate dehydrogenase	O43175	http://www.phosphosite.org/proteinAction.do?id=2614340&showAllSites=true	EASK*QADVNLVNAK	2	800.918	2	A	30.5037	85354.7	76947.7	417382	465675
2.64072	2.63446e+06	A	7.74663	PPIA; PPIAP26; LOC390956	PPIA; RP11-431O22.2; LOC390956	§44; §44; 77	peptidyl-prolyl cis-trans isomerase A	P62937; Q5TAN3; XP_001718975	http://www.phosphosite.org/proteinAction.do?id=7285&showAllSites=true	ALSTGEK*GFGYK	2	686.349	4	A	34.1876	1.03056e+06	964697	2.49015e+06	2.77876e+06
-1.22946	1.30303e+07	A	7.74771	IMPDH2; IMPDH2	IMPDH2; IMPDH2 iso3	§208; §183	inosine-5-monophosphate dehydrogenase 2	P12268; E7ETK5	http://www.phosphosite.org/proteinAction.do?id=4122&showAllSites=true	GK*LPIVNEDDELVAIIAR	3	693.72	10	A	76.9674	4.9398e+06	4.69755e+06	4.13406e+06	3.70463e+06
10.7177	6.09616e+06	A	7.77825	HSPH1	HSP105	§471	heat shock protein 105 kDa	Q92598	http://www.phosphosite.org/proteinAction.do?id=2297&showAllSites=true	FVVQNVSAQK*DGEK	3	554.953	11	A	32.1237	600080	537512	6.11372e+06	6.0786e+06
6.56618	424613	A	7.79348	ZFAND2A	ZFAND2A	143	AN1-type zinc finger protein 2A	Q8N6M9	http://www.phosphosite.org/proteinAction.do?id=10245067&showAllSites=true	HGSRPTIK*AG	2	569.31	2	A	14.5121	67249.9	62083.4	448012	401213
-2.8535	1.9157e+06	A	7.79957	MARCKS	MARCKS	§11	myristoylated alanine-rich C-kinase substrate	P29966	http://www.phosphosite.org/proteinAction.do?id=996&showAllSites=true	TAAK*GEAAAERPGEAAVASSPSK	3	757.384	6	A	24.3357	407600	364990	138763	131989
9.93919	1.38436e+06	A	7.80244	TTC37	TTC37	§392	tetratricopeptide repeat protein 37	Q6PGP7	http://www.phosphosite.org/proteinAction.do?id=8976&showAllSites=true	TLDQISDADNIPGLLVLK*SLAYR	3	877.145	3	A	92.5406	141467	137098	1.34667e+06	1.42205e+06
3.09007	524455	A	7.80703	AHDC1	AHDC1	560	AT-hook DNA-binding motif-containing protein 1	Q5TGY3	http://www.phosphosite.org/proteinAction.do?id=6369&showAllSites=true	KNLLLGPGK*PK	2	639.898	2	A	30.5037	156495	157777	458758	512368
17.0423	1.90167e+06	A	7.81604	GPI; GPI	G6PI; G6PI iso2	§89; §128	glucose-6-phosphate isomerase isoform 2	P06744; P06744-2	http://www.phosphosite.org/proteinAction.do?id=7318&showAllSites=true	MFNGEK*INYTEGR	3	558.263	3	A	39.9937	108610	114561	1.81576e+06	1.98759e+06
8.95962	1.26524e+06	A	7.81828	RPS3	RPS3	§10	40S ribosomal protein S3	P23396	http://www.phosphosite.org/proteinAction.do?id=5815&showAllSites=true	K*FVADGIFK	2	569.816	6	A	47.5479	141362	141069	1.22072e+06	1.30975e+06
2.89868	979891	A	7.82113	CCT3	CCT3	§21	T-complex protein 1 subunit gamma isoform c	P49368	http://www.phosphosite.org/proteinAction.do?id=22628&showAllSites=true	K*VQSGNINAAK	2	622.341	8	A	14.7981	339955	336139	1.03408e+06	925699
1.22844	5.96518e+06	A	7.8314	PLIN2	ADFP	153	perilipin-2	Q99541	http://www.phosphosite.org/proteinAction.do?id=2316859&showAllSites=true	TK*SVVSGSINTVLGSR	3	573.651	5	A	50.6293	879070	901024	1.03282e+06	1.15391e+06
2.84563	734024	A	7.85374	TOLLIP	TOLLIP	§66	toll-interacting protein	Q9H0E2	http://www.phosphosite.org/proteinAction.do?id=13930&showAllSites=true	LAK*NYGMTR	3	389.87	6	A	24.5135	133908	128277	393757	352324
-2.48137	363354	A	7.8774	VPS26B	VPS26B	§301	vacuolar protein sorting-associated protein 26B	Q4G0F5	http://www.phosphosite.org/proteinAction.do?id=16115&showAllSites=true	K*SMSHQAAIASQR	3	510.26	4	A	17.4141	284037	290363	122190	109296
6.77445	1.00724e+06	A	7.91494	TCP1	CCT-alpha	§365	T-complex protein 1 subunit alpha isoform b	P17987	http://www.phosphosite.org/proteinAction.do?id=8013&showAllSites=true	ICDDELILIK*NTK	3	563.634	2	A	54.4698	153885	143479	950868	1.06361e+06
12.8218	554417	A	7.92592	TROVE2; TROVE2	SSA2; SSA2 iso3	§359; §359	60 kDa SS-A/Ro ribonucleoprotein isoform 1	P10155; Q5LJA0	http://www.phosphosite.org/proteinAction.do?id=6968&showAllSites=true	ALDAAFYK*TFK	3	463.579	3	A	55.3871	45663.6	40816.8	576041	532794
33.1164	1.94602e+07	A	7.98054	PFN2; PFN2	profilin 2; profilin 2 iso2	§91; §91	profilin-2 isoform b	P35080; P35080-2	http://www.phosphosite.org/proteinAction.do?id=8330&showAllSites=true	TK*SQGGEPTYNVAVGR	3	593.299	6	A	31.4384	584986	590273	1.85106e+07	2.04097e+07
-2.95143	1.66471e+06	A	7.99907	MT1G; MT1G; MT1X; MT2A	MT1G; MT1G iso2; MT1X; MT2A	44; 43; 43; 43	metallothionein-1G	P13640; P13640-2; P80297; P02795	http://www.phosphosite.org/proteinAction.do?id=15504&showAllSites=true	SCCSCCPVGCAK*CAQGCICK	3	846.318	5	A	33.8252	1.49939e+06	1.51096e+06	528549	491412
-2.21925	7.17716e+06	A	8.0039	HIST1H1A; HIST1H1B; HIST1H1C; HIST1H1D; HIST1H1E	H1F1; H1B; H1C; H1D; H1E	§100; §100; §97; §98; §97	histone H1.1	Q02539; P16401; P16403; P16402; P10412	http://www.phosphosite.org/proteinAction.do?id=17070&showAllSites=true	GTLVQTK*GTGASGSFK	3	551.625	12	A	31.9514	7.13728e+06	7.21704e+06	3.05101e+06	3.41708e+06
9.11959	9.18274e+06	A	8.00535	EIF2S3	eIF2-gamma	§121	eukaryotic translation initiation factor 2 subunit 3	P41091	http://www.phosphosite.org/proteinAction.do?id=8907&showAllSites=true	SCGSSTPDEFPTDIPGTK*GNFK	3	819.373	5	A	52.262	1.00095e+06	1.01289e+06	8.66293e+06	9.70254e+06
2.31709	2.30577e+06	A	8.02661	NOP56	NOL5A	§333	nucleolar protein 56	O00567	http://www.phosphosite.org/proteinAction.do?id=10647&showAllSites=true	YPASTVQILGAEK*ALFR	3	660.03	3	A	71.6896	651206	677911	1.62724e+06	1.45245e+06
54.0832	8.58508e+06	A	8.03673	RNH1	RNH1	169	ribonuclease inhibitor	P13489	http://www.phosphosite.org/proteinAction.do?id=8606&showAllSites=true	AK*PDFKELTVSNNDINEAGVR	3	811.079	3	A	47.7853	149718	167759	8.67973e+06	8.49043e+06
24.6294	1.52023e+06	A	8.06599	TKT	TKT	§16	transketolase	P29401	http://www.phosphosite.org/proteinAction.do?id=4144&showAllSites=true	LQALK*DTANR	2	622.341	5	A	24.394	60796.9	62651.3	1.53634e+06	1.50411e+06
3.26912	2.14956e+07	A	8.07228	CDK6	CDK6	§147	cyclin-dependent kinase 6	Q00534	http://www.phosphosite.org/proteinAction.do?id=679&showAllSites=true	DLK*PQNILVTSSGQIK	3	619.014	2	A	54.5224	6.23216e+06	6.91854e+06	2.10278e+07	2.19633e+07
3.26912	2.14956e+07	A	8.07228	ATP1A1; ATP1A1	ATP1A1; ATP1A1 iso2	§444; §444	sodium/potassium-transporting ATPase subunit alpha-1 isoform a	P05023; P05023-2	http://www.phosphosite.org/proteinAction.do?id=2816&showAllSites=true	AVFQANQENLPILK*R	3	619.011	7	A	54.5224	6.23216e+06	6.91854e+06	2.10278e+07	2.19633e+07
12.061	1.25995e+06	A	8.08449	SKIV2L	SKI2W	1026	helicase SKI2W	Q15477	http://www.phosphosite.org/proteinAction.do?id=5907&showAllSites=true	FPAQYLK*LR	3	417.24	2	A	49.8758	102758	106172	1.2059e+06	1.31399e+06
2.82489	3.97529e+06	A	8.10055	TMCO1	TMCO1	§172	transmembrane and coiled-coil domain-containing protein 1	Q9UM00	http://www.phosphosite.org/proteinAction.do?id=13480&showAllSites=true	AATK*QAGGFLGPPPPSGK	3	598.988	4	A	36.4971	1.42933e+06	1.38514e+06	3.74758e+06	4.20299e+06
15.5931	3.57832e+06	A	8.1113	PAICS	PAICS	§36	multifunctional protein ADE2 isoform 2	P22234	http://www.phosphosite.org/proteinAction.do?id=6951&showAllSites=true	VLLQSK*DQITAGNAAR	3	600.331	4	A	37.3071	216319	242642	3.64342e+06	3.51322e+06
8.00967	1.25139e+06	A	8.12617	RNH1	RNH1	§452	ribonuclease inhibitor	P13489	http://www.phosphosite.org/proteinAction.do?id=8606&showAllSites=true	LQALEK*DKPSLR	3	504.623	3	A	31.608	147257	165212	1.29623e+06	1.20654e+06
-1.59076	4.01531e+06	A	8.14083	EPS15L1; EPS15L1	EPS15R; EPS15R iso2	§531; §531	epidermal growth factor receptor substrate 15-like 1	Q9UBC2; Q9UBC2-2	http://www.phosphosite.org/proteinAction.do?id=27565801&showAllSites=true	VQLETIIK*SLK	3	462.617	8	A	66.1504	1.35097e+06	1.32638e+06	875847	807215
-4.35638	1.9598e+07	A	8.14917	HIST1H1A; HIST1H1C; HIST1H1D; HIST1H1E; HIST1H1T	H1F1; H1C; H1D; H1E; H1T	§67; §64; §65; §64; §68	histone H1.1	Q02539; P16403; P16402; P10412; P22492	http://www.phosphosite.org/proteinAction.do?id=17070&showAllSites=true	K*ALAAAGYDVEKNNSR	3	607.646	12	A	28.0989	2.03054e+07	1.88906e+07	4.23946e+06	4.75792e+06
-4.35638	1.9598e+07	A	8.14917	HIST1H1A; HIST1H1C; HIST1H1D; HIST1H1E; HIST1H1T	H1F1; H1C; H1D; H1E; H1T	§78; §75; §76; §75; §79	histone H1.1	Q02539; P16403; P16402; P10412; P22492	http://www.phosphosite.org/proteinAction.do?id=17070&showAllSites=true	KALAAAGYDVEK*NNSR	3	607.646	17	A	28.0989	2.03054e+07	1.88906e+07	4.23946e+06	4.75792e+06
2.64967	2.71757e+06	A	8.15222	EIF4A1	eIF4A1	§369, §381	eukaryotic initiation factor 4A-I isoform 2	P60842	http://www.phosphosite.org/proteinAction.do?id=8031&showAllSites=true	K*GVAINMVTEEDK*R	3	606.644	8	A	35.6054	1.04255e+06	1.0087e+06	2.62558e+06	2.80955e+06
-1.10112	1.39095e+07	A	8.15368	CCDC50; CCDC50	CCDC50; CCDC50 iso2	§129; §129	coiled-coil domain-containing protein 50 short isoform	Q8IVM0-2; Q8IVM0	http://www.phosphosite.org/proteinAction.do?id=6823&showAllSites=true	K*HFPEFPATR	3	448.567	18	A	36.6823	5.60427e+06	5.32651e+06	5.2331e+06	4.69386e+06
3.78833	3.89921e+06	A	8.16333	NARS	NARS	§490	asparaginyl-tRNA synthetase, cytoplasmic	O43776	http://www.phosphosite.org/proteinAction.do?id=13508&showAllSites=true	IFDSEEILAGYK*R	3	552.286	2	A	58.2659	969855	1.08868e+06	3.74701e+06	4.05141e+06
9.22289	510880	A	8.17282	PFAS	PFAS	§683	phosphoribosylformylglycinamidine synthase	O15067	http://www.phosphosite.org/proteinAction.do?id=13049&showAllSites=true	YLTNK*VDR	2	561.799	2	A	24.0085	58593.8	52191.5	527032	494729
-2.59674	1.44902e+06	A	8.17714	RPS20	RPS20	§49, §51	40S ribosomal protein S20 isoform 2	P60866	http://www.phosphosite.org/proteinAction.do?id=18820&showAllSites=true	NLK*VK*GPVR	3	413.582	10	A	21.8047	1.18531e+06	1.15961e+06	454751	448274
-5.28843	4.20987e+09	A	8.20531	HIST1H2AC; HIST1H2AD; HIST1H2AE; HIST1H2AH; HIST1H2AI; HIST1H2AJ; HIST2H2AA3; HIST3H2A	H2AL; HIST1H2AD; HIST1H2AE; HIST1H2AH; H2A.1; H2AE; H2AO; HIST3H2A	§120; 120; §120; §120; §120; §120; §120; §120	histone H2A type 1-C	Q93077; P20671; P04908; Q96KK5; P0C0S8; Q99878; Q6FI13; Q7L7L0	http://www.phosphosite.org/proteinAction.do?id=12277&showAllSites=true	VTIAQGGVLPNIQAVLLPKK*TESHHK	5	579.334	42	A	61.5984	3.99087e+09	4.42887e+09	7.99782e+08	7.92322e+08
3.8033	330901	A	8.212	DDX6	DDX6	§26	probable ATP-dependent RNA helicase DDX6	P26196	http://www.phosphosite.org/proteinAction.do?id=8025&showAllSites=true	GPVK*PTGGPGGGGTQTQQQMNQLK	3	827.415	2	A	32.6303	82035.8	91971.6	325702	336100
5.01526	3.6905e+06	A	8.21477	IFI16	IFI16	§743	gamma-interferon-inducible protein 16 isoform 1	Q16666	http://www.phosphosite.org/proteinAction.do?id=2994&showAllSites=true	LTCFELAPK*SGNTGELR	3	669.67	4	A	49.1392	729220	742489	3.75994e+06	3.62106e+06
5.34821	1.1387e+06	A	8.21915	CTNND1; CTNND1; CTNND1; CTNND1	CTNND1; CTNND1 iso3; CTNND1 iso4; CTNND1 iso22	§810; §810; §810; §703	catenin delta-1 isoform 1ABC	O60716; O60716-3; O60716-4; O60716-22	http://www.phosphosite.org/proteinAction.do?id=3241&showAllSites=true	LVLINK*SGNR	3	409.911	2	A	32.499	219335	206489	1.07252e+06	1.20487e+06
3.1435	2.17587e+06	A	8.22015	CCT8	CCT-theta	§171	T-complex protein 1 subunit theta	P50990	http://www.phosphosite.org/proteinAction.do?id=4160&showAllSites=true	TSIMSK*QYGNEVFLAK	3	643.996	2	A	52.5243	732414	651948	2.05186e+06	2.29989e+06
2.27981	3.38117e+07	A	8.23011	SQSTM1	SQSTM1	378	sequestosome-1 isoform 2	Q13501	http://www.phosphosite.org/proteinAction.do?id=4472&showAllSites=true	EVDPSTGELQSLQM#PESEGPSSLDPSQEGPTGLK*EAALYPHLPPEADPR	4	1329.13	8	A	68.2674	853580	959068	2.02098e+06	2.11151e+06
3.57012	2.38256e+06	A	8.23654	GCN1L1	GCN1L1	§1594	translational activator GCN1	Q92616	http://www.phosphosite.org/proteinAction.do?id=13816&showAllSites=true	KTQK*CLQTLLDTK	3	564.31	4	A	41.0749	666428	668295	2.32459e+06	2.44053e+06
7.90296	1.38399e+06	A	8.24948	SPTLC1	SPTLC1	§230	serine palmitoyltransferase 1 isoform a	O15269	http://www.phosphosite.org/proteinAction.do?id=10859&showAllSites=true	LLKEQEIEDQK*NPR	3	618.662	2	A	28.918	178720	171526	1.30326e+06	1.46472e+06
1.18602	5.7048e+06	A	8.25639	EPHA2	EphA2	§603	ephrin type-A receptor 2 precursor	P29317	http://www.phosphosite.org/proteinAction.do?id=1283&showAllSites=true	TYVDPHTYEDPNQAVLK*FTTEIHPSCVTR	4	883.926	7	A	65.5307	1.11901e+06	995558	1.30488e+06	1.20303e+06
-2.6148	2.09959e+06	A	8.26486	TRAFD1	FLN29	§485	TRAF-type zinc finger domain-containing protein 1	O14545	http://www.phosphosite.org/proteinAction.do?id=2907&showAllSites=true	STSGPRPGCQPSSPCVPK*LSNSDSQDIQGR	4	829.138	3	A	38.806	769636	847634	305944	312563
9.45961	8.16109e+06	A	8.26526	WDR74	WDR74	§359	WD repeat-containing protein 74	Q6RFH5	http://www.phosphosite.org/proteinAction.do?id=1321971&showAllSites=true	K*LSGLEQPQGALQTR	3	580.652	11	A	39.2781	812308	913151	8.3241e+06	7.99807e+06
-1.17522	1.85513e+06	A	8.26977	YWHAB; YWHAQ; YWHAZ	14-3-3 beta; 14-3-3 theta; 14-3-3 zeta	§160; §158; §158	14-3-3 protein beta/alpha	P31946; P27348; P63104	http://www.phosphosite.org/proteinAction.do?id=3606&showAllSites=true	K*EMQPTHPIR	3	450.903	5	A	18.4454	409319	460163	363316	376532
8.55764	170816	A	8.28436	LAP3	LAP3	356	cytosol aminopeptidase	P28838	http://www.phosphosite.org/proteinAction.do?id=16714&showAllSites=true	NGK*TIQVDNTDAEGR	3	577.947	2	A	25.5526	19489.3	20432	160810	180823
4.42916	101026	H	8.28459	QARS	QARS	§586	glutaminyl-tRNA synthetase	P47897	http://www.phosphosite.org/proteinAction.do?id=4156&showAllSites=true	VIITNFPAAK*SLDIQVPNFPADETK	3	948.171	5	H	77.8312	23089	22529.4	104731	97320.4
4.42094	211278	A	8.28508	RPN1	RPN1	579	dolichyl-diphosphooligosaccharide--protein glycosyltransferase subunit 1 precursor	P04843	http://www.phosphosite.org/proteinAction.do?id=18538&showAllSites=true	LKK*DTYIENEK	3	498.932	2	A	22.7382	49406.2	46174.3	210688	211868
-8.97112	5.63505e+07	A	8.28946	BIRC6	BIRC6	§2270	baculoviral IAP repeat-containing protein 6	Q9NR09	http://www.phosphosite.org/proteinAction.do?id=3470&showAllSites=true	GSSYK*LLVEQAK	3	479.596	27	A	42.2018	5.59638e+07	5.67372e+07	5.91314e+06	6.6495e+06
8.16373	2.01264e+07	A	8.29672	TUBB; TUBB1; TUBB2A; TUBB2B; TUBB3; TUBB4A; TUBB4B; TUBB4Q; TUBB6; TUBB8	TUBB; TUBB1; TUBB2A; TUBB2B; TUBB3; TUBB4; TUBB2C; TUBB4Q; TUBB6; TUBB8	§252; §252; §252; §252; §252; §252; §252; §252; §252; §252	tubulin beta chain	P07437; Q9H4B7; Q13885; Q9BVA1; Q13509; P04350; P68371; Q99867; Q9BUF5; Q3ZCM7	http://www.phosphosite.org/proteinAction.do?id=2690&showAllSites=true	K*LAVNMVPFPR	2	693.39	8	A	56.3851	2.60998e+06	2.32071e+06	2.04388e+07	1.98141e+07
5.49918	1.30904e+06	A	8.30687	UBA1	UBE1	§528	ubiquitin-like modifier-activating enzyme 1	P22314	http://www.phosphosite.org/proteinAction.do?id=2621&showAllSites=true	LK*SDTAAAAVR	2	608.836	7	A	21.2122	224165	251921	1.38593e+06	1.23215e+06
-3.7797	1.25605e+07	A	8.31872	PTBP1; PTBP3; PTBP3	hnRNP I; ROD1; ROD1 iso2	212, §218; 210, 216; 182, 188	polypyrimidine tract-binding protein 1 isoform a	P26599; O95758; O95758-2	http://www.phosphosite.org/proteinAction.do?id=3989&showAllSites=true	GTVLK*IITFTK*	3	483.621	4	A	45.1351	1.25554e+07	1.25655e+07	3.12767e+06	3.51861e+06
-3.26574	417139	A	8.32739	CCDC43; CCDC43	CCDC43; CCDC43 iso2	116; 116	coiled-coil domain-containing protein 43 isoform 2	Q96MW1; NP_001092695	http://www.phosphosite.org/proteinAction.do?id=15803&showAllSites=true	QAQIVVK*PR	3	384.9	5	A	25.5526	240726	213953	70297.1	68929.4
3.83076	6.40061e+06	A	8.34067	XIAP	XIAP	§31	baculoviral IAP repeat-containing protein 4	P98170	http://www.phosphosite.org/proteinAction.do?id=4029&showAllSites=true	LK*TFANFPSGSPVSASTLAR	3	722.383	4	A	58.3828	1.67837e+06	1.66332e+06	6.46876e+06	6.33246e+06
1.34861	3.43644e+06	A	8.36009	HSPA2; HSPA8; LOC401308	HSPA2; HSC70; MGC4859	§109; §108; §64	heat shock-related 70 kDa protein 2	P54652; P11142; A4D111	http://www.phosphosite.org/proteinAction.do?id=9026&showAllSites=true	VQVEYK*GETK	3	432.226	8	A	23.4765	1.26486e+06	1.4238e+06	1.74941e+06	1.87654e+06
11.0067	4.5942e+06	A	8.36723	CYP51A1	CYP51A1	§141	lanosterol 14-alpha demethylase isoform 1	Q16850	http://www.phosphosite.org/proteinAction.do?id=24821&showAllSites=true	LTTPVFGK*GVAYDVPNPVFLEQK	3	878.471	6	A	74.122	403761	431041	4.6759e+06	4.5125e+06
3.14132	2.27935e+06	A	8.37229	HNRNPH1; HNRNPH2	hnRNP H1; hnRNP H2	§185; §185	heterogeneous nuclear ribonucleoprotein H	P31943; P55795	http://www.phosphosite.org/proteinAction.do?id=4147&showAllSites=true	YIEIFK*SSR	3	419.559	3	A	44.9592	729969	721240	2.41429e+06	2.14441e+06
9.32515	3.25418e+06	A	8.38878	EEF2	eEF-2	§638	elongation factor 2	P13639	http://www.phosphosite.org/proteinAction.do?id=960&showAllSites=true	YLAEK*YEWDVAEAR	3	619.632	4	A	54.0824	328268	369667	3.27809e+06	3.23027e+06
4.65195	122651	H	8.39066	NCDN	NCDN	§92	neurochondrin isoform 1	Q9UBB6	http://www.phosphosite.org/proteinAction.do?id=13393&showAllSites=true	LLTTK*EAPDGCPDHVLR	3	679.346	2	H	37.593	26100	26631	115374	129928
11.1962	6.61657e+06	A	8.39647	CCT2	CCT2	§72	T-complex protein 1 subunit beta isoform 2	P78371	http://www.phosphosite.org/proteinAction.do?id=12674&showAllSites=true	DASLM#VTNDGATILK*NIGVDNPAAK	3	886.785	3	A	71.5496	583715	598217	6.95377e+06	6.27938e+06
-5.64276	361554	A	8.39974	MIB1	MIB1	§796	E3 ubiquitin-protein ligase MIB1	Q86YT6	http://www.phosphosite.org/proteinAction.do?id=8949&showAllSites=true	EK*VSGQVGSR	2	580.804	5	A	14.9	383029	340080	61486.4	66661.8
1.02363	1.72141e+06	A	8.4085	DCUN1D1	DCUN1D1	§143	DCN1-like protein 1	Q96GG9	http://www.phosphosite.org/proteinAction.do?id=12098&showAllSites=true	AQIPK*MEQELKEPGR	3	623.328	5	A	40.0517	514775	472109	535136	475072
6.92925	4.63441e+06	A	8.42945	EEF2	eEF-2	598	elongation factor 2	P13639	http://www.phosphosite.org/proteinAction.do?id=960&showAllSites=true	ETVSEESNVLCLSKSPNK*HNR	4	636.313	2	A	36.13	628954	708684	4.49378e+06	4.77504e+06
2.59376	389048	A	8.43476	ALDH1A3	ALDH1A3	§340	aldehyde dehydrogenase family 1 member A3	P47895	http://www.phosphosite.org/proteinAction.do?id=1284605&showAllSites=true	K*RPVGDPFDVK	3	457.918	4	A	33.8837	153963	146025	368826	409271
-3.01887	2.46462e+06	A	8.46198	KCTD10	KCTD10	§25	BTB/POZ domain-containing adapter for CUL3-mediated RhoA degradation protein 3	Q9H3F6	http://www.phosphosite.org/proteinAction.do?id=2613236&showAllSites=true	TTSFK*GTSPSSK	3	447.893	10	A	18.6098	2.36224e+06	2.09551e+06	719334	757296
5.22949	2.48479e+06	A	8.47658	UTP6	HCA66	§295	U3 small nucleolar RNA-associated protein 6 homolog	Q9NYH9	http://www.phosphosite.org/proteinAction.do?id=6838&showAllSites=true	ELEIESQTEEQPTTK*QAK	3	735.029	5	A	33.9453	490157	460143	2.33586e+06	2.63373e+06
4.18485	795424	A	8.48039	TRIM25	TRIM25	§273	E3 ubiquitin/ISG15 ligase TRIM25	Q14258	http://www.phosphosite.org/proteinAction.do?id=4180&showAllSites=true	VNSK*FDTIYQILLK	3	599.337	2	A	78.6823	198063	182082	813269	777580
1.6046	3.63688e+07	A	8.49732	ITCH	ITCH	§432	E3 ubiquitin-protein ligase Itchy homolog	Q96J02	http://www.phosphosite.org/proteinAction.do?id=6511&showAllSites=true	FIYGNQDLFATSQSK*EFDPLGPLPPGWEK	3	1132.56	14	A	81.3598	4.88283e+06	5.02443e+06	8.21212e+06	7.68503e+06
27.6123	8.18818e+07	A	8.50795	TUBB	TUBB	§58	tubulin beta chain	P07437	http://www.phosphosite.org/proteinAction.do?id=2690&showAllSites=true	ISVYYNEATGGK*YVPR	3	644.327	24	A	46.9517	3.06648e+06	2.86435e+06	7.69558e+07	8.68078e+07
5.14776	5.77393e+06	A	8.51503	EEF1G	eEF1G	§212	elongation factor 1-gamma	P26641	http://www.phosphosite.org/proteinAction.do?id=9164&showAllSites=true	LCEK*MAQFDAK	3	485.564	17	A	37.3071	1.05411e+06	1.18917e+06	5.46965e+06	6.07822e+06
-2.52359	2.27547e+06	A	8.53232	NSFL1C	NSFL1C	§127	NSFL1 cofactor p47 isoform d	Q9UNZ2	http://www.phosphosite.org/proteinAction.do?id=6012&showAllSites=true	GAK*EHGAVAVER	3	446.569	9	A	15.4701	804519	890830	315634	356165
13.6373	377943	H	8.55509	RAN	RAN	§60	GTP-binding nuclear protein Ran	P62826	http://www.phosphosite.org/proteinAction.do?id=4128&showAllSites=true	GPIK*FNVWDTAGQEK	3	601.972	2	H	56.8	28500	26928	400806	355080
3.43804	893017	A	8.56373	UBA1	UBE1	§296	ubiquitin-like modifier-activating enzyme 1	P22314	http://www.phosphosite.org/proteinAction.do?id=2621&showAllSites=true	GGIVSQVK*VPK	3	409.247	4	A	36.3788	244017	275475	889748	896286
3.71221	3.11251e+06	A	8.57437	SEC24C	Sec24C	§956	protein transport protein Sec24C	P53992	http://www.phosphosite.org/proteinAction.do?id=5736&showAllSites=true	LLPLTK*SPVESTTEPPAVR	3	717.067	3	A	50.9526	843721	833186	3.02575e+06	3.19927e+06
3.71221	3.11251e+06	A	8.57437	SOX5	SOX5	430	transcription factor SOX-5 isoform a	P35711	http://www.phosphosite.org/proteinAction.do?id=17731&showAllSites=true	INSGAGPLK*ASVPAALASPSAR	3	717.062	2	A	50.9526	843721	833186	3.02575e+06	3.19927e+06
1.33025	3.5225e+06	A	8.57721	TRIM28	TIF1B	§319	transcription intermediary factor 1-beta	Q13263	http://www.phosphosite.org/proteinAction.do?id=2366&showAllSites=true	VLVNDAQK*VTEGQQER	3	643.333	10	A	33.763	906544	904664	1.13161e+06	1.27774e+06
3.85902	2.14164e+06	A	8.61305	CNP	CNP	§204	2,3-cyclic-nucleotide 3-phosphodiesterase	P09543	http://www.phosphosite.org/proteinAction.do?id=7213&showAllSites=true	K*AGQVFLEELGNHK	3	561.965	2	A	47.486	414683	367072	1.57534e+06	1.44147e+06
2.58771	4.77438e+06	A	8.61613	CDK1	CDK1	§139	cyclin-dependent kinase 1 isoform 4	P06493	http://www.phosphosite.org/proteinAction.do?id=582&showAllSites=true	DLKPQNLLIDDK*GTIK	3	642.362	4	A	52.2089	1.89969e+06	1.79035e+06	4.4835e+06	5.06526e+06
-3.14197	4.12849e+06	A	8.63346	SERBP1; SERBP1	PAI-RBP1; PAI-RBP1 iso3	§320; §305	plasminogen activator inhibitor 1 RNA-binding protein isoform 1	Q8NC51; Q8NC51-3	http://www.phosphosite.org/proteinAction.do?id=7064&showAllSites=true	KPNEGADGQWK*K	3	491.248	7	A	17.5845	1.82505e+06	1.70828e+06	596606	527954
1.60469	9.09866e+06	A	8.64964	HNRNPU; HNRNPU	hnRNP U; hnRNP U iso2	§565; §546	heterogeneous nuclear ribonucleoprotein U isoform b	Q00839; Q00839-2	http://www.phosphosite.org/proteinAction.do?id=4168&showAllSites=true	APQCLGK*FIEIAAR	3	563.303	8	A	62.3195	1.73241e+06	1.95813e+06	2.85451e+06	3.06767e+06
5.85025	1.17658e+06	A	8.65489	PFKM; PFKM; PFKM	PFKM; PFKM iso2; PFKM iso3	§372; §341; §443	6-phosphofructokinase, muscle type isoform 2	P08237; P08237-2; P08237-3	http://www.phosphosite.org/proteinAction.do?id=10838&showAllSites=true	KFDEALK*LR	3	411.903	2	A	36.0041	190007	212227	1.10458e+06	1.24859e+06
6.92061	1.92321e+06	A	8.69885	PHGDH	PHGDH	§394	D-3-phosphoglycerate dehydrogenase	O43175	http://www.phosphosite.org/proteinAction.do?id=2614340&showAllSites=true	QADVNLVNAK*LLVK	3	546.989	3	A	55.3871	268574	287218	1.86161e+06	1.98482e+06
2.28948	3.60393e+06	A	8.72219	AKR1B1	AKR1B1	§263	aldose reductase	P15121	http://www.phosphosite.org/proteinAction.do?id=9371&showAllSites=true	NLVVIPK*SVTPER	3	522.639	14	A	48.163	872443	946838	2.12733e+06	2.03786e+06
-5.45078	1.41343e+06	A	8.73167	PSMD5	PSMD5	§147	26S proteasome non-ATPase regulatory subunit 5	Q16401	http://www.phosphosite.org/proteinAction.do?id=14494&showAllSites=true	AAIK*SLSR	2	480.285	11	A	22.5115	1.39643e+06	1.43043e+06	275319	243298
-3.28523	2.63457e+06	A	8.7345	CHMP2A	CHMP2A	§89	charged multivesicular body protein 2a	O43633	http://www.phosphosite.org/proteinAction.do?id=13441&showAllSites=true	ANIQAVSLK*IQTLK	3	547.661	4	A	55.2597	2.55184e+06	2.7173e+06	757654	846239
-3.07581	4.55179e+06	A	8.73464	SRSF3	SFRS3	§85	serine/arginine-rich splicing factor 3	P84103	http://www.phosphosite.org/proteinAction.do?id=10242&showAllSites=true	VRVELSNGEK*R	3	467.592	13	A	22.4607	4.50475e+06	4.59882e+06	1.57127e+06	1.38847e+06
3.69085	1.03027e+06	A	8.74015	EIF2AK2	PKR	444	interferon-induced, double-stranded RNA-activated protein kinase isoform a	P19525	http://www.phosphosite.org/proteinAction.do?id=646&showAllSites=true	IGDFGLVTSLKNDGK*R	4	459.251	4	A	51.6427	175112	171643	648339	631479
-1.19104	373324	H	8.74302	PABPC4; PABPC4	PABP 4; PABP 4 iso2	§312; §312	polyadenylate-binding protein 4 isoform 1	Q13310; Q13310-2	http://www.phosphosite.org/proteinAction.do?id=4178&showAllSites=true	K*EFSPFGSITSAK	3	504.928	3	H	51.0429	103293	108073	83246.6	94217.9
3.58801	3.99575e+06	A	8.75326	IGF2BP1; IGF2BP2; IGF2BP3	IMP-1; IGF2BP2; IGF2BP3	§465; §487; §465	insulin-like growth factor 2 mRNA-binding protein 1 isoform 2	Q9NZI8; Q9Y6M1; O00425	http://www.phosphosite.org/proteinAction.do?id=6392&showAllSites=true	MVIITGPPEAQFK*AQGR	3	653.016	6	A	52.6312	1.04471e+06	1.18257e+06	3.87972e+06	4.11178e+06
-2.85218	453017	A	8.75686	UBE2M	UBE2M	26	NEDD8-conjugating enzyme Ubc12	P61081	http://www.phosphosite.org/proteinAction.do?id=8230&showAllSites=true	K*ASAAQLR	2	479.775	3	A	14.6557	393851	445845	148887	145518
3.62915	665697	A	8.75882	ALDOA	ALDOA	§322, §330	fructose-bisphosphate aldolase A	P04075	http://www.phosphosite.org/proteinAction.do?id=4109&showAllSites=true	ENLK*AAQEEYVK*R	3	602.643	1	A	30.3272	172399	194463	692260	639135
3.01084	4.34157e+06	A	8.75989	EEF2	eEF-2	842	elongation factor 2	P13639	http://www.phosphosite.org/proteinAction.do?id=960&showAllSites=true	K*GLKEGIPALDNFLDKL	3	662.374	4	A	81.5236	1.5313e+06	1.35266e+06	4.46173e+06	4.2214e+06
4.58214	4.53523e+06	A	8.76482	POLR2L	POLR2L	67	DNA-directed RNA polymerases I, II, and III subunit RPABC5	P62875	http://www.phosphosite.org/proteinAction.do?id=9454&showAllSites=true	LLNYAPLEK*	2	587.827	5	A	51.1149	966700	1.01283e+06	4.25416e+06	4.81631e+06
3.20096	306836	A	8.77774	SBDS	SBDS	§151	ribosome maturation protein SBDS	Q9Y3A5	http://www.phosphosite.org/proteinAction.do?id=17958&showAllSites=true	STK*QQALEVIK	2	679.885	2	A	35.6607	96804.9	94910.3	325881	287792
1.40861	2.19476e+06	A	8.77938	SLC1A5	SLC1A5	10	neutral amino acid transporter B(0) isoform 2	Q15758	http://www.phosphosite.org/proteinAction.do?id=7204&showAllSites=true	DSK*GLAAAEPTANGGLALASIEDQGAAAGGYCGSR	3	1140.87	8	A	63.1387	723173	749892	1.10189e+06	973078
10.5261	7.06911e+06	A	8.78838	CCT7; CCT7	CCT7; CCT7 iso3	§463; §259	T-complex protein 1 subunit eta isoform b	Q99832; NP_001009570	http://www.phosphosite.org/proteinAction.do?id=13244&showAllSites=true	QLCDNAGFDATNILNK*LR	3	726.364	4	A	72.6518	659983	683172	7.45979e+06	6.67843e+06
1.34512	1.17861e+06	A	8.79566	SNX10	SNX10	§79	sorting nexin-10 isoform 1	Q9Y5X0	http://www.phosphosite.org/proteinAction.do?id=10301005&showAllSites=true	LQSNALLVQLPELPSK*NLFFNM#NNR	3	1010.87	3	A	83.6228	835103	917321	1.22134e+06	1.13587e+06
16.856	9.66713e+06	A	8.80658	DSTN	Destrin	§19	destrin isoform b	P60981	http://www.phosphosite.org/proteinAction.do?id=3531&showAllSites=true	IFYDMK*VR	3	395.874	11	A	43.5436	550354	596672	9.06513e+06	1.02691e+07
10.293	932079	A	8.82425	MAPRE2	RP1	§126	microtubule-associated protein RP/EB family member 2 isoform 2	Q15555	http://www.phosphosite.org/proteinAction.do?id=2654&showAllSites=true	LLQASFK*R	3	359.545	4	A	33.3912	93195.4	87913.6	896718	967440
5.92428	766396	A	8.83147	NCDN	NCDN	§283	neurochondrin isoform 1	Q9UBB6	http://www.phosphosite.org/proteinAction.do?id=13393&showAllSites=true	NPALK*LAAR	2	534.32	2	A	31.5522	125918	132812	718536	814256
1.72887	1.21604e+07	A	8.83747	USP34; USP34	USP34; USP34 iso2	1934; 1783	ubiquitin carboxyl-terminal hydrolase 34	Q70CQ2; Q70CQ2-2	http://www.phosphosite.org/proteinAction.do?id=6869&showAllSites=true	MKHK*TTLLELQK	3	528.636	2	A	33.5151	3.95617e+06	4.48357e+06	7.31972e+06	7.27147e+06
-2.526	7.28156e+06	A	8.84087	H2BFS; HIST1H2BA; HIST1H2BB; HIST1H2BC; HIST1H2BD; HIST1H2BH; HIST1H2BJ; HIST1H2BK; HIST1H2BL; HIST1H2BM; HIST1H2BN; HIST1H2BO; HIST2H2BE; HIST2H2BF; HIST3H2BB	H2BFS; H2B1A; H2B; H2B1C; H2B1D; H2B1H; HIST1H2BJ; H2B1K; H2B1L; H2B1M; H2B1N; H2BFH; H2B2E; H2B2F; HIST3H2BB	§47; §48; §47; §47; §47; §47; §47; §47; §47; §47; §47; §47; §47; §47; §47		P57053; Q96A08; P33778; P62807; P58876; Q93079; P06899; O60814; Q99880; Q99879; Q99877; P23527; Q16778; Q5QNW6; Q8N257	http://www.phosphosite.org/proteinAction.do?id=8432&showAllSites=true	VLK*QVHPDTGISSK	3	541.634	18	A	26.0978	6.62385e+06	6.63765e+06	2.5523e+06	2.69769e+06
3.00856	530996	A	8.84634	DHCR7	DHCR7	§13	7-dehydrocholesterol reductase	Q9UBM7	http://www.phosphosite.org/proteinAction.do?id=10222&showAllSites=true	AK*SLDGVTNDR	2	645.326	2	A	24.5135	118401	134202	390437	369538
-4.0404	448989	A	8.88175	MT1E; MT1F	MT1E; MT1F	51; 51	metallothionein-1E	P04732; P04733	http://www.phosphosite.org/proteinAction.do?id=15503&showAllSites=true	CAQGCVCK*GASEK	3	523.559	4	A	14.9324	197242	196617	51801.3	45679.2
7.1646	830939	A	8.88891	INPP5F	INPP5F	539	phosphatidylinositide phosphatase SAC2	Q9Y2H2	http://www.phosphosite.org/proteinAction.do?id=9401&showAllSites=true	KLAGVMK*DGVNSANR	3	558.63	2	A	27.7885	123268	108689	861171	800706
-2.53435	3.68473e+06	A	8.89522	ADRM1	ADRM1	§42	proteasomal ubiquitin receptor ADRM1 precursor	Q16186	http://www.phosphosite.org/proteinAction.do?id=17305&showAllSites=true	GTTVTPDK*R	2	544.788	8	A	14.7981	2.25291e+06	2.31775e+06	931624	871859
3.12822	1.71383e+06	A	8.90108	ATIC	ATIC	437	bifunctional purine biosynthesis protein PURH	P31939	http://www.phosphosite.org/proteinAction.do?id=7936&showAllSites=true	YTQSNSVCYAK*NGQVIGIGAGQQSR	3	934.119	5	A	42.8155	515191	580534	1.60597e+06	1.8217e+06
-2.1082	4.98349e+07	A	8.90229	YWHAB; YWHAG; YWHAH; YWHAZ	14-3-3 beta; 14-3-3 gamma; 14-3-3 eta; 14-3-3 zeta	§51; §50; §50; §49	14-3-3 protein beta/alpha	P31946; P61981; Q04917; P63104	http://www.phosphosite.org/proteinAction.do?id=3606&showAllSites=true	NLLSVAYK*NVVGAR	3	539.974	13	A	66.8769	2.0043e+07	1.9451e+07	9.28201e+06	9.45152e+06
-2.6421	5.31274e+06	A	8.90388	CCDC50; CCDC50	CCDC50; CCDC50 iso2	128; 128	coiled-coil domain-containing protein 50 short isoform	Q8IVM0-2; Q8IVM0	http://www.phosphosite.org/proteinAction.do?id=6823&showAllSites=true	K*KHFPEFPATR	3	491.265	3	A	31.608	3.18587e+06	3.43628e+06	1.30032e+06	1.20608e+06
2.2443	1.10076e+06	A	8.91802	ABCE1	ABCE1	§93	ATP-binding cassette sub-family E member 1	P61221	http://www.phosphosite.org/proteinAction.do?id=15636&showAllSites=true	YCANAFK*LHR	3	465.231	2	A	33.3912	301844	337943	693822	742051
9.12244	2.52657e+06	A	8.92097	PCID2	PCID2	§201	PCI domain-containing protein 2	Q5JVF3	http://www.phosphosite.org/proteinAction.do?id=4210&showAllSites=true	AIDSSNLK*DDYSTAQR	3	633.301	4	A	36.9351	279449	274474	2.56744e+06	2.48569e+06
7.86171	374365	A	8.9224	HSD17B12	HSD17B12	§261	estradiol 17-beta-dehydrogenase 12	Q53GQ0	http://www.phosphosite.org/proteinAction.do?id=1174833&showAllSites=true	SAIK*TVGLQSR	2	637.365	2	A	30.4437	45833.9	49403.7	361469	387261
6.92468	2.87594e+06	A	8.93482	GMPPA	GMPPA	§309	mannose-1-phosphate guanyltransferase alpha	Q96IJ6	http://www.phosphosite.org/proteinAction.do?id=21162&showAllSites=true	VAPSAVLGPNVSIGK*GVTVGEGVR	3	793.111	1	A	57.8211	416020	414614	2.69424e+06	3.05764e+06
4.2237	1.98391e+06	A	8.93546	CDC20	Cdc20	§155	cell division cycle protein 20 homolog	Q12834	http://www.phosphosite.org/proteinAction.do?id=6874&showAllSites=true	VLYSQK*ATPGSSR	3	503.267	4	A	25.489	448781	490636	2.04155e+06	1.92626e+06
11.181	2.32132e+06	A	8.93921	PKM; PKM	PKM2; PKM2 iso2	§135; §135	pyruvate kinase isozymes M1/M2 isoform c	P14618; P14618-2	http://www.phosphosite.org/proteinAction.do?id=4126&showAllSites=true	GSGTAEVELK*K	3	411.554	9	A	23.4765	200021	215204	2.17459e+06	2.46805e+06
63.4808	1.8912e+06	A	8.94187	FSCN1	Fascin	§241	fascin	Q16658	http://www.phosphosite.org/proteinAction.do?id=4767&showAllSites=true	YLAPSGPSGTLK*AGK	2	780.923	2	A	33.763	27908	31675.3	1.83249e+06	1.9499e+06
-6.68598	5.99156e+06	A	8.94833	ZNF259	ZNF259	§299	zinc finger protein ZPR1	O75312	http://www.phosphosite.org/proteinAction.do?id=14156&showAllSites=true	TNEVK*SGGAVEPLGTR	3	576.967	10	A	30.6807	5.55716e+06	5.76612e+06	900373	793212
1.24353	1.98882e+06	A	8.99097	ITM2C	ITM2C	§14	integral membrane protein 2C isoform 3	Q9NQX7	http://www.phosphosite.org/proteinAction.do?id=24766&showAllSites=true	VKISFQPAVAGIK*GDKADK	4	522.297	11	A	43.2341	1.56549e+06	1.63317e+06	1.86238e+06	2.11526e+06
4.51314	306989	A	9.01215	DMWD	DMWD	§563	dystrophia myotonica WD repeat-containing protein	Q09019	http://www.phosphosite.org/proteinAction.do?id=6030&showAllSites=true	GGSGGSGSGGEK*PSGPVPR	3	580.947	2	A	20.6706	71030.1	65012.3	290534	323445
1.46484	1.46595e+07	A	9.01474	PPP2CA	PPP2CA	§21	serine/threonine-protein phosphatase 2A catalytic subunit alpha isoform	P67775	http://www.phosphosite.org/proteinAction.do?id=1685&showAllSites=true	ELDQWIEQLNECK*QLSESQVK	3	906.773	6	A	70.6978	2.03616e+06	2.23156e+06	2.9265e+06	3.325e+06
2.7162	2.35659e+06	A	9.01698	EXOSC5	EXOSC5	92	exosome complex component RRP46	Q9NQT4	http://www.phosphosite.org/proteinAction.do?id=21999&showAllSites=true	IGLPGVAEK*SR	3	414.238	2	A	38.685	850590	884620	2.23963e+06	2.47355e+06
1.32738	1.73014e+06	A	9.03409	BAG2	Bag2	§200	BAG family molecular chaperone regulator 2	O95816	http://www.phosphosite.org/proteinAction.do?id=5718&showAllSites=true	GAGSK*TLQQNAESR	3	520.929	9	A	19.6476	352800	400950	523239	477269
-4.86591	1.35969e+07	A	9.04228	HIST1H2AA; HIST1H2AC; HIST1H2AD; HIST1H2AE; HIST1H2AH; HIST1H2AI; HIST1H2AJ; HIST2H2AA3; HIST2H2AB; HIST2H2AC; HIST3H2A	H2A.4; H2AL; HIST1H2AD; HIST1H2AE; HIST1H2AH; H2A.1; H2AE; H2AO; HIST2H2AB; HIST2H2AC; HIST3H2A	§119; §119; 119; §119; §119; §119; §119; §119; §119; §119; §119	histone H2A type 1-A	Q96QV6; Q93077; P20671; P04908; Q96KK5; P0C0S8; Q99878; Q6FI13; Q8IUE6; Q16777; Q7L7L0	http://www.phosphosite.org/proteinAction.do?id=10344700&showAllSites=true	VTIAQGGVLPNIQAVLLPK*KTESH	4	657.627	7	A	70.9467	1.12977e+07	1.27115e+07	2.62483e+06	2.30934e+06
-4.86591	1.35969e+07	A	9.04228	HIST1H2AA; HIST1H2AC; HIST1H2AD; HIST1H2AE; HIST1H2AH; HIST1H2AI; HIST1H2AJ; HIST2H2AA3; HIST2H2AB; HIST2H2AC; HIST3H2A	H2A.4; H2AL; HIST1H2AD; HIST1H2AE; HIST1H2AH; H2A.1; H2AE; H2AO; HIST2H2AB; HIST2H2AC; HIST3H2A	§120; §120; 120; §120; §120; §120; §120; §120; §120; §120; §120	histone H2A type 1-A	Q96QV6; Q93077; P20671; P04908; Q96KK5; P0C0S8; Q99878; Q6FI13; Q8IUE6; Q16777; Q7L7L0	http://www.phosphosite.org/proteinAction.do?id=10344700&showAllSites=true	VTIAQGGVLPNIQAVLLPKK*TESH	4	657.627	7	A	70.9467	1.12977e+07	1.27115e+07	2.62483e+06	2.30934e+06
3.27786	674229	A	9.04965	STX5	STX5	82	syntaxin-5	Q13190	http://www.phosphosite.org/proteinAction.do?id=2616244&showAllSites=true	QNGIQTNK*PALR	3	485.267	2	A	27.8569	198264	213120	688568	659889
1.01786	3.35533e+06	A	9.04968	SDC4	syndecan-4	§190	syndecan-4 precursor	P31431	http://www.phosphosite.org/proteinAction.do?id=3627&showAllSites=true	K*APTNEFYA	2	577.778	2	A	38.3945	534205	517115	532503	537594
2.73123	685817	A	9.05897	PFN1	profilin 1	§127	profilin-1	P07737	http://www.phosphosite.org/proteinAction.do?id=4113&showAllSites=true	K*CYEMASHLR	3	470.22	4	A	26.8723	249918	252287	729749	641886
10.0789	1.29744e+06	A	9.07917	PSMB7	PSMB7	76	proteasome subunit beta type-7 proprotein	Q99436	http://www.phosphosite.org/proteinAction.do?id=4196&showAllSites=true	ATEGMVVADKNCSK*	3	541.92	2	A	24.6879	127189	130267	1.28865e+06	1.30623e+06
-3.2281	766717	A	9.08472	PTRF	PTRF	258	polymerase I and transcript release factor	Q6NZI2	http://www.phosphosite.org/proteinAction.do?id=5074&showAllSites=true	LK*TKENLEK	2	608.848	4	A	16.3489	428104	471500	130408	148271
-3.2281	766717	A	9.08472	PTRF	PTRF	260	polymerase I and transcript release factor	Q6NZI2	http://www.phosphosite.org/proteinAction.do?id=5074&showAllSites=true	LKTK*ENLEK	2	608.848	4	A	16.3489	428104	471500	130408	148271
-4.66286	1.85885e+07	A	9.086	ZFYVE16	endofin	§1257	zinc finger FYVE domain-containing protein 16	Q7Z3T8	http://www.phosphosite.org/proteinAction.do?id=5439&showAllSites=true	SCIK*IPR	2	494.274	5	A	30.2023	1.4014e+07	1.49626e+07	2.90755e+06	3.3068e+06
-1.11387	398039	A	9.10199	SP140; SP140L	SP140; SP140L	676; 389	nuclear body protein SP140 isoform 2	Q13342; Q9H930	http://www.phosphosite.org/proteinAction.do?id=10785&showAllSites=true	ILK*SQNNSSVDPCMR	3	621.633	2	A	30.3272	135306	147386	118729	135063
11.1746	2.53358e+06	A	9.10215	TUBB2A	TUBB2A	§58	tubulin beta-2A chain	Q13885	http://www.phosphosite.org/proteinAction.do?id=2137704&showAllSites=true	INVYYNEAAGNK*YVPR	3	662.334	5	A	47.3015	235845	217608	2.43353e+06	2.63362e+06
7.29202	4.82474e+06	A	9.10587	HSPA4	HSP70RY	§430	heat shock 70 kDa protein 4	P34932	http://www.phosphosite.org/proteinAction.do?id=4150&showAllSites=true	NHAAPFSK*VLTFYR	3	588.977	3	A	58.1267	704248	619044	4.59158e+06	5.05789e+06
7.29202	4.82474e+06	A	9.10587	DUSP4; DUSP4	MKP-2; MKP-2 iso2	§311; §220	dual specificity protein phosphatase 4 isoform 1	Q13115; Q13115-2	http://www.phosphosite.org/proteinAction.do?id=1337&showAllSites=true	VRLEEAFEFVK*QR	3	588.985	4	A	58.1267	704248	619044	4.59158e+06	5.05789e+06
5.2055	2.87978e+06	A	9.12059	AMOTL1	AMOTL1	§195	angiomotin-like protein 1	Q8IY63	http://www.phosphosite.org/proteinAction.do?id=6998&showAllSites=true	STQPQQNNEELPTYEEAK*AQSQFFR	3	1028.81	4	A	59.9258	588462	517973	2.69405e+06	3.0655e+06
4.87763	2.2291e+06	A	9.13817	ELAVL1	HuR	§50	ELAV-like protein 1	Q15717	http://www.phosphosite.org/proteinAction.do?id=8763&showAllSites=true	SLFSSIGEVESAK*LIR	3	617.339	4	A	71.3682	353781	402659	1.92033e+06	1.7693e+06
9.23868	2.03183e+06	A	9.14806	EEF1G	eEF1G	§434	elongation factor 1-gamma	P26641	http://www.phosphosite.org/proteinAction.do?id=9164&showAllSites=true	AFNQGK*IFK	3	389.549	2	A	37.0007	217658	222196	1.97233e+06	2.09134e+06
1.87027	7.81757e+06	A	9.15878	TECR	GPSN2	§291	trans-2,3-enoyl-CoA reductase	Q9NZ01	http://www.phosphosite.org/proteinAction.do?id=15756&showAllSites=true	SYLK*EFR	2	528.777	12	A	37.6087	2.31401e+06	2.45556e+06	4.31322e+06	4.60717e+06
-3.77995	3.5363e+07	A	9.17423	CTNND1; CTNND1; CTNND1; CTNND1	CTNND1; CTNND1 iso3; CTNND1 iso4; CTNND1 iso22	§355; §355; §355; §254	catenin delta-1 isoform 1ABC	O60716; O60716-3; O60716-4; O60716-22	http://www.phosphosite.org/proteinAction.do?id=3241&showAllSites=true	K*GGPPPPNWR	3	407.216	23	A	27.535	2.78392e+07	2.7944e+07	6.90016e+06	7.85751e+06
11.924	436173	H	9.19167	GCN1L1	GCN1L1	2621	translational activator GCN1	Q92616	http://www.phosphosite.org/proteinAction.do?id=13816&showAllSites=true	AYSDQAIVNLLK*M#R	3	584.642	4	H	67	38314	34845	464522	407824
15.2433	651508	A	9.22339	WDR82	WDR82	§84	WD repeat-containing protein 82	Q6UXN9	http://www.phosphosite.org/proteinAction.do?id=2812804&showAllSites=true	YTHAANTVVYSSNK*IDDTIR	3	794.728	2	A	42.6995	45528.2	39953.2	673756	629260
26.2797	4.81319e+06	A	9.23805	DDX5	DDX5	§470	probable ATP-dependent RNA helicase DDX5	P17844	http://www.phosphosite.org/proteinAction.do?id=4129&showAllSites=true	EANQAINPK*LLQLVEDR	3	689.039	2	A	67.057	171188	195116	4.97562e+06	4.65076e+06
4.55118	1.78249e+06	A	9.25356	HSD17B10	HADH2	172	3-hydroxyacyl-CoA dehydrogenase type-2 isoform 2	Q99714	http://www.phosphosite.org/proteinAction.do?id=14675&showAllSites=true	GVIINTASVAAFEGQVGQAAYSASK*GGIVGM#TLPIAR	3	1245.66	4	A	88.1344	326353	352661	1.44405e+06	1.64626e+06
18.5219	714046	A	9.27271	PPP1R15B	PPP1R15B	583	protein phosphatase 1 regulatory subunit 15B	Q5SWA1	http://www.phosphosite.org/proteinAction.do?id=7631&showAllSites=true	APFQTSGENEK*GCR	3	565.59	2	A	23.674	41079.2	36023.7	752400	675692
58.8369	3.44801e+06	A	9.28949	RRP12	RRP12	§687	RRP12-like protein isoform 2	Q5JTH9	http://www.phosphosite.org/proteinAction.do?id=6309&showAllSites=true	FAK*NFLPILFNLYGQPVAAGDTPAPR	3	977.855	5	A	85.9488	56673	60532.6	3.22152e+06	3.67449e+06
5.03842	1.1147e+06	A	9.29146	SPATS2L	DNAPTP6	333	SPATS2-like protein isoform a	Q9NUQ6	http://www.phosphosite.org/proteinAction.do?id=9706&showAllSites=true	KYDEELGK*AAR	3	465.24	2	A	23.5399	207371	235107	1.06739e+06	1.162e+06
42.4908	3.77088e+06	A	9.29195	TTI1	TTI1	353	TEL2-interacting protein 1 homolog	O43156	http://www.phosphosite.org/proteinAction.do?id=18454&showAllSites=true	ALVGLVNDESPEIQAQCNK*VLR	3	856.446	2	A	59.4472	82914.9	94576.8	3.78251e+06	3.75925e+06
9.15032	4.66861e+06	A	9.29309	ENO1	ENO1	§256	c-myc promoter-binding protein-1 isoform MBP-1	P06733	http://www.phosphosite.org/proteinAction.do?id=2610&showAllSites=true	SGK*YDLDFKSPDDPSR	3	647.638	13	A	40.9582	476686	543740	4.39046e+06	4.94675e+06
9.15032	4.66861e+06	A	9.29309	ENO1	ENO1	§262	c-myc promoter-binding protein-1 isoform MBP-1	P06733	http://www.phosphosite.org/proteinAction.do?id=2610&showAllSites=true	SGKYDLDFK*SPDDPSR	3	647.638	7	A	40.9582	476686	543740	4.39046e+06	4.94675e+06
6.17274	2.82092e+06	A	9.32867	RPS11	RPS11	§38	40S ribosomal protein S11	P62280	http://www.phosphosite.org/proteinAction.do?id=8546&showAllSites=true	YYK*NIGLGFK	3	439.571	6	A	47.7272	426852	487142	2.66081e+06	2.98103e+06
-3.01883	2.8471e+06	A	9.32868	TOR1AIP1	TOR1AIP1	§285	torsin-1A-interacting protein 1	Q5JTV8	http://www.phosphosite.org/proteinAction.do?id=16712&showAllSites=true	SVLSSGYQK*TPQEWAPQTAR	3	783.393	8	A	48.3011	2.75309e+06	2.94112e+06	903609	982625
-1.07349	9.40658e+06	A	9.34639	NSFL1C	NSFL1C	§172	NSFL1 cofactor p47 isoform d	Q9UNZ2	http://www.phosphosite.org/proteinAction.do?id=6012&showAllSites=true	LGAAPEEESAYVAGEK*R	3	630.978	8	A	36.8706	2.27284e+06	2.09896e+06	1.90168e+06	2.17083e+06
2.88142	391128	A	9.35982	NES	nestin	§271	nestin	P48681	http://www.phosphosite.org/proteinAction.do?id=3572&showAllSites=true	FQLAVEALEQEK*QGLQSQIAQVLEGR	3	1009.53	1	A	97.0248	142808	128675	417015	365242
10.0055	2.11888e+06	A	9.3605	RBM14	RBM14	153	RNA-binding protein 14 isoform 2	Q96PK6	http://www.phosphosite.org/proteinAction.do?id=5424&showAllSites=true	K*GPGLAVQSGDKTK	3	500.611	6	A	19.2921	221827	201716	1.97863e+06	2.25913e+06
10.0055	2.11888e+06	A	9.3605	RBM14	RBM14	164	RNA-binding protein 14 isoform 2	Q96PK6	http://www.phosphosite.org/proteinAction.do?id=5424&showAllSites=true	KGPGLAVQSGDK*TK	3	500.611	4	A	19.2921	221827	201716	1.97863e+06	2.25913e+06
3.16429	6.09954e+06	A	9.3661	PPIA	PPIA	§76	peptidyl-prolyl cis-trans isomerase A	P62937	http://www.phosphosite.org/proteinAction.do?id=7285&showAllSites=true	HNGTGGK*SIYGEKFEDENFILK	4	650.071	4	A	51.5178	1.79995e+06	2.05528e+06	5.91647e+06	6.2826e+06
7.40609	2.93291e+06	A	9.3721	PHGDH	PHGDH	§69	D-3-phosphoglycerate dehydrogenase	O43175	http://www.phosphosite.org/proteinAction.do?id=2614340&showAllSites=true	VTADVINAAEK*LQVVGR	3	633.022	4	A	60.9948	369769	422257	2.88447e+06	2.98134e+06
-4.8007	1.18948e+06	A	9.37569	MT1E; MT1G; MT1G; MT1M; MT1X; MT2A	MT1E; MT1G; MT1G iso2; MT1M; MT1X; MT2A	31; 32; 31; 31; 31; 31	metallothionein-1E	P04732; P13640; P13640-2; Q8N339; P80297; P02795	http://www.phosphosite.org/proteinAction.do?id=15503&showAllSites=true	K*SCCSCCPVGCAK	3	563.221	11	A	17.35	1.10709e+06	969426	213966	218579
3.35231	1.66421e+06	A	9.37599	GART	GART	§251	trifunctional purine biosynthetic protein adenosine-3 isoform 1	P22102	http://www.phosphosite.org/proteinAction.do?id=4136&showAllSites=true	IK*DTVLQR	2	543.817	9	A	26.989	368898	393321	1.29617e+06	1.25902e+06
2.71569	3.43119e+06	A	9.40602	GPI; GPI	G6PI; G6PI iso2	§12; §51	glucose-6-phosphate isomerase isoform 2	P06744; P06744-2	http://www.phosphosite.org/proteinAction.do?id=7318&showAllSites=true	DPQFQK*LQQWYR	3	584.293	5	A	58.216	1.17943e+06	1.3475e+06	3.22891e+06	3.63347e+06
2.79252	748914	A	9.4265	PSMB7	PSMB7	§249	proteasome subunit beta type-7 proprotein	Q99436	http://www.phosphosite.org/proteinAction.do?id=4196&showAllSites=true	YRCEK*GTTAVLTEK	3	590.633	6	A	26.6842	250310	286062	790073	707755
3.09225	2.82684e+06	A	9.43138	USP33	USP33	§258	ubiquitin carboxyl-terminal hydrolase 33 isoform 1	Q8TEY7	http://www.phosphosite.org/proteinAction.do?id=16049&showAllSites=true	SRPGSVVPTTLFQGIK*TVNPTFR	3	872.813	5	A	68.0003	856062	972277	2.63832e+06	3.01536e+06
-3.22047	1.03454e+08	A	9.44039	H2AFY	H2AFY	§117	core histone macro-H2A.1 isoform 2	O75367	http://www.phosphosite.org/proteinAction.do?id=9453&showAllSites=true	GVTIASGGVLPNIHPELLAKK*	4	557.824	18	A	60.8212	1.06386e+08	1.00522e+08	3.17265e+07	3.25213e+07
5.93963	2.24484e+06	A	9.45074	HNRNPA0	hnRNP A0	159	heterogeneous nuclear ribonucleoprotein A0	Q13151	http://www.phosphosite.org/proteinAction.do?id=2637&showAllSites=true	AAVVK*FHPIQGHR	4	394.223	5	A	28.4768	383456	372431	2.09483e+06	2.39486e+06
2.5508	392465	A	9.45711	LRWD1	LRWD1	125	leucine-rich repeat and WD repeat-containing protein 1	Q9UFC0	http://www.phosphosite.org/proteinAction.do?id=6370&showAllSites=true	KVNGK*DASSTYSQVENLNR	3	742.037	2	A	34.5277	152903	154815	393313	391617
4.68196	2.35906e+06	A	9.45958	ALDH1A3	ALDH1A3	§263	aldehyde dehydrogenase family 1 member A3	P47895	http://www.phosphosite.org/proteinAction.do?id=1284605&showAllSites=true	IAFTGSTEVGK*LVK	3	521.963	5	A	52.2089	526941	480782	2.20127e+06	2.51686e+06
4.07019	1.32947e+06	A	9.46625	COPA	COPA	§411	coatomer subunit alpha isoform 1	P53621	http://www.phosphosite.org/proteinAction.do?id=4163&showAllSites=true	ASNLENSTYDLYTIPKDADSQNPDAPEGK*R	4	856.654	4	A	52.6847	323425	329849	1.30898e+06	1.34997e+06
4.30789	1.66661e+06	A	9.46697	CLIC1	CLIC1	§20	chloride intracellular channel protein 1	O00299	http://www.phosphosite.org/proteinAction.do?id=10540&showAllSites=true	AGSDGAK*IGNCPFSQR	3	593.613	1	A	33.8837	360976	412772	1.5768e+06	1.75643e+06
-2.02133	605960	A	9.51814	PPM1G	PPM1G	§209	protein phosphatase 1G	O15355	http://www.phosphosite.org/proteinAction.do?id=9545&showAllSites=true	ETPSQENGPTAK*AYTGFSSNSER	3	858.056	2	A	38.0944	116728	133574	65291.6	58539.1
3.71089	2.22702e+06	A	9.52033	SNRPB2	snRNP B2	§93	U2 small nuclear ribonucleoprotein B	P08579	http://www.phosphosite.org/proteinAction.do?id=4114&showAllSites=true	TDSDIISK*MR	3	427.215	7	A	39.2152	559731	640531	2.16656e+06	2.28749e+06
11.323	825278	A	9.6143	TTC27	TTC27	739	tetratricopeptide repeat protein 27 isoform 2	Q6P3X3	http://www.phosphosite.org/proteinAction.do?id=8970&showAllSites=true	AFQCLSK*AYK	3	443.892	2	A	36.13	73735.5	72034.4	783979	866577
3.07732	1.98489e+06	A	9.61455	CCT5	CCT5	§265	T-complex protein 1 subunit epsilon	P48643	http://www.phosphosite.org/proteinAction.do?id=9184&showAllSites=true	TKHK*LDVTSVEDYK	3	592.976	6	A	33.324	688856	601155	1.89644e+06	2.07333e+06
-2.82754	2.91876e+07	A	9.61526	HIST1H2AC; HIST1H2AD; HIST1H2AE; HIST1H2AH; HIST1H2AI; HIST1H2AJ; HIST2H2AA3; HIST3H2A	H2AL; HIST1H2AD; HIST1H2AE; HIST1H2AH; H2A.1; H2AE; H2AO; HIST3H2A	§119, §120; 119, 120; §119, §120; §119, §120; §119, §120; §119, §120; §119, §120; §119, §120	histone H2A type 1-C	Q93077; P20671; P04908; Q96KK5; P0C0S8; Q99878; Q6FI13; Q7L7L0	http://www.phosphosite.org/proteinAction.do?id=12277&showAllSites=true	VTIAQGGVLPNIQAVLLPK*K*TESHHK	5	602.143	10	A	61.1547	2.75403e+07	3.08348e+07	1.05254e+07	1.01197e+07
1.44437	3.89381e+07	A	9.62136	SCAMP3; SCAMP3	SCAMP3; SCAMP3 iso2	§101; §75	secretory carrier-associated membrane protein 3 isoform 1	O14828; O14828-2	http://www.phosphosite.org/proteinAction.do?id=2670&showAllSites=true	NYGSYSTQASAAAATAELLK*KQEELNR	4	757.88	11	A	61.2603	9.32823e+06	9.83115e+06	1.37221e+07	1.39511e+07
1.38469	2.9823e+06	A	9.66316	WARS	WARS	256	tryptophanyl-tRNA synthetase, cytoplasmic isoform a	P23381	http://www.phosphosite.org/proteinAction.do?id=8536&showAllSites=true	IQK*HVTFNQVK	3	485.94	4	A	27.4599	404956	411173	548156	581927
2.92968	400624	A	9.66356	PML; PML; PML; PML; PML; PML	PML; PML iso2; PML iso3; PML iso4; PML iso11; PML iso14	183; 183; 183; 183; 183; 183	protein PML isoform 6	P29590; P29590-2; P29590-3; P29590-4; P29590-11; P29590-14	http://www.phosphosite.org/proteinAction.do?id=5135&showAllSites=true	K*TNNIFCSNPNHR	3	572.606	2	A	25.8636	137498	135995	373248	427999
22.151	2.50661e+06	A	9.67594	DUSP1	MKP-1	57	dual specificity protein phosphatase 1	P28562	http://www.phosphosite.org/proteinAction.do?id=1339&showAllSites=true	AK*GAMGLEHIVPNAELR	3	640.676	4	A	49.8758	105418	120903	2.55638e+06	2.45684e+06
-3.66362	3.69339e+06	A	9.67932	FANCI	FANCI	§523	Fanconi anemia group I protein isoform 1	Q9NVI1	http://www.phosphosite.org/proteinAction.do?id=9721&showAllSites=true	K*AMFANQLDAR	3	460.235	15	A	38.5696	2.21871e+06	1.93445e+06	583663	549960
25.4182	4.6826e+07	A	9.68193	TUBB4B	TUBB2C	§58	tubulin beta-2C chain	P68371	http://www.phosphosite.org/proteinAction.do?id=8404&showAllSites=true	INVYYNEATGGK*YVPR	3	653.33	9	A	47.1754	1.79598e+06	1.88847e+06	4.36202e+07	5.00318e+07
-1.83331	9.17779e+07	A	9.68356	PFN1	profilin 1	§54	profilin-1	P07737	http://www.phosphosite.org/proteinAction.do?id=4113&showAllSites=true	TFVNITPAEVGVLVGK*DR	3	677.041	7	A	71.6896	2.1773e+07	2.09377e+07	1.24461e+07	1.08509e+07
-1.21334	2.39214e+06	A	9.68547	PICALM	PICALM	§318	phosphatidylinositol-binding clathrin assembly protein isoform 2	Q13492	http://www.phosphosite.org/proteinAction.do?id=21441&showAllSites=true	ATTLSNAVSSLASTGLSLTK*VDER	3	845.78	2	A	81.899	340154	312368	287311	250480
19.2809	9.87699e+06	A	9.68886	PCBP2; PCBP2; PCBP2; PCBP2	hnRNP E2; hnRNP E2 iso3; hnRNP E2 iso4; hnRNP E2 iso5	§322; §239; §288; §292	poly(rC)-binding protein 2 isoform c	Q15366; B4DRD7; Q15366-4; Q15366-5	http://www.phosphosite.org/proteinAction.do?id=7065&showAllSites=true	QMSGAQIK*IANPVEGSTDR	3	706.02	8	A	44.5526	547363	477171	9.27285e+06	1.04811e+07
6.01193	1.22424e+06	A	9.70783	DDX20	GEMIN3	473	probable ATP-dependent RNA helicase DDX20	Q9UHI6	http://www.phosphosite.org/proteinAction.do?id=2887&showAllSites=true	AAVHTYGIASVPNQPLK*K	3	670.037	3	A	40.1121	206898	200372	1.26256e+06	1.18592e+06
1.72867	909610	A	9.75107	VAT1	VAT1	§250	synaptic vesicle membrane protein VAT-1 homolog	Q99536	http://www.phosphosite.org/proteinAction.do?id=10250&showAllSites=true	HEALKENGVTHPIDYHTTDYVDEIK*K	4	792.391	1	A	42.9931	129023	148133	236224	242886
1.72867	909610	A	9.75107	VAT1	VAT1	251	synaptic vesicle membrane protein VAT-1 homolog	Q99536	http://www.phosphosite.org/proteinAction.do?id=10250&showAllSites=true	HEALKENGVTHPIDYHTTDYVDEIKK*	4	792.391	2	A	42.9931	129023	148133	236224	242886
8.872	2.64989e+06	A	9.75408	NOB1; NOB1	NOB1P; NOB1P iso2	§25; §25	RNA-binding protein NOB1	Q7M4M4; Q9ULX3	http://www.phosphosite.org/proteinAction.do?id=6203&showAllSites=true	HAALQDIGK*NIYTIR	3	609.667	4	A	50.5646	288640	308721	2.56875e+06	2.73103e+06
2.35272	555707	A	9.75923	PTRH2	PTRH2	§47	peptidyl-tRNA hydrolase 2, mitochondrial precursor	Q9Y3E5	http://www.phosphosite.org/proteinAction.do?id=24625&showAllSites=true	TSK*THTDTESEASILGDSGEYK	3	824.045	2	A	39.0392	164452	158257	405818	353424
1.5874	1.51091e+07	A	9.76543	SPG20	SPG20	§481	spartin	Q8N0X7	http://www.phosphosite.org/proteinAction.do?id=13053&showAllSites=true	GLYIAK*QATGGAAK	2	731.904	20	A	33.3912	3.5065e+06	3.69302e+06	5.85616e+06	5.57237e+06
4.84025	1.48495e+06	A	9.76614	LDHA; LDHA	LDH-A; LDH-A iso3	§155; §184	L-lactate dehydrogenase A chain isoform 2	P00338; B7Z5E3	http://www.phosphosite.org/proteinAction.do?id=4103&showAllSites=true	ISGFPK*NR	3	344.858	4	A	25.6149	285606	327978	1.47553e+06	1.49437e+06
8.56101	3.32524e+06	A	9.77324	NAA10; NAA11	NAA10; NAA11	§148; §148	N-alpha-acetyltransferase 10, NatA catalytic subunit	P41227; Q9BSU3	http://www.phosphosite.org/proteinAction.do?id=7997&showAllSites=true	YYADGEDAYAMK*R	3	556.244	9	A	36.1974	361575	415259	3.27698e+06	3.3735e+06
8.63614	1.147e+06	A	9.78543	CTPS1	CTPS	§100	CTP synthase 1	P17812	http://www.phosphosite.org/proteinAction.do?id=2885&showAllSites=true	IYQYVINK*ER	3	480.593	6	A	37.4852	123624	142003	1.11446e+06	1.17953e+06
-2.61981	2.56677e+06	A	9.79236	MAGEA10	MAGE-A10	317	melanoma-associated antigen 10	P43363	http://www.phosphosite.org/proteinAction.do?id=1238958&showAllSites=true	FLAK*VNGSDPR	3	439.902	7	A	29.9	2.12572e+06	1.88946e+06	791553	741065
3.54444	156080	H	9.79908	PKM; PKM	PKM2; PKM2 iso2	§322; §322	pyruvate kinase isozymes M1/M2 isoform c	P14618; P14618-2	http://www.phosphosite.org/proteinAction.do?id=4126&showAllSites=true	AGK*PVICATQM#LESMIK	3	669.674	8	H	67.5	45500	42570	160867	151292
7.68395	5.31328e+07	A	9.81045	EIF4A1	eIF4A1	§68	eukaryotic initiation factor 4A-I isoform 2	P60842	http://www.phosphosite.org/proteinAction.do?id=8031&showAllSites=true	AILPCIK*GYDVIAQAQSGTGK	3	768.739	16	A	64.2868	6.73062e+06	7.09893e+06	5.52166e+07	5.1049e+07
6.40902	4.1817e+06	A	9.81198	ENO1	ENO1	§420	c-myc promoter-binding protein-1 isoform MBP-1	P06733	http://www.phosphosite.org/proteinAction.do?id=2610&showAllSites=true	IEEELGSK*AK	3	406.551	6	A	22.8663	607202	697740	4.30245e+06	4.06095e+06
6.40902	4.1817e+06	A	9.81198	ENO1	ENO1	422	c-myc promoter-binding protein-1 isoform MBP-1	P06733	http://www.phosphosite.org/proteinAction.do?id=2610&showAllSites=true	IEEELGSKAK*	3	406.551	5	A	22.8663	607202	697740	4.30245e+06	4.06095e+06
9.56855	6.6429e+06	A	9.8122	HSPH1	HSP105	135	heat shock protein 105 kDa	Q92598	http://www.phosphosite.org/proteinAction.do?id=2297&showAllSites=true	LKETAENSLKK*PVTDCVISVPSFFTDAERR	5	711.169	2	A	61.8519	742411	646074	6.61528e+06	6.67053e+06
4.88044	393268	A	9.8386	LDHA; LDHA	LDH-A; LDH-A iso3	§76, §81; §105, §110	L-lactate dehydrogenase A chain isoform 2	P00338; B7Z5E3	http://www.phosphosite.org/proteinAction.do?id=4103&showAllSites=true	TPK*IVSGK*DYNVTANSK	3	684.024	2	A	31.3239	74974.5	86186.3	370938	415597
2.62065	2.67647e+06	A	9.84706	EEF2	eEF-2	283	elongation factor 2	P13639	http://www.phosphosite.org/proteinAction.do?id=960&showAllSites=true	SATSPEGK*KLPR	3	462.256	12	A	19.7169	995463	1.04714e+06	2.49011e+06	2.86284e+06
4.80673	2.49351e+06	A	9.86017	ATIC	ATIC	331	bifunctional purine biosynthesis protein PURH	P31939	http://www.phosphosite.org/proteinAction.do?id=7936&showAllSites=true	M#SSFGDFVALSDVCDVPTAK*IISR	3	915.779	4	A	76.8108	554921	482584	2.45464e+06	2.53237e+06
2.33128	9.49594e+06	A	9.88011	GPRC5A	RAIG1	§333	retinoic acid-induced protein 3	Q8NFJ5	http://www.phosphosite.org/proteinAction.do?id=4033&showAllSites=true	AYSQEEITQGFEETGDTLYAPYSTHFQLQNQPPQK*EFSIPR	4	1223.08	4	A	75.4194	2.44047e+06	2.31312e+06	5.9281e+06	5.15388e+06
4.27373	403311	A	9.88119	UBE4B	UBE4B	§1169	ubiquitin conjugation factor E4 B isoform 1	O95155	http://www.phosphosite.org/proteinAction.do?id=5781&showAllSites=true	FAK*AIADDQR	3	416.883	4	A	25.489	87776.1	100963	379959	426663
19.2597	1.20229e+07	A	9.8926	HNRNPM; HNRNPM	hnRNP M; hnRNP M iso2	§83; §83	heterogeneous nuclear ribonucleoprotein M isoform a	P52272; P52272-2	http://www.phosphosite.org/proteinAction.do?id=8716&showAllSites=true	AFITNIPFDVK*WQSLK	3	674.367	5	A	77.1946	641854	606651	1.28639e+07	1.11819e+07
19.2597	1.20229e+07	A	9.8926	HNRNPM; HNRNPM	hnRNP M; hnRNP M iso2	§88; §88	heterogeneous nuclear ribonucleoprotein M isoform a	P52272; P52272-2	http://www.phosphosite.org/proteinAction.do?id=8716&showAllSites=true	AFITNIPFDVKWQSLK*	3	674.367	4	A	77.1946	641854	606651	1.28639e+07	1.11819e+07
-2.62608	1.47232e+07	A	9.89364	CD74	CD74	§43	HLA class II histocompatibility antigen gamma chain isoform c	P04233	http://www.phosphosite.org/proteinAction.do?id=2572600&showAllSites=true	RPGAPESK*CSR	3	453.558	24	A	12.3902	1.53005e+07	1.41459e+07	5.60031e+06	5.61275e+06
4.12076	1.11139e+06	A	9.89852	FASN	FASN	§673	fatty acid synthase	P49327	http://www.phosphosite.org/proteinAction.do?id=5842&showAllSites=true	EGVFAK*EVR	2	574.807	4	A	32.2993	278853	260558	1.0336e+06	1.18918e+06
6.75873	6.26112e+06	A	9.90105	ACLY; ACLY	ACLY; ACLY iso3	§650; §250	ATP-citrate synthase isoform 1	P53396; Q8N9C4	http://www.phosphosite.org/proteinAction.do?id=1862&showAllSites=true	IGNTGGM#LDNILASK*LYRPGSVAYVSR	4	746.392	5	A	65.7533	861519	991232	5.84459e+06	6.67764e+06
-2.53196	1.15384e+07	A	9.90152	WIZ; WIZ	WIZ; WIZ iso3	§1597; §914	protein Wiz	O95785; M0QXA7	http://www.phosphosite.org/proteinAction.do?id=13487&showAllSites=true	FVGNIYTLK*CR	3	495.594	12	A	47.1205	1.07306e+07	1.23463e+07	4.29225e+06	4.82197e+06
-1.95212	532950	A	9.91452	CACYBP	CacyBP	223	calcyclin-binding protein isoform 2	Q9HB71	http://www.phosphosite.org/proteinAction.do?id=9293&showAllSites=true	EKQAK*GDTEF	2	633.802	4	A	21.3279	200873	223413	112459	104887
5.19943	438209	A	9.9207	PIK3R4	PIK3R4	1081	phosphoinositide 3-kinase regulatory subunit 4	Q99570	http://www.phosphosite.org/proteinAction.do?id=2239&showAllSites=true	SPK*IHPLQSR	3	426.242	2	A	22.0053	78367.8	90192.3	451705	424712
3.13137	1.35446e+06	A	9.9256	STRA6	STRA6	240	stimulated by retinoic acid gene 6 protein homolog isoform a	Q9BX79	http://www.phosphosite.org/proteinAction.do?id=20629&showAllSites=true	TGAGSK*GLQSSYSEEYLR	3	682.996	2	A	42.8155	449241	415851	1.2594e+06	1.44953e+06
1.4247	1.84258e+06	A	9.92951	EHD4	EHD4	§165	EH domain-containing protein 4	Q9H223	http://www.phosphosite.org/proteinAction.do?id=3491&showAllSites=true	SISVIDSPGILSGEK*QR	3	634.009	2	A	52.7927	665725	578374	884599	887869
18.0328	1.71187e+06	A	9.93634	TARDBP	TDP43	§160	TAR DNA-binding protein 43	Q13148	http://www.phosphosite.org/proteinAction.do?id=10272&showAllSites=true	FTEYETQVK*VMSQR	3	620.637	6	A	44.5526	101600	88260.6	1.77708e+06	1.64665e+06
1.62533	759368	A	9.94285	DAZAP1	DAZAP1	§194	DAZ-associated protein 1 isoform b	Q96EP5	http://www.phosphosite.org/proteinAction.do?id=16019&showAllSites=true	DSK*SQAPGQPGASQWGSR	3	653.308	6	A	29.4813	240959	209303	344566	387258
2.85815	2.35364e+06	A	9.94768	XRCC5	Ku80	§347	X-ray repair cross-complementing protein 5	P13010	http://www.phosphosite.org/proteinAction.do?id=2076&showAllSites=true	CFSVLGFCK*SSQVQR	3	639.642	6	A	54.6267	852147	794819	2.35033e+06	2.35695e+06
4.55869	756230	A	9.95167	COPB2	COPB2	§318	coatomer subunit beta	P35606	http://www.phosphosite.org/proteinAction.do?id=8400&showAllSites=true	IIWAK*HSEVQQANLK	3	627.011	2	A	37.5451	166697	165079	758698	753763
5.91429	743240	A	9.9538	PARP14	PARP14	854	poly [ADP-ribose] polymerase 14	Q460N5	http://www.phosphosite.org/proteinAction.do?id=9385&showAllSites=true	AAGPELQADCDQIVK*R	3	628.979	2	A	39.3942	82810.6	95350.3	492233	561462
-3.42406	5.15178e+06	A	10.0065	RPL19	RPL19	§186	60S ribosomal protein L19	P84098	http://www.phosphosite.org/proteinAction.do?id=9226&showAllSites=true	KEEIIK*TLSKEEETKK	4	512.538	8	A	31.0198	3.59277e+06	3.69254e+06	1.02714e+06	1.10054e+06
5.08849	1.98794e+06	A	10.0189	EEF2	eEF-2	§152	elongation factor 2	P13639	http://www.phosphosite.org/proteinAction.do?id=960&showAllSites=true	IK*PVLMMNK	3	396.56	4	A	41.0749	418351	362997	1.8943e+06	2.08158e+06
5.77287	5.51253e+06	A	10.0216	TRIM25	TRIM25	§416	E3 ubiquitin/ISG15 ligase TRIM25	Q14258	http://www.phosphosite.org/proteinAction.do?id=4180&showAllSites=true	LPTFGAPEQLVDLK*QAGLEAAAK	3	827.783	7	A	76.3185	887235	1.02257e+06	5.7867e+06	5.23837e+06
2.21314	706750	A	10.0228	TNFRSF12A	TweakR	109	tumor necrosis factor receptor superfamily member 12A	Q9NP84	http://www.phosphosite.org/proteinAction.do?id=14112305&showAllSites=true	EK*FTTPIEETGGEGCPAVALIQ	2	1231.1	1	A	67.3431	131556	123250	301944	261978
3.5657	3.4591e+06	A	10.0343	RRM1	RRM1	§754	ribonucleoside-diphosphate reductase large subunit	P23921	http://www.phosphosite.org/proteinAction.do?id=7932&showAllSites=true	TRPAANPIQFTLNK*EK	3	648.022	5	A	44.3874	1.02141e+06	918797	3.21367e+06	3.70454e+06
3.5657	3.4591e+06	A	10.0343	RRM1	RRM1	756	ribonucleoside-diphosphate reductase large subunit	P23921	http://www.phosphosite.org/proteinAction.do?id=7932&showAllSites=true	TRPAANPIQFTLNKEK*	3	648.022	1	A	44.3874	1.02141e+06	918797	3.21367e+06	3.70454e+06
10.3726	259739	A	10.0365	GARS	GARS	§646	glycyl-tRNA synthetase	P41250	http://www.phosphosite.org/proteinAction.do?id=13250&showAllSites=true	HGVSHK*VDDSSGSIGR	3	584.619	3	A	17.4702	24743.4	25338.5	278173	241306
7.86622	6.59529e+06	A	10.0381	DDX17; DDX17; DDX5	DDX17; DDX17 iso3; DDX5	§284; §205; §207	probable ATP-dependent RNA helicase DDX17 isoform 3	Q92841; Q92841-3; P17844	http://www.phosphosite.org/proteinAction.do?id=8767&showAllSites=true	STCIYGGAPK*GPQIR	3	573.626	4	A	37.67	778920	897944	6.25431e+06	6.93627e+06
3.96668	1.46776e+06	A	10.0407	PARP4	PARP4	1030	poly [ADP-ribose] polymerase 4	Q9UKK3	http://www.phosphosite.org/proteinAction.do?id=9082&showAllSites=true	ILSQCGAGVFEYFNAK*SK	3	711.686	2	A	64.1025	344860	395185	1.49478e+06	1.44075e+06
2.21578	2.33051e+06	A	10.0424	IPO5	KPNB3	617	importin-5	O00410	http://www.phosphosite.org/proteinAction.do?id=6939&showAllSites=true	ILGK*EFQQYLPVVM#GPLM#K	3	779.75	4	A	70.7619	1.03172e+06	1.07184e+06	2.22244e+06	2.43858e+06
-3.37648	1.96539e+07	A	10.0431	RPL30	RPL30	§26	60S ribosomal protein L30	P62888	http://www.phosphosite.org/proteinAction.do?id=9579&showAllSites=true	SGK*YVLGYK	3	376.873	13	A	33.257	1.73554e+07	1.63633e+07	4.63858e+06	5.34777e+06
3.07053	5.57995e+06	A	10.0475	RRM1	RRM1	§496	ribonucleoside-diphosphate reductase large subunit	P23921	http://www.phosphosite.org/proteinAction.do?id=7932&showAllSites=true	IIDINYYPVPEACLSNK*R	3	760.388	2	A	61.4515	1.7621e+06	1.87242e+06	5.18351e+06	5.97638e+06
-2.54188	2.95082e+06	A	10.0484	EEF1D; EEF1D; EEF1D	eEF1D; eEF1D iso2; eEF1D iso4	§232; §598; §501	elongation factor 1-delta isoform 1	P29692; P29692-2; Q9BW34	http://www.phosphosite.org/proteinAction.do?id=7535&showAllSites=true	SIQLDGLVWGASK*LVPVGYGIR	3	814.788	3	A	87.4129	2.70835e+06	2.52821e+06	1.05505e+06	1.00506e+06
9.89041	3.50401e+06	A	10.061	EEF2	eEF-2	§648	elongation factor 2	P13639	http://www.phosphosite.org/proteinAction.do?id=960&showAllSites=true	K*IWCFGPDGTGPNILTDITK	3	783.063	2	A	76.6087	379488	329079	3.65267e+06	3.35534e+06
5.11455	452236	A	10.0736	RPS2	RPS2	183	40S ribosomal protein S2	P15880	http://www.phosphosite.org/proteinAction.do?id=8629&showAllSites=true	IGKPHTVPCK*VTGR	3	555.307	2	A	21.0526	92642.7	84200	484449	420022
15.3102	1.09983e+07	A	10.0742	PSMB4	PSMB4	§201	proteasome subunit beta type-4	P28070	http://www.phosphosite.org/proteinAction.do?id=4143&showAllSites=true	EVLEK*QPVLSQTEAR	3	614.33	8	A	38.2731	729498	707227	1.11954e+07	1.08012e+07
7.16745	1.54906e+06	A	10.0751	RPL11	RPL11	§85	60S ribosomal protein L11 isoform 1	P62913	http://www.phosphosite.org/proteinAction.do?id=14576&showAllSites=true	GAKAEEILEK*GLK	3	500.619	4	A	41.5561	200727	231521	1.47683e+06	1.62129e+06
5.96533	3.18477e+06	A	10.1086	PSMC1	RPT2	§237	26S protease regulatory subunit 4	P62191	http://www.phosphosite.org/proteinAction.do?id=5432&showAllSites=true	TLLAK*AVANQTSATFLR	3	640.362	7	A	63.2195	572041	495719	3.34771e+06	3.02182e+06
3.74423	650031	A	10.1116	CYFIP1	CYFIP1	§546	cytoplasmic FMR1-interacting protein 1 isoform b	Q7L576	http://www.phosphosite.org/proteinAction.do?id=8966&showAllSites=true	SGFDIK*VPR	3	378.209	2	A	45.0472	181371	165846	625215	674847
13.7368	756328	A	10.1169	C3orf37	C3orf37	89	chromosome 3 open reading frame 37	Q96FZ2	http://www.phosphosite.org/proteinAction.do?id=24093&showAllSites=true	ESDPSK*LQFNTTNCR	3	637.627	2	A	36.4393	57804.7	52312.4	741773	770883
-2.59199	3.19476e+07	A	10.1172	CUL5	CUL5	§724	cullin-5	Q93034	http://www.phosphosite.org/proteinAction.do?id=3319&showAllSites=true	TQEAIIQIMK*M#R	3	531.281	26	A	53.1129	3.07961e+07	3.3099e+07	1.14437e+07	1.32073e+07
2.47739	2.12927e+06	A	10.1253	USP5; USP5	USP5; USP5 iso2	§318; §318	ubiquitin carboxyl-terminal hydrolase 5 isoform 1	P45974; P45974-2	http://www.phosphosite.org/proteinAction.do?id=10680&showAllSites=true	IGEWELIQESGVPLK*PLFGPGYTGIR	3	990.862	7	A	87.4129	921018	797946	2.06186e+06	2.19669e+06
3.90027	5.72209e+06	A	10.1466	MATR3; MATR3	matrin 3; matrin 3 iso3	§522; §522	matrin-3 isoform a	P43243; A8MXP9	http://www.phosphosite.org/proteinAction.do?id=5836&showAllSites=true	LAEPYGK*IK	3	378.217	12	A	31.3239	1.49777e+06	1.43644e+06	5.62932e+06	5.81486e+06
5.17645	1.92851e+06	A	10.1966	EEF1G	eEF1G	§277	elongation factor 1-gamma	P26641	http://www.phosphosite.org/proteinAction.do?id=9164&showAllSites=true	AK*DPFAHLPK	3	413.228	3	A	37.0682	345692	399416	1.8588e+06	1.99821e+06
6.98674	233334	A	10.2215	CCZ1; CCZ1B	CCZ1; CCZ1B	§113; 113	vacuolar fusion protein CCZ1 homolog	P86791; P86790	http://www.phosphosite.org/proteinAction.do?id=8913&showAllSites=true	NPIIEK*QSK	2	585.827	2	A	20.4695	27057.7	23410	187042	165563
-1.03351	406258	A	10.2405	EDF1	EDF1	§93	endothelial differentiation-related factor 1 isoform alpha	O60869	http://www.phosphosite.org/proteinAction.do?id=8346&showAllSites=true	GLTQK*DLATK	2	594.833	2	A	25.1759	110415	118851	102884	118948
11.0888	1.9887e+06	A	10.2441	IPO5	KPNB3	806	importin-5	O00410	http://www.phosphosite.org/proteinAction.do?id=6939&showAllSites=true	AKLEEHFK*NQELR	3	585.976	2	A	29.0423	170905	187780	1.84464e+06	2.13275e+06
9.04873	3.36825e+06	A	10.2451	LDHA; LDHA	LDH-A; LDH-A iso3	§328; §357	L-lactate dehydrogenase A chain isoform 2	P00338; B7Z5E3	http://www.phosphosite.org/proteinAction.do?id=4103&showAllSites=true	SADTLWGIQK*ELQF	2	875.444	4	A	82.2475	391909	352560	3.61226e+06	3.12424e+06
3.75107	333539	A	10.2461	RRM1	RRM1	§590	ribonucleoside-diphosphate reductase large subunit	P23921	http://www.phosphosite.org/proteinAction.do?id=7932&showAllSites=true	IAK*YGIR	2	467.777	4	A	25.8027	93846.5	83990.1	316455	350623
-4.86821	3.57376e+07	A	10.2626	CDC42SE1	SPEC1	15	CDC42 small effector protein 1	Q9NRR8	http://www.phosphosite.org/proteinAction.do?id=22457&showAllSites=true	LGCCVVEK*PQPK	3	510.259	8	A	28.4768	3.83309e+07	3.31442e+07	6.88345e+06	7.79857e+06
2.62844	133937	H	10.2913	RPS12	RPS12	93	40S ribosomal protein S12	P25398	http://www.phosphosite.org/proteinAction.do?id=18347&showAllSites=true	LGEWVGLCK*IDR	3	520.605	2	H	56.892	22900	21805.7	54477.6	63028.6
2.06898	4.89034e+06	A	10.2949	RPS3	RPS3	§202	40S ribosomal protein S3	P23396	http://www.phosphosite.org/proteinAction.do?id=5815&showAllSites=true	IGPKK*PLPDHVSIVEPK	4	492.787	11	A	38.2731	1.94359e+06	1.88992e+06	3.67705e+06	4.25443e+06
33.7569	1.33005e+06	A	10.2952	CRYZ	CRYZ	§23	quinone oxidoreductase isoform a	Q08257	http://www.phosphosite.org/proteinAction.do?id=10570&showAllSites=true	VFEFGGPEVLK*LR	3	535.631	3	A	66.6537	36848.7	41952.8	1.34888e+06	1.31122e+06
3.9399	1.47696e+06	A	10.3014	GMPS	GMPS	204	GMP synthase [glutamine-hydrolyzing]	P49915	http://www.phosphosite.org/proteinAction.do?id=8879&showAllSites=true	VILK*NFLYDIAGCSGTFTVQNR	3	877.451	3	A	82.4292	402179	347566	1.4018e+06	1.55212e+06
3.92622	4.27328e+06	A	10.3117	CDK1	CDK1	§245	cyclin-dependent kinase 1 isoform 4	P06493	http://www.phosphosite.org/proteinAction.do?id=582&showAllSites=true	WK*PGSLASHVK	3	441.911	3	A	33.0129	1.04925e+06	1.12754e+06	3.96169e+06	4.58486e+06
3.06665	1.51159e+06	A	10.3228	RANBP1	RanBP1	§150	ran-specific GTPase-activating protein	P43487	http://www.phosphosite.org/proteinAction.do?id=9151&showAllSites=true	FLNAENAQK*FK	3	475.249	6	A	38.2133	485719	443756	1.32116e+06	1.52922e+06
6.90303	2.54252e+06	A	10.3262	CDC20	Cdc20	§136	cell division cycle protein 20 homolog	Q12834	http://www.phosphosite.org/proteinAction.do?id=6874&showAllSites=true	LSGK*PQNAPEGYQNR	3	591.627	4	A	24.7501	372570	364067	2.5114e+06	2.57363e+06
3.56953	6.28787e+06	A	10.3437	TKT	TKT	§465	transketolase	P29401	http://www.phosphosite.org/proteinAction.do?id=4144&showAllSites=true	AVELAANTK*GICFIR	3	592.986	4	A	56.4518	1.71692e+06	1.80616e+06	6.05441e+06	6.52134e+06
16.7234	2.69854e+06	A	10.3558	TARDBP	TDP43	§102	TAR DNA-binding protein 43	Q13148	http://www.phosphosite.org/proteinAction.do?id=10272&showAllSites=true	AVQK*TSDLIVLGLPWK	3	628.031	5	A	74.0115	159471	163255	2.68963e+06	2.70744e+06
24.4743	3.02243e+06	A	10.3573	KPNA2	KPNA2	§123	importin subunit alpha-2	P52292	http://www.phosphosite.org/proteinAction.do?id=6483&showAllSites=true	AGLIPK*FVSFLGR	3	506.964	2	A	80.0796	114450	132539	3.17476e+06	2.8701e+06
22.5161	743194	A	10.3795	GART	GART	§111	trifunctional purine biosynthetic protein adenosine-3 isoform 1	P22102	http://www.phosphosite.org/proteinAction.do?id=4136&showAllSites=true	FAK*EFMDR	3	386.518	3	A	37.0682	31105.8	34908.5	688648	797740
3.65231	1.70219e+06	A	10.395	DFNA5	DFNA5	98	non-syndromic hearing impairment protein 5 isoform a	O60443	http://www.phosphosite.org/proteinAction.do?id=8580&showAllSites=true	FANHVSGTLETALGK*VK	3	629.342	4	A	53.1749	439628	492487	1.57707e+06	1.82731e+06
-2.57702	557765	A	10.3979	G3BP1	G3BP-1	§59	ras GTPase-activating protein-binding protein 1	Q13283	http://www.phosphosite.org/proteinAction.do?id=2711&showAllSites=true	NSSYVHGGLDSNGKPADAVYGQK*EIHRK	4	786.142	5	A	31.4933	454717	526889	188744	192163
2.16386	1.1027e+06	A	10.4016	PELO	PELO	§337	protein pelota homolog	Q9BRX2	http://www.phosphosite.org/proteinAction.do?id=8933&showAllSites=true	LVDSVK*ENAGTVR	3	501.271	4	A	29.1659	339154	320461	683619	743697
-4.92641	1.18606e+06	A	10.4053	ABCC1	ABCC1	§496	multidrug resistance-associated protein 1 isoform 1	P33527	http://www.phosphosite.org/proteinAction.do?id=8736&showAllSites=true	TYQVAHMK*SK	2	653.832	9	A	19.8223	1.09879e+06	1.27333e+06	228764	252747
5.32191	2.97723e+06	A	10.4057	IGF2BP2	IGF2BP2	§278	insulin-like growth factor 2 mRNA-binding protein 2 isoform b	Q9Y6M1	http://www.phosphosite.org/proteinAction.do?id=12610&showAllSites=true	LAEEIPLK*ILAHNGLVGR	3	686.4	3	A	68.2674	128133	111561	645669	629961
23.7187	3.90742e+06	A	10.408	EIF4G2; EIF4G2	eIF4G2; eIF4G2 iso2	§170; §170	eukaryotic translation initiation factor 4 gamma 2 isoform 2	P78344; P78344-2	http://www.phosphosite.org/proteinAction.do?id=2886&showAllSites=true	LLISK*LQDEFENR	3	573.641	3	A	66.2161	153191	176289	3.95808e+06	3.85676e+06
-1.50416	1.96786e+06	A	10.4091	NEDD8	NEDD8	§6	NEDD8 precursor	Q15843	http://www.phosphosite.org/proteinAction.do?id=3183&showAllSites=true	VK*TLTGKEIEIDIEPTDKVER	4	632.596	3	A	49.8248	1.84778e+06	2.08795e+06	1.21199e+06	1.40458e+06
7.5078	1.54945e+06	A	10.4093	TNPO3	IPO3	§513	transportin-3 isoform 2	Q9Y5L0	http://www.phosphosite.org/proteinAction.do?id=10745&showAllSites=true	GLCEK*PLASAAAK	3	477.254	2	A	31.608	202288	210469	1.56545e+06	1.53345e+06
5.68439	2.93972e+06	A	10.4159	TNS3	tensin 3	1244	tensin-3	Q68CZ2	http://www.phosphosite.org/proteinAction.do?id=4034&showAllSites=true	HFLIECTPK*GVR	3	524.277	2	A	39.4519	509181	525133	2.72321e+06	3.15624e+06
5.32593	741326	A	10.42	HEATR1	BAP28	655	HEAT repeat-containing protein 1	Q9H583	http://www.phosphosite.org/proteinAction.do?id=8667&showAllSites=true	STKPGK*LIGVANQK	3	518.97	2	A	26.5623	146673	131711	738438	744214
-5.66866	5.95213e+06	A	10.4242	PITPNB	PITPNB	§215	phosphatidylinositol transfer protein beta isoform	P48739	http://www.phosphosite.org/proteinAction.do?id=4980&showAllSites=true	VENFIQK*QEKR	3	511.611	18	A	28.7932	6.041e+06	5.86326e+06	1.0243e+06	1.07571e+06
3.89334	5.03516e+06	A	10.4293	DES; VIM	desmin; vimentin	§109; §104	desmin	P17661; P08670	http://www.phosphosite.org/proteinAction.do?id=3396&showAllSites=true	TNEK*VELQELNDR	3	567.952	5	A	39.6265	227086	195893	773431	873371
9.55051	6.41887e+07	A	10.4348	TUBB	TUBB	§297	tubulin beta chain	P07437	http://www.phosphosite.org/proteinAction.do?id=2690&showAllSites=true	ALTVPELTQQVFDAK*NM#M#AACDPR	3	951.451	27	A	68.7128	6.75701e+06	6.5035e+06	5.865e+07	6.79945e+07
-3.51101	3.12757e+06	A	10.4431	OLA1	OLA1	§190	obg-like ATPase 1 isoform 2	Q9NTK5	http://www.phosphosite.org/proteinAction.do?id=2842846&showAllSites=true	VK*SWVIDQK	2	608.838	7	A	36.13	2.69125e+06	3.12041e+06	829817	825451
2.19256	1.1555e+07	A	10.4446	SPG20	SPG20	§370	spartin	Q8N0X7	http://www.phosphosite.org/proteinAction.do?id=13053&showAllSites=true	EASGTDVK*QLDQGNKDVR	3	692.01	23	A	27.1115	1.03407e+06	1.08586e+06	2.1524e+06	2.49568e+06
11.8869	1.12459e+06	A	10.4558	RCC2	TD-60	349	protein RCC2	Q9P258	http://www.phosphosite.org/proteinAction.do?id=6437&showAllSites=true	DVACGANHTLVLDSQK*R	3	666.666	4	A	34.5857	87612.5	101602	1.14356e+06	1.10561e+06
1.05449	2.95806e+07	A	10.4772	ANXA2	ANXA2	§49	annexin A2 isoform 2	P07355	http://www.phosphosite.org/proteinAction.do?id=3235&showAllSites=true	TK*GVDEVTIVNILTNR	3	629.35	9	A	71.1582	6.18189e+06	6.2969e+06	7.06678e+06	6.09192e+06
4.92412	3.08582e+06	A	10.4792	POLR2G	POLR2G	§27	DNA-directed RNA polymerase II subunit RPB7	P62487	http://www.phosphosite.org/proteinAction.do?id=3619563&showAllSites=true	YFGPNLLNTVK*QK	3	545.967	2	A	56.0297	610589	642757	2.97592e+06	3.19572e+06
-2.9308	898834	A	10.4851	MAPRE1	EB1	174	microtubule-associated protein RP/EB family member 1	Q15691	http://www.phosphosite.org/proteinAction.do?id=2641&showAllSites=true	TAAAPK*AGPGVVR	3	436.918	10	A	22.806	520271	585545	174667	202641
8.23756	2.75404e+06	A	10.4934	GMPS	GMPS	569	GMP synthase [glutamine-hydrolyzing]	P49915	http://www.phosphosite.org/proteinAction.do?id=8879&showAllSites=true	VVYIFGPPVK*EPPTDVTPTFLTTGVLSTLR	3	1120.28	4	A	92.3533	350628	318026	2.95839e+06	2.54969e+06
-3.46037	3.64623e+07	A	10.4989	FASN	FASN	§1866	fatty acid synthase	P49327	http://www.phosphosite.org/proteinAction.do?id=5842&showAllSites=true	VVVQVLAEEPEAVLK*GAKPK	4	555.326	9	A	60.3961	3.80056e+07	3.49191e+07	1.10899e+07	9.9844e+06
1.46748	768305	A	10.5198	YOD1	YOD1	§135	ubiquitin thioesterase OTU1	Q5VVQ6	http://www.phosphosite.org/proteinAction.do?id=3663181&showAllSites=true	SSPAFTK*R	2	504.267	2	A	19.7169	154426	149109	239283	206149
3.02851	2.29658e+06	A	10.5298	PYGL; PYGL	PYGL; PYGL iso3	§170; §192	glycogen phosphorylase, liver form isoform 2	P06737; Q6P1L4	http://www.phosphosite.org/proteinAction.do?id=9653&showAllSites=true	YEYGIFNQK*IR	3	515.6	7	A	51.7035	736104	780538	2.12559e+06	2.46758e+06
11.2049	1.94179e+07	A	10.5422	ACTA1; ACTA2; ACTB; ACTC1; ACTG1; ACTG2	ACTA1; ACTA2; ACTB; ACTC1; ACTG1; ACTG2	§317; §317; §315; §317; §315; §316	actin, alpha skeletal muscle	P68133; P62736; P60709; P68032; P63261; P63267	http://www.phosphosite.org/proteinAction.do?id=4106&showAllSites=true	MQK*EITALAPSTMK	3	554.957	33	A	44.1426	1.75287e+06	1.71311e+06	1.89403e+07	1.98956e+07
3.49754	1.6203e+06	A	10.5449	RPL4	RPL4	§274	60S ribosomal protein L4	P36578	http://www.phosphosite.org/proteinAction.do?id=8566&showAllSites=true	AASLK*SNYNLPMHK	3	563.291	2	A	36.3788	428968	497571	1.52192e+06	1.71868e+06
-2.95149	694742	A	10.5507	RNF114	ZNF313	§112	RING finger protein 114	Q9Y508	http://www.phosphosite.org/proteinAction.do?id=9639&showAllSites=true	SHVATCSK*YQNYIM#EGVK	3	749.017	4	A	39.6872	471513	433861	141933	164818
10.0695	8.92057e+06	A	10.5608	ENO1	ENO1	§202	c-myc promoter-binding protein-1 isoform MBP-1	P06733	http://www.phosphosite.org/proteinAction.do?id=2610&showAllSites=true	YGK*DATNVGDEGGFAPNILENKEGLELLK	4	802.156	9	A	69.3814	885195	886603	9.30848e+06	8.53266e+06
10.0695	8.92057e+06	A	10.5608	ENO1	ENO1	§221	c-myc promoter-binding protein-1 isoform MBP-1	P06733	http://www.phosphosite.org/proteinAction.do?id=2610&showAllSites=true	YGKDATNVGDEGGFAPNILENK*EGLELLK	4	802.156	5	A	69.3814	885195	886603	9.30848e+06	8.53266e+06
7.30744	1.78791e+06	A	10.5721	ABCF2; ABCF2	ABCF2; ABCF2 iso3	§608; §608	ATP-binding cassette sub-family F member 2 isoform b	Q9UG63; Q75MJ1	http://www.phosphosite.org/proteinAction.do?id=9078&showAllSites=true	SK*LVDEEPQLTKR	3	552.969	2	A	32.9493	235530	253810	1.65425e+06	1.92157e+06
-2.93848	4.94897e+06	A	10.5796	PITPNB	PITPNB	218	phosphatidylinositol transfer protein beta isoform	P48739	http://www.phosphosite.org/proteinAction.do?id=4980&showAllSites=true	VENFIQKQEK*	3	459.577	2	A	31.7829	4.94837e+06	4.81445e+06	1.65178e+06	1.67062e+06
1.67645	549130	A	10.5832	SLC19A1	SLC19A1	§479	folate transporter 1 isoform 2	P41440	http://www.phosphosite.org/proteinAction.do?id=20902&showAllSites=true	SAAEEK*AAQALSVQDK	3	587.299	2	A	39.9248	162742	142524	259163	252603
2.7018	1.94164e+07	A	10.5906	PSMD1	PSMD1	§890	26S proteasome non-ATPase regulatory subunit 1 isoform 2	Q99460	http://www.phosphosite.org/proteinAction.do?id=5959&showAllSites=true	VM#PAQLK*VLTMPETCR	3	668.674	6	A	54.5224	6.64829e+06	7.72463e+06	1.84079e+07	2.04248e+07
24.2848	1.78428e+06	A	10.594	VCPIP1	VCIP135	§362	deubiquitinating protein VCIP135	Q96JH7	http://www.phosphosite.org/proteinAction.do?id=5949&showAllSites=true	NHYIPLVGIK*GAALPK	3	602.353	1	A	53.6974	78977.2	67969.3	1.77899e+06	1.78958e+06
5.19011	210145	A	10.6059	SEC23IP	SEC23IP	§723	SEC23-interacting protein	Q9Y6Y8	http://www.phosphosite.org/proteinAction.do?id=12202&showAllSites=true	AVAATSTK*GQEQSAQK	3	573.627	3	A	14.2282	40192.8	40786.1	208033	212257
-1.21189	2.96568e+06	A	10.6094	HSPA8	HSC70	§601	heat shock cognate 71 kDa protein isoform 1	P11142	http://www.phosphosite.org/proteinAction.do?id=4119&showAllSites=true	ELEK*VCNPIITK	3	519.948	5	A	41.0166	994311	855536	751307	775101
11.6083	918576	A	10.6248	NOSIP	NOSIP	§190	nitric oxide synthase-interacting protein	Q9Y314	http://www.phosphosite.org/proteinAction.do?id=19214&showAllSites=true	TVTCPMSGK*PLR	2	730.871	2	A	32.3631	75551.3	82710.4	859005	978147
-3.88609	798552	A	10.6403	H1F0	H1F0	§59	histone H1.0	P07305	http://www.phosphosite.org/proteinAction.do?id=9553&showAllSites=true	SHYK*VGENADSQIK	3	563.945	5	A	23.4765	757657	831072	203676	205149
1.64764	1.58893e+06	A	10.6515	IFI16	IFI16	557	gamma-interferon-inducible protein 16 isoform 1	Q16666	http://www.phosphosite.org/proteinAction.do?id=2994&showAllSites=true	EGSHFPGPFM#TSIGPAESHPHTPQM#PPSTPSSSFLTTLK*PR	5	904.635	2	A	60.2234	447150	438613	683639	775781
4.58214	7.35762e+06	A	10.6581	NUTF2	NUTF2	§55	nuclear transport factor 2	P61970	http://www.phosphosite.org/proteinAction.do?id=3708980&showAllSites=true	AAIVEK*LSSLPFQK	3	548.982	10	A	63.7421	1.4847e+06	1.72673e+06	7.10557e+06	7.60967e+06
1.68523	413146	A	10.6624	FAM84B	FAM84B	174	family with sequence similarity 84, member B	Q96KN1	http://www.phosphosite.org/proteinAction.do?id=12843&showAllSites=true	YK*PLSSSAVVR	2	660.867	4	A	32.9493	226673	263640	411030	415262
9.46576	4.54409e+06	A	10.6659	ATIC	ATIC	§66	bifunctional purine biosynthesis protein PURH	P31939	http://www.phosphosite.org/proteinAction.do?id=7936&showAllSites=true	VK*TLHPAVHAGILAR	4	425.005	7	A	33.8252	338591	297705	2.78439e+06	3.23864e+06
-2.83825	3.07924e+06	A	10.6689	TPM2; TPM2	TPM2; TPM2 iso2	§37; §37	tropomyosin beta chain isoform 1	P07951; P07951-2	http://www.phosphosite.org/proteinAction.do?id=9995&showAllSites=true	CK*QLEEEQQALQK	3	582.621	13	A	31.7829	811381	804608	263204	306157
-1.2235	94020	H	10.672	SH3BGRL2	SH3BGRL2	§98	SH3 domain-binding glutamic acid-rich-like protein 2	Q9UJC5	http://www.phosphosite.org/proteinAction.do?id=11994882&showAllSites=true	ESNTVFSFLGLK*PR	3	570.305	2	H	73.3	36700	32769	30531.9	26247.2
11.2399	6.41448e+06	A	10.6733	EIF2A	eIF2A	§192	eukaryotic translation initiation factor 2A	Q9BY44	http://www.phosphosite.org/proteinAction.do?id=5355&showAllSites=true	VAVYVPGSK*GAPSFVR	3	583.321	7	A	51.2242	527620	613762	5.93704e+06	6.89192e+06
-4.55422	1.94108e+06	A	10.6802	SET; SET; LOC389217	SET; SET iso2; LOC389217	§83; §70; 185	protein SET isoform 1	Q01105; Q01105-2; XP_001717766	http://www.phosphosite.org/proteinAction.do?id=5066&showAllSites=true	LRQPFFQK*R	3	445.254	8	A	33.576	1.94568e+06	1.93647e+06	435117	417313
1.62242	536905	A	10.6869	IFIT2; IFIT3	IFIT2; IFIT3	158; 156	interferon-induced protein with tetratricopeptide repeats 2	P09913; O14879	http://www.phosphosite.org/proteinAction.do?id=17116&showAllSites=true	AK*VCFEK	2	498.253	4	A	23.608	78271.7	81612.8	126750	132650
14.9495	3.5563e+07	A	10.691	TUBB; TUBB2A; TUBB2B; TUBB4B	TUBB; TUBB2A; TUBB2B; TUBB2C	§336; §336; §336; §336	tubulin beta chain	P07437; Q13885; Q9BVA1; P68371	http://www.phosphosite.org/proteinAction.do?id=2690&showAllSites=true	EVDEQM#LNVQNK*NSSYFVEWIPNNVK	3	1085.52	15	A	70.6313	2.39245e+06	2.3653e+06	3.53868e+07	3.57391e+07
3.63965	8.01901e+06	A	10.6939	SUMO2; SUMO3	SUMO2; SUMO3	§45; §44	small ubiquitin-related modifier 2 isoform b precursor	P61956; P55854	http://www.phosphosite.org/proteinAction.do?id=9675&showAllSites=true	LMK*AYCER	3	395.523	23	A	24.7501	2.03663e+06	2.36984e+06	8.16506e+06	7.87295e+06
3.73023	696328	A	10.7079	EHD1; EHD3	EHD1; EHD3	§124; §124	EH domain-containing protein 1	Q9H4M9; Q9NZN3	http://www.phosphosite.org/proteinAction.do?id=4599&showAllSites=true	K*LNAFGNAFLNR	3	493.6	2	A	54.3143	105438	102401	358293	416995
-1.38134	658637	A	10.7097	RPS2	RPS2	§58	40S ribosomal protein S2	P15880	http://www.phosphosite.org/proteinAction.do?id=8629&showAllSites=true	AEDK*EWMPVTK	3	483.234	3	A	39.5089	192561	197463	148231	134120
9.07541	850157	A	10.725	GINS1	GINS1	§51	DNA replication complex GINS protein PSF1	Q14691	http://www.phosphosite.org/proteinAction.do?id=3592013&showAllSites=true	ALYEQNQSDVNEAK*SGGR	3	693.995	3	A	29.9629	93017.5	94336.4	914631	785684
10.1131	1.50137e+06	A	10.7497	CCT2	CCT2	§40	T-complex protein 1 subunit beta isoform 2	P78371	http://www.phosphosite.org/proteinAction.do?id=12674&showAllSites=true	LTSFIGAIAIGDLVK*STLGPK	3	739.095	5	A	96.8705	159343	137573	1.48216e+06	1.52059e+06
-4.46063	744367	A	10.7546	RPS15	RPS15	§58	40S ribosomal protein S15	P62841	http://www.phosphosite.org/proteinAction.do?id=1174981&showAllSites=true	KQHSLLK*R	3	375.228	6	A	13.4545	492104	462657	110466	103575
9.82294	577823	A	10.7731	ADSS	ADSS	§196	adenylosuccinate synthetase isozyme 2	P30520	http://www.phosphosite.org/proteinAction.do?id=7991&showAllSites=true	FK*VLANQYK	3	408.896	4	A	36.6823	61271.2	56376.4	533806	621840
4.70521	997396	A	10.7755	BAX; BAX; BAX	Bax; Bax iso5; Bax iso8	58; 58; 58	apoptosis regulator BAX isoform beta	Q07812; Q07812-5; Q07812-8	http://www.phosphosite.org/proteinAction.do?id=4701&showAllSites=true	MGGEAPELALDPVPQDASTKK*	3	756.711	5	A	52.0519	195826	228129	945542	1.04925e+06
4.37764	2.48234e+06	A	10.7919	DHX9	DDX9	§1024	ATP-dependent RNA helicase A	Q08211	http://www.phosphosite.org/proteinAction.do?id=4468&showAllSites=true	NALIHK*SSVNCPFSSQDMK	3	759.697	6	A	40.8423	602786	531312	2.29291e+06	2.67177e+06
11.8067	9.12479e+06	A	10.8168	ARMC6	ARMC6	§134	armadillo repeat-containing protein 6 isoform 1	Q6NXE6	http://www.phosphosite.org/proteinAction.do?id=22752&showAllSites=true	FLAAQK*GAYPIIFTAWK	3	680.375	3	A	75.7077	739869	805824	9.82271e+06	8.42686e+06
1.25797	5.9975e+06	A	10.8323	AGPS	AGPS	347	alkyldihydroxyacetonephosphate synthase, peroxisomal precursor	O00116	http://www.phosphosite.org/proteinAction.do?id=10642&showAllSites=true	GIIEK*SCQGPR	2	679.846	2	A	25.7407	1.48145e+06	1.57899e+06	1.87692e+06	1.97303e+06
6.5633	6.15101e+06	A	10.839	PCBP2	hnRNP E2	§185	poly(rC)-binding protein 2 isoform c	Q15366	http://www.phosphosite.org/proteinAction.do?id=7065&showAllSites=true	GVTIPYRPK*PSSSPVIFAGGQDR	4	636.59	8	A	51.7035	900869	973495	5.77342e+06	6.52859e+06
17.4557	1.96164e+06	A	10.8445	SHMT2	SHMT2	§103	serine hydroxymethyltransferase, mitochondrial isoform 2 precursor	P34897	http://www.phosphosite.org/proteinAction.do?id=9647&showAllSites=true	AALEALGSCLNNKYSEGYPGK*R	3	838.08	5	A	52.3142	120996	103761	1.87133e+06	2.05196e+06
17.4557	1.96164e+06	A	10.8445	SHMT2	SHMT2	§95	serine hydroxymethyltransferase, mitochondrial isoform 2 precursor	P34897	http://www.phosphosite.org/proteinAction.do?id=9647&showAllSites=true	AALEALGSCLNNK*YSEGYPGKR	3	838.08	2	A	52.3142	120996	103761	1.87133e+06	2.05196e+06
14.3632	9.94723e+06	A	10.8516	ALDOA	ALDOA	§14	fructose-bisphosphate aldolase A	P04075	http://www.phosphosite.org/proteinAction.do?id=4109&showAllSites=true	PYQYPALTPEQKK*	3	559.626	5	A	39.3367	731904	653195	9.18396e+06	1.07105e+07
5.62846	4.76946e+06	A	10.8574	NQO1; NQO1	NQO1; NQO1 iso3	§59; §59	NAD(P)H dehydrogenase [quinone] 1 isoform a	P15559; Q3B792	http://www.phosphosite.org/proteinAction.do?id=14721&showAllSites=true	DITGK*LKDPANFQYPAESVLAYK	4	671.35	8	A	66.8034	903941	790823	4.45977e+06	5.07915e+06
-3.34958	1.6116e+07	A	10.869	HIST1H1C; HIST1H1D; HIST1H1E	H1C; H1D; H1E	§34; §35; §34	histone H1.2	P16403; P16402; P10412	http://www.phosphosite.org/proteinAction.do?id=3850&showAllSites=true	K*ASGPPVSELITK	3	480.94	13	A	41.1847	1.70451e+07	1.51869e+07	4.44157e+06	5.18112e+06
3.3558	2.63325e+06	A	10.8698	PPP2CA	PPP2CA	§29	serine/threonine-protein phosphatase 2A catalytic subunit alpha isoform	P67775	http://www.phosphosite.org/proteinAction.do?id=1685&showAllSites=true	QLSESQVK*SLCEK	3	550.61	4	A	35.6607	799763	685597	2.45559e+06	2.52899e+06
4.13949	786085	A	10.8886	TRUB2	TRUB2	150	probable tRNA pseudouridine synthase 2	O95900	http://www.phosphosite.org/proteinAction.do?id=3641038&showAllSites=true	LVEK*TTYDHVTR	3	525.942	2	A	26.0978	184330	195468	845970	726201
11.9418	1.24567e+07	A	10.8907	HSPH1	HSP105	44	heat shock protein 105 kDa	Q92598	http://www.phosphosite.org/proteinAction.do?id=2297&showAllSites=true	CTPSVISFGSK*NR	3	522.928	10	A	41.0166	1.04183e+06	1.04442e+06	1.14975e+07	1.3416e+07
6.70625	3.97972e+06	A	10.8971	HSPA1A; HSPA1B	HSP70; HSP70-2	§56; §56	heat shock 70 kDa protein 1A/1B	P08107; NP_005337	http://www.phosphosite.org/proteinAction.do?id=4627&showAllSites=true	LIGDAAK*NQVALNPQNTVFDAKR	4	650.1	9	A	51.1717	547709	639162	3.75544e+06	4.204e+06
5.39294	1.69719e+06	A	10.9144	FAM125A	FAM125A	44	multivesicular body subunit 12A	Q96EY5	http://www.phosphosite.org/proteinAction.do?id=16534&showAllSites=true	GFSAISCTVEGAPASFGK*SFAQK	3	821.065	2	A	64.66	321631	307780	1.80808e+06	1.5863e+06
2.83324	3.78027e+06	A	10.9192	ARMC6	ARMC6	§345	armadillo repeat-containing protein 6 isoform 1	Q6NXE6	http://www.phosphosite.org/proteinAction.do?id=22752&showAllSites=true	DQSGVQELVK*QVLSTLR	3	672.036	1	A	100.422	1.28011e+06	1.3884e+06	4.07215e+06	3.48839e+06
2.82588	501564	A	10.9211	PYGL; PYGL	PYGL; PYGL iso3	§78; §100	glycogen phosphorylase, liver form isoform 2	P06737; Q6P1L4	http://www.phosphosite.org/proteinAction.do?id=9653&showAllSites=true	TQQHYYDK*CPK	3	527.909	3	A	18.6759	189813	165166	497728	505401
3.58445	465836	A	10.9322	COPS7A	COPS7A	§199	COP9 signalosome complex subunit 7a	Q9UBW8	http://www.phosphosite.org/proteinAction.do?id=17799&showAllSites=true	ANQHK*EQQLGLK	3	503.271	2	A	20.7845	119914	140007	489022	442651
-5.81622	1.19092e+06	A	10.9386	POLR2A; POLR2A	POLR2A; POLR2A var1	§914, §918; §914, §918	DNA-directed RNA polymerase II subunit RPB1	P24928; P24928_VAR_CAA45125	http://www.phosphosite.org/proteinAction.do?id=1039&showAllSites=true	YGEDGLAGESVEFQNLATLKPSNK*AFEK*K	4	850.427	1	A	60.9402	970647	938994	176863	151467
-5.81622	1.19092e+06	A	10.9386	POLR2A; POLR2A	POLR2A; POLR2A var1	§914, 919; §914, 919	DNA-directed RNA polymerase II subunit RPB1	P24928; P24928_VAR_CAA45125	http://www.phosphosite.org/proteinAction.do?id=1039&showAllSites=true	YGEDGLAGESVEFQNLATLKPSNK*AFEKK*	4	850.427	3	A	60.9402	970647	938994	176863	151467
-5.81622	1.19092e+06	A	10.9386	POLR2A; POLR2A	POLR2A; POLR2A var1	§918, 919; §918, 919	DNA-directed RNA polymerase II subunit RPB1	P24928; P24928_VAR_CAA45125	http://www.phosphosite.org/proteinAction.do?id=1039&showAllSites=true	YGEDGLAGESVEFQNLATLKPSNKAFEK*K*	4	850.427	1	A	60.9402	970647	938994	176863	151467
9.39322	1.95146e+06	A	10.947	GCN1L1	GCN1L1	§2557	translational activator GCN1	Q92616	http://www.phosphosite.org/proteinAction.do?id=13816&showAllSites=true	LSSLFVK*CLQNPSSDIR	3	693.361	6	A	59.8055	192824	222680	1.93579e+06	1.96714e+06
2.32498	2.74216e+06	A	10.9638	ANXA1	ANXA1	§287	annexin A1	P04083	http://www.phosphosite.org/proteinAction.do?id=1264&showAllSites=true	LHQAMK*GVGTR	3	437.903	14	A	18.4357	683408	595122	1.56161e+06	1.41095e+06
1.80509	4.70818e+06	A	10.9702	MAP1S	BPY2-IP1	§380	microtubule-associated protein 1S	Q66K74	http://www.phosphosite.org/proteinAction.do?id=6252&showAllSites=true	GPVPAK*PTVLFEK	3	499.621	3	A	49.7692	1.15789e+06	1.26415e+06	2.01643e+06	2.35557e+06
6.78619	1.10459e+06	A	10.9711	MRI1	MRI1	23	methylthioribose-1-phosphate isomerase isoform 1	Q9BV20	http://www.phosphosite.org/proteinAction.do?id=11967519&showAllSites=true	GSLQILDQLLLPK*QSR	3	641.706	2	A	77.6142	151765	147587	1.09453e+06	936933
6.37092	1.31792e+07	A	10.9811	MYL6; MYL6; MYL6B	MYL6; MYL6 iso2; MYL6B	§50; §50; §107	myosin light polypeptide 6 isoform 1	P60660; P60660-2; P14649	http://www.phosphosite.org/proteinAction.do?id=6946&showAllSites=true	ALGQNPTNAEVLK*VLGNPK	3	693.052	8	A	58.3828	1.90803e+06	2.22928e+06	1.30999e+07	1.32585e+07
17.0251	4.83332e+07	A	11.0061	TUBA1A; TUBA1B; TUBA1C; TUBA4A	TUBA1A; TUBA1B; TUBA1C; TUBA4A	§311; §311; §311; §311	tubulin alpha-1A chain	Q71U36; P68363; Q9BQE3; P68366	http://www.phosphosite.org/proteinAction.do?id=6833805&showAllSites=true	HGK*YMACCLLYR	3	562.595	28	A	42.7586	2.71941e+06	2.95845e+06	4.45717e+07	5.20947e+07
-2.57532	689843	A	11.0153	CHMP1B	CHMP1B	§87	charged multivesicular body protein 1b	Q7LBR1	http://www.phosphosite.org/proteinAction.do?id=3755235&showAllSites=true	VQTAVTMGK*VTK	3	459.59	9	A	29.5419	657064	614419	266087	227631
-1.26584	2.82301e+06	A	11.0156	MYH9	MYH9	§860	myosin-9	P35579	http://www.phosphosite.org/proteinAction.do?id=4868&showAllSites=true	EK*QLAAENR	2	586.804	8	A	15.5869	468355	504164	362162	406117
4.68259	105717	H	11.0267	RPS8; RPS8	RPS8; RPS8 iso2	§193; §173	40S ribosomal protein S8	P62241; Q5JR95	http://www.phosphosite.org/proteinAction.do?id=8748&showAllSites=true	ADGYVLEGK*ELEFYLR	3	672.674	3	H	72.0077	20997	24156	107040	104393
12.4319	1.23283e+07	A	11.0315	PCBP1	hnRNP E1	§314	poly(rC)-binding protein 1	Q15365	http://www.phosphosite.org/proteinAction.do?id=5905&showAllSites=true	QMSGAQIK*IANPVEGSSGR	3	682.013	13	A	43.5436	914311	1.06902e+06	1.18168e+07	1.28398e+07
6.78586	2.0545e+07	A	11.037	TUBA1C	TUBA1C	§304	tubulin alpha-1C chain	Q9BQE3	http://www.phosphosite.org/proteinAction.do?id=6979&showAllSites=true	AYHEQLTVAEITNACFEPANQM#VK*CDPR	4	856.394	21	A	57.1679	2.02459e+06	2.20075e+06	1.34113e+07	1.52613e+07
3.18639	1.23516e+06	A	11.0518	DHCR7	DHCR7	374	7-dehydrocholesterol reductase	Q9UBM7	http://www.phosphosite.org/proteinAction.do?id=10222&showAllSites=true	K*PKVIECSYTSADGQR	3	651.655	1	A	26.3864	82724.7	83740.7	252622	277802
3.18639	1.23516e+06	A	11.0518	DHCR7	DHCR7	376	7-dehydrocholesterol reductase	Q9UBM7	http://www.phosphosite.org/proteinAction.do?id=10222&showAllSites=true	KPK*VIECSYTSADGQR	3	651.655	1	A	26.3864	82724.7	83740.7	252622	277802
4.39802	660201	A	11.0652	NOB1; NOB1	NOB1P; NOB1P iso2	315; 315	RNA-binding protein NOB1	Q7M4M4; Q9ULX3	http://www.phosphosite.org/proteinAction.do?id=6203&showAllSites=true	NPK*VLNPR	2	526.304	3	A	20.9937	141985	158241	711857	608545
4.30118	2.42205e+06	A	11.0671	OGFR; OGFR	OGFR; OGFR iso3	§218; §201	opioid growth factor receptor	Q9NZT2; Q05BV5	http://www.phosphosite.org/proteinAction.do?id=9748&showAllSites=true	ILK*SLGELGLEHFQAPLVR	4	559.322	5	A	68.8967	233496	273144	1.09273e+06	1.08642e+06
3.34898	610226	A	11.0709	LARP4; LARP4	LARP4; LARP4 iso5	372; 301	la-related protein 4 isoform d	Q71RC2; NP_001164274	http://www.phosphosite.org/proteinAction.do?id=5456&showAllSites=true	TNAAAMNMGRPFQK*NR	3	640.981	3	A	33.763	161640	189097	577774	596836
-3.7364	530040	A	11.0737	RAD21	RAD21	§335	double-strand-break repair protein rad21 homolog	O60216	http://www.phosphosite.org/proteinAction.do?id=18030&showAllSites=true	LIVDSVKELDSK*TIR	3	610.683	2	A	51.2242	535668	524411	131857	151859
3.08136	1.18601e+06	A	11.0925	GART	GART	§438	trifunctional purine biosynthetic protein adenosine-3 isoform 1	P22102	http://www.phosphosite.org/proteinAction.do?id=4136&showAllSites=true	SLTYK*ESGVDIAAGNM#LVK	3	709.365	2	A	51.2242	389034	380761	1.09298e+06	1.27903e+06
15.1959	2.153e+06	A	11.097	PLAA	PLAA	§259	phospholipase A-2-activating protein	Q9Y263	http://www.phosphosite.org/proteinAction.do?id=19920&showAllSites=true	IWK*HGECAQTIR	3	538.272	5	A	25.489	133544	149822	1.98406e+06	2.32195e+06
4.00079	4.72979e+06	A	11.098	ARPC4	ARPC4	§44	actin-related protein 2/3 complex subunit 4 isoform b	P59998	http://www.phosphosite.org/proteinAction.do?id=1285359&showAllSites=true	SSK*ELLLQPVTISR	3	562.325	5	A	53.4045	1.08944e+06	1.27499e+06	4.58842e+06	4.87116e+06
2.54846	387717	A	11.1127	CPXCR1	CPXCR1	129	CPX chromosomal region candidate gene 1 protein	Q8N123	http://www.phosphosite.org/proteinAction.do?id=11995522&showAllSites=true	ANNFPINHK*TR	3	475.916	2	A	22.3442	40052.5	46883.9	112244	109310
5.07021	2.996e+06	A	11.1136	CCT7; CCT7	CCT7; CCT7 iso3	§440; §236	T-complex protein 1 subunit eta isoform b	Q99832; NP_001009570	http://www.phosphosite.org/proteinAction.do?id=13244&showAllSites=true	QQLLIGAYAK*ALEIIPR	3	671.062	2	A	83.4499	597766	584039	3.23144e+06	2.76056e+06
3.72125	3.35783e+06	A	11.1187	AAAS	AAAS	§52	aladin isoform 2	Q9NRG9	http://www.phosphosite.org/proteinAction.do?id=2611602&showAllSites=true	GQWINLPVLQLTK*DPLKTPGR	4	622.856	2	A	76.4169	931942	872738	3.62183e+06	3.09383e+06
3.64147	681936	A	11.1229	RPS27	RPS27	§5	40S ribosomal protein S27	P42677	http://www.phosphosite.org/proteinAction.do?id=6553&showAllSites=true	PLAK*DLLHPSPEEEKRK	4	526.04	2	A	31.8367	198653	175886	628301	735571
3.18031	3.44267e+06	A	11.1312	CCT4	CCT-delta	§126	T-complex protein 1 subunit delta	P50991	http://www.phosphosite.org/proteinAction.do?id=8955&showAllSites=true	LLQK*GIHPTIISESFQK	3	685.053	10	A	49.3401	1.06887e+06	1.09612e+06	3.2498e+06	3.63554e+06
4.96303	663569	A	11.1316	SNTB2	SNTB2	§489	beta-2-syntrophin	Q13425	http://www.phosphosite.org/proteinAction.do?id=17325&showAllSites=true	LK*MSADDGIR	2	610.309	2	A	31.3799	140831	126573	674317	652821
-1.53599	948843	A	11.1411	SFN; YWHAB; YWHAE; YWHAQ; YWHAZ	14-3-3 sigma; 14-3-3 beta; 14-3-3 epsilon; 14-3-3 theta; 14-3-3 zeta	§11; §13; §12; §11; §11	14-3-3 protein sigma	P31947; P31946; P62258; P27348; P63104	http://www.phosphosite.org/proteinAction.do?id=3978&showAllSites=true	AK*LAEQAER	2	565.302	5	A	17.0432	189003	185384	112270	131472
11.7931	2.06803e+06	A	11.1422	NUP37	NUP37	103	nucleoporin Nup37	Q8NFH4	http://www.phosphosite.org/proteinAction.do?id=20359&showAllSites=true	FCTSAADMK*IR	3	471.892	7	A	38.685	189176	161543	2.02978e+06	2.10628e+06
11.7901	1.19641e+07	A	11.1723	DDX5	DDX5	§391	probable ATP-dependent RNA helicase DDX5	P17844	http://www.phosphosite.org/proteinAction.do?id=4129&showAllSites=true	HGK*APILIATDVASR	3	554.981	8	A	42.5285	934591	1.09492e+06	1.10806e+07	1.28475e+07
-1.61859	1.45532e+08	A	11.1827	RPS10	RPS10	§138, §139	40S ribosomal protein S10	P46783	http://www.phosphosite.org/proteinAction.do?id=4155&showAllSites=true	SAVPPGADK*K*AEAGAGSATEFQFR	4	655.824	49	A	43.7814	3.39449e+07	3.42172e+07	1.9391e+07	2.2721e+07
4.20013	1.09003e+06	A	11.1968	AGPAT9	AGPAT9	425	glycerol-3-phosphate acyltransferase 3	Q53EU6	http://www.phosphosite.org/proteinAction.do?id=23726&showAllSites=true	NYSK*MIVGNGSLS	2	742.364	3	A	48.2336	238976	280070	1.05573e+06	1.12432e+06
7.07135	510744	A	11.1976	GNL3L	GNL3L	208	guanine nucleotide-binding protein-like 3-like protein	Q9NVN8	http://www.phosphosite.org/proteinAction.do?id=20780&showAllSites=true	ASTQHQVK*NLNR	3	503.934	4	A	15.7018	66508.3	77946	496475	525012
-1.40632	8.96852e+06	A	11.2037	HSPA8	HSC70	§583	heat shock cognate 71 kDa protein isoform 1	P11142	http://www.phosphosite.org/proteinAction.do?id=4119&showAllSites=true	ILDKCNEIINWLDK*NQTAEKEEFEHQQK	4	904.444	15	A	63.1794	2.51518e+06	2.67627e+06	1.69953e+06	1.99198e+06
3.66944	1.95329e+06	A	11.2143	MCL1; MCL1	MCL1; MCL1 iso2	194; 194	induced myeloid leukemia cell differentiation protein Mcl-1 isoform 3	Q07820; Q07820-2	http://www.phosphosite.org/proteinAction.do?id=1853&showAllSites=true	YLREQATGAK*DTKPMGR	4	509.764	12	A	22.7382	533936	530691	1.96955e+06	1.93703e+06
-1.67939	5.16933e+07	A	11.2272	VIM	vimentin	§439	vimentin	P08670	http://www.phosphosite.org/proteinAction.do?id=2622&showAllSites=true	ETNLDSLPLVDTHSK*R	3	647.001	15	A	46.892	1.69597e+07	1.98847e+07	1.14176e+07	1.05215e+07
4.65789	3.88301e+06	A	11.2345	TTLL12	TTL12	88	tubulin--tyrosine ligase-like protein 12	Q14166	http://www.phosphosite.org/proteinAction.do?id=8620&showAllSites=true	K*QQPNPGNELCYK	3	563.939	7	A	30.7508	791069	876213	3.76673e+06	3.99929e+06
-1.29977	6.15936e+06	A	11.2372	YWHAQ	14-3-3 theta	§49	14-3-3 protein theta	P27348	http://www.phosphosite.org/proteinAction.do?id=3573&showAllSites=true	NLLSVAYK*NVVGGR	3	535.302	6	A	66.0859	2.66046e+06	2.33416e+06	1.8603e+06	1.98238e+06
8.49678	1.511e+06	A	11.2373	GCN1L1	GCN1L1	§2237	translational activator GCN1	Q92616	http://www.phosphosite.org/proteinAction.do?id=13816&showAllSites=true	KLDAGNQLALIEELHK*EIR	4	576.822	2	A	64.0407	178042	177622	1.63106e+06	1.39093e+06
3.91974	1.52239e+06	A	11.2403	RBM14	RBM14	§149	RNA-binding protein 14 isoform 2	Q96PK6	http://www.phosphosite.org/proteinAction.do?id=5424&showAllSites=true	INVELSTK*GQK	3	444.249	6	A	30.8132	357520	419260	1.53445e+06	1.51032e+06
12.2237	5.70713e+06	A	11.2588	GCN1L1	GCN1L1	87	translational activator GCN1	Q92616	http://www.phosphosite.org/proteinAction.do?id=13816&showAllSites=true	ALQAAIQQLAEAQPEATAK*NLLHSLQSSGIGSK	4	872.718	4	A	87.9296	487707	446073	6.16148e+06	5.25278e+06
3.31165	776785	A	11.2631	KCTD5	KCTD5	155	BTB/POZ domain-containing protein KCTD5	Q9NXV2	http://www.phosphosite.org/proteinAction.do?id=18355&showAllSites=true	TSQVPVK*HVYR	3	476.597	2	A	23.4069	215880	253242	803804	749766
-1.12965	2.2498e+06	A	11.3035	ALDH9A1; ALDH9A1	ALDH9A1; ALDH9A1 iso2	§68; §92	4-trimethylaminobutyraldehyde dehydrogenase	P49189; B9EKV4	http://www.phosphosite.org/proteinAction.do?id=10889&showAllSites=true	IWSQK*SGMER	3	445.887	5	A	28.5601	815111	881900	691086	811157
-2.771	6.73932e+06	A	11.3094	AHNAK	AHNAK	§3363	neuroblast differentiation-associated protein AHNAK isoform 1	Q09666	http://www.phosphosite.org/proteinAction.do?id=6031&showAllSites=true	FNFSGSK*VQTPEVDVK	3	632.655	6	A	50.2903	2.94106e+06	3.39034e+06	1.05108e+06	1.2338e+06
9.11454	8.26576e+06	A	11.3284	ENO1	ENO1	§126	c-myc promoter-binding protein-1 isoform MBP-1	P06733	http://www.phosphosite.org/proteinAction.do?id=2610&showAllSites=true	AGAVEK*GVPLYR	3	458.589	10	A	36.809	979521	834233	8.07053e+06	8.461e+06
-2.8425	677520	A	11.3301	PTRF	PTRF	§122	polymerase I and transcript release factor	Q6NZI2	http://www.phosphosite.org/proteinAction.do?id=5074&showAllSites=true	KVSVNVK*TVR	3	415.254	3	A	23.7424	678891	676149	257449	219258
3.25852	5.34716e+06	A	11.3385	PLIN2	ADFP	§375	perilipin-2	Q99541	http://www.phosphosite.org/proteinAction.do?id=2316859&showAllSites=true	EVSDSLLTSSK*GQLQK	3	611.99	8	A	43.054	753225	884533	2.68891e+06	2.64776e+06
-3.44469	5.09925e+06	A	11.3387	HNRNPC; HNRNPC; HNRNPC	hnRNP C1/C2; hnRNP C1/C2 iso2; hnRNP C1/C2 iso4	§50; §50; §50	heterogeneous nuclear ribonucleoproteins C1/C2 isoform a	P07910; P07910-2; P07910-4	http://www.phosphosite.org/proteinAction.do?id=2533&showAllSites=true	IVGCSVHK*GFAFVQYVNER	3	775.392	10	A	55.4952	5.14921e+06	5.0493e+06	1.59285e+06	1.3678e+06
-4.98052	808462	A	11.351	PA2G4	Ebp1	373	proliferation-associated protein 2G4	Q9UQ80	http://www.phosphosite.org/proteinAction.do?id=9465&showAllSites=true	K*ASKTAENATSGETLEENEAGD	2	1183.53	4	A	27.7279	214224	191904	37499.1	44044.1
-1.20815	476395	A	11.3578	HELZ2	PRIC285	§770	peroxisomal proliferator-activated receptor A-interacting complex 285 kDa protein isoform 1	Q9BYK8	http://www.phosphosite.org/proteinAction.do?id=5962&showAllSites=true	GK*VPPHPR	3	334.526	2	A	13.8331	158884	135261	130392	113075
7.60821	8.34647e+06	A	11.3693	GAPDH	GAPDH	§227	glyceraldehyde-3-phosphate dehydrogenase	P04406	http://www.phosphosite.org/proteinAction.do?id=4110&showAllSites=true	VIPELNGK*LTGM#AFRVPTANVSVVDLTCR	4	822.686	3	A	71.4221	1.1539e+06	1.04017e+06	8.8468e+06	7.84613e+06
4.0486	7.37369e+06	A	11.3696	PPP2R2A	PPP2R2A	§105	serine/threonine-protein phosphatase 2A 55 kDa regulatory subunit B alpha isoform isoform 2	P63151	http://www.phosphosite.org/proteinAction.do?id=14419&showAllSites=true	WLPQK*NAAQFLLSTNDK	3	696.701	3	A	64.4678	1.9516e+06	1.69098e+06	7.48842e+06	7.25896e+06
-2.58941	847173	A	11.3698	SRP14	SRP14	§74	signal recognition particle 14 kDa protein	P37108	http://www.phosphosite.org/proteinAction.do?id=14761&showAllSites=true	ISTVVSSK*EVNK	3	468.928	11	A	26.9307	520135	611081	230053	206810
-4.04186	1.41463e+06	A	11.3745	RPL19	RPL19	§180, §181	60S ribosomal protein L19	P84098	http://www.phosphosite.org/proteinAction.do?id=9226&showAllSites=true	LQAK*K*EEIIK	3	476.612	6	A	25.489	1.37476e+06	1.21489e+06	341884	298821
5.80573	923884	A	11.3887	PSMD6	PSMD6	§362	26S proteasome non-ATPase regulatory subunit 6	Q15008	http://www.phosphosite.org/proteinAction.do?id=20870&showAllSites=true	IDKVNEIVETNRPDSK*NWQYQETIK	4	791.152	2	A	48.0916	150381	167886	849484	998284
5.1437	281037	A	11.4086	ATP5F1	ATP5F1	§162	ATP synthase subunit b, mitochondrial precursor	P24539	http://www.phosphosite.org/proteinAction.do?id=15752&showAllSites=true	SQQALVQK*R	3	391.223	3	A	18.8382	55686	53588.1	282647	279426
3.51069	3.2623e+06	A	11.4209	MAP2K1; MAP2K2	MEK1; MEK2	§192; §196	dual specificity mitogen-activated protein kinase kinase 1	Q02750; P36507	http://www.phosphosite.org/proteinAction.do?id=619&showAllSites=true	DVK*PSNILVNSR	3	485.935	8	A	40.0517	954465	904031	3.27369e+06	3.25092e+06
2.69031	855490	A	11.4294	DCUN1D5	DCUN1D5	§23	DCN1-like protein 5	Q9BTE7	http://www.phosphosite.org/proteinAction.do?id=17753&showAllSites=true	KSPGVAAAVAEDGGLK*K	3	571.316	4	A	33.324	330520	305458	786351	924629
-3.7625	7.08627e+06	A	11.431	FAM127A	FAM127A	§9	family with sequence similarity 127, member A	A6ZKI3	http://www.phosphosite.org/proteinAction.do?id=11551603&showAllSites=true	VQLIK*ALLALPIRPATR	3	663.09	11	A	77.1946	6.07275e+06	5.98354e+06	1.61504e+06	1.58928e+06
-3.2194	3.94446e+06	A	11.4506	ATOX1	ATOX1	§25	copper transport protein ATOX1	O00244	http://www.phosphosite.org/proteinAction.do?id=1171402&showAllSites=true	VLNK*LGGVKYDIDLPNKK	4	532.809	13	A	47.238	2.66831e+06	2.94558e+06	801290	942480
3.19381	344500	A	11.4542	ELAVL1; ELAVL2; ELAVL4	HuR; ELAVL2; ELAVL4	§283; §315; §336	ELAV-like protein 1	Q15717; Q12926; P26378	http://www.phosphosite.org/proteinAction.do?id=8763&showAllSites=true	DFNTNK*CK	2	570.759	2	A	16.1798	23762.6	20201.8	69253.1	71161.1
-3.21485	6.37959e+06	A	11.478	HMGB1	HMGB1	§114	high mobility group protein B1	P09429	http://www.phosphosite.org/proteinAction.do?id=6934&showAllSites=true	RPPSAFFLFCSEYRPKIK*	4	590.061	8	A	60.9948	5.86181e+06	6.89737e+06	1.95142e+06	2.0174e+06
4.96164	3.61994e+06	A	11.5164	EEF1G	eEF1G	§285	elongation factor 1-gamma	P26641	http://www.phosphosite.org/proteinAction.do?id=9164&showAllSites=true	AKDPFAHLPK*STFVLDEFKR	4	615.831	7	A	59.6842	775043	684128	3.32516e+06	3.91473e+06
5.51834	1.54209e+06	A	11.5258	PSMB7	PSMB7	§31	proteasome subunit beta type-7 proprotein	Q99436	http://www.phosphosite.org/proteinAction.do?id=4196&showAllSites=true	NAVLEADFAK*R	2	674.354	4	A	41.4008	282805	276092	1.52087e+06	1.56332e+06
19.7092	2.36062e+06	A	11.5345	FEN1	FEN1	200	flap endonuclease 1	P39748	http://www.phosphosite.org/proteinAction.do?id=9460&showAllSites=true	HLTASEAK*KLPIQEFHLSR	4	580.57	5	A	47.1205	129542	110004	2.42022e+06	2.30102e+06
1.05633	589761	A	11.559	IMPDH2	IMPDH2	§474	inosine-5-monophosphate dehydrogenase 2	P12268	http://www.phosphosite.org/proteinAction.do?id=4122&showAllSites=true	LIAGIQHSCQDIGAK*SLTQVR	3	803.76	5	A	46.7194	250333	218612	249693	245670
9.36957	846131	A	11.5617	CPOX	CPOX	371	coproporphyrinogen-III oxidase, mitochondrial precursor	P36551	http://www.phosphosite.org/proteinAction.do?id=9539&showAllSites=true	AVVPSYIPLVKK*	3	476.625	2	A	53.1749	83860.8	96751.8	776957	915305
8.60773	2.33331e+06	A	11.5739	CCT5	CCT5	176	T-complex protein 1 subunit epsilon	P48643	http://www.phosphosite.org/proteinAction.do?id=9184&showAllSites=true	TTLGSK*VVNSCHR	3	524.935	4	A	24.933	248887	293256	2.3509e+06	2.31572e+06
6.34505	760483	A	11.5865	ZFAND2A	ZFAND2A	§90	AN1-type zinc finger protein 2A	Q8N6M9	http://www.phosphosite.org/proteinAction.do?id=10245067&showAllSites=true	KGQIPDVVVGDHIDRDCDSHPGK*K	4	697.346	2	A	33.257	112539	127170	798897	722069
1.52687	3.62384e+06	A	11.5902	RPS2	RPS2	§257	40S ribosomal protein S2	P15880	http://www.phosphosite.org/proteinAction.do?id=8629&showAllSites=true	TYSYLTPDLWK*ETVFTK	3	736.04	3	A	75.5263	1.08694e+06	922278	1.55571e+06	1.5121e+06
1.04547	2.15303e+06	A	11.5909	IL32; IL32; IL32	IL32; IL32 iso2; IL32 iso4	§74; §28; §28	interleukin-32 isoform B	P24001; P24001-2; P24001-4	http://www.phosphosite.org/proteinAction.do?id=13078&showAllSites=true	FYDK*MQNAESGR	3	520.568	3	A	30.1415	193921	217470	197423	232674
-1.13271	3.29504e+06	A	11.6056	HGS	Hrs	§192	hepatocyte growth factor-regulated tyrosine kinase substrate	O14964	http://www.phosphosite.org/proteinAction.do?id=3904&showAllSites=true	ACGQIFCGK*CSSK	3	539.571	6	A	27.6059	880751	908779	775405	804466
8.05458	3.75699e+06	A	11.6205	PCBP1; PCBP2; PCBP2; PCBP2; PCBP3; PCBP4	hnRNP E1; hnRNP E2; hnRNP E2 iso4; hnRNP E2 iso5; PCBP3; PCBP4	§31; §31; §31; §31; §63; §35	poly(rC)-binding protein 1	Q15365; Q15366; Q15366-4; Q15366-5; P57721; P57723	http://www.phosphosite.org/proteinAction.do?id=5905&showAllSites=true	EVGSIIGK*K	2	522.806	11	A	27.7885	472994	459890	3.61494e+06	3.89905e+06
10.1695	152652	A	11.6523	POLR2B	POLR2B	§340	DNA-directed RNA polymerase II subunit RPB2	P30876	http://www.phosphosite.org/proteinAction.do?id=14272&showAllSites=true	IKYAK*EVLQK	2	667.395	2	A	28.8573	13774	16247.6	153566	151739
14.5003	607647	A	11.6741	ELAVL1	HuR	§313	ELAV-like protein 1	Q15717	http://www.phosphosite.org/proteinAction.do?id=8763&showAllSites=true	LGDK*ILQVSFK	3	454.598	4	A	54.8472	43095.2	36522.8	594023	560465
10.9496	4.27416e+06	A	11.6742	ENO1	ENO1	162	c-myc promoter-binding protein-1 isoform MBP-1	P06733	http://www.phosphosite.org/proteinAction.do?id=2610&showAllSites=true	HIADLAGNSEVILPVPAFNVINGGSHAGNK*LAM#QEFM#ILPVGAANFR	4	1262.4	5	A	86.1238	373893	406803	4.02471e+06	4.52362e+06
1.42264	3.39053e+06	A	11.6934	VIM	vimentin	§294	vimentin	P08670	http://www.phosphosite.org/proteinAction.do?id=2622&showAllSites=true	SK*FADLSEAANR	3	474.904	7	A	38.5123	174552	151346	212650	250986
19.1377	1.54462e+06	A	11.7001	DSTN	Destrin	126	destrin isoform b	P60981	http://www.phosphosite.org/proteinAction.do?id=3531&showAllSites=true	K*KFQGIKHECQANGPEDLNR	4	621.561	2	A	25.1158	78966.8	82454.9	1.57176e+06	1.51748e+06
4.65815	1.30937e+07	A	11.7211	SQSTM1	SQSTM1	§165	sequestosome-1 isoform 2	Q13501	http://www.phosphosite.org/proteinAction.do?id=4472&showAllSites=true	GHTK*LAFPSPFGHLSEGFSHSR	4	628.313	7	A	55.801	2.54692e+06	2.52674e+06	1.08376e+07	1.27963e+07
2.05533	595254	A	11.7246	SPATS2L	DNAPTP6	451	SPATS2-like protein isoform a	Q9NUQ6	http://www.phosphosite.org/proteinAction.do?id=9706&showAllSites=true	LNGPAK*SQGSGNEAEPLGK	3	656.664	5	A	27.3139	168610	178368	366760	346392
-1.04748	2.75872e+07	A	11.7366	PFN1	profilin 1	§105	profilin-1	P07737	http://www.phosphosite.org/proteinAction.do?id=4113&showAllSites=true	STGGAPTFNVTVTK*TDK	3	613.314	22	A	40.6086	7.16753e+06	6.71445e+06	6.07643e+06	7.17628e+06
2.79128	1.59137e+06	A	11.7454	SLC26A2	SLC26A2	601	sulfate transporter	P50443	http://www.phosphosite.org/proteinAction.do?id=14657&showAllSites=true	SALYK*QTVNPILIK	3	568.001	2	A	52.421	537907	602338	1.4592e+06	1.72354e+06
-1.12653	5.45157e+06	A	11.7649	GNB1	GNB1	280	guanine nucleotide-binding protein G(I)/G(S)/G(T) subunit beta-1	P62873	http://www.phosphosite.org/proteinAction.do?id=8443&showAllSites=true	ADQELM#TYSHDNIICGITSVSFSK*SGR	4	787.368	9	A	63.7421	2.22579e+06	1.97466e+06	1.9362e+06	1.79246e+06
4.50146	4.27696e+06	A	11.7758	PRDX1	NKEF-A	§168	peroxiredoxin-1	Q06830	http://www.phosphosite.org/proteinAction.do?id=2615&showAllSites=true	LVQAFQFTDK*HGEVCPAGWKPGSDTIKPDVQK	4	925.216	3	A	53.7577	1.02924e+06	871014	4.33319e+06	4.22073e+06
7.80614	1.12871e+06	A	11.7843	TARDBP	TDP43	97	TAR DNA-binding protein 43	Q13148	http://www.phosphosite.org/proteinAction.do?id=10272&showAllSites=true	KMDETDASSAVKVK*R	4	445.482	2	A	22.806	132545	156642	1.06912e+06	1.1883e+06
56.1862	2.12238e+08	A	11.7934	TUBA1A; TUBA1B; TUBA1C; TUBA3D; TUBA4A; TUBA8	TUBA1A; TUBA1B; TUBA1C; TUBA3D; TUBA4A; TUBA8	§96; §96; §96; §96; §96; §96	tubulin alpha-1A chain	Q71U36; P68363; Q9BQE3; Q13748; P68366; Q9NY65	http://www.phosphosite.org/proteinAction.do?id=6833805&showAllSites=true	QLFHPEQLITGK*EDAANNYAR	4	633.067	14	A	55.0191	3.50664e+06	4.04817e+06	1.94539e+08	2.29937e+08
3.79055	3.92072e+06	A	11.8049	ANXA1	ANXA1	§81	annexin A1	P04083	http://www.phosphosite.org/proteinAction.do?id=1264&showAllSites=true	QQIK*AAYLQETGKPLDETLKK	4	629.848	7	A	44.4369	1.12068e+06	948001	3.99427e+06	3.84718e+06
4.59284	648583	A	11.8105	ARV1	Arv1	13	protein ARV1	Q9H2C2	http://www.phosphosite.org/proteinAction.do?id=9511048&showAllSites=true	SGLQQGK*GNVDGVAATPTAASASCQYR	3	936.783	2	A	38.9247	135597	146835	702749	594418
21.3432	2.53189e+06	A	11.8141	TTLL12	TTL12	§451	tubulin--tyrosine ligase-like protein 12	Q14166	http://www.phosphosite.org/proteinAction.do?id=8620&showAllSites=true	VVSK*YIESPVLFLR	3	588.673	2	A	68.9686	108717	128537	2.60173e+06	2.46205e+06
1.96487	771654	A	11.8283	PLSCR1	PLSCR1	§223	phospholipid scramblase 1	O15162	http://www.phosphosite.org/proteinAction.do?id=13766&showAllSites=true	FTIQNEK*R	3	383.872	2	A	26.3294	256083	216553	465107	463564
-2.91418	6.60577e+06	A	11.8372	PABPC1; PABPC3	PABP 1; PABP 3	§361; §361	polyadenylate-binding protein 1	P11940; Q9H361	http://www.phosphosite.org/proteinAction.do?id=4121&showAllSites=true	IVATK*PLYVALAQR	3	552.998	4	A	56.8101	3.98677e+06	3.62875e+06	1.19726e+06	1.416e+06
-1.74218	8.82199e+06	A	11.8438	MSN	moesin	§79	moesin	P26038	http://www.phosphosite.org/proteinAction.do?id=1005&showAllSites=true	KESPLLFK*FR	3	460.266	8	A	49.9813	3.3412e+06	3.39502e+06	1.77136e+06	2.09518e+06
-2.45578	406022	A	11.8478	ACSL4	ACSL4	§661	long-chain-fatty-acid--CoA ligase 4 isoform 1	O60488	http://www.phosphosite.org/proteinAction.do?id=12501&showAllSites=true	EAANAMK*LER	2	623.814	8	A	26.6842	372007	440037	162964	167702
1.12292	1.66833e+06	A	11.8909	TRIM28	TIF1B	§238	transcription intermediary factor 1-beta	Q13263	http://www.phosphosite.org/proteinAction.do?id=2366&showAllSites=true	DCQLNAHK*DHQYQFLEDAVR	4	651.053	3	A	48.6555	589364	697571	711294	733830
1.11599	1.31156e+06	A	11.8917	YOD1	YOD1	§257	ubiquitin thioesterase OTU1	Q5VVQ6	http://www.phosphosite.org/proteinAction.do?id=3663181&showAllSites=true	IDRFGEDAGYTK*R	3	547.938	2	A	29.6032	196914	232214	229615	249287
4.5593	2.34481e+06	A	11.8995	NDUFA4	NDUFA4	§55	NADH dehydrogenase [ubiquinone] 1 alpha subcomplex subunit 4	O00483	http://www.phosphosite.org/proteinAction.do?id=14719&showAllSites=true	NNPEPWNK*LGPNDQYK	3	676.657	3	A	46.7765	437720	416208	1.83263e+06	2.06069e+06
2.84656	823513	A	11.9224	TXNL1	TXNL1	§28	thioredoxin-like protein 1	O43396	http://www.phosphosite.org/proteinAction.do?id=9365&showAllSites=true	LAVVK*FTMR	3	393.562	4	A	49.4075	298005	280597	780337	866690
14.1803	809895	A	11.9596	PSMA7	PSMA7	47	proteasome subunit alpha type-7	O14818	http://www.phosphosite.org/proteinAction.do?id=7934&showAllSites=true	GRDIVVLGVEK*K	3	476.284	3	A	36.13	61944.1	52284.1	811976	807813
2.58791	2.86466e+06	A	11.9617	PSMB1	PSMB1	§77	proteasome subunit beta type-1 precursor	P20618	http://www.phosphosite.org/proteinAction.do?id=4132&showAllSites=true	LTDK*TVIGCSGFHGDCLTLTK	4	610.052	5	A	51.3997	1.05075e+06	1.16313e+06	2.79129e+06	2.93804e+06
6.56957	503503	A	11.9926	LCMT2	LCMT2	§24	leucine carboxyl methyltransferase 2	O60294	http://www.phosphosite.org/proteinAction.do?id=2820989&showAllSites=true	AGAVQNTNDSSALSK*R	3	578.291	3	A	23.4765	70142.5	83141	476891	530116
4.00501	554471	A	12.0119	PLIN2	ADFP	116	perilipin-2	Q99541	http://www.phosphosite.org/proteinAction.do?id=2316859&showAllSites=true	GAVTGAK*DAVTTTVTGAK	3	587.983	4	A	40.2199	101498	85666.4	342963	406631
3.18367	764819	A	12.0197	OBSL1; OBSL1; OBSL1	OBSL1; OBSL1 iso2; OBSL1 iso3	675; 675; 675	obscurin-like protein 1 isoform 3 precursor	O75147; O75147-2; O75147-1	http://www.phosphosite.org/proteinAction.do?id=2614263&showAllSites=true	YRIEQK*GLQHR	3	514.615	7	A	22.287	260650	219814	701622	828017
8.22835	4.72101e+06	A	12.0303	TXNRD1; TXNRD1	TRXR1; TRXR1 iso3	§405; §354	thioredoxin reductase 1, cytoplasmic isoform 3	Q16881; Q16881-3	http://www.phosphosite.org/proteinAction.do?id=4185&showAllSites=true	QFVPIK*VEQIEAGTPGR	3	661.693	3	A	56.5181	622556	524942	4.87098e+06	4.57104e+06
-4.52735	3.8497e+06	A	12.0339	PA2G4	Ebp1	§376	proliferation-associated protein 2G4	Q9UQ80	http://www.phosphosite.org/proteinAction.do?id=9465&showAllSites=true	ASK*TAENATSGETLEENEAGD	2	1119.49	16	A	31.5522	1.18762e+06	1.25778e+06	293050	247089
9.1517	3.49114e+06	A	12.0341	HSPA1A; HSPA1B; HSPA1L	HSP70; HSP70-2; HSPA1L	§423; §423; §425	heat shock 70 kDa protein 1A/1B	P08107; NP_005337; P34931	http://www.phosphosite.org/proteinAction.do?id=4627&showAllSites=true	STIPTK*QTQIFTTYSDNQPGVLIQVYEGER	3	1176.59	3	A	71.9203	357021	405930	3.55735e+06	3.42494e+06
-1.04654	2.94428e+06	A	12.0436	HNRNPA2B1	hnRNP A2/B1	§59	heterogeneous nuclear ribonucleoproteins A2/B1 isoform A2	P22626	http://www.phosphosite.org/proteinAction.do?id=5812&showAllSites=true	LTDCVVMRDPASK*R	3	587.963	4	A	32.7629	942958	1.11198e+06	898164	1.06538e+06
39.7883	2.94347e+06	A	12.0436	RIN1	Rin1	642	ras and Rab interactor 1	Q13671	http://www.phosphosite.org/proteinAction.do?id=4581&showAllSites=true	VAYQDPSSGCTSK*TLAVPPEASIATLNQLCATK	3	1198.26	4	A	66.2161	73331.8	74625	3.19414e+06	2.6928e+06
4.29275	1.64568e+06	A	12.0524	ZC3H7A	ZC3H7A	496	zinc finger CCCH domain-containing protein 7A	Q8IWR0	http://www.phosphosite.org/proteinAction.do?id=4477&showAllSites=true	IRPRPTK*TNYEGPYYICK	4	593.306	5	A	35.6607	409942	356782	1.51863e+06	1.77272e+06
-3.41964	4.52703e+06	A	12.0543	THTPA	THTP	§193	thiamine-triphosphatase	Q9BU02	http://www.phosphosite.org/proteinAction.do?id=4567&showAllSites=true	LSSM#LGVPAQETAPAK*LIVYLQR	3	872.479	4	A	73.0705	3.14473e+06	2.70803e+06	799635	911877
-3.13318	1.15201e+06	A	12.0574	STX7	STX7	§24	syntaxin-7	O15400	http://www.phosphosite.org/proteinAction.do?id=9154&showAllSites=true	ISSNIQK*ITQCSVEIQR	3	706.704	5	A	49.2043	1.08423e+06	1.21979e+06	399028	336332
5.87859	663397	A	12.0851	ZFP36L2	ZFP36L2	34	zinc finger protein 36, C3H1 type-like 2	P47974	http://www.phosphosite.org/proteinAction.do?id=13226&showAllSites=true	K*AVGTPVAAAPSSGFAPGFLR	3	705.716	3	A	58.5018	118356	107343	720088	606707
-3.05328	850837	H	12.0872	DRG1	DRG1	§213	developmentally-regulated GTP-binding protein 1	Q9Y295	http://www.phosphosite.org/proteinAction.do?id=1290622&showAllSites=true	SILAEYK*IHNADVTLR	3	653.022	11	H	51.8269	497328	590286	188242	167970
2.30635	3.36023e+06	A	12.0958	DHX9	DDX9	§1048	ATP-dependent RNA helicase A	Q08211	http://www.phosphosite.org/proteinAction.do?id=4468&showAllSites=true	YPSPFFVFGEK*IR	3	567.631	2	A	74.0678	1.00284e+06	989087	2.41521e+06	2.17885e+06
6.04733	4.61909e+06	A	12.1666	FEN1	FEN1	§125	flap endonuclease 1	P39748	http://www.phosphosite.org/proteinAction.do?id=9460&showAllSites=true	QLQQAQAAGAEQEVEK*FTKR	4	594.308	3	A	51.006	698111	829536	4.51627e+06	4.72191e+06
4.47009	338415	A	12.1818	HK2	HK2	501	hexokinase-2	P52789	http://www.phosphosite.org/proteinAction.do?id=11866&showAllSites=true	GLSK*ETHASAPVK	3	480.26	2	A	19.6476	76450.4	74963	346221	330610
7.92531	852893	A	12.184	CCDC58	CCDC58	§100	coiled-coil domain-containing protein 58	Q4VC31	http://www.phosphosite.org/proteinAction.do?id=2379421&showAllSites=true	NLDDLTLLK*QLR	3	519.298	2	A	69.0669	103797	111435	813760	892026
19.5627	5.65895e+06	A	12.1968	RNH1	RNH1	§287	ribonuclease inhibitor	P13489	http://www.phosphosite.org/proteinAction.do?id=8606&showAllSites=true	ESLK*ELSLAGNELGDEGAR	3	701.35	6	A	55.801	284862	293681	5.49591e+06	5.82198e+06
3.31852	655448	A	12.1999	MSH6	MSH6	§728	DNA mismatch repair protein Msh6	P52701	http://www.phosphosite.org/proteinAction.do?id=5852&showAllSites=true	SGAIFTK*AYQR	3	452.574	4	A	37.0682	183461	208933	594917	707251
1.17947	567433	A	12.2085	CSDE1; CSDE1; CSDE1	CSDE1; CSDE1 iso2; CSDE1 iso3	§239; §208; §254	cold shock domain-containing protein E1 isoform 1	O75534; O75534-2; Q68DF1	http://www.phosphosite.org/proteinAction.do?id=14170&showAllSites=true	NGK*EVATDVR	2	601.81	2	A	18.8382	199776	217920	229926	262733
3.04956	2.68241e+06	A	12.22	EEF1A1; EEF1A1; EEF1A2	eEF1A1; eEF1A1 iso3; eEF1A2	129; 93; 129	elongation factor 1-alpha 1	P68104; Q9NZS6; Q05639	http://www.phosphosite.org/proteinAction.do?id=3315&showAllSites=true	NM#ITGTSQADCAVLIVAAGVGEFEAGISK*NGQTR	3	1199.25	6	A	95.4291	813224	945986	2.77986e+06	2.58496e+06
2.61553	1.71755e+06	A	12.2233	GSTP1	GSTP1	§191	glutathione S-transferase P	P09211	http://www.phosphosite.org/proteinAction.do?id=7179&showAllSites=true	LK*AFLASPEYVNLPINGNGKQ	3	796.429	4	A	65.2988	599918	713432	1.74786e+06	1.68725e+06
-2.80206	2.33655e+07	A	12.238	PSMA2	PSMA2	§64	proteasome subunit alpha type-2	P25787	http://www.phosphosite.org/proteinAction.do?id=3939&showAllSites=true	SVHK*VEPITKHIGLVYSGM#GPDYR	4	704.115	6	A	43.2341	1.5308e+07	1.62544e+07	5.22347e+06	6.04051e+06
8.49142	1.16396e+06	A	12.2404	MAGED1	NRAGE	§493	melanoma-associated antigen D1 isoform b	Q9Y5V3	http://www.phosphosite.org/proteinAction.do?id=2666&showAllSites=true	DYTKVPIK*R	3	411.903	2	A	27.4599	125210	148939	1.13987e+06	1.18804e+06
6.75046	1.70112e+06	A	12.2646	PRKDC	DNAPK	§689	DNA-dependent protein kinase catalytic subunit isoform 2	P78527	http://www.phosphosite.org/proteinAction.do?id=2072&showAllSites=true	YFEGVSPK*SLK	3	456.91	4	A	42.6995	263339	240663	1.5536e+06	1.84865e+06
-3.44521	2.9285e+06	A	12.2723	BTF3; BTF3L4	BTF3; BTF3L4	§57; §8	transcription factor BTF3 isoform A	P20290; Q96K17	http://www.phosphosite.org/proteinAction.do?id=17398&showAllSites=true	LAK*LQAQVR	3	380.9	9	A	27.7279	2.57043e+06	2.47946e+06	796484	669287
3.10822	841642	A	12.284	NUP214; NUP214	NUP214; NUP214 iso3	806; 807	nuclear pore complex protein Nup214	P35658; P35658-3	http://www.phosphosite.org/proteinAction.do?id=5830&showAllSites=true	RPLDPK*SEAQLQEIR	3	632.01	2	A	39.098	294300	247259	868432	814852
21.966	6.13725e+06	A	12.2898	ATP6V1A	ATP6V1A	§220	V-type proton ATPase catalytic subunit A	P38606	http://www.phosphosite.org/proteinAction.do?id=8164&showAllSites=true	QVRPVTEK*LPANHPLLTGQR	4	592.836	6	A	38.2731	303677	255117	5.76874e+06	6.50575e+06
6.55837	1.49841e+06	A	12.311	IFI16	IFI16	§250	gamma-interferon-inducible protein 16 isoform 1	Q16666	http://www.phosphosite.org/proteinAction.do?id=2994&showAllSites=true	VLNTSLK*EK	3	382.556	7	A	24.4524	234983	221964	1.62885e+06	1.36797e+06
4.50384	1.32053e+06	A	12.3141	GART	GART	28	trifunctional purine biosynthetic protein adenosine-3 isoform 1	P22102	http://www.phosphosite.org/proteinAction.do?id=4136&showAllSites=true	LAQSHHVK*QVLVAPGNAGTACSEK	4	654.838	7	A	29.7827	257027	266235	1.11666e+06	1.24003e+06
-1.51429	3.36663e+07	A	12.3309	CFL1; CFL2	cofilin 1; cofilin 2	§112; §112	cofilin-1	P23528; Q9Y281	http://www.phosphosite.org/proteinAction.do?id=948&showAllSites=true	ESKKEDLVFIFWAPESAPLK*SK	4	666.607	22	A	70.498	1.20396e+07	1.27167e+07	8.88602e+06	7.46242e+06
-4.13145	5.63658e+06	A	12.3583	H3F3A	H3F3A	§28	histone H3.3	P84243	http://www.phosphosite.org/proteinAction.do?id=982&showAllSites=true	K*SAPSTGGVK	2	523.285	4	A	13.3088	5.22915e+06	6.04401e+06	1.48353e+06	1.24509e+06
9.9624	3.87254e+06	A	12.3758	GCN1L1	GCN1L1	§2083	translational activator GCN1	Q92616	http://www.phosphosite.org/proteinAction.do?id=13816&showAllSites=true	VVLPYLVPK*LTTPPVNTR	3	707.753	2	A	70.1467	417527	359904	3.89222e+06	3.85286e+06
-2.48608	4.27711e+06	A	12.3813	CTNNA1	CTNNA1	§45	catenin alpha-1	P35221	http://www.phosphosite.org/proteinAction.do?id=2880&showAllSites=true	LLEPLVTQVTTLVNTNSK*GPSNK	3	856.473	5	A	73.8427	4.25325e+06	4.30096e+06	1.87104e+06	1.5698e+06
4.05818	2.50985e+06	A	12.3815	GAPVD1; GAPVD1; GAPVD1	GAPVD1; GAPVD1 iso3; GAPVD1 iso6	§24; §24; §24	GTPase-activating protein and VPS9 domain-containing protein 1	Q14C86; Q14C86-3; Q14C86-6	http://www.phosphosite.org/proteinAction.do?id=6401&showAllSites=true	LYVNSEK*QLIQR	3	535.63	6	A	41.6192	589265	647669	2.29011e+06	2.72959e+06
10.8411	2.61034e+06	A	12.3879	IDH1	IDH1	§381	isocitrate dehydrogenase [NADP] cytoplasmic	O75874	http://www.phosphosite.org/proteinAction.do?id=10630&showAllSites=true	DLAACIK*GLPNVQR	3	556.966	2	A	56.3851	219690	261872	2.60625e+06	2.61442e+06
3.15579	1.43834e+06	A	12.404	RARS	RARS	50	arginyl-tRNA synthetase, cytoplasmic	P54136	http://www.phosphosite.org/proteinAction.do?id=8094&showAllSites=true	NCGCLGASPNLEQLQEENLK*LK	3	877.095	2	A	57.922	495755	415802	1.44342e+06	1.43326e+06
3.46555	3.52686e+06	A	12.4257	HSPA1A; HSPA1B	HSP70; HSP70-2	§628; §628	heat shock 70 kDa protein 1A/1B	P08107; NP_005337	http://www.phosphosite.org/proteinAction.do?id=4627&showAllSites=true	RKELEQVCNPIISGLYQGAGGPGPGGFGAQGPK*GGSGSGPTIEEVD	4	1160.57	4	A	67.3431	957355	1.07803e+06	3.76254e+06	3.29119e+06
7.14038	1.2716e+06	A	12.4286	GPI; GPI	G6PI; G6PI iso2	§73; §112	glucose-6-phosphate isomerase isoform 2	P06744; P06744-2	http://www.phosphosite.org/proteinAction.do?id=7318&showAllSites=true	MLVDLAK*SR	3	382.882	2	A	40.6086	186803	169368	1.15985e+06	1.38335e+06
5.50001	6.22562e+06	A	12.431	CCT7	CCT7	§166	T-complex protein 1 subunit eta isoform b	Q99832	http://www.phosphosite.org/proteinAction.do?id=13244&showAllSites=true	CAMTALSSK*LISQQK	3	593.975	8	A	51.5785	1.05036e+06	1.2135e+06	6.48074e+06	5.9705e+06
35.7613	1.28195e+07	A	12.4336	CFL1; CFL2; DSTN	cofilin 1; cofilin 2; Destrin	§121; §121; §121	cofilin-1	P23528; Q9Y281; P60981	http://www.phosphosite.org/proteinAction.do?id=948&showAllSites=true	MIYASSK*DAIK	3	447.567	18	A	32.5675	358203	358746	1.16924e+07	1.39466e+07
4.09345	2.82212e+06	A	12.4792	HNRNPM; HNRNPM	hnRNP M; hnRNP M iso2	§651; §612	heterogeneous nuclear ribonucleoprotein M isoform a	P52272; P52272-2	http://www.phosphosite.org/proteinAction.do?id=8716&showAllSites=true	K*ACQIFVR	3	379.206	7	A	31.2052	635599	743248	2.59659e+06	3.04765e+06
14.1377	1.3463e+06	A	12.4899	FTL; FTL	FTL; FTL iso3	§106; §106	ferritin light chain	P02792; Q6S4P3	http://www.phosphosite.org/proteinAction.do?id=10284492&showAllSites=true	K*LNQALLDLHALGSAR	3	612.015	2	A	56.8645	103638	86817.4	1.28595e+06	1.40665e+06
-3.8808	6.37279e+06	A	12.4988	H2AFY	H2AFY	121	core histone macro-H2A.1 isoform 2	O75367	http://www.phosphosite.org/proteinAction.do?id=9453&showAllSites=true	GSK*GKLEAIITPPPAK	3	574.337	8	A	39.6872	6.51123e+06	6.23435e+06	1.497e+06	1.78727e+06
-2.70741	447932	A	12.5079	HMGA2; HMGA2	HMGA2; HMGA2 iso2	§26; §26	high mobility group protein HMGI-C isoform a	P52926; P52926-2	http://www.phosphosite.org/proteinAction.do?id=16700&showAllSites=true	GEGAGQPSTSAQGQPAAPAPQK*R	3	769.048	1	A	22.6203	378278	358085	146746	125234
5.98071	6.21482e+06	A	12.5094	ALDH1A3	ALDH1A3	§350	aldehyde dehydrogenase family 1 member A3	P47895	http://www.phosphosite.org/proteinAction.do?id=1284605&showAllSites=true	KRPVGDPFDVK*TEQGPQIDQK	4	624.827	11	A	39.0392	1.02758e+06	1.05071e+06	6.76455e+06	5.66509e+06
2.87062	117152	A	12.5095	ZSWIM8	ZSWIM8	46	hypothetical protein LOC23053 isoform 2	A7E2V4	http://www.phosphosite.org/proteinAction.do?id=15683&showAllSites=true	K*QSAGPNSPTGGGGGGGSGGTR	3	653.307	2	A	13.4545	37200.8	44420.7	109280	125024
6.1931	804107	A	12.5359	CCT2	CCT2	§522	T-complex protein 1 subunit beta isoform 2	P78371	http://www.phosphosite.org/proteinAction.do?id=12674&showAllSites=true	VDNIIK*AAPR	3	404.235	6	A	32.4317	139692	119986	732829	875385
6.5441	637944	A	12.5568	PHLDA1	PHLDA1	238	pleckstrin homology-like domain family A member 1	Q8WV24	http://www.phosphosite.org/proteinAction.do?id=22223&showAllSites=true	ELHFSNMK*TVDCVER	3	660.308	2	A	43.6627	98023.6	96944	633620	642268
3.37777	1.2817e+06	A	12.5668	SNRPB; SNRPB; SNRPN; SNRPN	snRNP B1; snRNP B1 iso2; snRNP N; snRNP N iso3	§88; §88; §88; §92	small nuclear ribonucleoprotein-associated proteins B and B isoform B	P14678; P14678-2; P63162; B3KVR1	http://www.phosphosite.org/proteinAction.do?id=18165&showAllSites=true	GENLVSMTVEGPPPK*DTGIAR	3	761.386	2	A	52.9018	355217	403684	1.37469e+06	1.18871e+06
-4.05049	1.50314e+06	A	12.5742	RAD21	RAD21	§387	double-strand-break repair protein rad21 homolog	O60216	http://www.phosphosite.org/proteinAction.do?id=18030&showAllSites=true	LLK*LFTR	3	335.547	5	A	49.5999	1.36949e+06	1.63678e+06	401764	340434
3.57971	3.4895e+06	A	12.5814	PRPF8	PRPF8	§1344	pre-mRNA-processing-splicing factor 8	Q6P2Q9	http://www.phosphosite.org/proteinAction.do?id=8320&showAllSites=true	WSK*QTDVGITHFR	3	563.622	6	A	40.7841	909535	1.04006e+06	3.17906e+06	3.79994e+06
9.74353	3.86811e+06	A	12.5891	DIABLO	DIABLO	62	diablo homolog, mitochondrial isoform 1 precursor	Q9NR28	http://www.phosphosite.org/proteinAction.do?id=21947&showAllSites=true	AVPIAQK*SEPHSLSSEALM#R	3	761.058	3	A	38.9818	168551	146450	1.398e+06	1.67122e+06
3.74869	4.71695e+06	A	12.6297	DTX3L	DTX3L	§728	E3 ubiquitin-protein ligase DTX3L	Q8TDB6	http://www.phosphosite.org/proteinAction.do?id=8897&showAllSites=true	FGGPEMYGYPDPSYLK*R	3	697.659	9	A	58.216	1.31475e+06	1.20184e+06	5.1382e+06	4.2957e+06
2.14948	345512	A	12.6329	GCN1L1	GCN1L1	2072	translational activator GCN1	Q92616	http://www.phosphosite.org/proteinAction.do?id=13816&showAllSites=true	QVMAIK*SR	3	349.531	2	A	23.205	102002	122012	262129	219384
-2.97495	1.54333e+06	A	12.6781	HIST1H2BL	H2B1L	6	histone H2B type 1-L	Q99880	http://www.phosphosite.org/proteinAction.do?id=8435&showAllSites=true	PELAK*SAPAPK	3	408.231	4	A	23.7379	1620938	1.43422e+06	559514	467449
-3.50031	2.72543e+07	A	12.6851	BCOR; BCORL1	BCoR; BCoR-like 1 iso4	§1460; §103	BCL-6 corepressor isoform a	Q6W2J9; Q86YA6	http://www.phosphosite.org/proteinAction.do?id=2876&showAllSites=true	LIVNK*NAGETLLQR	3	561.656	19	A	48.0916	2.48097e+07	2.9699e+07	7.35204e+06	8.2205e+06
9.36711	1.50487e+06	A	12.6856	DSTN	Destrin	30	destrin isoform b	P60981	http://www.phosphosite.org/proteinAction.do?id=3531&showAllSites=true	KCSTPEEIK*KR	3	497.265	13	A	14.2962	149944	171366	1.36988e+06	1.63986e+06
2.76115	3.49676e+06	A	12.6993	PFN1	profilin 1	§91	profilin-1	P07737	http://www.phosphosite.org/proteinAction.do?id=4113&showAllSites=true	TK*STGGAPTFNVTVTK	3	574.972	4	A	39.4519	1.36021e+06	1.17262e+06	3.18276e+06	3.81076e+06
1.47582	85192.5	H	12.7267	HNRPDL	hnRNP D-like	§180	heterogeneous nuclear ribonucleoprotein D-like isoform b	O14979	http://www.phosphosite.org/proteinAction.do?id=6150&showAllSites=true	FGEVVDCTIK*TDPVTGR	3	669.998	2	H	48.0655	26128	21813.7	35690.9	35062.2
-1.37516	3.22271e+06	A	12.7308	RPS24	RPS24	§83	40S ribosomal protein S24 isoform c	P62847	http://www.phosphosite.org/proteinAction.do?id=6196002&showAllSites=true	TTGFGM#IYDSLDYAK*K	3	647.308	4	A	60.3531	986427	823497	602510	713648
3.70525	1.36846e+06	A	12.7412	TSC2; TSC2; TSC2	TSC2; TSC2 iso3; TSC2 iso4	1739; 1695; 1716	tuberin isoform 1	P49815; P49815-3; P49815-4	http://www.phosphosite.org/proteinAction.do?id=1095&showAllSites=true	SNPTDIYPSK*WIAR	3	587.969	2	A	55.2597	339667	398991	1.32896e+06	1.40796e+06
3.97564	2.58446e+06	A	12.7505	KPNA2	KPNA2	§108	importin subunit alpha-2	P52292	http://www.phosphosite.org/proteinAction.do?id=6483&showAllSites=true	EK*QPPIDNIIR	3	479.6	3	A	43.8511	591464	708685	2.46542e+06	2.7035e+06
2.04074	1.5762e+06	A	12.7561	SCAMP3; SCAMP3	SCAMP3; SCAMP3 iso2	§81, §101; §55, §75	secretory carrier-associated membrane protein 3 isoform 1	O14828; O14828-2	http://www.phosphosite.org/proteinAction.do?id=2670&showAllSites=true	KLSPTEPK*NYGSYSTQASAAAATAELLK*K	4	814.173	3	A	53.5806	311248	372963	671150	725150
6.83958	735127	A	12.7748	GCN1L1	GCN1L1	561	translational activator GCN1	Q92616	http://www.phosphosite.org/proteinAction.do?id=13816&showAllSites=true	LTGNK*VQQYHR	3	486.592	3	A	20.5178	104331	110632	801532	668722
-1.95372	8.59682e+06	A	12.7761	UBQLN1	UBQLN1	§47	ubiquilin-1 isoform 1	Q9UMX0	http://www.phosphosite.org/proteinAction.do?id=17509&showAllSites=true	TPKEK*EEFAVPENSSVQQFKEEISKR	5	636.526	5	A	51.9028	1.25928e+06	1.22129e+06	577482	692185
-1.27597	6.1781e+06	A	12.7782	UBQLN1	UBQLN1	§70	ubiquilin-1 isoform 1	Q9UMX0	http://www.phosphosite.org/proteinAction.do?id=17509&showAllSites=true	FK*SHTDQLVLIFAGK	3	606.668	6	A	60.0894	2.11623e+06	1.95871e+06	1.45252e+06	1.74108e+06
-1.23544	4.7245e+06	A	12.7956	OTUD5	OTUD5	§356	OTU domain-containing protein 5 isoform b	Q96G74	http://www.phosphosite.org/proteinAction.do?id=3017&showAllSites=true	ATIGVGLGLPSFK*PGFAEQSLM#K	3	826.774	3	A	72.3392	2.06277e+06	1.72047e+06	1.47264e+06	1.5896e+06
2.65525	976964	A	12.8035	GSTP1	GSTP1	55	glutathione S-transferase P	P09211	http://www.phosphosite.org/proteinAction.do?id=7179&showAllSites=true	ASCLYGQLPK*FQDGDLTLYQSNTILR	3	1039.19	1	A	74.3073	239306	226064	673772	561901
1.89906	1.46765e+07	A	12.8072	SPG20	SPG20	§475	spartin	Q8N0X7	http://www.phosphosite.org/proteinAction.do?id=13053&showAllSites=true	ERIQPEEKPVEVSPAVTK*GLYIAK	4	699.638	21	A	49.0165	3.73792e+06	4.48235e+06	7.52779e+06	8.08301e+06
10.9907	2.12745e+06	A	12.814	EXOSC2	RRP4	§180	exosome complex component RRP4	Q13868	http://www.phosphosite.org/proteinAction.do?id=5893&showAllSites=true	LGQGVLVQVSPSLVK*R	3	598.691	1	A	54.8472	176030	211108	1.95798e+06	2.29692e+06
9.49211	1.01831e+06	A	12.8151	LPCAT2	AYTL1	§375	lysophosphatidylcholine acyltransferase 2	Q7L5N7	http://www.phosphosite.org/proteinAction.do?id=16113&showAllSites=true	HLDEYASIASSSK*GGR	3	597.959	2	A	32.5675	116518	98040.5	926031	1.11058e+06
-1.05025	3.34848e+06	A	12.8202	ANXA2	ANXA2	§148	annexin A2 isoform 2	P07355	http://www.phosphosite.org/proteinAction.do?id=3235&showAllSites=true	VYK*EMYK	2	537.768	5	A	24.394	805610	856809	863183	719691
-2.66821	1.98984e+06	A	12.836	EIF3C; EIF3CL	eIF3C; eIF3CL	§889; §890	eukaryotic translation initiation factor 3 subunit C	Q99613; B5ME19	http://www.phosphosite.org/proteinAction.do?id=5737&showAllSites=true	QGTYGGYFRDQK*DGYR	3	675.645	4	A	36.809	1.95566e+06	2.02402e+06	680221	811297
-4.11092	5.34816e+06	A	12.8384	HSPA2; HSPA8	HSPA2; HSC70	§351; §348	heat shock-related 70 kDa protein 2	P54652; P11142	http://www.phosphosite.org/proteinAction.do?id=9026&showAllSites=true	IQK*LLQDFFNGK	3	522.288	13	A	66.0326	3.88458e+06	3.46854e+06	918082	870601
-3.06348	402839	A	12.8525	ELAVL2	ELAVL2	§209	ELAV-like protein 2 isoform b	Q12926	http://www.phosphosite.org/proteinAction.do?id=24795&showAllSites=true	FANNPSQK*TNQAILSQLYQSPNR	3	911.795	2	A	55.8469	393468	412210	130665	132330
6.31096	1.8116e+06	A	12.8533	ANXA1	ANXA1	161	annexin A1	P04083	http://www.phosphosite.org/proteinAction.do?id=1264&showAllSites=true	VYREELK*R	3	402.891	5	A	19.5012	260966	313145	1.75335e+06	1.86985e+06
8.04408	5.36627e+06	A	12.8649	APRT	APRT	§34	adenine phosphoribosyltransferase isoform a	P07741	http://www.phosphosite.org/proteinAction.do?id=13290&showAllSites=true	DISPVLK*DPASFR	3	520.279	6	A	53.4625	606423	727794	4.90494e+06	5.82761e+06
-5.79097	8.17529e+06	A	12.865	H2AFV; H2AFZ	H2AFV; H2AZ	§121, §122; §121, §122	histone H2A.V isoform 1	Q71UI9; P0C0S5	http://www.phosphosite.org/proteinAction.do?id=15555&showAllSites=true	SLIGK*K*GQQK	3	438.921	10	A	16.2868	7.15964e+06	6.94109e+06	1.20486e+06	1.23009e+06
-3.43322	564631	A	12.8716	HLA-C	HLAC iso5	§341	HLA class I histocompatibility antigen, Cw-1 alpha chain precursor	Q9TNN7	http://www.phosphosite.org/proteinAction.do?id=7315600&showAllSites=true	SSGGK*GGSCSQAASSNSAQGSDESLIACKA	3	991.769	5	A	34.3565	157338	131087	44579.3	39430.8
4.24854	960598	A	12.8757	COPA	COPA	§238	coatomer subunit alpha isoform 1	P53621	http://www.phosphosite.org/proteinAction.do?id=4163&showAllSites=true	MNESK*AWEVDTCR	3	580.587	3	A	38.5123	205515	246686	940053	981143
-3.44616	483550	A	12.8788	BIRC6	BIRC6	§2265	baculoviral IAP repeat-containing protein 6	Q9NR09	http://www.phosphosite.org/proteinAction.do?id=3470&showAllSites=true	IQSNK*GSSYK	2	613.312	5	A	13.8331	448621	518479	153094	127538
9.10811	824888	A	12.8827	DHX15	DDX15	230	putative pre-mRNA-splicing factor ATP-dependent RNA helicase DHX15	O43143	http://www.phosphosite.org/proteinAction.do?id=8522&showAllSites=true	FEDCSSAK*TILK	3	504.917	2	A	39	85164	95968.6	831805	817971
5.60387	5.15452e+06	A	12.8952	DUSP1	MKP-1	122	dual specificity protein phosphatase 1	P28562	http://www.phosphosite.org/proteinAction.do?id=1339&showAllSites=true	AAQVFFLK*GGYEAFSASCPELCSK	3	927.772	3	A	72.4678	935014	904617	5.26004e+06	5.04901e+06
6.69156	3.40668e+06	A	12.9123	CCT7	CCT7	§77	T-complex protein 1 subunit eta isoform b	Q99832	http://www.phosphosite.org/proteinAction.do?id=13244&showAllSites=true	LLDVVHPAAK*TLVDIAK	3	639.71	6	A	61.0478	462618	555584	3.47528e+06	3.33807e+06
10.2867	3.63625e+06	A	12.9157	IRAK1; IRAK1	IRAK1; IRAK1 iso4	§397; §397	interleukin-1 receptor-associated kinase 1 isoform 2	P51617; P51617-4	http://www.phosphosite.org/proteinAction.do?id=789&showAllSites=true	GTLAYLPEEYIK*TGR	3	608.988	4	A	60.0074	321207	385775	3.45227e+06	3.82023e+06
59.312	4.55177e+06	A	12.9169	DUSP4; DUSP4	MKP-2; MKP-2 iso2	160; 69	dual specificity protein phosphatase 4 isoform 1	Q13115; Q13115-2	http://www.phosphosite.org/proteinAction.do?id=1337&showAllSites=true	FSSEYPEFCSK*TK	3	575.259	3	A	41.0749	82048.3	71437.2	4.13603e+06	4.96751e+06
2.71815	341879	A	12.9191	AARS	AARS	789	alanyl-tRNA synthetase, cytoplasmic	P49588	http://www.phosphosite.org/proteinAction.do?id=9997&showAllSites=true	AQTAPNK*DVQR	3	447.901	5	A	15.7018	66740.6	79530	201122	196464
1.38449	1.74103e+06	A	12.9219	GIGYF2; GIGYF2; GIGYF2	TNRC15; TNRC15 iso1; TNRC15 iso4	§1006; §985; §979	PERQ amino acid-rich with GYF domain-containing protein 2 isoform b	Q6Y7W6-3; Q6Y7W6; NP_001096618	http://www.phosphosite.org/proteinAction.do?id=6171&showAllSites=true	ALQQQQQQQQQK*LSGWGNVSKPSGTTK	4	775.15	7	A	38.1527	769455	640615	889035	1.06319e+06
17.7672	1.15928e+06	A	12.9267	MKRN2	MKRN2	342	probable E3 ubiquitin-protein ligase makorin-2	Q9H000	http://www.phosphosite.org/proteinAction.do?id=2822986&showAllSites=true	GTCPFGSK*CLYR	3	520.575	2	A	40.8996	71212.5	59284.4	1.07758e+06	1.24098e+06
-4.43502	1.34572e+07	A	12.9328	PFN1	profilin 1	§126	profilin-1	P07737	http://www.phosphosite.org/proteinAction.do?id=4113&showAllSites=true	EGVHGGLINK*K	2	633.352	6	A	21.1038	8.63289e+06	9.18485e+06	2.13264e+06	1.88487e+06
2.48475	237254	A	12.9548	AASDHPPT	AASDHPPT	89	L-aminoadipate-semialdehyde dehydrogenase-phosphopantetheinyl transferase	Q9NRN7	http://www.phosphosite.org/proteinAction.do?id=12132&showAllSites=true	TAK*GKPVLAK	2	563.851	2	A	14.0928	97826.3	93141.8	243201	231306
9.82053	2.46282e+06	A	12.9558	PSMB6	PSMB6	§67	proteasome subunit beta type-6 precursor	P28072	http://www.phosphosite.org/proteinAction.do?id=6956&showAllSites=true	VTDK*LTPIHDR	3	470.256	4	A	26.7444	250691	250876	2.52012e+06	2.40553e+06
6.88541	6.1365e+06	A	12.9654	HNRNPM; HNRNPM	hnRNP M; hnRNP M iso2	§698; §659	heterogeneous nuclear ribonucleoprotein M isoform a	P52272; P52272-2	http://www.phosphosite.org/proteinAction.do?id=8716&showAllSites=true	GCGVVK*FESPEVAER	3	593.289	8	A	42.6431	945492	836973	5.57392e+06	6.69909e+06
7.51673	5.36644e+06	A	12.9767	AK2	AK2	§28	adenylate kinase 2, mitochondrial isoform c	P54819	http://www.phosphosite.org/proteinAction.do?id=7209&showAllSites=true	AVLLGPPGAGK*GTQAPR	3	568.657	2	A	38.0358	710659	717206	4.87402e+06	5.85886e+06
-4.8089	1.33905e+06	A	12.9919	DMD; DMD; UTRN; UTRN	dystrophin; dystrophin iso5; utrophin; utrophin iso3	§3308; §240; §3065; §108	dystrophin Dp427c isoform	P11532; P11532-5; P46939; Q5JT46	http://www.phosphosite.org/proteinAction.do?id=8479&showAllSites=true	VAAAETAK*HQAK	3	446.909	10	A	12.7581	1.22965e+06	1.44845e+06	304033	252872
4.77677	1.15093e+06	A	12.9974	DVL2	DVL2	343	segment polarity protein dishevelled homolog DVL-2	O14641	http://www.phosphosite.org/proteinAction.do?id=8550&showAllSites=true	DIVHK*PGPIVLTVAK	3	567.673	2	A	48.3011	221508	260376	1.10649e+06	1.19536e+06
6.13196	1.2672e+06	A	12.9982	RHOG	RhoG	§130	rho-related GTP-binding protein RhoG precursor	P84095	http://www.phosphosite.org/proteinAction.do?id=3802&showAllSites=true	LK*EQGQAPITPQQGQALAK	3	707.387	2	A	35.5448	187661	225649	1.25862e+06	1.27578e+06
5.74948	1.06642e+06	A	12.9998	CPNE1; CPNE1	CPNE1; CPNE1 iso3	§157; §137	copine-1 isoform c	Q99829; Q59EI4	http://www.phosphosite.org/proteinAction.do?id=24753&showAllSites=true	DFLGK*SDPFLEFFR	3	611.305	3	A	90.385	200756	170206	1.04232e+06	1.09052e+06
5.40716	596113	A	13.0049	RAP1GDS1; RAP1GDS1	RAP1GDS1; RAP1GDS1 iso3	§590; §542	rap1 GTPase-GDP dissociation stimulator 1 isoform 1	P52306; P52306-3	http://www.phosphosite.org/proteinAction.do?id=23122&showAllSites=true	SHENK*SVAQQASLTEQR	3	676.335	2	A	24.5135	113507	106983	631757	560469
-2.39498	7.05999e+06	A	13.0143	YWHAE	14-3-3 epsilon	§244	14-3-3 protein epsilon	P62258	http://www.phosphosite.org/proteinAction.do?id=3578&showAllSites=true	DNLTLWTSDM#QGDGEEQNK*EALQDVEDENQ	3	1194.51	5	A	64.7857	672916	788065	276940	333077
3.27414	6.63186e+06	A	13.0268	CCT7; CCT7	CCT7; CCT7 iso3	§430; §226	T-complex protein 1 subunit eta isoform b	Q99832; NP_001009570	http://www.phosphosite.org/proteinAction.do?id=13244&showAllSites=true	TIPGK*QQLLIGAYAK	3	572.333	5	A	52.3699	1.88642e+06	2.16463e+06	6.02097e+06	7.24274e+06
1.06517	358935	A	13.0343	GGA3	GGA3	183	ADP-ribosylation factor-binding protein GGA3 isoform 1	Q9NZ52	http://www.phosphosite.org/proteinAction.do?id=8518&showAllSites=true	LLK*SKNPDDLQEANK	3	609.658	2	A	25.1158	105259	94801.5	109405	103693
8.84333	1.75871e+06	A	13.0386	RRM1	RRM1	70	ribonucleoside-diphosphate reductase large subunit	P23921	http://www.phosphosite.org/proteinAction.do?id=7932&showAllSites=true	VIQGLYSGVTTVELDTLAAETAATLTTK*HPDYAILAAR	4	1022.79	3	A	95.9052	209618	188130	1.90757e+06	1.60985e+06
13.2697	356652	A	13.0399	OSBPL10	OSBPL10	179	oxysterol-binding protein-related protein 10 isoform 2	Q9BXB5	http://www.phosphosite.org/proteinAction.do?id=12001&showAllSites=true	YHMEMNSK*SAPSSR	3	580.259	2	A	25.1759	25297.3	28456.8	373847	339456
-1.33545	3.16336e+06	A	13.0416	MX1	MX1	§435	interferon-induced GTP-binding protein Mx1	P20591	http://www.phosphosite.org/proteinAction.do?id=6515&showAllSites=true	KIQK*FENQYR	3	489.928	9	A	25.3033	228681	275142	180542	196725
14.6062	1.33639e+06	A	13.0521	QRICH1	QRICH1	672	glutamine-rich protein 1	Q2TAL8	http://www.phosphosite.org/proteinAction.do?id=12819&showAllSites=true	YLK*ALGIHQTGQK	3	524.295	5	A	31.9514	99938.8	83050.3	1.33737e+06	1.33542e+06
-6.06344	1.85567e+07	A	13.0797	H2BFS; HIST1H2BA; HIST1H2BB; HIST1H2BC; HIST1H2BD; HIST1H2BH; HIST1H2BJ; HIST1H2BK; HIST1H2BL; HIST1H2BM; HIST1H2BN; HIST1H2BO; HIST2H2BE; HIST2H2BF; HIST3H2BB	H2BFS; H2B1A; H2B; H2B1C; H2B1D; H2B1H; HIST1H2BJ; H2B1K; H2B1L; H2B1M; H2B1N; H2BFH; H2B2E; H2B2F; HIST3H2BB	§117; §118; §117; §117; §117; §117; §117; §117; §117; §117; §117; §117; §117; §117; §117		P57053; Q96A08; P33778; P62807; P58876; Q93079; P06899; O60814; Q99880; Q99879; Q99877; P23527; Q16778; Q5QNW6; Q8N257	http://www.phosphosite.org/proteinAction.do?id=8432&showAllSites=true	HAVSEGTK*AVTK	3	447.909	12	A	14.1522	1.97033e+07	1.741e+07	3.0727e+06	3.04814e+06
-3.84975	3.92249e+06	A	13.0805	DIP2B	DIP2B	§293	disco-interacting protein 2 homolog B	Q9P265	http://www.phosphosite.org/proteinAction.do?id=6268&showAllSites=true	RPPLK*EFFVDDSEEIVEVPQPDPNQPKPEGR	4	926.465	10	A	62.223	3.25881e+06	3.59878e+06	808275	973034
-1.08594	4.53963e+06	A	13.0859	STIP1	STI1	§462	stress-induced-phosphoprotein 1	P31948	http://www.phosphosite.org/proteinAction.do?id=2638&showAllSites=true	ALDLDSSCK*EAADGYQR	3	671.637	4	A	39.6265	222567	196900	175265	211007
3.24532	1.21719e+06	A	13.1076	NR4A1	Nur77	300	nuclear receptor subfamily 4 group A member 1 isoform 2	P22736	http://www.phosphosite.org/proteinAction.do?id=1767&showAllSites=true	NAK*YICLANKDCPVDKR	4	545.524	4	A	31.7829	340297	409822	1.25266e+06	1.18172e+06
19.9555	2.07098e+07	A	13.1181	HNRNPM; HNRNPM	hnRNP M; hnRNP M iso2	§381; §342	heterogeneous nuclear ribonucleoprotein M isoform a	P52272; P52272-2	http://www.phosphosite.org/proteinAction.do?id=8716&showAllSites=true	INEILSNALK*R	3	462.268	16	A	46.4975	957891	1.11771e+06	1.87888e+07	2.26308e+07
2.73894	338634	A	13.1195	RPS3A	RPS3a	§152	40S ribosomal protein S3a	P61247	http://www.phosphosite.org/proteinAction.do?id=2616&showAllSites=true	K*TSYAQHQQVR	3	487.252	3	A	13.8331	124445	122829	370049	307220
3.94583	1.00736e+06	A	13.1215	RPL9	RPL9	§2	60S ribosomal protein L9	P32969	http://www.phosphosite.org/proteinAction.do?id=24074&showAllSites=true	M#K*TILSNQTVDIPENVDITLK	3	834.775	2	A	64.6146	203935	223560	765156	921664
5.60264	2.76917e+06	A	13.1254	DHX9	DDX9	§857	ATP-dependent RNA helicase A	Q08211	http://www.phosphosite.org/proteinAction.do?id=4468&showAllSites=true	ILAK*LPIEPR	3	421.931	5	A	48.7146	448389	540134	2.5137e+06	3.02463e+06
-2.79074	5.20963e+07	A	13.1306	RPLP2	RPLP2	§21	60S acidic ribosomal protein P2	P05387	http://www.phosphosite.org/proteinAction.do?id=10782&showAllSites=true	YVASYLLAALGGNSSPSAK*DIK	3	780.413	12	A	72.7606	2.65885e+07	2.61532e+07	9.98325e+06	8.9156e+06
3.68775	2.3913e+06	A	13.1324	PRPF19	PRPF19	§428	pre-mRNA-processing factor 19	Q9UMS4	http://www.phosphosite.org/proteinAction.do?id=2614979&showAllSites=true	NFK*TLQLDNNFEVK	3	608.648	2	A	56.8645	708659	588230	2.26542e+06	2.51719e+06
5.06671	1.37979e+06	A	13.1423	PRPF8	PRPF8	§428	pre-mRNA-processing-splicing factor 8	Q6P2Q9	http://www.phosphosite.org/proteinAction.do?id=8320&showAllSites=true	ALDIPLVK*NWYR	3	534.631	2	A	71.1061	247706	296942	1.50801e+06	1.25156e+06
4.08466	4.80104e+06	A	13.1463	PSMB2	PSMB2	§198	proteasome subunit beta type-2 isoform 2	P49721	http://www.phosphosite.org/proteinAction.do?id=18544&showAllSites=true	IIDKNGIHDLDNISFPK*QGS	3	775.733	7	A	53.8166	1.11114e+06	1.23962e+06	4.82585e+06	4.77623e+06
2.71751	617300	A	13.1564	RTCA; RTCA	RTCD1; RTCD1 iso2	§163; §176	RNA 3-terminal phosphate cyclase isoform a	O00442; O00442-2	http://www.phosphosite.org/proteinAction.do?id=7586231&showAllSites=true	GYYPK*GGGEVIVR	3	503.6	2	A	38.2731	217310	237004	615425	619176
3.29379	3.39803e+06	A	13.16	IPO7	IPO7	1018	importin-7	O95373	http://www.phosphosite.org/proteinAction.do?id=4102&showAllSites=true	HGGYK*FSAPVVPSSFNFGGPAPGM#N	3	884.748	2	A	65.8097	935646	1.12765e+06	3.3415e+06	3.45456e+06
-3.16878	2.07746e+06	A	13.1742	SERBP1; SERBP1	PAI-RBP1; PAI-RBP1 iso3	§68; §68	plasminogen activator inhibitor 1 RNA-binding protein isoform 1	Q8NC51; Q8NC51-3	http://www.phosphosite.org/proteinAction.do?id=7064&showAllSites=true	SAAQAAAQTNSNAAGK*QLR	3	658.003	7	A	25.1759	1.17217e+06	1.12321e+06	377255	347120
7.17722	6.3454e+06	A	13.1794	TUBB6	TUBB6	§58	tubulin beta-6 chain	Q9BUF5	http://www.phosphosite.org/proteinAction.do?id=19868&showAllSites=true	INVYYNESSSQK*YVPR	3	687.673	5	A	44.1919	854806	913397	5.75405e+06	6.93674e+06
1.07229	423042	A	13.19	ACSL4	ACSL4	§401	long-chain-fatty-acid--CoA ligase 4 isoform 1	O60488	http://www.phosphosite.org/proteinAction.do?id=12501&showAllSites=true	TLFK*IGYDYK	3	454.575	2	A	52.7927	75107.6	90559	88937.8	88704.3
2.37063	8.84819e+06	A	13.2116	RPLP0	RPLP0	§77	60S acidic ribosomal protein P0	P05388	http://www.phosphosite.org/proteinAction.do?id=4111&showAllSites=true	GHLENNPALEK*LLPHIR	4	517.038	10	A	57.574	2.92497e+06	2.93271e+06	6.29457e+06	7.59184e+06
2.5927	299299	A	13.2159	EEF1A1; EEF1A2	eEF1A1; eEF1A2	§30; §30	elongation factor 1-alpha 1	P68104; Q05639	http://www.phosphosite.org/proteinAction.do?id=3315&showAllSites=true	STTTGHLIYK*CGGIDKR	3	674.346	2	A	29.4173	104651	126227	292457	306142
-1.80057	7.3157e+06	A	13.2268	TPM1; TPM1; TPM1	TPM1; TPM1 iso3; TPM1 iso6	§30; §30; §30	tropomyosin alpha-1 chain isoform 5	P09493; P09493-3; P09493-6	http://www.phosphosite.org/proteinAction.do?id=5376&showAllSites=true	LDKENALDRAEQAEADKK*AAEDR	4	675.835	9	A	34.5277	1.59883e+06	1.92876e+06	903634	1.05552e+06
-1.24354	964189	A	13.2385	AKR1B1	AKR1B1	90	aldose reductase	P15121	http://www.phosphosite.org/proteinAction.do?id=9371&showAllSites=true	GLVK*GACQK	2	537.79	2	A	16.1798	297139	358515	270419	256827
4.01673	1.52484e+06	A	13.2519	ATIC	ATIC	408	bifunctional purine biosynthesis protein PURH	P31939	http://www.phosphosite.org/proteinAction.do?id=7936&showAllSites=true	SLFSNVVTKNK*	3	450.917	2	A	44.6125	405401	353842	1.38195e+06	1.66772e+06
-2.7741	230766	A	13.2597	DNAJB6; DNAJB6; DNAJB6	DNAJB6; DNAJB6 iso2; DNAJB6 iso3	§196; §196; §196	dnaJ homolog subfamily B member 6 isoform b	O75190; O75190-2; O75190-3	http://www.phosphosite.org/proteinAction.do?id=17331&showAllSites=true	SISTSTK*MVNGR	2	697.856	5	A	26.3864	212805	248726	89890.5	76481.2
1.77467	350981	A	13.2776	FADS1	FADS1	310	fatty acid desaturase 1	O60427	http://www.phosphosite.org/proteinAction.do?id=2318625&showAllSites=true	ILSVELGKQK*	3	410.247	2	A	38.4519	145156	120239	255153	215837
5.85796	7.67588e+06	A	13.2876	TKT	TKT	§232	transketolase	P29401	http://www.phosphosite.org/proteinAction.do?id=4144&showAllSites=true	AFGQAK*HQPTAIIAK	3	565.649	9	A	30.7508	1.25999e+06	1.36067e+06	7.33813e+06	8.01363e+06
-3.97524	5.85361e+06	A	13.2901	RAD23A	RAD23A	§16	UV excision repair protein RAD23 homolog A	P54725	http://www.phosphosite.org/proteinAction.do?id=12044&showAllSites=true	TLQQQTFK*IR	3	459.593	12	A	37.9755	4.88594e+06	4.84158e+06	1.10853e+06	1.33849e+06
5.30927	194720	H	13.291	TIMP3	TIMP3	203	metalloproteinase inhibitor 3 precursor	P35625	http://www.phosphosite.org/proteinAction.do?id=19114&showAllSites=true	GWAPPDK*SIINATDP	2	848.42	2	H	59.988	38800	34551	211988	177452
-1.45659	61182.3	H	13.296	DBNL; DBNL; DBNL	DBNL; DBNL iso2; DBNL iso3	§164; §164; §164	drebrin-like protein isoform b	Q9UJU6; Q9UJU6-2; Q9UJU6-3	http://www.phosphosite.org/proteinAction.do?id=2685&showAllSites=true	FQDVGPQAPVGSVYQK*TNAVSEIK	3	892.792	2	H	54.6	18268	15128.2	11068.4	11859.2
2.14819	827229	A	13.3037	HUWE1	HUWE1	3675	E3 ubiquitin-protein ligase HUWE1	Q7Z6Z7	http://www.phosphosite.org/proteinAction.do?id=6216&showAllSites=true	AQCETLSPDGLPEEQPQTTK*LK	3	862.09	1	A	44.7949	333509	309620	684150	697412
2.14819	827229	A	13.3037	HUWE1	HUWE1	3677	E3 ubiquitin-protein ligase HUWE1	Q7Z6Z7	http://www.phosphosite.org/proteinAction.do?id=6216&showAllSites=true	AQCETLSPDGLPEEQPQTTKLK*	3	862.09	5	A	44.7949	333509	309620	684150	697412
3.08741	1.44588e+06	A	13.3215	HNRNPF	hnRNP F	§87	heterogeneous nuclear ribonucleoprotein F	P52597	http://www.phosphosite.org/proteinAction.do?id=6123&showAllSites=true	YIEVFK*SHR	3	431.563	5	A	33.4552	411689	412986	1.232e+06	1.31411e+06
6.18569	1.06033e+07	A	13.3281	TUBA1B; TUBA4A	TUBA1B; TUBA4A	§370; §370	tubulin alpha-1B chain	P68363; P68366	http://www.phosphosite.org/proteinAction.do?id=7572&showAllSites=true	SIQFVDWCPTGFKVGINYQPPTVVPGGDLAK*VQR	4	972.753	5	A	78.4311	1.87572e+06	1.55262e+06	1.14707e+07	9.73591e+06
4.01104	4.23883e+06	A	13.3356	SPG20	SPG20	§447	spartin	Q8N0X7	http://www.phosphosite.org/proteinAction.do?id=13053&showAllSites=true	GAEITGK*AIQK	2	615.346	10	A	24.2048	1.04515e+06	1.06843e+06	4.63854e+06	3.83912e+06
19.5945	5.59401e+06	A	13.3502	DSTN	Destrin	§92	destrin isoform b	P60981	http://www.phosphosite.org/proteinAction.do?id=3531&showAllSites=true	YALYDASFETK*ESR	3	598.616	6	A	48.163	258539	312439	5.27477e+06	5.91325e+06
-4.80124	1.8916e+06	A	13.3584	TMPO; TMPO	TMPO; TMPO iso2	§389; §280	thymopoietin isoform beta	P42167; P42167-2	http://www.phosphosite.org/proteinAction.do?id=5144&showAllSites=true	M#EESFSSK*YVPK	3	521.245	10	A	38.2133	1.99279e+06	1.79041e+06	356767	431197
-3.53344	2.93588e+06	A	13.3725	VCP	VCP	§658	transitional endoplasmic reticulum ATPase	P55072	http://www.phosphosite.org/proteinAction.do?id=2639&showAllSites=true	VAILK*ANLR	3	371.236	9	A	39.2152	2.98025e+06	2.89151e+06	752318	909450
-3.28851	397133	A	13.3956	HNRNPC; HNRNPC	hnRNP C1/C2; hnRNP C1/C2 iso2	§176; §163	heterogeneous nuclear ribonucleoproteins C1/C2 isoform a	P07910; P07910-2	http://www.phosphosite.org/proteinAction.do?id=2533&showAllSites=true	SGFNSK*SGQR	2	591.287	5	A	14.0928	405712	388555	119033	122494
7.52451	1.63311e+06	A	13.4093	FSCN1	Fascin	471	fascin	Q16658	http://www.phosphosite.org/proteinAction.do?id=4767&showAllSites=true	YLK*GDHAGVLK	3	438.91	4	A	25.0535	197135	236942	1.72167e+06	1.54455e+06
30.0032	2.70666e+07	A	13.4139	ALDOA	ALDOA	§28	fructose-bisphosphate aldolase A	P04075	http://www.phosphosite.org/proteinAction.do?id=4109&showAllSites=true	IVAPGK*GILAADESTGSIAK	3	671.372	13	A	49.717	816559	987693	2.52038e+07	2.89295e+07
-4.2683	8.73356e+06	A	13.4219	LMNA; LMNA	lamin A/C; lamin A/C iso2	§311; §311	prelamin-A/C isoform 2	P02545; P02545-2	http://www.phosphosite.org/proteinAction.do?id=5787&showAllSites=true	IRIDSLSAQLSQLQK*QLAAK	4	582.087	14	A	74.3073	9.56244e+06	7.90468e+06	2.10576e+06	1.98653e+06
-1.09054	3.26311e+06	A	13.4227	EPN1; EPN1	epsin 1; epsin 1 iso3	§117; §117	epsin-1 isoform a	Q9Y6I3; Q9Y6I3-3	http://www.phosphosite.org/proteinAction.do?id=7196&showAllSites=true	DFQYVDRDGK*DQGVNVR	3	709.007	8	A	37.8564	492322	406968	404146	420485
8.05478	390462	A	13.4237	MED16	MED16	§158	mediator of RNA polymerase II transcription subunit 16	Q9Y2X0	http://www.phosphosite.org/proteinAction.do?id=11966001&showAllSites=true	SGASSFGEK*FSR	3	458.553	3	A	36.2648	43874.5	53077.2	400636	380289
-3.26314	2.82849e+06	A	13.4441	CCDC50; CCDC50	CCDC50; CCDC50 iso2	§414; §238	coiled-coil domain-containing protein 50 short isoform	Q8IVM0-2; Q8IVM0	http://www.phosphosite.org/proteinAction.do?id=6823&showAllSites=true	KQDPEWK*PK	3	423.891	10	A	20.6199	1.72979e+06	1.44293e+06	532361	439931
1.25822	1.18131e+06	A	13.4446	HLA-A; HLA-A	HLAA iso3; HLAA iso36	§340, §364; §340, §364	HLA class I histocompatibility antigen, A-1 alpha chain precursor	P04439; P30455	http://www.phosphosite.org/proteinAction.do?id=5119989&showAllSites=true	K*GGSYTQAASSDSAQGSDVSLTACK*V	3	935.098	7	A	41.5561	186223	225350	241024	276828
-3.04469	2.83713e+06	A	13.4471	UTP18	WDR50	§329	U3 small nucleolar RNA-associated protein 18 homolog	Q9Y5J1	http://www.phosphosite.org/proteinAction.do?id=6021&showAllSites=true	VLYVYDM#LAGK*LIPVHQVR	4	586.827	7	A	67.0033	2.70449e+06	2.96978e+06	843227	1.02043e+06
6.21099	1.05579e+06	A	13.449	GADD45A	GADD45A	§12	growth arrest and DNA damage-inducible protein GADD45 alpha isoform 2	P24522	http://www.phosphosite.org/proteinAction.do?id=4039001&showAllSites=true	TLEEFSAGEQK*TER	3	580.28	3	A	35.1106	153822	186153	999474	1.11211e+06
9.63647	1.004e+06	A	13.4497	TARS	TARS	§279	threonyl-tRNA synthetase, cytoplasmic	P26639	http://www.phosphosite.org/proteinAction.do?id=8116&showAllSites=true	IHK*NSSTYWEGK	3	521.923	4	A	25.1759	107200	101175	988476	1.01952e+06
2.68051	406404	A	13.4571	RUVBL2	RUVBL2	§417	ruvB-like 2	Q9Y230	http://www.phosphosite.org/proteinAction.do?id=8911&showAllSites=true	K*GTEVQVDDIKR	3	501.271	2	A	25.9235	164038	139192	392836	419973
-2.64308	2.15804e+06	A	13.4641	PSME3	PSME3	§14	proteasome activator complex subunit 3 isoform 1	P61289	http://www.phosphosite.org/proteinAction.do?id=14739&showAllSites=true	LK*VDSFR	2	489.772	5	A	33.0695	1.88856e+06	1.90986e+06	650147	786969
4.91357	996474	A	13.4726	RPL10; RPL10L	RPL10; RPL10L	13; 13	60S ribosomal protein L10	P27635; Q96L21	http://www.phosphosite.org/proteinAction.do?id=14566&showAllSites=true	YCK*NKPYPK	3	437.889	3	A	15.2892	204312	201289	1.00386e+06	989084
-2.19676	6.21334e+06	A	13.4748	RAB11FIP5	Rab11FIP5	§586	rab11 family-interacting protein 5	Q9BXF6	http://www.phosphosite.org/proteinAction.do?id=5458&showAllSites=true	LK*DSAVLDQSAK	3	463.584	11	A	28.918	1.80193e+06	1.48842e+06	715129	782691
2.20782	2.6345e+06	A	13.4749	PTGES3; PTGES3	TEBP; TEBP iso3	§35; §35	prostaglandin E synthase 3	Q15185; B4DP11	http://www.phosphosite.org/proteinAction.do?id=4821&showAllSites=true	SK*LTFSCLGGSDNFK	3	592.286	1	A	52.421	610784	515565	1.12492e+06	1.36186e+06
5.0957	1.31862e+06	A	13.4949	XIAP	XIAP	§116	baculoviral IAP repeat-containing protein 4	P98170	http://www.phosphosite.org/proteinAction.do?id=4029&showAllSites=true	FINGFYLENSATQSTNSGIQNGQYK*VENYLGSR	3	1271.94	4	A	73.0705	119266	144429	661293	682417
-1.90522	1.96761e+07	A	13.5043	JOSD1	JOSD1	§180	Josephin-1	Q15040	http://www.phosphosite.org/proteinAction.do?id=24167&showAllSites=true	GK*NCELLLVVPEEVEAHQSWR	4	652.58	11	A	70.3115	6.40034e+06	6.50726e+06	3.71089e+06	3.06396e+06
-1.16548	4.52963e+06	A	13.5141	LMNA; LMNA	lamin A/C; lamin A/C iso2	§261; §261	prelamin-A/C isoform 2	P02545; P02545-2	http://www.phosphosite.org/proteinAction.do?id=5787&showAllSites=true	AQHEDQVEQYKK*ELEK	4	529.763	9	A	33.9453	1.07865e+06	1.11964e+06	852965	1.03321e+06
-1.18081	984332	A	13.5268	SNX12; SNX3	SNX12; SNX3	§62; §61	sorting nexin-12	Q9UMY4; O60493	http://www.phosphosite.org/proteinAction.do?id=6459&showAllSites=true	TNLPIFK*LK	3	396.576	3	A	55.9822	398952	329296	291577	325156
7.64576	1.37611e+06	A	13.532	IKBKAP	IKBKAP	671	elongator complex protein 1	O95163	http://www.phosphosite.org/proteinAction.do?id=19978&showAllSites=true	DASFK*TLQAGLSSNHVSHGEVLR	4	642.58	2	A	49.5999	178333	181634	1.2607e+06	1.49152e+06
-1.23846	1.16218e+07	A	13.5345	EPS15L1; EPS15L1	EPS15R; EPS15R iso2	§694; §694	epidermal growth factor receptor substrate 15-like 1	Q9UBC2; Q9UBC2-2	http://www.phosphosite.org/proteinAction.do?id=27565801&showAllSites=true	NDPFTSDPFTK*NPSLPSKLDPFESSDPFSSSSVSSK	4	998.22	4	A	76.7048	3.24938e+06	3.08815e+06	2.8035e+06	2.31376e+06
-2.05129	1.74256e+06	A	13.5366	HNRNPK	hnRNP K	§456	heterogeneous nuclear ribonucleoprotein K isoform a	P61978	http://www.phosphosite.org/proteinAction.do?id=988&showAllSites=true	IITITGTQDQIQNAQYLLQNSVK*QYSGK	3	1089.57	4	A	80.491	347664	375767	193214	159457
5.2281	790672	A	13.5462	PRKDC	DNAPK	§117	DNA-dependent protein kinase catalytic subunit isoform 2	P78527	http://www.phosphosite.org/proteinAction.do?id=2072&showAllSites=true	NTCTSVYTK*DR	3	486.893	8	A	21.7386	165721	136749	838714	742630
-3.02261	1.63682e+06	A	13.5518	MAGED1	NRAGE	§154	melanoma-associated antigen D1 isoform b	Q9Y5V3	http://www.phosphosite.org/proteinAction.do?id=2666&showAllSites=true	AQNATTK*VGPNATYNFSQSLNANDLANSRPK	4	852.424	6	A	52.4753	1.29528e+06	1.28984e+06	424331	430929
10.7233	2.65204e+06	A	13.5684	HNRNPM; HNRNPM	hnRNP M; hnRNP M iso2	92; 92	heterogeneous nuclear ribonucleoprotein M isoform a	P52272; P52272-2	http://www.phosphosite.org/proteinAction.do?id=8716&showAllSites=true	AFITNIPFDVKWQSLKDLVK*	3	826.125	2	A	82.9428	252609	242020	2.68235e+06	2.62172e+06
2.25942	819777	A	13.5892	SMURF2	SMURF2	§345	E3 ubiquitin-protein ligase SMURF2	Q9HAU4	http://www.phosphosite.org/proteinAction.do?id=14206&showAllSites=true	QNQLK*DQQQQQVVSLCPDDTECLTVPR	3	1114.53	3	A	54.8472	266170	322761	604239	726405
2.19701	9.37846e+06	A	13.6047	PGAM5; PGAM5	PGAM5; PGAM5 iso3	§169; §169	serine/threonine-protein phosphatase PGAM5, mitochondrial isoform 1	Q96HS1; NP_001164015	http://www.phosphosite.org/proteinAction.do?id=22267&showAllSites=true	HLPGVCK*VSTDLLR	3	570.31	5	A	48.5991	1.06655e+06	1.2936e+06	2.47648e+06	2.70877e+06
1.58491	6.03902e+06	A	13.6109	PPP2CA	PPP2CA	§8	serine/threonine-protein phosphatase 2A catalytic subunit alpha isoform	P67775	http://www.phosphosite.org/proteinAction.do?id=1685&showAllSites=true	VFTK*ELDQWIEQLNECK	3	765.376	3	A	81.4689	2.69001e+06	2.21768e+06	4.08579e+06	3.69244e+06
-2.5977	5.6492e+06	A	13.6157	IL13RA2	IL13RA2	371	interleukin-13 receptor subunit alpha-2 precursor	Q14627	http://www.phosphosite.org/proteinAction.do?id=7058&showAllSites=true	KPNTYPK*M#IPEFFCDT	3	706.66	7	A	59.3825	5.29518e+06	5.17366e+06	1.82102e+06	2.20902e+06
-3.7858	1.29873e+06	A	13.6333	CHMP2A	CHMP2A	§52	charged multivesicular body protein 2a	O43633	http://www.phosphosite.org/proteinAction.do?id=13441&showAllSites=true	MAK*QGQMDAVR	3	450.22	5	A	22.2317	1.2423e+06	1.35517e+06	309983	376125
3.70909	1.47908e+06	A	13.6375	SEC23IP	SEC23IP	§871	SEC23-interacting protein	Q9Y6Y8	http://www.phosphosite.org/proteinAction.do?id=12202&showAllSites=true	MGSDLK*QGFISSLK	3	542.284	2	A	55.549	411680	385865	1.41436e+06	1.54381e+06
-5.32614	2.5153e+06	A	13.64	MARCKSL1	MLP	§110	MARCKS-related protein	P49006	http://www.phosphosite.org/proteinAction.do?id=9518&showAllSites=true	NRK*EGGGDSSASSPTEEEQEQGEIGACSDEGTAQEGK	4	982.168	13	A	29.8431	1.62657e+06	1.4994e+06	295179	291732
4.51325	1.49759e+06	A	13.6412	ANXA2	ANXA2	169	annexin A2 isoform 2	P07355	http://www.phosphosite.org/proteinAction.do?id=3235&showAllSites=true	K*LMVALAK	2	494.305	3	A	36.9351	336503	327141	1.42615e+06	1.56903e+06
-4.03587	843221	A	13.651	YBX1	YB-1	§301	nuclease-sensitive element-binding protein 1	P67809	http://www.phosphosite.org/proteinAction.do?id=2629&showAllSites=true	RRPENPKPQDGK*ETK	4	474.253	5	A	11.7597	646577	653953	176674	145569
7.31648	562563	A	13.6545	DAP3	DAP3	207	28S ribosomal protein S29, mitochondrial isoform 1	P51398	http://www.phosphosite.org/proteinAction.do?id=19206&showAllSites=true	VQEK*YVWNKR	3	488.597	2	A	29.1659	69465.9	84313.7	518792	606334
-5.53996	4.31107e+08	A	13.6546	HIST1H2AC; HIST1H2AD; HIST1H2AE; HIST1H2AH; HIST1H2AI; HIST1H2AJ; HIST2H2AA3; HIST3H2A	H2AL; HIST1H2AD; HIST1H2AE; HIST1H2AH; H2A.1; H2AE; H2AO; HIST3H2A	§126; 126; §126; §126; §126; §126; §126; §126	histone H2A type 1-C	Q93077; P20671; P04908; Q96KK5; P0C0S8; Q99878; Q6FI13; Q7L7L0	http://www.phosphosite.org/proteinAction.do?id=12277&showAllSites=true	PNIQAVLLPKKTESHHK*	3	685.388	55	A	61.5984	4.17873e+08	4.4434e+08	7.7908e+07	7.77273e+07
9.56208	2.22788e+06	A	13.6598	GDI1; GDI2; GDI2	GDI1; GDI2; GDI2 iso2	§210; §210; §165	rab GDP dissociation inhibitor alpha	P31150; P50395; NP_001108628	http://www.phosphosite.org/proteinAction.do?id=4146&showAllSites=true	IK*LYSESLAR	3	431.91	4	A	41.505	235028	230955	2.01269e+06	2.44307e+06
7.67235	4.16259e+06	A	13.6599	SUMO2	SUMO2	§11	small ubiquitin-related modifier 2 isoform b precursor	P61956	http://www.phosphosite.org/proteinAction.do?id=9675&showAllSites=true	EGVK*TENNDHINLK	3	575.624	8	A	26.2687	460822	455679	3.85546e+06	3.17626e+06
-2.90645	2.25112e+06	A	13.6696	PDCD5	PDCD5	§97	programmed cell death protein 5	O14737	http://www.phosphosite.org/proteinAction.do?id=5749&showAllSites=true	VSEQGLIEILK*K	3	490.956	2	A	61.3821	343639	417178	137257	124512
3.35817	527953	A	13.6712	HSPA1A; HSPA1B	HSP70; HSP70-2	§328; §328	heat shock 70 kDa protein 1A/1B	P08107; NP_005337	http://www.phosphosite.org/proteinAction.do?id=4627&showAllSites=true	LDK*AQIHDLVLVGGSTR	3	646.025	2	A	52.6847	160031	154399	578991	476916
2.37174	790638	A	13.6746	LDHA; LDHA	LDH-A; LDH-A iso3	§14; §43	L-lactate dehydrogenase A chain isoform 2	P00338; B7Z5E3	http://www.phosphosite.org/proteinAction.do?id=4103&showAllSites=true	DQLIYNLLK*EEQTPQNK	3	730.046	2	A	65.414	288363	338471	776183	710502
7.21552	463027	A	13.6763	DHX9	DDX9	1011	ATP-dependent RNA helicase A	Q08211	http://www.phosphosite.org/proteinAction.do?id=4468&showAllSites=true	K*ILTTEGR	2	516.296	3	A	20.3188	62918.1	65423.8	459690	466364
2.45677	758914	A	13.7	RCL1	RCL1	§175	RNA 3-terminal phosphate cyclase-like protein	Q9Y2P8	http://www.phosphosite.org/proteinAction.do?id=3748893&showAllSites=true	K*VLKPIQLTDPGK	3	517.647	2	A	37.0682	310424	307391	685395	832432
5.53287	475349	A	13.7049	NSUN2	NSUN2	§640	tRNA (cytosine(34)-C(5))-methyltransferase isoform 2	Q08J23	http://www.phosphosite.org/proteinAction.do?id=2901&showAllSites=true	K*LSSETYSQAK	2	678.344	3	A	20.6706	79440.2	92387.2	515994	434705
5.91774	4.04953e+06	A	13.708	MMS19	MMS19	§888	MMS19 nucleotide excision repair protein homolog	Q96T76	http://www.phosphosite.org/proteinAction.do?id=22994&showAllSites=true	FFTDNVPALVQGFHAAPQDVK*PNYLK	4	758.392	4	A	71.9203	724639	643967	4.20965e+06	3.88941e+06
4.64471	907214	A	13.7209	RPL5	RPL5	§178	60S ribosomal protein L5	P46777	http://www.phosphosite.org/proteinAction.do?id=8098&showAllSites=true	GAVDGGLSIPHSTK*R	3	536.953	2	A	33.5151	192455	198188	839805	974623
3.5311	1.29497e+06	A	13.7295	ARHGEF2; ARHGEF2; ARHGEF2	ARHGEF2; ARHGEF2 iso2; ARHGEF2 iso3	63; 63; 36	rho guanine nucleotide exchange factor 2 isoform 1	Q92974; Q92974-2; Q92974-3	http://www.phosphosite.org/proteinAction.do?id=2668&showAllSites=true	SITAK*EALICPTCNVTIHNR	3	804.742	2	A	46.8333	379736	353727	1.23315e+06	1.35678e+06
4.0157	1.49705e+06	A	13.7309	USP3	USP3	107	ubiquitin carboxyl-terminal hydrolase 3	Q9Y6I4	http://www.phosphosite.org/proteinAction.do?id=12951&showAllSites=true	CDDFVVNDTK*LGLVQK	3	655.663	1	A	56.0297	408996	336604	1.35783e+06	1.63627e+06
1.66773	4.25981e+06	A	13.7367	TAP2; TAP2	TAP2; TAP2 iso3	§245; §246	antigen peptide transporter 2 isoform 1	Q03519; Q59H06	http://www.phosphosite.org/proteinAction.do?id=7042&showAllSites=true	QDLGFFQETK*TGELNSR	3	695.34	6	A	54.5224	1.17683e+06	1.33846e+06	2.30114e+06	1.89369e+06
6.23466	1.02667e+06	A	13.7408	CCND1	CCND1	§95	G1/S-specific cyclin-D1	P24385	http://www.phosphosite.org/proteinAction.do?id=1166&showAllSites=true	FLSLEPVK*K	3	392.233	2	A	44.3367	168564	160780	926921	1.12643e+06
3.45525	118186	H	13.747	EMG1	C2F	§160	ribosomal RNA small subunit methyltransferase NEP1	Q92979	http://www.phosphosite.org/proteinAction.do?id=8009&showAllSites=true	VIK*NPVSDHFPVGCMK	3	647.994	9	H	48	35826	32583.9	129444	106929
-3.71571	2.03027e+06	A	13.7516	SYTL5	SYTL5	108	synaptotagmin-like protein 5 isoform 2	Q8TDW5	http://www.phosphosite.org/proteinAction.do?id=9665&showAllSites=true	CTVCDK*IAQLR	3	493.247	4	A	46.7194	1.83285e+06	2.22769e+06	523188	569616
4.64056	526015	A	13.7659	NUP205	NUP205	§69	nuclear pore complex protein Nup205	Q92621	http://www.phosphosite.org/proteinAction.do?id=12684&showAllSites=true	VQK*ASTEGVAIQGQQGTR	3	658.012	3	A	26.5066	111218	115485	474813	577217
6.8744	1.93104e+06	A	13.7733	EIF2S3	eIF2-gamma	308	eukaryotic translation initiation factor 2 subunit 3	P41091	http://www.phosphosite.org/proteinAction.do?id=8907&showAllSites=true	DSEGK*LMCKPIFSK	3	585.292	2	A	42.4727	308261	253545	1.76433e+06	2.09775e+06
-1.28046	4.41047e+06	A	13.79	IGF2BP3	IGF2BP3	§213	insulin-like growth factor 2 mRNA-binding protein 3	O00425	http://www.phosphosite.org/proteinAction.do?id=10646&showAllSites=true	LLVPTQFVGAIIGK*EGATIR	3	733.095	3	A	85.2611	1.77815e+06	1.46218e+06	1.27674e+06	1.25386e+06
5.27467	2.30309e+06	A	13.792	FASN	FASN	§213	fatty acid synthase	P49327	http://www.phosphosite.org/proteinAction.do?id=5842&showAllSites=true	LGM#LSPEGTCK*AFDTAGNGYCR	3	845.707	8	A	49.2043	448186	425080	2.07849e+06	2.5277e+06
-4.9901	3.13611e+06	A	13.7972	UBE2L3; UBE2L3 iso2	UBE2L3; UBE2L3 iso2	§20; §20	ubiquitin-conjugating enzyme E2 L3	P68036; NP_937800	http://www.phosphosite.org/proteinAction.do?id=17491&showAllSites=true	CGMK*NFR	2	513.734	3	A	23.8741	2.88922e+06	3.383e+06	628631	628301
3.91281	1.07304e+06	A	13.8067	FLNA; FLNA	FLNA; FLNA iso2	92; 92	filamin-A isoform 2	P21333; P21333-2	http://www.phosphosite.org/proteinAction.do?id=2546&showAllSites=true	K*HNQRPTFR	3	433.234	7	A	13.9007	301011	247464	1.06323e+06	1.08285e+06
-2.49082	1.5368e+06	A	13.812	HERC1	HERC1	§2881	probable E3 ubiquitin-protein ligase HERC1	Q15751	http://www.phosphosite.org/proteinAction.do?id=18069&showAllSites=true	HK*FDLAAR	3	357.861	4	A	26.6213	1.59905e+06	1.38006e+06	656423	539611
6.86439	2.53093e+07	A	13.8158	RPSA	RPSA	§89	40S ribosomal protein SA	P08865	http://www.phosphosite.org/proteinAction.do?id=4115&showAllSites=true	AVLK*FAAATGATPIAGR	3	576.997	8	A	50.5646	3.32684e+06	4.04723e+06	2.39274e+07	2.66911e+07
2.8397	2.79954e+06	A	13.8238	NHP2L1	NHP2L1	§21	NHP2-like protein 1	P55769	http://www.phosphosite.org/proteinAction.do?id=7208&showAllSites=true	K*LLDLVQQSCNYK	3	574.966	4	A	51.9774	953069	1.01865e+06	2.52589e+06	3.0732e+06
-5.82891	2.82165e+06	A	13.8376	RDX	radixin	§162	radixin	P35241	http://www.phosphosite.org/proteinAction.do?id=1037&showAllSites=true	VLEQHK*LTK	3	403.903	11	A	18.1153	1.34084e+06	1.36651e+06	209511	254958
7.0484	911799	A	13.8409	SH3PXD2A; SH3PXD2B	Tks5; SH3PXD2B	§78; §79	SH3 and PX domain-containing protein 2A	Q5TCZ1; A1X283	http://www.phosphosite.org/proteinAction.do?id=7344&showAllSites=true	IIPFLPGK*ILFR	3	509.985	4	A	80.797	115812	121126	869312	800723
8.65817	1.9288e+06	A	13.8495	CCT8	CCT-theta	§37	T-complex protein 1 subunit theta	P50990	http://www.phosphosite.org/proteinAction.do?id=4160&showAllSites=true	NIQACK*ELAQTTR	3	549.614	6	A	33.3912	200956	244588	1.86391e+06	1.99368e+06
5.17346	2.01602e+07	A	13.8547	ALDOA	ALDOA	§342	fructose-bisphosphate aldolase A	P04075	http://www.phosphosite.org/proteinAction.do?id=4109&showAllSites=true	ALANSLACQGK*YTPSGQAGAAASESLFVSNHAY	3	1152.55	9	A	62.1214	3.73682e+06	4.05688e+06	1.85865e+07	2.17339e+07
26.9023	6.06518e+06	A	13.861	TUBA1A; TUBA1B; TUBA1C; TUBA3D; TUBA3E	TUBA1A; TUBA1B; TUBA1C; TUBA3D; TUBA3E	§338; §338; §338; §338; §338	tubulin alpha-1A chain	Q71U36; P68363; Q9BQE3; Q13748; Q6PEY2	http://www.phosphosite.org/proteinAction.do?id=6833805&showAllSites=true	DVNAAIATIKTK*R	4	379.472	2	A	42.0307	233793	217111	6.34628e+06	5.78408e+06
1.04886	3.34884e+06	A	13.8662	PSMC1	RPT2	§98	26S protease regulatory subunit 4	P62191	http://www.phosphosite.org/proteinAction.do?id=5432&showAllSites=true	SK*VDDLR	2	473.751	5	A	21.2122	703387	821717	878233	721392
-4.36416	5.85699e+06	A	13.8691	NACA; NACAP1	NACA; NACAP1	1961; 97	nascent polypeptide-associated complex subunit alpha isoform b	E9PAV3; Q9BZK3	http://www.phosphosite.org/proteinAction.do?id=4879&showAllSites=true	K*SKNILFVITKPDVYK	4	502.546	2	A	51.5785	4.69917e+06	5.10579e+06	1.01318e+06	1.23351e+06
2.04962	1.65183e+07	A	13.8812	ANXA2	ANXA2	§324	annexin A2 isoform 2	P07355	http://www.phosphosite.org/proteinAction.do?id=3235&showAllSites=true	SLYYYIQQDTK*GDYQK	3	709.673	11	A	53.5806	1.95675e+06	2.38269e+06	4.39464e+06	4.49956e+06
-1.21707	2.49313e+06	A	13.8862	UBXN7	UBXN7	§84	UBX domain-containing protein 7	O94888	http://www.phosphosite.org/proteinAction.do?id=8640&showAllSites=true	APIPQK*QEILVEPEPLFGAPK	3	805.781	4	A	64.7086	613463	503762	490832	427132
11.4124	3.31266e+06	A	13.9202	CLINT1	ENTH	§467	clathrin interactor 1 isoform 1	Q14677	http://www.phosphosite.org/proteinAction.do?id=10598&showAllSites=true	SQNTDMVQK*SVSK	3	522.591	7	A	24.2709	283042	297495	3.63873e+06	2.98659e+06
8.29788	447069	A	13.9227	MTHFD1	MTHFD1	§553	C-1-tetrahydrofolate synthase, cytoplasmic	P11586	http://www.phosphosite.org/proteinAction.do?id=9649&showAllSites=true	KITIGQAPTEK*GHTR	3	584.323	3	A	22.6203	49806.2	57948.8	453608	440530
-4.73366	5.0345e+06	A	13.9244	HNRNPK; HNRNPK	hnRNP K; hnRNP K iso2	§60; §60	heterogeneous nuclear ribonucleoprotein K isoform a	P61978; P61978-2	http://www.phosphosite.org/proteinAction.do?id=988&showAllSites=true	NAGAVIGK*GGK	2	543.307	6	A	17.7992	4.5388e+06	5.5302e+06	1.06779e+06	1.05932e+06
5.81348	920674	A	13.929	AMOTL1	AMOTL1	§227	angiomotin-like protein 1	Q8IY63	http://www.phosphosite.org/proteinAction.do?id=6998&showAllSites=true	GQQQQQQQQGAVGHGYYMAGGTSQK*SR	4	756.354	5	A	28.6472	161193	155545	829994	1.01135e+06
-1.21629	6.28569e+06	A	13.9299	EPS15L1; EPS15L1	EPS15R; EPS15R iso2	§828; §828	epidermal growth factor receptor substrate 15-like 1	Q9UBC2; Q9UBC2-2	http://www.phosphosite.org/proteinAction.do?id=27565801&showAllSites=true	STPVSQLGSADFPEAPDPFQPLGADSGDPFQSK*K	3	1211.24	3	A	76.2687	1.55584e+06	1.45786e+06	1.36092e+06	1.11686e+06
6.32857	646902	A	13.9394	CCT7	CCT7	§135	T-complex protein 1 subunit eta isoform b	Q99832	http://www.phosphosite.org/proteinAction.do?id=13244&showAllSites=true	TATQLAVNK*IK	3	434.258	3	A	33.4552	97788.2	106650	600914	692891
11.6411	1.74924e+06	A	13.9511	AURKA; AURKB; AURKC; AURKC	AurA; AurB; AurC; AurC iso2	§143; §87; §53; §19	serine/threonine-protein kinase 6	O14965; Q96GD4; Q9UQB9; Q9UQB9-2	http://www.phosphosite.org/proteinAction.do?id=2173&showAllSites=true	GK*FGNVYLAR	3	413.56	3	A	41.505	135441	165088	1.66787e+06	1.83062e+06
2.99562	1.36266e+06	A	13.9529	RPL7A	RPL7A	§26	60S ribosomal protein L7a	P62424	http://www.phosphosite.org/proteinAction.do?id=11747&showAllSites=true	K*VVNPLFEK	2	594.343	4	A	41.1296	442449	467318	1.23375e+06	1.49156e+06
6.83038	734457	A	13.9542	MYL6; MYL6	MYL6; MYL6 iso2	§56; §56	myosin light polypeptide 6 isoform 1	P60660; P60660-2	http://www.phosphosite.org/proteinAction.do?id=6946&showAllSites=true	VLGNPK*SDEMNVK	2	772.89	2	A	31.9514	118138	96918.1	704815	764098
2.20498	1.60586e+06	A	13.9584	S100A11	S100A11	§27	protein S100-A11	P31949	http://www.phosphosite.org/proteinAction.do?id=5826&showAllSites=true	YAGK*DGYNYTLSK	3	531.923	5	A	35.1106	320225	390361	725802	841025
-1.39623	6.01463e+06	A	13.9676	HLA-A; HLA-A	HLAA iso3; HLAA iso36	§340; §340	HLA class I histocompatibility antigen, A-1 alpha chain precursor	P04439; P30455	http://www.phosphosite.org/proteinAction.do?id=5119989&showAllSites=true	K*GGSYTQAASSDSAQGSDVSLTACKV	3	897.084	14	A	41.4008	1.45008e+06	1.35511e+06	905342	1.10377e+06
6.21136	2.22935e+06	A	13.9684	GALE	GALE	§338	UDP-glucose 4-epimerase	Q14376	http://www.phosphosite.org/proteinAction.do?id=12985&showAllSites=true	WQK*QNPSGFGTQA	2	781.871	6	A	38.9818	348536	369294	2.1512e+06	2.30751e+06
-1.4839	6.91447e+06	A	13.9738	TOLLIP	TOLLIP	§63	toll-interacting protein	Q9H0E2	http://www.phosphosite.org/proteinAction.do?id=13930&showAllSites=true	LNITVVQAK*LAK	3	471.293	8	A	51.4592	1.58329e+06	1.60069e+06	1.05674e+06	1.08895e+06
-3.82145	5.88924e+06	A	13.9856	HPN; KLK11; KLK15; PRSS1; TMPRSS13	HPN; KLK11; KLK15; trypsin 1; TMPRSS13	386; 261; 235; 225; 535	serine protease hepsin	P05981; Q9UBX7; Q9H2R5; P07477; Q9BYE2	http://www.phosphosite.org/proteinAction.do?id=7586072&showAllSites=true	K*PGVYTK	3	302.84	4	A	13.4545	5.22728e+06	6.30937e+06	1.65874e+06	1.36019e+06
5.49418	3.22162e+06	A	13.9887	FARSA	FARSLA	§349	phenylalanyl-tRNA synthetase alpha chain	Q9Y285	http://www.phosphosite.org/proteinAction.do?id=9704&showAllSites=true	KPFTPVK*YFSIDR	3	571.31	4	A	53.2402	528368	644370	2.9465e+06	3.49674e+06
-13.1572	7.22392e+08	A	14.0459	H2BFS; HIST1H2BJ; HIST1H2BK	H2BFS; HIST1H2BJ; H2B1K	§121; §121; §121		P57053; P06899; O60814	http://www.phosphosite.org/proteinAction.do?id=8432&showAllSites=true	AVTK*YTSAK	2	541.796	28	A	16.4127	6.7864e+08	7.66144e+08	5.23189e+07	5.74902e+07
7.31351	4.37545e+06	A	14.0589	TRIM25	TRIM25	§402	E3 ubiquitin/ISG15 ligase TRIM25	Q14258	http://www.phosphosite.org/proteinAction.do?id=4180&showAllSites=true	KPPPVPALPSK*LPTFGAPEQLVDLK	4	689.145	8	A	72.4678	598907	597631	4.81042e+06	3.94048e+06
-1.36395	5.00975e+06	A	14.0616	RPS27A	RPS27A	§143	ubiquitin-40S ribosomal protein S27a precursor	P62979	http://www.phosphosite.org/proteinAction.do?id=13422202&showAllSites=true	HYCGK*CCLTYCFNKPEDK	4	624.266	11	A	36.1974	1.72408e+06	1.70358e+06	1.13158e+06	1.38146e+06
-2.49962	666553	A	14.0816	CHAMP1	ZNF828	§66	zinc finger protein 828	Q96JM3	http://www.phosphosite.org/proteinAction.do?id=6319&showAllSites=true	LFHCHK*CFFTSK	3	575.938	3	A	34.5277	641601	691504	276695	256630
19.5586	5.21525e+06	A	14.0947	ACSL3	ACSL3	§679	long-chain-fatty-acid--CoA ligase 3	O95573	http://www.phosphosite.org/proteinAction.do?id=5784&showAllSites=true	VLSEAAISASLEKFEIPVK*IR	4	604.347	6	A	78.5363	267593	265701	5.73503e+06	4.69548e+06
6.64606	446611	A	14.1089	PCBP4	PCBP4	276	poly(rC)-binding protein 4 isoform c	P57723	http://www.phosphosite.org/proteinAction.do?id=3592792&showAllSites=true	QMSGAHIK*IGNQAEGAGER	3	690.005	2	A	30.1415	60495.3	73903.5	428888	464334
-2.52161	1.0018e+07	A	14.1098	YWHAZ	14-3-3 zeta	§49	14-3-3 protein zeta/delta	P63104	http://www.phosphosite.org/proteinAction.do?id=3575&showAllSites=true	SVTEQGAELSNEERNLLSVAYK*NVVGAR	4	787.656	10	A	79.4787	1.03613e+07	9.67477e+06	4.24044e+06	3.7053e+06
3.63644	947847	A	14.1133	MED27	MED27	§134	mediator of RNA polymerase II transcription subunit 27	Q6P2C8	http://www.phosphosite.org/proteinAction.do?id=5021426&showAllSites=true	LQYHAGLASGLLNQQSLK*R	4	553.555	3	A	51.006	234640	286664	882063	1.01363e+06
21.7353	1.73881e+06	A	14.1216	CCT2	CCT2	§441	T-complex protein 1 subunit beta isoform 2	P78371	http://www.phosphosite.org/proteinAction.do?id=12674&showAllSites=true	EAVAMESYAK*ALR	3	518.264	4	A	49.3401	73820.3	86178.6	1.56518e+06	1.91244e+06
3.4715	377764	A	14.1264	LDHB	LDH-B	156	L-lactate dehydrogenase B chain	P07195	http://www.phosphosite.org/proteinAction.do?id=4112&showAllSites=true	LSGLPK*HR	3	341.202	2	A	19.4308	97948.8	119688	346342	409186
-4.45253	1.17167e+07	A	14.1271	NEDD8	NEDD8	§60	NEDD8 precursor	Q15843	http://www.phosphosite.org/proteinAction.do?id=3183&showAllSites=true	QM#NDEKTAADYK*ILGGSVLHLVLALR	5	597.922	20	A	87.6125	1.28871e+07	1.05463e+07	2.83519e+06	2.42774e+06
1.15044	1.54966e+06	A	14.1305	RAC1; RAC1	RAC1; RAC1 iso2	§116; §135	ras-related C3 botulinum toxin substrate 1 isoform Rac1	P63000; P63000-2	http://www.phosphosite.org/proteinAction.do?id=1036&showAllSites=true	HHCPNTPIILVGTK*LDLR	3	733.4	12	A	56.1978	343365	419598	403384	474362
-2.83552	659496	A	14.1352	ATXN3; ATXN3	ataxin-3; ataxin-3 iso2	§291; §291	ataxin-3 isoform ad	P54252; P54252-2	http://www.phosphosite.org/proteinAction.do?id=9119&showAllSites=true	EAYFEK*QQQK	2	706.844	4	A	24.933	252974	284146	85246.1	104179
9.16724	1.46314e+06	A	14.1465	PSMA4	PSMA4	§176	proteasome subunit alpha type-4 isoform 1	P25789	http://www.phosphosite.org/proteinAction.do?id=9349&showAllSites=true	ATCIGNNSAAAVSMLK*QDYK	3	752.696	9	A	55.0191	161227	157984	1.48826e+06	1.43802e+06
2.44177	3.49372e+06	A	14.1467	SQSTM1	SQSTM1	§13	sequestosome-1 isoform 2	Q13501	http://www.phosphosite.org/proteinAction.do?id=4472&showAllSites=true	AYLLGK*EDAAR	3	440.902	10	A	35.1666	712826	640721	1.48722e+06	1.81783e+06
13.0264	683480	A	14.1481	TRIM25	TRIM25	§437	E3 ubiquitin/ISG15 ligase TRIM25	Q14258	http://www.phosphosite.org/proteinAction.do?id=4180&showAllSites=true	ATSSHPNSTSLK*AK	3	514.934	6	A	14.2282	57717.9	47219.7	636425	730534
2.10672	772454	A	14.1744	DDX39A	DDX39	§35	ATP-dependent RNA helicase DDX39A	O00148	http://www.phosphosite.org/proteinAction.do?id=8720&showAllSites=true	DIK*GSYVSIHSSGFR	4	442.476	2	A	42.9931	258718	253597	485565	593742
-5.63218	1.05283e+09	A	14.1751	RPS27A	RPS27A	§113	ubiquitin-40S ribosomal protein S27a precursor	P62979	http://www.phosphosite.org/proteinAction.do?id=13422202&showAllSites=true	YYKVDENGK*ISR	4	397.205	76	A	28.4768	1.10354e+09	1.00212e+09	1.68194e+08	2.05668e+08
-2.82566	549200	A	14.1868	SEPT11	SEPT11	§418	septin-11	Q9NVA2	http://www.phosphosite.org/proteinAction.do?id=6198321&showAllSites=true	AAAQLLQSQAQQSGAQQTK*K	3	733.721	3	A	31.6652	458370	557794	197848	161772
-2.82566	549200	A	14.1868	SEPT11	SEPT11	419	septin-11	Q9NVA2	http://www.phosphosite.org/proteinAction.do?id=6198321&showAllSites=true	AAAQLLQSQAQQSGAQQTKK*	3	733.721	1	A	31.6652	458370	557794	197848	161772
5.0411	935707	A	14.1881	TRIM65	TRIM65	164	tripartite motif-containing protein 65	Q6PJ69	http://www.phosphosite.org/proteinAction.do?id=12485300&showAllSites=true	K*QSSQIQNSACILASWVSGK	3	769.39	2	A	71.8422	204237	166994	970144	901270
-1.04898	1.06525e+06	A	14.2007	LMNA; LMNA	lamin A/C; lamin A/C iso2	§265; §265	prelamin-A/C isoform 2	P02545; P02545-2	http://www.phosphosite.org/proteinAction.do?id=5787&showAllSites=true	ELEK*TYSAK	2	591.804	7	A	20.7845	267005	325457	298109	266690
1.30927	3.50905e+06	A	14.209	RAD23B	RAD23B	§151	UV excision repair protein RAD23 homolog B	P54727	http://www.phosphosite.org/proteinAction.do?id=18738&showAllSites=true	QEKPAEK*PAETPVATSPTATDSTSGDSSR	4	765.615	4	A	27.0523	211825	215543	307879	251660
3.74099	1.75834e+06	A	14.2105	CCNYL1	CCNYL1	§316	cyclin-Y-like protein 1 isoform 1	Q8N7R7	http://www.phosphosite.org/proteinAction.do?id=6258&showAllSites=true	SLADDNNLNFLFAPLSK*ER	3	760.054	2	A	79.3011	441566	498473	1.80823e+06	1.70844e+06
4.86203	3.73961e+06	A	14.2266	HNRNPM; HNRNPM	hnRNP M; hnRNP M iso2	§242; §203	heterogeneous nuclear ribonucleoprotein M isoform a	P52272; P52272-2	http://www.phosphosite.org/proteinAction.do?id=8716&showAllSites=true	ADILEDKDGK*SR	3	487.583	8	A	22.5115	846520	691772	3.82872e+06	3.65051e+06
2.56123	1.08051e+06	A	14.2554	HSPA9	HSPA9B	§121	stress-70 protein, mitochondrial precursor	P38646	http://www.phosphosite.org/proteinAction.do?id=9557&showAllSites=true	QAVTNPNNTFYATK*R	3	613.643	2	A	33.9453	225639	276228	585886	699513
2.83886	3.3241e+06	A	14.2584	CCT2	CCT2	§342	T-complex protein 1 subunit beta isoform 2	P78371	http://www.phosphosite.org/proteinAction.do?id=12674&showAllSites=true	LALVTGGEIASTFDHPELVK*LGSCK	4	689.863	3	A	71.3682	1.05287e+06	1.28898e+06	3.58657e+06	3.06163e+06
11.7357	2.4893e+06	A	14.2689	KPNA6	KPNA6	249	importin subunit alpha-7	O60684	http://www.phosphosite.org/proteinAction.do?id=20309&showAllSites=true	GKNPPPEFAK*VSPCLPVLSR	3	769.747	2	A	56.3851	205949	218277	2.55334e+06	2.42525e+06
4.5563	2.42749e+06	A	14.3308	PSAT1	PSAT1	117	phosphoserine aminotransferase isoform 2	Q9Y617	http://www.phosphosite.org/proteinAction.do?id=8076&showAllSites=true	K*FGTINIVHPK	3	456.598	2	A	38.6292	586765	478788	2.40869e+06	2.44628e+06
2.60949	482791	A	14.3462	APOBEC3C	APOBEC3C	§51	probable DNA dC-_dU-editing enzyme APOBEC-3C	Q9NRW3	http://www.phosphosite.org/proteinAction.do?id=7728920&showAllSites=true	SVVSWK*TGVFR	3	460.586	2	A	52.7927	196677	173350	480710	484872
26.6476	2.58189e+06	A	14.3621	DDX20	GEMIN3	§91	probable ATP-dependent RNA helicase DDX20	Q9UHI6	http://www.phosphosite.org/proteinAction.do?id=2887&showAllSites=true	AAGFERPSPVQLK*AIPLGR	3	707.736	3	A	54.9089	106730	87050.6	2.38016e+06	2.78363e+06
-1.98388	694575	A	14.3718	UBE2D3; UBE2D3	UBE2D3; UBE2D3 iso3	§144; §146	ubiquitin-conjugating enzyme E2 D3 isoform 1	P61077; P61077-3	http://www.phosphosite.org/proteinAction.do?id=18387&showAllSites=true	ISREWTQK*YAM#	3	514.917	3	A	35.9445	758112	631037	385689	314529
5.82881	1.63633e+06	A	14.3746	SLC25A3; SLC25A3	SLC25A3; SLC25A3 iso2	§214; §213	phosphate carrier protein, mitochondrial isoform b precursor	Q00325; Q00325-2	http://www.phosphosite.org/proteinAction.do?id=15733&showAllSites=true	MYKEEGLK*AFYK	3	540.941	2	A	42.6995	274721	286743	1.47001e+06	1.80266e+06
-2.63965	537184	A	14.4003	STK10	LOK	849	serine/threonine-protein kinase 10	O94804	http://www.phosphosite.org/proteinAction.do?id=761&showAllSites=true	IKQFSQQEEK*R	3	512.271	5	A	19.2921	481325	536621	173185	212452
2.91467	1.64997e+06	A	14.4027	CUL1	CUL1	§410	cullin-1	Q13616	http://www.phosphosite.org/proteinAction.do?id=9591&showAllSites=true	FINNNAVTK*MAQSSSK	3	618.644	4	A	40.329	560023	572158	1.48193e+06	1.81801e+06
5.31301	683664	A	14.4177	RPS14	RPS14	125	40S ribosomal protein S14	P62263	http://www.phosphosite.org/proteinAction.do?id=17453&showAllSites=true	SGMK*IGRIEDVTPIPSDSTR	3	758.39	2	A	49.5349	121164	136190	613965	753363
4.77104	596902	A	14.4185	SEPT9; SEPT9; SEPT9 iso2	SEPT9; SEPT9 iso8; SEPT9 iso2	326; 214; 308	septin-9 isoform a	Q9UHD8; Q9UHD8-8; Q9UHD8-2	http://www.phosphosite.org/proteinAction.do?id=8100&showAllSites=true	K*SVQPTSEERIPK	3	538.293	6	A	23.8053	112354	137865	621630	572175
3.90371	1.25201e+06	A	14.4206	FBXO3	FBXO3	§337	F-box only protein 3 isoform 1	Q9UK99	http://www.phosphosite.org/proteinAction.do?id=2318787&showAllSites=true	ITNAK*GDVEEVQGPGVVGEFPIISPGR	3	960.501	2	A	65.8097	288019	353426	1.16343e+06	1.34058e+06
-3.76546	7.9819e+06	A	14.4308	VIM	vimentin	§168	vimentin	P08670	http://www.phosphosite.org/proteinAction.do?id=2622&showAllSites=true	RQVDQLTNDK*AR	3	519.941	13	A	20.0642	1.79553e+06	1.73362e+06	516441	420804
10.5252	6.60066e+06	A	14.432	HSPH1	HSP105	§95	heat shock protein 105 kDa	Q92598	http://www.phosphosite.org/proteinAction.do?id=2297&showAllSites=true	AFNDPFIQKEKENLSYDLVPLK*NGGVGIK	4	837.696	3	A	68.1064	672115	582147	6.7789e+06	6.42242e+06
-5.05814	712557	A	14.4594	ROS1	ROS	120	proto-oncogene tyrosine-protein kinase ROS precursor	P08922	http://www.phosphosite.org/proteinAction.do?id=1958&showAllSites=true	K*SANFSGVK	2	526.28	3	A	13.5	639703	785412	134136	147610
1.82033	972302	A	14.475	STAT1	STAT1	§296	signal transducer and activator of transcription 1-alpha/beta isoform alpha	P42224	http://www.phosphosite.org/proteinAction.do?id=1048&showAllSites=true	YTYEHDPITK*NK	3	541.598	2	A	26.7444	125479	102177	214323	200085
3.12754	1.66947e+06	A	14.486	TRIM22	TRIM22	44	E3 ubiquitin-protein ligase TRIM22 isoform 2	Q8IYM9	http://www.phosphosite.org/proteinAction.do?id=13331&showAllSites=true	IK*ESVIISR	2	579.846	2	A	32.8876	26659.7	29332.4	96527.7	78590
3.01557	1.29663e+06	A	14.4882	DLST	DLST	§353	dihydrolipoyllysine-residue succinyltransferase component of 2-oxoglutarate dehydrogenase complex, mitochondrial	P36957	http://www.phosphosite.org/proteinAction.do?id=18684&showAllSites=true	TITELGEK*AR	2	616.336	3	A	29.6032	160343	154131	425581	522734
-1.93026	3.20251e+07	A	14.5041	HIST1H4A; HIST4H4	H4; H4H4	§32; §32	histone H4	P62805; Q6DRA9	http://www.phosphosite.org/proteinAction.do?id=984&showAllSites=true	DNIQGITK*PAIR	3	480.604	20	A	39.6872	3.24904e+07	3.15597e+07	1.48895e+07	1.82926e+07
-1.33207	420471	A	14.5098	SLFN5	SLFN5	88	schlafen family member 5	Q08AF3	http://www.phosphosite.org/proteinAction.do?id=10304301&showAllSites=true	SHLDK*MQK	2	550.779	3	A	14.0928	120641	113289	86100.2	89512.9
3.33874	1.91089e+06	A	14.5529	ARPC3	ARPC3	§171	actin-related protein 2/3 complex subunit 3	O15145	http://www.phosphosite.org/proteinAction.do?id=4596&showAllSites=true	QFMNK*SLSGPGQ	2	704.338	4	A	40.1121	525073	619607	1.81756e+06	2.00422e+06
-1.21825	583969	A	14.5595	TOM1L1	Srcasm	§298	TOM1-like protein 1	O75674	http://www.phosphosite.org/proteinAction.do?id=4904&showAllSites=true	ILEQNK*NQK	2	614.836	5	A	14.2	169360	162333	132081	140188
3.0234	486826	A	14.5609	SEPT9; SEPT9; SEPT9 iso2	SEPT9; SEPT9 iso8; SEPT9 iso2	§262; §150; §244	septin-9 isoform a	Q9UHD8; Q9UHD8-8; Q9UHD8-2	http://www.phosphosite.org/proteinAction.do?id=8100&showAllSites=true	DAGLK*QAPASR	2	614.326	9	A	19.3647	149568	172470	440314	533338
2.7207	854464	A	14.5898	GTF3C5	GTF3C5	§339	general transcription factor 3C polypeptide 5 isoform 1	Q9Y5Q8	http://www.phosphosite.org/proteinAction.do?id=9090&showAllSites=true	HGYAPSDLPVK*AK	3	499.6	3	A	31.7829	313765	314356	799314	909613
4.25373	1.29758e+06	A	14.5906	ACTR2	ARP2	§299	actin-related protein 2 isoform a	P61160	http://www.phosphosite.org/proteinAction.do?id=12585&showAllSites=true	SEFYK*HIVLSGGSTM#YPGLPSRLER	4	739.376	2	A	56.5181	300980	309110	1.43145e+06	1.16371e+06
10.0328	1.17749e+06	A	14.5964	ATP6V1A	ATP6V1A	§393	V-type proton ATPase catalytic subunit A	P38606	http://www.phosphosite.org/proteinAction.do?id=8164&showAllSites=true	VK*CLGNPER	3	396.205	4	A	20.8637	114599	120129	1.29902e+06	1.05595e+06
5.49054	1.22457e+06	A	14.6078	CFL1; CFL2	cofilin 1; cofilin 2	§19; §19	cofilin-1	P23528; Q9Y281	http://www.phosphosite.org/proteinAction.do?id=948&showAllSites=true	VFNDMK*VR	3	374.862	3	A	31.4933	201598	244466	1.16826e+06	1.28088e+06
9.75054	1.49066e+06	A	14.6084	WDR1	WDR1	§95	WD repeat-containing protein 1 isoform 2	O75083	http://www.phosphosite.org/proteinAction.do?id=4099&showAllSites=true	IWDTTQKEHLLK*YEYQPFAGK	4	678.097	2	A	54.9626	146962	158797	1.33668e+06	1.64464e+06
3.0598	726914	A	14.6111	TUFM	EFTU	418	elongation factor Tu, mitochondrial precursor	P49411	http://www.phosphosite.org/proteinAction.do?id=9170&showAllSites=true	QPMILEK*GQR	3	438.571	2	A	31.8367	252838	222300	738325	715504
-3.01559	8.33946e+06	A	14.6173	RPS20	RPS20	§30	40S ribosomal protein S20 isoform 2	P60866	http://www.phosphosite.org/proteinAction.do?id=18820&showAllSites=true	NVK*SLEK	2	466.264	16	A	16.5941	5.37737e+06	4.3699e+06	1.70498e+06	1.52732e+06
12.0753	5.16493e+06	A	14.6333	SRI; SRI	SRI; SRI iso3	146; 131	sorcin isoform a	P30626; P30626-2	http://www.phosphosite.org/proteinAction.do?id=16903&showAllSites=true	LSPQAVNSIAK*R	3	466.6	3	A	34.3565	471477	383975	5.00279e+06	5.32707e+06
6.37013	2.49928e+06	A	14.6349	CCT8	CCT-theta	§459	T-complex protein 1 subunit theta	P50990	http://www.phosphosite.org/proteinAction.do?id=4160&showAllSites=true	ALAENSGVK*ANEVISK	3	581.979	3	A	34.0075	391193	393495	2.24512e+06	2.75344e+06
2.52498	1.79909e+06	A	14.6356	eIF2-gamma A; EIF2S3	eIF2-gamma A; eIF2-gamma	§59; §59		Q2VIR3; P41091	http://www.phosphosite.org/proteinAction.do?id=21296402&showAllSites=true	STVVK*AISGVHTVR	3	523.302	6	A	35.2239	735291	689748	1.61291e+06	1.98528e+06
1.04765	241999	A	14.6422	PJA2	PJA2	§268	E3 ubiquitin-protein ligase Praja-2	O43164	http://www.phosphosite.org/proteinAction.do?id=17264&showAllSites=true	SSQDEMVSTK*QQNNTSQER	3	771.012	2	A	22.175	31290.7	38518.5	37299.8	35836.1
6.41335	1.62623e+06	A	14.6671	FARSA	FARSLA	§311	phenylalanyl-tRNA synthetase alpha chain	Q9Y285	http://www.phosphosite.org/proteinAction.do?id=9704&showAllSites=true	THSQGGYGSQGYK*YNWK	3	692.317	6	A	34.2998	279868	227271	1.58258e+06	1.66989e+06
10.6625	3.30375e+07	A	14.6832	TUBA1A; TUBA1B; TUBA1C; TUBA3D; TUBA4A	TUBA1A; TUBA1B; TUBA1C; TUBA3D; TUBA4A	§163; §163; §163; §163; §163	tubulin alpha-1A chain	Q71U36; P68363; Q9BQE3; Q13748; P68366	http://www.phosphosite.org/proteinAction.do?id=6833805&showAllSites=true	LSVDYGK*K	3	341.854	9	A	26.0978	3.23029e+06	2.96666e+06	3.64677e+07	2.96074e+07
10.2252	1.44353e+06	A	14.6861	NBR1	NBR1	§537	next to BRCA1 gene 1 protein	Q14596	http://www.phosphosite.org/proteinAction.do?id=18530&showAllSites=true	QLGEVTEQTEGTAACIPQK*AK	3	791.729	2	A	41.1296	142839	139510	1.35277e+06	1.5343e+06
-1.55232	1.15074e+06	A	14.6863	HNRNPK; HNRNPK	hnRNP K; hnRNP K iso2	§422; §422	heterogeneous nuclear ribonucleoprotein K isoform a	P61978; P61978-2	http://www.phosphosite.org/proteinAction.do?id=988&showAllSites=true	HESGASIK*IDEPLEGSEDR	3	728.345	5	A	39.9248	480857	440507	327590	265952
6.76142	2.07123e+06	A	14.6882	PHLDA2	PHLDA2	§25	pleckstrin homology-like domain family A member 2	Q53GA4	http://www.phosphosite.org/proteinAction.do?id=14777&showAllSites=true	SDSLFQLWK*K	3	455.91	2	A	63.7421	280396	332265	2.10446e+06	2.038e+06
3.50414	3.50666e+06	A	14.7222	EIF3I	eIF3-beta	§91	eukaryotic translation initiation factor 3 subunit I	Q13347	http://www.phosphosite.org/proteinAction.do?id=4179&showAllSites=true	QLALLK*TNSAVR	3	476.616	12	A	42.4727	896543	1.1049e+06	3.18479e+06	3.82853e+06
1.82608	424434	A	14.7281	CACYBP	CacyBP	§207	calcyclin-binding protein isoform 2	Q9HB71	http://www.phosphosite.org/proteinAction.do?id=9293&showAllSites=true	IYEDGDDDMK*R	3	490.877	2	A	24.8731	44590.1	49184.2	94536.5	76703
16.5615	1.33017e+06	A	14.7305	VARS	VARS	645	valyl-tRNA synthetase	P26640	http://www.phosphosite.org/proteinAction.do?id=8134&showAllSites=true	KAVLVALK*ER	3	414.263	3	A	32.1237	88682.9	71951.2	1.28564e+06	1.37469e+06
11.1008	5.37038e+06	A	14.752	HSPA4	HSP70RY	§44	heat shock 70 kDa protein 4	P34932	http://www.phosphosite.org/proteinAction.do?id=4150&showAllSites=true	CTPACISFGPK*NR	3	541.257	4	A	38.6292	534247	433318	5.4937e+06	5.24706e+06
9.63369	285788	H	14.765	TUBA1A; TUBA1B; TUBA1C; TUBA3D; TUBA3E	TUBA1A; TUBA1B; TUBA1C; TUBA3D; TUBA3E	§326, §338; §326, §338; §326, §338; §326, §338; §326, §338	tubulin alpha-1A chain	Q71U36; P68363; Q9BQE3; Q13748; Q6PEY2	http://www.phosphosite.org/proteinAction.do?id=6833805&showAllSites=true	GDVVPK*DVNAAIATIKTK*	4	517.79	2	H	57.3072	27453	31878	255951	315626
6.18022	3.51069e+06	A	14.779	PYGB	PYGB	254	glycogen phosphorylase, brain form	P11216	http://www.phosphosite.org/proteinAction.do?id=8092&showAllSites=true	APNDFK*LQDFNVGDYIEAVLDRNLAENISR	4	888.444	4	A	98.2015	627415	508689	3.53554e+06	3.48583e+06
3.53758	2.72724e+06	A	14.7875	PRMT1; PRMT1	PRMT1; PRMT1 iso2	§124; §110	protein arginine N-methyltransferase 1 isoform 4	Q99873; Q99873-2	http://www.phosphosite.org/proteinAction.do?id=6954&showAllSites=true	ANK*LDHVVTIIK	3	488.956	6	A	43.4843	690322	851544	2.46024e+06	2.99424e+06
13.6373	4.67554e+07	A	14.7975	TUBA1A; TUBA1C; TUBA3D; TUBA3E; TUBA8	TUBA1A; TUBA1C; TUBA3D; TUBA3E; TUBA8	352; 352; 352; 352; 352	tubulin alpha-1A chain	Q71U36; Q9BQE3; Q13748; Q6PEY2; Q9NY65	http://www.phosphosite.org/proteinAction.do?id=6833805&showAllSites=true	TIQFVDWCPTGFK*VGINYQPPTVVPGGDLAK	3	1173.6	7	A	82.2475	3.48603e+06	3.37096e+06	5.16476e+07	4.18632e+07
4.3174	2.8895e+06	A	14.8185	ATIC	ATIC	§397	bifunctional purine biosynthesis protein PURH	P31939	http://www.phosphosite.org/proteinAction.do?id=7936&showAllSites=true	NNGVVDK*SLFSNVVTK	3	612.327	7	A	53.95	599142	739398	2.77619e+06	3.00282e+06
-1.13269	2.61983e+06	A	14.8227	HSPA8	HSC70	§512	heat shock cognate 71 kDa protein isoform 1	P11142	http://www.phosphosite.org/proteinAction.do?id=4119&showAllSites=true	LSK*EDIER	3	368.528	5	A	26.989	565661	559543	444636	548755
1.8798	4.7707e+06	A	14.843	GAPDH	GAPDH	§86	glyceraldehyde-3-phosphate dehydrogenase	P04406	http://www.phosphosite.org/proteinAction.do?id=4110&showAllSites=true	LVINGNPITIFQERDPSKIK*	4	599.838	7	A	64.0407	1.48592e+06	1.40247e+06	2.95443e+06	2.47514e+06
-2.62327	6.26224e+06	A	14.8435	SRP72	SRP72	§391	signal recognition particle 72 kDa protein	O76094	http://www.phosphosite.org/proteinAction.do?id=19986&showAllSites=true	ISQGNISK*ACLILR	3	562.982	9	A	50.1808	5.60496e+06	6.91952e+06	2.24559e+06	2.52879e+06
6.17475	1.15736e+06	A	14.8473	DDX17; DDX17; DDX5	DDX17; DDX17 iso3; DDX5	274; 195; 197	probable ATP-dependent RNA helicase DDX17 isoform 3	Q92841; Q92841-3; P17844	http://www.phosphosite.org/proteinAction.do?id=8767&showAllSites=true	LK*STCIYGGAPK	2	704.866	7	A	30.3272	168645	206223	1.08783e+06	1.22688e+06
-1.07508	654703	A	14.85	YBX1	YB-1	§137	nuclease-sensitive element-binding protein 1	P67809	http://www.phosphosite.org/proteinAction.do?id=2629&showAllSites=true	GAEAANVTGPGGVPVQGSK*YAADRNHYR	4	739.866	4	A	35.7754	121668	150218	115671	137227
27.4031	1.84615e+06	A	14.8571	HNRNPA0	hnRNP A0	172	heterogeneous nuclear ribonucleoprotein A0	Q13151	http://www.phosphosite.org/proteinAction.do?id=2637&showAllSites=true	K*AVPKEDIYSGGGGGGSR	3	616.978	3	A	25.5526	65518.9	69221.2	1.76039e+06	1.9319e+06
27.4031	1.84615e+06	A	14.8571	HNRNPA0	hnRNP A0	176	heterogeneous nuclear ribonucleoprotein A0	Q13151	http://www.phosphosite.org/proteinAction.do?id=2637&showAllSites=true	KAVPK*EDIYSGGGGGGSR	3	616.978	4	A	25.5526	65518.9	69221.2	1.76039e+06	1.9319e+06
25.4452	631481	A	14.8614	LTN1	ZNF294	587	E3 ubiquitin-protein ligase listerin	O94822	http://www.phosphosite.org/proteinAction.do?id=19317&showAllSites=true	K*KPLEDLVCK	3	448.583	2	A	32.8286	26488.6	23146	582415	680546
8.81885	1.46881e+06	A	14.8644	PYGL	PYGL	787	glycogen phosphorylase, liver form isoform 2	P06737	http://www.phosphosite.org/proteinAction.do?id=9653&showAllSites=true	CQDK*VSQLYMNPK	3	575.608	3	A	39.0392	149048	184059	1.47174e+06	1.46589e+06
-2.79967	823488	A	14.8723	HMGN2; HMGN3	HMGN2; HMGN3	31; 33	non-histone chromosomal protein HMG-17	P05204; Q15651	http://www.phosphosite.org/proteinAction.do?id=9247&showAllSites=true	LSAK*PAPPKPEPK	3	491.952	6	A	21.2708	655515	809591	255663	267650
1.51022	2.97378e+06	A	14.8757	CFL1	cofilin 1	§45	cofilin-1	P23528	http://www.phosphosite.org/proteinAction.do?id=948&showAllSites=true	AVLFCLSEDKK*	3	475.247	5	A	48.7146	1.01581e+06	1.25463e+06	1.61989e+06	1.80898e+06
3.43182	2.12658e+06	A	14.8825	ATP5F1	ATP5F1	§53	ATP synthase subunit b, mitochondrial precursor	P24539	http://www.phosphosite.org/proteinAction.do?id=15752&showAllSites=true	TFHTGQPHLVPVPPLPEYGGK*VR	4	660.857	2	A	53.6402	616070	623257	1.91905e+06	2.33411e+06
3.18326	1.86575e+06	A	14.8948	EEF2	eEF-2	§445	elongation factor 2	P13639	http://www.phosphosite.org/proteinAction.do?id=960&showAllSites=true	EDLYLK*PIQR	2	694.88	8	A	43.7	647845	524383	1.85662e+06	1.87488e+06
5.03894	1.10521e+07	A	14.9002	DDX5	DDX5	§451	probable ATP-dependent RNA helicase DDX5	P17844	http://www.phosphosite.org/proteinAction.do?id=4129&showAllSites=true	TGTAYTFFTPNNIK*QVSDLISVLR	3	933.827	3	A	95.842	2.42443e+06	1.96225e+06	1.11026e+07	1.10016e+07
2.78167	6.93941e+06	A	14.9021	XRCC6	Ku70	§317	X-ray repair cross-complementing protein 6	P12956	http://www.phosphosite.org/proteinAction.do?id=2075&showAllSites=true	TFNTSTGGLLLPSDTK*R	3	641.337	3	A	51.3997	2.25214e+06	2.35082e+06	6.00574e+06	6.79816e+06
7.12261	531118	A	14.9186	EEF2	eEF-2	251	elongation factor 2	P13639	http://www.phosphosite.org/proteinAction.do?id=960&showAllSites=true	AK*KVEDMMK	3	398.539	2	A	22.806	66701.7	82434.1	543616	518620
-11.7119	5.55674e+07	A	14.9323	HIST1H2AD; HIST1H2AH; HIST1H2AI; HIST1H2AJ; HIST2H2AA3	HIST1H2AD; HIST1H2AH; H2A.1; H2AE; H2AO	120; §120; §120; §120; §120	histone H2A type 1-D	P20671; Q96KK5; P0C0S8; Q99878; Q6FI13	http://www.phosphosite.org/proteinAction.do?id=27931100&showAllSites=true	NDEELNKLLGKVTIAQGGVLPNIQAVLLPKK*TESHHK	6	691.89	13	A	75.6092	54364313	5.67704e+07	5.24548e+06	4.24355e+06
-11.7119	5.55674e+07	A	14.9323	HIST1H2AD; HIST1H2AH; HIST1H2AI; HIST1H2AJ; HIST2H2AA3	HIST1H2AD; HIST1H2AH; H2A.1; H2AE; H2AO	126; §126; §126; §126; §126	histone H2A type 1-D	P20671; Q96KK5; P0C0S8; Q99878; Q6FI13	http://www.phosphosite.org/proteinAction.do?id=27931100&showAllSites=true	NDEELNKLLGKVTIAQGGVLPNIQAVLLPKKTESHHK*	6	691.89	9	A	75.6092	54364313	5.67704e+07	5.24548e+06	4.24355e+06
5.50795	3.53843e+06	A	14.9403	NIP7	NIP7	§115	60S ribosome subunit biogenesis protein NIP7 homolog isoform 2	Q9Y221	http://www.phosphosite.org/proteinAction.do?id=10435600&showAllSites=true	VWIKPGAEQSFLYGNHVLK*SGLGR	4	693.375	4	A	60.3961	614634	670211	3.79302e+06	3.28384e+06
4.63357	1.20813e+06	A	14.9471	VPS4A; VPS4B	VPS4A; VPS4B	173; 180	vacuolar protein sorting-associated protein 4A	Q9UN37; O75351	http://www.phosphosite.org/proteinAction.do?id=17841&showAllSites=true	GILLFGPPGTGK*SYLAK	3	611.681	3	A	64.9927	162773	175898	726411	842847
21.1377	6.0988e+06	A	14.9481	ZNHIT2	ZNHIT2	§303	zinc finger HIT domain-containing protein 2	Q9UHR6	http://www.phosphosite.org/proteinAction.do?id=17625&showAllSites=true	ILLGEGPTNQK*GYTLAALGDLAQTLGR	3	962.189	5	A	86.7174	258031	319025	6.3455e+06	5.8521e+06
1.91812	1.11746e+06	A	14.9738	RPL3	RPL3	§366	60S ribosomal protein L3 isoform a	P39023	http://www.phosphosite.org/proteinAction.do?id=4538&showAllSites=true	IDLK*FIDTTSK	3	465.589	4	A	54.141	316318	391234	654396	702770
10.1592	2.66371e+06	A	14.9755	DDX20	GEMIN3	277	probable ATP-dependent RNA helicase DDX20	Q9UHI6	http://www.phosphosite.org/proteinAction.do?id=2887&showAllSites=true	LNSSDPSLIGLK*QYYK	3	647.342	3	A	56.6999	259935	264459	2.70013e+06	2.6273e+06
1.30774	1.20626e+06	A	14.9903	USP15	USP15 iso2	§230	ubiquitin carboxyl-terminal hydrolase 15	Q9Y4E8-2	http://www.phosphosite.org/proteinAction.do?id=5125188&showAllSites=true	GPSTPNVK*NSNYCLPSYTAYK	3	825.725	3	A	49.2043	377750	361897	432369	534896
7.49709	9.86957e+06	A	15.0002	PCBP1	hnRNP E1	§351	poly(rC)-binding protein 1	Q15365	http://www.phosphosite.org/proteinAction.do?id=5905&showAllSites=true	LSSEK*GMGCS	2	585.25	13	A	21.0526	1.27506e+06	1.35785e+06	1.06613e+07	9.07787e+06
1.39908	355199	A	15.0011	RPL3	RPL3	§356	60S ribosomal protein L3 isoform a	P39023	http://www.phosphosite.org/proteinAction.do?id=4538&showAllSites=true	SLLVQTK*R	2	529.819	2	A	27.3908	115844	120560	147833	182917
-1.20633	1.38853e+06	A	15.0081	COPS7B	COPS7B	§221	COP9 signalosome complex subunit 7b	Q9H9Q2	http://www.phosphosite.org/proteinAction.do?id=1289203&showAllSites=true	TLK*ATASSSAQEMEQQLAER	3	765.041	7	A	55.3871	418452	517811	354606	421519
9.03462	1.45537e+06	A	15.0117	DTL	RAMP	§260	denticleless protein homolog	Q9NZJ0	http://www.phosphosite.org/proteinAction.do?id=6421&showAllSites=true	QEPIASK*SFLYPGSSTR	3	661.337	3	A	49.2043	178188	143989	1.53562e+06	1.37512e+06
6.2325	2.73159e+06	A	15.0129	LARS	LARS	§341	leucyl-tRNA synthetase, cytoplasmic	Q9P2J5	http://www.phosphosite.org/proteinAction.do?id=8919&showAllSites=true	NMSYQGFTK*DNGVVPVVK	3	699.686	4	A	53.1129	433142	443421	2.69577e+06	2.76741e+06
13.1004	2.08354e+06	A	15.0442	TTLL12	TTL12	342	tubulin--tyrosine ligase-like protein 12	Q14166	http://www.phosphosite.org/proteinAction.do?id=8620&showAllSites=true	FTLTQSEADADILFNFSHFK*DYR	4	720.596	2	A	82.1281	142896	175194	2.30519e+06	1.8619e+06
1.00091	4.32569e+06	A	15.0479	DES; KRT7; KRT8; PRPH; VIM	desmin; K7; K8; peripherin; vimentin	§407; §394; §393; §398; §402	desmin	P17661; P08729; P05787; P41219; P08670	http://www.phosphosite.org/proteinAction.do?id=3396&showAllSites=true	K*LLEGEESR	3	392.207	7	A	23.0673	437323	541472	487336	492353
4.87851	8.59271e+06	A	15.0516	SUMO2; SUMO3; SUMO4	SUMO2; SUMO3; SUMO4	§33; §32; §33	small ubiquitin-related modifier 2 isoform b precursor	P61956; P55854; Q6EEV6	http://www.phosphosite.org/proteinAction.do?id=9675&showAllSites=true	VAGQDGSVVQFK*IKR	3	582.66	8	A	38.685	1.75339e+06	1.76929e+06	8.41026e+06	8.77517e+06
10.4929	8.86767e+06	A	15.0669	UNC45A; UNC45A	UNC45A; UNC45A iso2	§707; §692	protein unc-45 homolog A isoform 3	Q9H3U1; Q9H3U1-2	http://www.phosphosite.org/proteinAction.do?id=20950&showAllSites=true	ALIPLALEGTDVGQTK*AAQALAK	3	798.452	2	A	68.5436	755071	935145	8.83462e+06	8.90071e+06
7.18427	3.98005e+06	A	15.0705	MDH2	MDH2	203	malate dehydrogenase, mitochondrial precursor	P40926	http://www.phosphosite.org/proteinAction.do?id=4151&showAllSites=true	VNVPVIGGHAGK*TIIPLISQCTPK	4	654.119	5	A	63.9156	494959	613032	4.04889e+06	3.91122e+06
-1.04287	4.25957e+06	A	15.0928	COX6C	COX6C	75	cytochrome c oxidase subunit 6C proprotein	P09669	http://www.phosphosite.org/proteinAction.do?id=17440&showAllSites=true	AGIFQSVK*	2	482.267	4	A	44.0504	963376	777578	896076	773313
12.1382	1.13497e+06	A	15.1064	GCN1L1	GCN1L1	17	translational activator GCN1	Q92616	http://www.phosphosite.org/proteinAction.do?id=13816&showAllSites=true	FAGK*VTTASVK	3	408.231	2	A	26.5623	83516.2	103492	1.14083e+06	1.12912e+06
7.95641	2.38599e+06	A	15.1086	RIN1	Rin1	237	ras and Rab interactor 1	Q13671	http://www.phosphosite.org/proteinAction.do?id=4581&showAllSites=true	SPQELDQGTGAALCFFNPLFPGDLGPTK*R	3	1083.2	5	A	84.677	315791	283974	2.57665e+06	2.19533e+06
2.69651	1.91828e+06	A	15.1091	GSN	gelsolin	457	gelsolin isoform b	P06396	http://www.phosphosite.org/proteinAction.do?id=8708&showAllSites=true	IEGSNK*VPVDPATYGQFYGGDSYIILYNYR	3	1171.9	2	A	77.0767	362144	292232	814035	950500
-1.15214	2.7771e+07	A	15.1108	VIM	vimentin	§139	vimentin	P08670	http://www.phosphosite.org/proteinAction.do?id=2622&showAllSites=true	ILLAELEQLK*GQGK	3	551.989	13	A	62.2763	5.8104e+06	6.42228e+06	4.84753e+06	5.76984e+06
1.00387	1.16065e+06	A	15.1134	STOM	stomatin	77	erythrocyte band 7 integral membrane protein isoform a	P27105	http://www.phosphosite.org/proteinAction.do?id=4897&showAllSites=true	ILQGGAK*GPGLFFILPCTDSFIK	3	865.133	3	A	86.6582	1.2064e+06	1.10596e+06	1.13544e+06	1.18585e+06
4.96928	1.36795e+06	A	15.1137	STK10	LOK	§181	serine/threonine-protein kinase 10	O94804	http://www.phosphosite.org/proteinAction.do?id=761&showAllSites=true	LADFGVSAK*NLK	3	459.589	2	A	44.6988	304700	245862	1.22454e+06	1.51135e+06
4.06765	2.81128e+06	A	15.1167	CPSF3	CPSF3	473	cleavage and polyadenylation specificity factor subunit 3	Q9UKF6	http://www.phosphosite.org/proteinAction.do?id=14825&showAllSites=true	VMGFLADK*KPEQGQR	3	606.649	3	A	36.745	617255	765006	2.72627e+06	2.89628e+06
2.54218	1.04806e+07	A	15.1287	RPL24	RPL24	§93	60S ribosomal protein L24	P83731	http://www.phosphosite.org/proteinAction.do?id=9206&showAllSites=true	AITGASLADIMAK*R	3	511.28	26	A	58.3243	3.68165e+06	4.56371e+06	1.08294e+07	1.01318e+07
-6.40972	4.8347e+06	A	15.1398	RPL19	RPL19	§180	60S ribosomal protein L19	P84098	http://www.phosphosite.org/proteinAction.do?id=9226&showAllSites=true	LQAK*KEEIIK	2	657.393	6	A	23.205	4.36247e+06	5.30694e+06	721446	787108
2.97103	404307	A	15.1429	ZNF598; ZNF598	ZNF598; ZNF598 iso2	238; 238	zinc finger protein 598	Q86UK7; Q86UK7-2	http://www.phosphosite.org/proteinAction.do?id=3275&showAllSites=true	EK*HFLCEEGR	3	473.554	3	A	25.3033	89833.1	111378	301505	296300
1.24868	2.29687e+06	A	15.1602	VIM	vimentin	§373	vimentin	P08670	http://www.phosphosite.org/proteinAction.do?id=2622&showAllSites=true	LQDEIQNMK*EEMAR	3	616.957	2	A	51.9774	249297	278857	302942	356553
5.27666	2.21315e+06	A	15.1672	PNP	NP	§179	purine nucleoside phosphorylase	P00491	http://www.phosphosite.org/proteinAction.do?id=22392&showAllSites=true	ALSTWK*QMGEQR	3	516.924	5	A	40.4403	389977	448868	1.97579e+06	2.45051e+06
8.64676	754219	A	15.1949	PRPS1	PRPS1	§176	ribose-phosphate pyrophosphokinase 1 isoform 2	P60891	http://www.phosphosite.org/proteinAction.do?id=8957&showAllSites=true	NCTIVSPDAGGAK*R	3	520.591	2	A	26.2687	94142.3	80309.1	786156	722282
2.03498	1.15696e+06	A	15.2126	IGF2BP2	IGF2BP2	27	insulin-like growth factor 2 mRNA-binding protein 2 isoform b	Q9Y6M1	http://www.phosphosite.org/proteinAction.do?id=12610&showAllSites=true	K*LPLAGQVLLK	3	431.947	2	A	53.8166	240336	298274	504914	591148
6.3902	3.20456e+06	A	15.2284	PSMB1	PSMB1	146	proteasome subunit beta type-1 precursor	P20618	http://www.phosphosite.org/proteinAction.do?id=4132&showAllSites=true	RFFPYYVYNIIGGLDEEGK*GAVYSFDPVGSYQR	4	980.978	4	A	93.9085	555481	447481	3.13854e+06	3.27058e+06
8.79795	1.33541e+06	A	15.234	RETSAT	RETSAT	330	all-trans-retinol 13,14-reductase precursor	Q6NUM9	http://www.phosphosite.org/proteinAction.do?id=1175112&showAllSites=true	ATVQSVLLDSAGK*ACGVSVK	3	702.04	2	A	58.1267	166316	137258	1.19156e+06	1.47926e+06
6.11909	9.77409e+06	A	15.2384	KPNB1	KPNB1	§777	importin subunit beta-1	Q14974	http://www.phosphosite.org/proteinAction.do?id=18522&showAllSites=true	ESCLEAYTGIVQGLK*GDQENVHPDVM#LVQPR	4	903.941	7	A	71.2114	1.60019e+06	1.59444e+06	1.08273e+07	8.72092e+06
20.8999	1.91299e+06	A	15.244	ATP5A1	ATP5A1	§45	ATP synthase subunit alpha, mitochondrial precursor	P25705	http://www.phosphosite.org/proteinAction.do?id=6894&showAllSites=true	NFHASNTHLQK*TGTAEMSSILEER	4	704.591	2	A	49.4703	81665.1	101398	1.77664e+06	2.04935e+06
5.51127	531774	A	15.2487	MSH6	MSH6	1296	DNA mismatch repair protein Msh6	P52701	http://www.phosphosite.org/proteinAction.do?id=5852&showAllSites=true	GACPK*SYGFNAAR	3	504.905	3	A	31.9514	106892	86084.7	497122	566426
5.39944	2.52878e+06	A	15.2587	PUM1; PUM1; PUM2	pumilio 1; pumilio 1 iso2; pumilio 2	§794; §768; §672	pumilio homolog 1 isoform 1	Q14671; Q14671-2; Q8TB72	http://www.phosphosite.org/proteinAction.do?id=13041&showAllSites=true	YISAAPGAEAK*YR	3	504.26	7	A	31.8367	495006	441676	2.46464e+06	2.59292e+06
1.90467	3.05458e+06	A	15.2634	CHCHD3	CHCHD3	§189	coiled-coil-helix-coiled-coil-helix domain-containing protein 3, mitochondrial precursor	Q9NX63	http://www.phosphosite.org/proteinAction.do?id=10282&showAllSites=true	RYESHPVCADLQAK*ILQCYR	4	656.073	3	A	52.0519	1.22783e+06	1.14738e+06	2.01786e+06	2.50612e+06
-3.24762	1.58984e+08	A	15.2706	H2AFX; HIST1H2AA; HIST2H2AB	H2AX; H2A.4; HIST2H2AB	§119; §119; §119	histone H2A.x	P16104; Q96QV6; Q8IUE6	http://www.phosphosite.org/proteinAction.do?id=2540&showAllSites=true	LLGGVTIAQGGVLPNIQAVLLPK*K	3	838.511	82	A	83.5383	1.55063e+08	1.38209e+08	4.83685e+07	4.19352e+07
2.60323	2.78513e+06	A	15.2737	HM13; HM13	HM13; HM13 iso2	§61; §61	minor histocompatibility antigen H13 isoform 1	Q8TCT9; Q8TCT9-2	http://www.phosphosite.org/proteinAction.do?id=19022&showAllSites=true	GK*NASDMPETITSR	3	540.926	14	A	31.8367	928649	1.02929e+06	2.54872e+06	2.54823e+06
5.23267	6.02564e+06	A	15.2883	ALDOA	ALDOA	§312	fructose-bisphosphate aldolase A	P04075	http://www.phosphosite.org/proteinAction.do?id=4109&showAllSites=true	ALQASALK*AWGGK	3	472.265	6	A	47.4247	1.17632e+06	1.12677e+06	5.63305e+06	6.41823e+06
9.63814	5.03551e+06	A	15.3052	HNRNPM; HNRNPM	hnRNP M; hnRNP M iso2	277; 238	heterogeneous nuclear ribonucleoprotein M isoform a	P52272; P52272-2	http://www.phosphosite.org/proteinAction.do?id=8716&showAllSites=true	GIGTVTFEQSIEAVQAISM#FNGQLLFDRPM#HVK*M#DER	5	872.227	5	A	93.1064	511380	533534	5.58048e+06	4.49055e+06
1.15911	1.63291e+06	A	15.3067	IGF2BP1	IMP-1	330	insulin-like growth factor 2 mRNA-binding protein 1 isoform 2	Q9NZI8	http://www.phosphosite.org/proteinAction.do?id=6392&showAllSites=true	TITVK*GAIENCCR	3	545.936	4	A	39.1584	371401	298856	378009	398890
16.4072	2.80586e+06	A	15.311	ALDH1A3	ALDH1A3	§421	aldehyde dehydrogenase family 1 member A3	P47895	http://www.phosphosite.org/proteinAction.do?id=1284605&showAllSites=true	IAKEEIFGPVQPILK*FK	4	518.554	2	A	64.7857	189529	152500	2.67961e+06	2.93212e+06
-2.6272	8.49286e+06	A	15.3218	HMGA1	HMGA1	§46	high mobility group protein HMG-I/HMG-Y isoform b	P17096	http://www.phosphosite.org/proteinAction.do?id=5177&showAllSites=true	KQPPVSPGTALVGSQK*EPSEVPTPK	4	668.862	11	A	41.6192	8.07103e+06	8.00968e+06	2.72885e+06	3.39199e+06
-5.04478	351839	A	15.3347	PRKAR1A; RET	PKAR1A; Ret iso3	§92; §92	cAMP-dependent protein kinase type I-alpha regulatory subunit	P10644; Q15300	http://www.phosphosite.org/proteinAction.do?id=4729&showAllSites=true	TDSREDEISPPPPNPVVK*GR	3	768.724	2	A	35.1666	356128	347550	62180.7	77305.6
4.58646	1.74219e+06	A	15.3358	KIAA1967	DBC-1	§93	p30 DBC protein	Q8N163	http://www.phosphosite.org/proteinAction.do?id=6246&showAllSites=true	GRLPQLGEK*VLVK	3	517.651	2	A	44.3874	370913	388798	1.55327e+06	1.93112e+06
2.76108	2.80119e+06	A	15.3448	PSMB2	PSMB2	§68	proteasome subunit beta type-2 isoform 2	P49721	http://www.phosphosite.org/proteinAction.do?id=18544&showAllSites=true	NVQLYK*MR	2	583.311	10	A	35.4086	946018	1.08304e+06	2.49725e+06	3.10514e+06
2.77728	2.51438e+06	A	15.3475	NUP155	NUP155	§740	nuclear pore complex protein Nup155 isoform 2	O75694	http://www.phosphosite.org/proteinAction.do?id=13260&showAllSites=true	NSQFAGGPLGNPNTTAK*VQQR	3	767.056	9	A	39.6872	893556	867882	2.18055e+06	2.71145e+06
2.76159	1.34845e+06	A	15.35	TRIM28	TIF1B	695	transcription intermediary factor 1-beta	Q13263	http://www.phosphosite.org/proteinAction.do?id=2366&showAllSites=true	GADSTGVVAK*LSPANQR	3	595.646	2	A	40.1121	185438	195145	483499	567515
4.10766	3.04534e+06	A	15.3708	FAF2	ETEA	§167	FAS-associated factor 2	Q96CS3	http://www.phosphosite.org/proteinAction.do?id=8616&showAllSites=true	AHPVFYQGTYSQALNDAK*R	3	760.71	11	A	46.6539	687080	795679	3.1067e+06	2.98397e+06
1.09825	1.15772e+07	A	15.378	VIM	vimentin	§282	vimentin	P08670	http://www.phosphosite.org/proteinAction.do?id=2622&showAllSites=true	QQYESVAAK*NLQEAEEWYK	3	810.052	8	A	64.0407	1.10076e+06	1.36936e+06	1.32359e+06	1.38923e+06
2.72128	2.1516e+08	A	15.3898	HNRNPF	hnRNP F	§224	heterogeneous nuclear ribonucleoprotein F	P52597	http://www.phosphosite.org/proteinAction.do?id=6123&showAllSites=true	YIGIVK*QAGLER	2	730.915	14	A	44.867	8.07168e+06	8.75925e+06	2.04087e+07	2.5393e+07
-5.40061	1.05043e+08	A	15.4443	HIST2H2AB	HIST2H2AB	§128	histone H2A type 2-B	Q8IUE6	http://www.phosphosite.org/proteinAction.do?id=10284633&showAllSites=true	LLGGVTIAQGGVLPNIQAVLLPKKTESHKPGK*	5	676.399	11	A	70.498	1.05455e+08	1.04631e+08	2.08859e+07	1.80146e+07
51.8764	7.34349e+06	A	15.4461	HSPA4	HSP70RY	422	heat shock 70 kDa protein 4	P34932	http://www.phosphosite.org/proteinAction.do?id=4150&showAllSites=true	WNSPAEEGSSDCEVFSK*NHAAPFSK	4	724.571	6	A	48.3011	157018	126096	6.87689e+06	7.81009e+06
1.10573	3.19782e+06	A	15.4466	PGAM1	PGAM1	222	phosphoglycerate mutase 1	P18669	http://www.phosphosite.org/proteinAction.do?id=4592&showAllSites=true	HLEGLSEEAIM#ELNLPTGIPIVYELDK*NLKPIKPM#QFLGDEETVR	5	1053.95	2	A	90.6692	1.34488e+06	1.08003e+06	1.23397e+06	1.44732e+06
33.0583	6.29734e+07	A	15.4502	TUBA1B; TUBA4A	TUBA1B; TUBA4A	§352; §352	tubulin alpha-1B chain	P68363; P68366	http://www.phosphosite.org/proteinAction.do?id=7572&showAllSites=true	SIQFVDWCPTGFK*VGINYQPPTVVPGGDLAK	3	1168.93	10	A	82.0127	2.03185e+06	1.77799e+06	6.98532e+07	5.60936e+07
3.77261	1.1271e+06	A	15.452	NONO	NONO	96	non-POU domain-containing octamer-binding protein isoform 1	Q15233	http://www.phosphosite.org/proteinAction.do?id=8562&showAllSites=true	KLFEK*YGK	3	376.213	4	A	26.3294	266117	331403	1.19102e+06	1.06319e+06
11.4311	4.81384e+06	A	15.4704	PSMD14	PSMD14	§152	26S proteasome non-ATPase regulatory subunit 14	O00487	http://www.phosphosite.org/proteinAction.do?id=4091&showAllSites=true	AVAVVVDPIQSVK*GK	3	541.986	5	A	49.1392	404842	437396	4.86112e+06	4.76656e+06
5.0245	4.5691e+06	A	15.4903	PSMB1	PSMB1	§164	proteasome subunit beta type-1 precursor	P20618	http://www.phosphosite.org/proteinAction.do?id=4132&showAllSites=true	DSFK*AGGSASAM#LQPLLDNQVGFK	3	871.099	3	A	65.242	981599	837127	4.55651e+06	4.58169e+06
3.30222	2.07322e+06	A	15.4989	GSDMD	FKSG10	§145	gasdermin-D	P57764	http://www.phosphosite.org/proteinAction.do?id=4166&showAllSites=true	HLRQPEHK*VLQQLR	4	474.772	2	A	27.6059	612080	643571	1.84601e+06	2.30043e+06
-12.2052	1.67549e+07	A	15.4995	FANCD2; FANCD2	FANCD2; FANCD2 iso2	§561; §561	Fanconi anemia group D2 protein isoform b	Q9BXW9; Q9BXW9-2	http://www.phosphosite.org/proteinAction.do?id=898&showAllSites=true	K*QLSSTVFK	2	576.325	6	A	31.7198	1.02563e+07	1.18803e+07	926079	887616
4.26922	7.61829e+06	A	15.512	ACTB; ACTG1	ACTB; ACTG1	§291; §291	actin, cytoplasmic 1	P60709; P63261	http://www.phosphosite.org/proteinAction.do?id=4107&showAllSites=true	K*DLYANTVLSGGTTM#YPGIADR	3	825.072	10	A	55.8469	940720	946337	3.5863e+06	4.46996e+06
6.15852	7.6656e+06	A	15.5131	SRM	spermidine synthase	113	spermidine synthase	P19623	http://www.phosphosite.org/proteinAction.do?id=17627&showAllSites=true	EVVK*HPSVESVVQCEIDEDVIQVSKK	4	774.399	4	A	67.7974	1.2488e+06	1.24063e+06	7.83416e+06	7.49704e+06
3.49235	1.124e+06	A	15.5148	KIF20A	KIF20A	§425	kinesin-like protein KIF20A	O95235	http://www.phosphosite.org/proteinAction.do?id=8945&showAllSites=true	LK*EAGNINTSLHTLGR	3	613.334	3	A	39.9248	308371	335320	1.23925e+06	1.00874e+06
3.88954	1.2862e+06	A	15.5157	EEF1G	eEF1G	220	elongation factor 1-gamma	P26641	http://www.phosphosite.org/proteinAction.do?id=9164&showAllSites=true	K*FAETQPK	2	531.783	3	A	17.2289	363785	297580	1.14509e+06	1.42731e+06
16.5092	1.25395e+07	A	15.5189	PKM; PKM	PKM2; PKM2 iso2	§89; §89	pyruvate kinase isozymes M1/M2 isoform c	P14618; P14618-2	http://www.phosphosite.org/proteinAction.do?id=4126&showAllSites=true	LNFSHGTHEYHAETIK*NVR	4	592.545	8	A	33.324	812956	706130	1.11634e+07	1.39155e+07
2.67359	1.5337e+06	A	15.541	FHL2	FHL2	§106	four and a half LIM domains protein 2	Q14192	http://www.phosphosite.org/proteinAction.do?id=12632&showAllSites=true	K*TIMPGTR	2	509.279	3	A	22.6799	510610	636688	1.42604e+06	1.64136e+06
15.3898	384976	A	15.5602	TTI2	C8orf41	§495	hypothetical protein LOC80185	Q6NXR4	http://www.phosphosite.org/proteinAction.do?id=2432396&showAllSites=true	K*VQQVSEGAPYNGT	2	796.389	2	A	29.7255	27767.4	22262.8	356736	413217
2.86378	1.41324e+06	A	15.5705	CCT4	CCT-delta	§65	T-complex protein 1 subunit delta	P50991	http://www.phosphosite.org/proteinAction.do?id=8955&showAllSites=true	MIQDGK*GDVTITNDGATILK	3	735.379	8	A	50.6933	439155	547821	1.51396e+06	1.31253e+06
-1.8517	3.57138e+06	A	15.5761	RAD23A	RAD23A	§80	UV excision repair protein RAD23 homolog A	P54725	http://www.phosphosite.org/proteinAction.do?id=12044&showAllSites=true	TK*AGQGTSAPPEASPTAAPESSTSFPPAPTSGMSHPPPAAR	4	1011.49	15	A	42.6995	561601	700621	339656	342001
7.93192	3.66046e+06	A	15.5839	PLEC; PLEC; PLEC; PLEC; PLEC	plectin 1; plectin 1 iso2; plectin 1 iso4; plectin 1 iso6; plectin 1 iso9	§1165; §1055; §1028; §1032; §1014	plectin isoform 1c	Q15149; Q15149-2; Q15149-4; Q15149-6; Q15149-9	http://www.phosphosite.org/proteinAction.do?id=3507&showAllSites=true	IAEQQK*AQAEVEGLGK	3	604.986	2	A	40.6086	454051	468918	3.25709e+06	4.06382e+06
-2.59804	927993	A	15.6015	TMA7	CCDC72	50	coiled-coil domain-containing protein 72	Q9Y2S6	http://www.phosphosite.org/proteinAction.do?id=17814&showAllSites=true	AAGK*GPLATGGIK	3	418.91	5	A	29.0423	719004	582434	222834	278097
-2.46663	1.24117e+06	A	15.6088	BRAP	BRAP	§381	BRCA1-associated protein	Q7Z569	http://www.phosphosite.org/proteinAction.do?id=9776&showAllSites=true	LVASK*TDGK	2	516.788	10	A	13.532	999026	1.12484e+06	478038	383004
16.9986	430944	A	15.6133	DUSP10	MKP-5	380	dual specificity protein phosphatase 10 isoform a	Q9Y6W6	http://www.phosphosite.org/proteinAction.do?id=1355&showAllSites=true	RLPATDSNK*QNLR	3	542.961	4	A	21.8751	22552.8	28150.6	423230	438659
5.85746	4.73664e+06	A	15.62	TRMT112	HSPC152	§2	tRNA methyltransferase 112 homolog	Q9UI30	http://www.phosphosite.org/proteinAction.do?id=2473507&showAllSites=true	MK*LLTHNLLSSHVR	4	441.499	10	A	43.3572	719334	897965	4.39451e+06	5.07876e+06
1.32607	598139	A	15.6424	MGRN1; MGRN1; MGRN1	MGRN1; MGRN1 iso2; MGRN1 iso3	265; 265; 265	E3 ubiquitin-protein ligase MGRN1 isoform 2	Q86W76; O60291-2; O60291-3	http://www.phosphosite.org/proteinAction.do?id=4582&showAllSites=true	NNQETK*PSDDENSDNSNECVVCLSDLR	3	1085.12	2	A	51.2819	50123.5	62590.6	70613.1	78854
-2.77753	996822	A	15.6524	SFPQ	PSF	§413	splicing factor, proline- and glutamine-rich	P23246	http://www.phosphosite.org/proteinAction.do?id=3130&showAllSites=true	STGK*GIVEFASKPAAR	3	578.316	4	A	35.4086	800355	816962	258919	323366
31.4946	8.71702e+06	A	15.6627	TUBB3	TUBB3	§58	tubulin beta-3 chain isoform 2	Q13509	http://www.phosphosite.org/proteinAction.do?id=10693&showAllSites=true	ISVYYNEASSHK*YVPR	4	507.505	6	A	40.0517	246125	307432	8.28293e+06	9.15112e+06
2.81065	1.89214e+06	A	15.6636	PSMC2	RPT1	§422	26S protease regulatory subunit 7 isoform 2	P35998	http://www.phosphosite.org/proteinAction.do?id=8538&showAllSites=true	SYAK*FSATPR	3	414.547	3	A	30.0231	732295	614109	1.68257e+06	2.10171e+06
3.22255	4.87884e+06	A	15.6672	RPS5	RPS5	§182	40S ribosomal protein S5	P46782	http://www.phosphosite.org/proteinAction.do?id=14743&showAllSites=true	TIAECLADELINAAK*GSSNSYAIK	3	885.109	3	A	85.8523	1681694	1.34625e+06	5.29148e+06	4.46621e+06
8.19678	377249	A	15.6745	CDK2	CDK2	§24	cyclin-dependent kinase 2 isoform 1	P24941	http://www.phosphosite.org/proteinAction.do?id=583&showAllSites=true	NK*LTGEVVALKK	3	471.952	2	A	36.3229	46944	45104.1	336054	418445
7.89041	1.17969e+06	A	15.6752	WARS	WARS	111	tryptophanyl-tRNA synthetase, cytoplasmic isoform a	P23381	http://www.phosphosite.org/proteinAction.do?id=8536&showAllSites=true	FGSSK*IDKELINR	3	540.962	3	A	39.4519	166081	132938	1.14355e+06	1.21583e+06
15.5065	993702	A	15.6778	HNRNPM; HNRNPM	hnRNP M; hnRNP M iso2	§239; §200	heterogeneous nuclear ribonucleoprotein M isoform a	P52272; P52272-2	http://www.phosphosite.org/proteinAction.do?id=8716&showAllSites=true	ADILEDK*DGKSR	2	730.871	2	A	22.5115	66547.5	61618.6	1.03187e+06	955537
15.4623	9.09448e+06	A	15.6828	EIF4A1; EIF4A2; EIF4A2; EIF4A2	eIF4A1; eIF4A2; eIF4A2 iso2; eIF4A2 iso3	§291; §292; §293; §197	eukaryotic initiation factor 4A-I isoform 2	P60842; Q14240; Q14240-2; Q9NZE6	http://www.phosphosite.org/proteinAction.do?id=8031&showAllSites=true	RKVDWLTEK*MHAR	4	446.74	12	A	36.745	653395	522945	8.4986e+06	9.69035e+06
-1.01724	800230	A	15.7036	SPG20	SPG20	§62	spartin	Q8N0X7	http://www.phosphosite.org/proteinAction.do?id=13053&showAllSites=true	GISISSK*ESEHTGPGWESAR	3	743.689	2	A	37.7299	261024	305526	309396	247552
6.62379	142719	H	15.7135	GANAB	GANAB	§491	neutral alpha-glucosidase AB isoform 2	Q14697	http://www.phosphosite.org/proteinAction.do?id=18277&showAllSites=true	NLGLYVK*TR	2	589.338	4	H	39	20218	22874.9	153088	132351
1.16523	5.55987e+06	A	15.7164	HSPA8	HSC70	§531	heat shock cognate 71 kDa protein isoform 1	P11142	http://www.phosphosite.org/proteinAction.do?id=4119&showAllSites=true	MVQEAEKYKAEDEK*QR	4	524.757	3	A	22.287	626042	782585	881216	760156
3.39643	3.17126e+06	A	15.7255	VARS	VARS	§320	valyl-tRNA synthetase	P26640	http://www.phosphosite.org/proteinAction.do?id=8134&showAllSites=true	YVEAAWYPWWEQQGFFK*PEYGRPNVSAANPR	4	965.212	2	A	78.1187	859551	1.00786e+06	3.49948e+06	2.84305e+06
2.88367	3.52175e+06	A	15.7278	EIF5A; EIF5A2; EIF5AL1	eIF5A; EIF5A2; EIF5AL1	§27; §27; §27	eukaryotic translation initiation factor 5A-1 isoform A	P63241; Q9GZV4; Q6IS14	http://www.phosphosite.org/proteinAction.do?id=12280&showAllSites=true	K*NGFVVLK	2	509.806	11	A	36.0622	1.12232e+06	1.32023e+06	3.13009e+06	3.91341e+06
7.1608	2.17287e+06	A	15.7281	POMP	POMP	§61	proteasome maturation protein	Q9Y244	http://www.phosphosite.org/proteinAction.do?id=11966371&showAllSites=true	NFQLNQDK*MNFSTLR	3	657.323	3	A	57.8211	274705	332174	1.93121e+06	2.41452e+06
10.3271	1.49836e+06	A	15.7405	NTMT1	METTL11A	§59	alpha N-terminal protein methyltransferase 1A	Q9BV86	http://www.phosphosite.org/proteinAction.do?id=5137758&showAllSites=true	EGPNK*TGTSCALDCGAGIGR	3	712.325	3	A	35.5448	144131	146047	1.33159e+06	1.66512e+06
-2.88495	4.05259e+06	A	15.7438	ICAM1	ICAM1	§524	intercellular adhesion molecule 1 precursor	P05362	http://www.phosphosite.org/proteinAction.do?id=4048&showAllSites=true	GTPMK*PNTQATPP	2	727.359	10	A	30.5588	1.99388e+06	2.49344e+06	743426	811995
1.12482	1.93406e+07	A	15.7935	SLC1A5	SLC1A5	§502	neutral amino acid transporter B(0) isoform 2	Q15758	http://www.phosphosite.org/proteinAction.do?id=7204&showAllSites=true	STEPELIQVK*SELPLDPLPVPTEEGNPLLK	3	1132.94	13	A	84.677	4.78399e+06	4.71571e+06	5.93937e+06	4.74605e+06
10.1719	5.71955e+06	A	15.7991	EIF3I	eIF3-beta	§185	eukaryotic translation initiation factor 3 subunit I	Q13347	http://www.phosphosite.org/proteinAction.do?id=4179&showAllSites=true	SGEVLVNVK*EHSR	3	523.278	4	A	30.2023	600497	524082	5.71978e+06	5.71932e+06
3.36689	2.92881e+06	A	15.8137	IFI44	IFI44	199	interferon-induced protein 44	Q8TCB0	http://www.phosphosite.org/proteinAction.do?id=19339&showAllSites=true	ILLLGPIGAGK*SSFFNSVR	3	697.397	2	A	77.4988	366198	292539	1.15154e+06	1.06635e+06
11.7934	555740	A	15.8192	ALDH16A1	ALDH16A1	§564	aldehyde dehydrogenase family 16 member A1 isoform 2	Q8IZ83	http://www.phosphosite.org/proteinAction.do?id=22473&showAllSites=true	DSSGNLHGYVAEGGAK*DIR	3	687.331	3	A	36.4393	49796.6	44449.6	493576	617904
-2.54045	9.62748e+06	A	15.822	RPLP2	RPLP2	§25	60S acidic ribosomal protein P2	P05387	http://www.phosphosite.org/proteinAction.do?id=10782&showAllSites=true	YVASYLLAALGGNSSPSAKDIKK*	4	617.585	5	A	66.3363	8.55037e+06	1.07046e+07	4.01765e+06	3.56171e+06
-2.60907	3.09139e+08	A	15.8361	UBE2N	UBE2N	§94	ubiquitin-conjugating enzyme E2 N	P61088	http://www.phosphosite.org/proteinAction.do?id=9178&showAllSites=true	ICLDILKDK*WSPALQIR	4	546.556	16	A	71.6195	2.23194e+08	2.116e+08	9.26538e+07	7.3993e+07
3.38962	418762	A	15.8361	GNL3L	GNL3L	375	guanine nucleotide-binding protein-like 3-like protein	Q9NVN8	http://www.phosphosite.org/proteinAction.do?id=20780&showAllSites=true	K*GGLYSQEQAAK	3	465.24	4	A	21.3279	118670	128415	431686	405839
-2.392	5.58252e+06	A	15.8473	TPM2; TPM2	TPM2; TPM2 iso2	§30; §30	tropomyosin beta chain isoform 1	P07951; P07951-2	http://www.phosphosite.org/proteinAction.do?id=9995&showAllSites=true	LDKENAIDRAEQAEADKK*QAEDR	4	690.09	9	A	33.3912	872912	884477	363604	371091
7.54021	3.19976e+06	A	15.8491	FHL2	FHL2	§235	four and a half LIM domains protein 2	Q14192	http://www.phosphosite.org/proteinAction.do?id=12632&showAllSites=true	CAGCTNPISGLGGTK*YISFEER	3	844.393	4	A	61.4515	193594	154574	1.27966e+06	1.3456e+06
2.78411	1.39476e+06	A	15.8592	CCT8	CCT-theta	§440	T-complex protein 1 subunit theta	P50990	http://www.phosphosite.org/proteinAction.do?id=4160&showAllSites=true	K*FAEAFEAIPR	3	464.914	4	A	52.3699	532517	469426	1.23835e+06	1.55117e+06
2.78411	1.39476e+06	A	15.8592	LGALS8; LGALS8	LGALS8; LGALS8 iso2	§222; §264	galectin-8 isoform a	O00214; O00214-2	http://www.phosphosite.org/proteinAction.do?id=12987&showAllSites=true	SFNVDLLAGK*SK	3	464.921	2	A	52.3699	532517	469426	1.23835e+06	1.55117e+06
17.3717	1.12996e+06	A	15.8612	EEF1A1; EEF1A1	eEF1A1; eEF1A1 iso3	§318; §282	elongation factor 1-alpha 1	P68104; Q9NZS6	http://www.phosphosite.org/proteinAction.do?id=3315&showAllSites=true	NVSVK*DVR	2	515.786	3	A	22.8663	57750.5	72341.1	1.06259e+06	1.19733e+06
-2.85379	2.0167e+06	A	15.8716	PABPC4; PABPC4	PABP 4; PABP 4 iso2	§284; §284	polyadenylate-binding protein 4 isoform 1	Q13310; Q13310-2	http://www.phosphosite.org/proteinAction.do?id=4178&showAllSites=true	KFEQLK*QER	3	440.574	7	A	22.175	1.7447e+06	1.86046e+06	702533	560755
1.18585	2.89552e+06	A	15.9009	FAF1; FAF1	FAF1; FAF1 iso2	§146; §146	FAS-associated factor 1	Q9UNN5; Q9UNN5-2	http://www.phosphosite.org/proteinAction.do?id=3984&showAllSites=true	GWK*TGDVEDSTVLK	3	550.277	10	A	44.1426	956318	763003	1.02267e+06	1.01619e+06
7.32435	202255	A	15.9087	MGST3	MGST3	149	microsomal glutathione S-transferase 3	O14880	http://www.phosphosite.org/proteinAction.do?id=17164&showAllSites=true	SGLGSGPK*CCH	2	637.274	4	A	17.2289	27411	27817.2	193785	210725
-1.00327	8.64453e+06	A	15.9151	OPTN	optineurin	§501	optineurin	Q96CV9	http://www.phosphosite.org/proteinAction.do?id=7793&showAllSites=true	EKIHEEKEQLALQLAVLLK*ENDAFEDGGR	4	859.948	7	A	73.7199	1.46168e+06	1.56718e+06	1.67937e+06	1.33962e+06
1.01355	845361	A	15.9187	SPATS2L	DNAPTP6	464	SPATS2-like protein isoform a	Q9NUQ6	http://www.phosphosite.org/proteinAction.do?id=9706&showAllSites=true	SQGSGNEAEPLGK*GNSR	3	601.286	6	A	20.1792	306299	328770	358063	285610
-1.62521	462643	A	15.9198	TPD52	TPD52	§138	tumor protein D52 isoform 1	P55327	http://www.phosphosite.org/proteinAction.do?id=8552&showAllSites=true	K*TSETLSQAGQK	3	464.576	4	A	16.2327	49175.7	52337.5	34746.3	27715.1
2.86587	2.85443e+06	A	15.9205	ERCC2	ERCC2	§268	TFIIH basal transcription factor complex helicase XPD subunit isoform 1	P18074	http://www.phosphosite.org/proteinAction.do?id=18636&showAllSites=true	CQGNLETLQK*TVLR	3	591.981	2	A	51.7643	883882	1.10813e+06	2.55005e+06	3.15881e+06
-3.976	1.0946e+06	A	15.9255	CNN3	calponin 3	§251	calponin-3	Q15417	http://www.phosphosite.org/proteinAction.do?id=5246&showAllSites=true	LTLQPVDNSTISLQM#GTNK*VASQK	3	901.804	4	A	52.9018	590149	566416	129065	161821
-3.69233	1.19295e+06	A	15.9428	MIB1	MIB1	772	E3 ubiquitin-protein ligase MIB1	Q86YT6	http://www.phosphosite.org/proteinAction.do?id=8949&showAllSites=true	K*GQSPLDLCPDPNLCK	3	652.649	2	A	48.8936	1.11305e+06	1.27285e+06	359511	286666
1.79717	977631	A	15.9507	SLC3A2; SLC3A2; SLC3A2	SLC3A2; SLC3A2 iso3; SLC3A2 iso4	§147; §85; §178	4F2 cell-surface antigen heavy chain isoform b	P08195; P08195-3; P08195-4	http://www.phosphosite.org/proteinAction.do?id=17385&showAllSites=true	IK*VAEDEAEAAAAAK	3	534.277	5	A	36.13	352748	442436	770561	658517
4.58055	1.71658e+06	A	15.9523	METAP1	MetAP1	§278	methionine aminopeptidase 1	P53582	http://www.phosphosite.org/proteinAction.do?id=4162&showAllSites=true	YRELGNIIQK*HAQANGFSVVR	4	629.339	3	A	49.5999	334581	414928	1.78455e+06	1.64862e+06
-1.63163	2.0613e+07	A	15.9637	ARHGEF40	SOLO	§189	rho guanine nucleotide exchange factor 40	Q8TER5	http://www.phosphosite.org/proteinAction.do?id=6833&showAllSites=true	FVHK*EGLM#VGHQPSTLPPELPSGPPGLPSPPLPEEALGTR	5	860.048	2	A	65.9791	3.17134e+06	3.17535e+06	1.74913e+06	2.14065e+06
-3.30757	1.26194e+06	A	15.9899	GOLGA7	GOLGA7	§95	Golgin subfamily A member 7 isoform a	Q7Z5G4	http://www.phosphosite.org/proteinAction.do?id=13770&showAllSites=true	KVSK*YIQEQNEK	3	536.618	7	A	20.3494	1119254	1.40462e+06	419136	343923
-3.10628	1.9395e+06	A	15.9961	USP22	USP22	417	ubiquitin carboxyl-terminal hydrolase 22	Q9UPT9	http://www.phosphosite.org/proteinAction.do?id=16208&showAllSites=true	RFEHSAK*LR	3	419.899	3	A	16.5039	1.72013e+06	2.15888e+06	652816	595947
1.64168	419830	A	16.005	UIMC1	RAP80	§544	BRCA1-A complex subunit RAP80	Q96RL1	http://www.phosphosite.org/proteinAction.do?id=6333&showAllSites=true	TK*SDSGTAAQTSLDIDKNEK	3	741.696	5	A	27.8569	101364	91447.9	140356	176179
3.83501	2.05481e+06	A	16.0061	MYBBP1A	MybBP1A	§1036	myb-binding protein 1A isoform 1	Q9BQG0	http://www.phosphosite.org/proteinAction.do?id=6410&showAllSites=true	HQACLLLQK*TLSMR	3	604.991	3	A	54.2571	514736	556870	2.03665e+06	2.07297e+06
4.71847	125786	A	16.0082	RTKN; RTKN	RTKN; RTKN iso2	§93; §80	rhotekin isoform a	Q9BST9; Q9BST9-2	http://www.phosphosite.org/proteinAction.do?id=18558&showAllSites=true	RK*EAQVLGK	3	381.56	2	A	15.6431	29675.7	23640.6	114841	136731
-4.10674	2.41999e+06	A	16.0217	PTRF	PTRF	§98	polymerase I and transcript release factor	Q6NZI2	http://www.phosphosite.org/proteinAction.do?id=5074&showAllSites=true	LGK*AHATTSNTVSK	3	510.274	12	A	14.0928	2.69415e+06	2.14583e+06	642014	536531
3.25372	5.69326e+06	A	16.0223	SSBP1	SSBP1	§51	single-stranded DNA-binding protein, mitochondrial precursor	Q04837	http://www.phosphosite.org/proteinAction.do?id=6518&showAllSites=true	QVEGK*NPVTIFSLATNEM#WR	3	817.409	4	A	74.2326	1.42526e+06	1.2002e+06	4.26299e+06	4.27954e+06
-1.21426	678029	A	16.0389	MYH10; MYH10; MYH11; MYH9	MYH10; MYH10 iso2; MYH11; MYH9	1420; 1436; 1420; §1413	myosin-10	P35580; P35580-2; P35749; P35579	http://www.phosphosite.org/proteinAction.do?id=8738&showAllSites=true	AYDKLEK*TK	2	605.327	2	A	25.5526	17018.8	13551.8	11849.4	13327
-1.1668	1.71879e+06	A	16.0613	XRCC6	Ku70	358	X-ray repair cross-complementing protein 6	P12956	http://www.phosphosite.org/proteinAction.do?id=2075&showAllSites=true	FDDPGLM#LM#GFKPLVLLKK*	4	577.817	2	A	73.6181	448145	368112	310059	389510
4.78398	147271	A	16.0694	PRKDC	DNAPK	§2829	DNA-dependent protein kinase catalytic subunit isoform 2	P78527	http://www.phosphosite.org/proteinAction.do?id=2072&showAllSites=true	TLSEK*NNITQK	2	695.37	2	A	21.8047	31706.6	29862	161904	132638
6.53786	7.53708e+06	A	16.0711	ACTA1; ACTA2; ACTB; ACTC1; ACTG1; ACTG2	ACTA1; ACTA2; ACTB; ACTC1; ACTG1; ACTG2	§52; §52; §50; §52; §50; §51	actin, alpha skeletal muscle	P68133; P62736; P60709; P68032; P63261; P63267	http://www.phosphosite.org/proteinAction.do?id=4106&showAllSites=true	HQGVMVGMGQK*DSYVGDEAQSKR	4	656.06	39	A	34.9348	1.02183e+06	1.28384e+06	6.88314e+06	8.19101e+06
1.48463	3.1255e+06	A	16.0749	PSMC3	RPT5	§16	26S protease regulatory subunit 6A	P17980	http://www.phosphosite.org/proteinAction.do?id=8080&showAllSites=true	QEK*M#ATVWDEAEQDGIGEEVLK	3	879.078	6	A	63.1794	825188	955449	1.43909e+06	1.20449e+06
7.51804	2.29525e+06	A	16.077	VDAC2	VDAC2	§31	voltage-dependent anion-selective channel protein 2 isoform 1	P45880	http://www.phosphosite.org/proteinAction.do?id=9587&showAllSites=true	DIFNK*GFGFGLVK	3	519.28	3	A	72.8164	302985	307615	2.24729e+06	2.34322e+06
1.324	3.84716e+06	A	16.0887	ANXA1	ANXA1	§26	annexin A1	P04083	http://www.phosphosite.org/proteinAction.do?id=1264&showAllSites=true	QAWFIENEEQEYVQTVK*SSK	3	853.078	7	A	67.2162	1.44848e+06	1.34242e+06	2.05777e+06	1.63739e+06
4.14344	2.30146e+07	A	16.1047	GNB2L1	RACK1	§12	guanine nucleotide-binding protein subunit beta-2-like 1	P63244	http://www.phosphosite.org/proteinAction.do?id=4139&showAllSites=true	GTLK*GHNGWVTQIATTPQFPDM#ILSASR	4	789.903	14	A	67.7974	6.187e+06	4.92194e+06	2.40793e+07	2.195e+07
2.26152	98306.3	H	16.1152	TRIM28	TIF1B	§750	transcription intermediary factor 1-beta	Q13263	http://www.phosphosite.org/proteinAction.do?id=2366&showAllSites=true	LQEK*LSPPYSSPQEFAQDVGR	3	830.747	2	H	58.4	22600	28413	56507	58860
7.31887	261399	A	16.1201	DHX33	DHX33	396	putative ATP-dependent RNA helicase DHX33 isoform 2	Q9H6R0	http://www.phosphosite.org/proteinAction.do?id=15103&showAllSites=true	VSK*TQAWQR	3	406.551	2	A	24.0085	31644.7	39786.9	279630	243169
3.03292	2.75047e+06	A	16.123	TIMM9	TIMM9	§81	mitochondrial import inner membrane translocase subunit Tim9	Q9Y5J7	http://www.phosphosite.org/proteinAction.do?id=17487&showAllSites=true	FQEYHIQQNEALAAK*AGLLGQPR	4	674.853	4	A	57.7042	334860	266321	915865	907473
53.0901	7.93299e+07	A	16.191	TUBA1A; TUBA1B; TUBA1C; TUBA3D; TUBA4A; TUBA8; TUBAL3	TUBA1A; TUBA1B; TUBA1C; TUBA3D; TUBA4A; TUBA8; TUBAL3	§394; §394; §394; §394; §394; §394; §401	tubulin alpha-1A chain	Q71U36; P68363; Q9BQE3; Q13748; P68366; Q9NY65; Q9H6Z0	http://www.phosphosite.org/proteinAction.do?id=6833805&showAllSites=true	LDHK*FDLMYAKR	4	413.466	42	A	40.3846	1.32569e+06	1.66281e+06	7.02475e+07	8.84122e+07
11.4546	6.83462e+06	A	16.1918	EIF3E	eIF3E	§82	eukaryotic translation initiation factor 3 subunit E	P60228	http://www.phosphosite.org/proteinAction.do?id=4543&showAllSites=true	TTVVAQLK*QLQAETEPIVK	3	737.418	4	A	70.1467	636344	556996	7.61714e+06	6.0521e+06
3.38659	1.08267e+06	A	16.1951	PCNA	PCNA	138	proliferating cell nuclear antigen	P12004	http://www.phosphosite.org/proteinAction.do?id=7830&showAllSites=true	LM#DLDVEQLGIPEQEYSCVVK*M#PSGEFAR	3	1162.88	2	A	71.2114	283084	356305	1.01146e+06	1.15389e+06
2.54332	1.86273e+06	A	16.1975	DDX5	DDX5	§523	probable ATP-dependent RNA helicase DDX5	P17844	http://www.phosphosite.org/proteinAction.do?id=4129&showAllSites=true	GYSSLLK*R	2	519.291	9	A	35.1106	648518	816288	1.73117e+06	1.99429e+06
10.3372	266235	H	16.226	RIC8A	RIC8A	187	synembryn-A	Q9NPQ8	http://www.phosphosite.org/proteinAction.do?id=9716&showAllSites=true	QQLFQELK*GVR	3	487.272	3	H	52.3	22800	28710	255611	276860
4.47536	436684	A	16.2285	ABCF2; ABCF2	ABCF2; ABCF2 iso3	§315; §315	ATP-binding cassette sub-family F member 2 isoform b	Q9UG63; Q75MJ1	http://www.phosphosite.org/proteinAction.do?id=9078&showAllSites=true	YYTGNYDQYVK*TR	3	595.613	2	A	41.6192	95138.3	100012	394844	478524
-4.3554	700206	A	16.2594	DCAF5	WDR22	§665	DDB1- and CUL4-associated factor 5	Q96JK2	http://www.phosphosite.org/proteinAction.do?id=18646&showAllSites=true	AYK*WLR	3	317.512	3	A	38.7449	679327	671364	137232	172887
3.12077	2.91973e+06	A	16.3008	GARS	GARS	§733	glycyl-tRNA synthetase	P41250	http://www.phosphosite.org/proteinAction.do?id=13250&showAllSites=true	YPLFEGQETGK*KETIEE	3	704.676	2	A	47.3015	268696	336844	1.05379e+06	835966
7.36299	1.69513e+06	A	16.324	RRP12	RRP12	§599	RRP12-like protein isoform 2	Q5JTH9	http://www.phosphosite.org/proteinAction.do?id=6309&showAllSites=true	SK*AMDLAQAGSTVESK	3	579.621	3	A	37.9168	231304	229141	1.54905e+06	1.84121e+06
2.93957	1.55186e+06	A	16.3278	RPL14; RPL14	RPL14; RPL14 iso3	§85; §85	60S ribosomal protein L14	P50914; Q6IPH7	http://www.phosphosite.org/proteinAction.do?id=13474&showAllSites=true	ADINTK*WAATR	3	454.237	4	A	36.3788	588871	466969	1.53595e+06	1.56777e+06
4.04626	1.29165e+06	A	16.3351	NQO1; NQO1	NQO1; NQO1 iso3	§23; §23	NAD(P)H dehydrogenase [quinone] 1 isoform a	P15559; Q3B792	http://www.phosphosite.org/proteinAction.do?id=14721&showAllSites=true	TSFNYAMK*EAAAAALKK	3	643.668	6	A	56.9169	338295	300147	1.21306e+06	1.37025e+06
6.10849	249675	A	16.365	MAGED2	MAGE-D2	§538	melanoma-associated antigen D2	Q9UNF1	http://www.phosphosite.org/proteinAction.do?id=6011&showAllSites=true	IQAGAEAK*AK	2	550.807	2	A	13.9636	45603.3	36143.7	244672	254678
2.70762	2.4926e+06	A	16.3927	CAD	CAD	§1411	CAD protein	P27708	http://www.phosphosite.org/proteinAction.do?id=4928&showAllSites=true	LSSFVTK*GYR	3	424.563	6	A	37.3071	567009	715692	1.63886e+06	1.83421e+06
3.16461	5.75883e+06	A	16.4116	HDAC1; HDAC2	HDAC1; HDAC2	§89; §90	histone deacetylase 1	Q13547; Q92769	http://www.phosphosite.org/proteinAction.do?id=1133&showAllSites=true	SIRPDNMSEYSK*QMQR	3	695.326	25	A	36.2648	1.60858e+06	2.03094e+06	5.99546e+06	5.52219e+06
50.1366	1.46952e+07	A	16.4126	TUBB; TUBB2A; TUBB2B; TUBB4B	TUBB; TUBB2A; TUBB2B; TUBB2C	§324; §324; §324; §324	tubulin beta chain	P07437; Q13885; Q9BVA1; P68371	http://www.phosphosite.org/proteinAction.do?id=2690&showAllSites=true	MSMK*EVDEQMLNVQNK	3	679.985	34	A	54.5754	317079	269129	1.45546e+07	1.48359e+07
2.80755	400506	A	16.4178	AIP	AIP	273	AH receptor-interacting protein	O00170	http://www.phosphosite.org/proteinAction.do?id=6456&showAllSites=true	GK*AHAAVWNAQEAQADFAK	3	709.684	4	A	42.6431	129822	155484	379185	421826
-3.83971	510292	A	16.4203	EEF1D; EEF1D; EEF1D	eEF1D; eEF1D iso2; eEF1D iso4	186; 552; 455	elongation factor 1-delta isoform 1	P29692; P29692-2; Q9BW34	http://www.phosphosite.org/proteinAction.do?id=7535&showAllSites=true	LRQYAEKK*	3	383.884	2	A	13.8331	279702	265973	79307.3	62806.6
24.6154	2.29211e+06	A	16.4221	FEN1	FEN1	§8	flap endonuclease 1	P39748	http://www.phosphosite.org/proteinAction.do?id=9460&showAllSites=true	GIQGLAK*LIADVAPSAIR	3	636.374	4	A	86.3039	102704	83530	2.55827e+06	2.02595e+06
-2.70855	1.20218e+06	A	16.4383	DCAF5	WDR22	§678	DDB1- and CUL4-associated factor 5	Q96JK2	http://www.phosphosite.org/proteinAction.do?id=18646&showAllSites=true	YSYISYSNNK*DGETSLVTGEADEGR	3	957.097	4	A	50.3451	439051	429175	141645	178905
5.84776	6.26016e+06	A	16.4398	MATR3; MATR3	matrin 3; matrin 3 iso3	§146; §146	matrin-3 isoform a	P43243; A8MXP9	http://www.phosphosite.org/proteinAction.do?id=5836&showAllSites=true	DLDELSRYPEDKITPENLPQILLQLK*R	4	838.454	5	A	82.8253	1.09732e+06	1.04373e+06	6.48604e+06	6.03429e+06
-1.01498	8.73276e+06	A	16.4435	CFL1	cofilin 1	§73	cofilin-1	P23528	http://www.phosphosite.org/proteinAction.do?id=948&showAllSites=true	NIILEEGKEILVGDVGQTVDDPYATFVK*M#LPDKDCR	4	1052.78	12	A	81.899	2.66217e+06	2.58129e+06	2.88337e+06	2.2827e+06
-1.01498	8.73276e+06	A	16.4435	CFL1	cofilin 1	§78	cofilin-1	P23528	http://www.phosphosite.org/proteinAction.do?id=948&showAllSites=true	NIILEEGKEILVGDVGQTVDDPYATFVKM#LPDK*DCR	4	1052.78	4	A	81.899	2.66217e+06	2.58129e+06	2.88337e+06	2.2827e+06
-9.85513	1.66678e+06	A	16.4638	ARIH1	ARIH1	§439	E3 ubiquitin-protein ligase ARIH1	Q9Y4X5	http://www.phosphosite.org/proteinAction.do?id=24088&showAllSites=true	LYAQVK*QK	2	546.314	6	A	19.9478	1.47274e+06	1.86082e+06	185412	152844
-2.47223	361587	A	16.4797	YWHAZ	14-3-3 zeta	§74	14-3-3 protein zeta/delta	P63104	http://www.phosphosite.org/proteinAction.do?id=3575&showAllSites=true	VVSSIEQKTEGAEK*K	3	582.979	3	A	22.806	291498	309426	107372	135697
13.8257	1.33066e+06	A	16.4951	TARDBP	TDP43	§95	TAR DNA-binding protein 43	Q13148	http://www.phosphosite.org/proteinAction.do?id=10272&showAllSites=true	KMDETDASSAVK*VK	3	541.607	9	A	24.8077	85672.9	106819	1.48587e+06	1.17545e+06
-3.97906	1.44789e+06	A	16.4992	VCP	VCP	§236	transitional endoplasmic reticulum ATPase	P55072	http://www.phosphosite.org/proteinAction.do?id=2639&showAllSites=true	AIGVK*PPR	2	476.29	4	A	24.2709	1.14145e+06	1.34293e+06	305680	318686
-1.11342	2.73484e+06	A	16.5002	ASXL1	ASXL1	909	putative Polycomb group protein ASXL1 isoform 2	Q8IXJ9	http://www.phosphosite.org/proteinAction.do?id=17685&showAllSites=true	K*QPKPESR	2	542.299	2	A	31.4933	1.09713e+06	1.1341e+06	885071	1.11888e+06
9.55192	918473	A	16.511	FAF2	ETEA	215	FAS-associated factor 2	Q96CS3	http://www.phosphosite.org/proteinAction.do?id=8616&showAllSites=true	MLFWACSTNK*PEGYR	3	658.638	2	A	57.3542	107050	85261.9	908283	928664
2.68655	1.34937e+06	A	16.513	EIF2AK2	PKR	429	interferon-induced, double-stranded RNA-activated protein kinase isoform a	P19525	http://www.phosphosite.org/proteinAction.do?id=646&showAllSites=true	QVK*IGDFGLVTSLK	3	540.31	3	A	64.5675	143161	148256	345745	437160
4.31845	1.28877e+06	A	16.5171	OAS3	OAS3	458	2-5-oligoadenylate synthase 3	Q9Y6K5	http://www.phosphosite.org/proteinAction.do?id=13686&showAllSites=true	VSK*GGSFGR	2	504.765	4	A	17.9994	78187.4	98866.2	373196	391402
1.77903	647592	A	16.5187	SLFN5	SLFN5	§481	schlafen family member 5	Q08AF3	http://www.phosphosite.org/proteinAction.do?id=10304301&showAllSites=true	LVNK*GGYTGR	3	393.547	6	A	20.8637	112159	141826	243673	208174
-2.23102	864794	A	16.522	HN1; HN1	HN1; HN1 iso2	§64; §64	hematological and neurological expressed 1 protein isoform 2	Q9UK76; Q9UK76-2	http://www.phosphosite.org/proteinAction.do?id=3135&showAllSites=true	M#ASNIFGTPEENQASWAK*SAGAK	3	842.396	3	A	51.9028	315869	362681	169838	134306
2.94953	1.02337e+06	A	16.5329	AKR1B1	AKR1B1	243	aldose reductase	P15121	http://www.phosphosite.org/proteinAction.do?id=9371&showAllSites=true	HNK*TTAQVLIR	3	465.6	4	A	25.5526	387522	306399	1.0387e+06	1.00804e+06
-2.81534	2.17746e+06	A	16.5343	YWHAE	14-3-3 epsilon	§125	14-3-3 protein epsilon	P62258	http://www.phosphosite.org/proteinAction.do?id=3578&showAllSites=true	MK*GDYHR	3	340.827	12	A	12.6097	1.27089e+06	1.30152e+06	510270	403443
12.7004	1.37841e+06	A	16.537	WARS	WARS	§102	tryptophanyl-tRNA synthetase, cytoplasmic isoform a	P23381	http://www.phosphosite.org/proteinAction.do?id=8536&showAllSites=true	GIDYDK*LIVR	3	435.91	4	A	52.4753	121223	95841.2	1.26128e+06	1.49554e+06
-2.62184	4.26144e+06	A	16.542	RPS17; RPS17L	RPS17; RPS17L	§129; §129	40S ribosomal protein S17	P08708; P0CW22	http://www.phosphosite.org/proteinAction.do?id=10674&showAllSites=true	LLDFGSLSNLQVTQPTVGM#NFK*TPR	3	965.167	7	A	73.4215	4.70585e+06	3.81704e+06	1.61605e+06	1.63467e+06
2.99644	2.17128e+06	A	16.5506	RPL10; RPL10L	RPL10; RPL10L	§74; §74	60S ribosomal protein L10	P27635; Q96L21	http://www.phosphosite.org/proteinAction.do?id=14566&showAllSites=true	ICANK*YMVK	3	414.211	2	A	32.2399	639819	809425	2.16085e+06	2.18172e+06
7.5204	889572	A	16.559	HSPA1A; HSPA1B; HSPA1L; HSPA6	HSP70; HSP70-2; HSPA1L; HSPA6	§451; §451; §453; §453	heat shock 70 kDa protein 1A/1B	P08107; NP_005337; P34931; P17066	http://www.phosphosite.org/proteinAction.do?id=4627&showAllSites=true	AMTK*DNNLLGR	3	449.566	3	A	32.2993	132138	104438	829277	949866
5.48642	848490	A	16.5672	NUP133	NUP133	523	nuclear pore complex protein Nup133	Q8WUM0	http://www.phosphosite.org/proteinAction.do?id=10146&showAllSites=true	LLK*AAFLQYCR	3	499.606	2	A	54.5754	155386	153920	749091	947888
2.71963	2.3567e+06	A	16.5701	MYOF; MYOF	myoferlin; myoferlin iso3	§102; §102	myoferlin isoform a	Q9NZM1; Q9NZM1-3	http://www.phosphosite.org/proteinAction.do?id=5986&showAllSites=true	SLPYK*LISLLNEK	3	544.65	3	A	76.4169	432787	429115	1.292e+06	1.05205e+06
20.2642	5.74505e+06	A	16.583	ALDOA	ALDOA	§99	fructose-bisphosphate aldolase A	P04075	http://www.phosphosite.org/proteinAction.do?id=4109&showAllSites=true	ADDGRPFPQVIK*SK	3	557.965	5	A	36.0041	316752	250264	5.66693e+06	5.82317e+06
-4.23143	159149	H	16.5863	KRAS; KRAS	KRas; KRas iso2	§128; §128	GTPase KRas isoform b precursor	P01116; P01116-2	http://www.phosphosite.org/proteinAction.do?id=12721&showAllSites=true	TVDTK*QAQDLAR	3	487.255	5	H	27.5153	154936	163363	42022.4	33200.1
6.67623	503533	A	16.6009	MAPK1; MAPK3	ERK2; ERK1	55; 72	mitogen-activated protein kinase 1	P28482; P27361	http://www.phosphosite.org/proteinAction.do?id=832&showAllSites=true	K*ISPFEHQTYCQR	3	603.29	2	A	31.7198	66568.3	84275.1	506691	500375
2.63307	585145	A	16.6052	NSUN2	NSUN2	229	tRNA (cytosine(34)-C(5))-methyltransferase isoform 2	Q08J23	http://www.phosphosite.org/proteinAction.do?id=2901&showAllSites=true	CYLLVHQAK*R	3	467.919	4	A	29.5419	196136	248323	543843	626448
22.5805	4.45471e+06	A	16.6284	IFI16	IFI16	190	gamma-interferon-inducible protein 16 isoform 1	Q16666	http://www.phosphosite.org/proteinAction.do?id=2994&showAllSites=true	TVAK*CQVTPR	3	425.228	9	A	19.6	174085	220478	4.66447e+06	4.24496e+06
10.0483	3.6263e+06	A	16.6357	CCT3	CCT3	§78	T-complex protein 1 subunit gamma isoform c	P49368	http://www.phosphosite.org/proteinAction.do?id=22628&showAllSites=true	EIQVQHPAAK*SMIEISR	3	684.362	4	A	42.7586	403339	318435	3.65051e+06	3.60209e+06
39.2757	2.22892e+06	A	16.6407	TXNRD1; TXNRD1	TRXR1; TRXR1 iso3	§449; §398	thioredoxin reductase 1, cytoplasmic isoform 3	Q16881; Q16881-3	http://www.phosphosite.org/proteinAction.do?id=4185&showAllSites=true	K*IGLETVGVK	2	579.348	3	A	39.5089	56468.1	57033	2.38389e+06	2.07395e+06
11.6477	618968	A	16.6439	KRT18	K18	111	keratin, type I cytoskeletal 18	P05783	http://www.phosphosite.org/proteinAction.do?id=944&showAllSites=true	RLESK*IR	2	508.304	2	A	16.6988	57600.6	48681.3	635206	602730
-2.49024	1.21572e+07	A	16.6478	HNRNPA2B1	hnRNP A2/B1	§46	heterogeneous nuclear ribonucleoproteins A2/B1 isoform A2	P22626	http://www.phosphosite.org/proteinAction.do?id=5812&showAllSites=true	NYYEQWGK*LTDCVVM#RDPASKR	4	712.339	4	A	57.9645	8.95205e+06	9.13623e+06	3.2043e+06	4.05936e+06
-2.36316	1.24486e+07	A	16.6612	RPS27A	RPS27A	§152	ubiquitin-40S ribosomal protein S27a precursor	P62979	http://www.phosphosite.org/proteinAction.do?id=13422202&showAllSites=true	CCLTYCFNK*PEDK	3	616.929	10	A	42.8155	5.00578e+06	5.09922e+06	1.96794e+06	2.30811e+06
5.18693	849811	A	16.6629	PSMC5	RPT6	§330	26S protease regulatory subunit 8 isoform 2	P62195	http://www.phosphosite.org/proteinAction.do?id=8082&showAllSites=true	LDILK*IHSR	3	403.575	3	A	40.4949	147850	179824	749683	949940
5.93689	889934	A	16.6672	COG4	COG4	528	conserved oligomeric Golgi complex subunit 4 isoform 2	Q9H9E3	http://www.phosphosite.org/proteinAction.do?id=13854&showAllSites=true	GVTSAVNIMHSSLQQGK*FDTK	3	788.066	2	A	52.8471	167565	132233	940358	839510
5.69022	3.45773e+06	A	16.6673	EEF2	eEF-2	§426	elongation factor 2	P13639	http://www.phosphosite.org/proteinAction.do?id=960&showAllSites=true	VFSGLVSTGLK*VR	3	492.956	3	A	53.3462	536045	679278	3.38277e+06	3.53268e+06
-2.53908	3.2222e+07	A	16.677	VIM	vimentin	§445	vimentin	P08670	http://www.phosphosite.org/proteinAction.do?id=2622&showAllSites=true	TLLIK*TVETR	3	429.926	18	A	43.2932	1.05077e+07	1.26737e+07	4.02662e+06	5.10325e+06
5.33611	1.46398e+06	A	16.7	GMPPA	GMPPA	275	mannose-1-phosphate guanyltransferase alpha	Q96IJ6	http://www.phosphosite.org/proteinAction.do?id=21162&showAllSites=true	LAK*HTPGGPWIR	3	482.937	2	A	34.0075	247320	301386	1.37638e+06	1.55158e+06
13.005	7.23649e+06	A	16.7123	EIF4A1	eIF4A1	§309	eukaryotic initiation factor 4A-I isoform 2	P60842	http://www.phosphosite.org/proteinAction.do?id=8031&showAllSites=true	DFTVSAMHGDMDQK*ER	3	660.956	17	A	41.0166	546215	566666	6.38132e+06	8.09165e+06
1.60254	4.13547e+06	A	16.7208	SPG20	SPG20	§377	spartin	Q8N0X7	http://www.phosphosite.org/proteinAction.do?id=13053&showAllSites=true	QLDQGNK*DVR	3	429.553	11	A	17.0432	815279	642876	1.16846e+06	1.16829e+06
-2.87428	1.31773e+06	A	16.7263	HLA-B; HLA-B; HLA-B	HLA-B; HLAB iso7; HLAB iso8	340; §340; §340	major histocompatibility complex, class I, B precursor	P30481; P01889; P30460	http://www.phosphosite.org/proteinAction.do?id=28705100&showAllSites=true	SSGGK*GGSYSQAACSDSAQGSDVSLTA	3	883.716	3	A	39.1584	134862	134463	52392.1	41309.7
8.26678	1.33541e+06	A	16.7301	PDLIM7	PDLIM7	450	PDZ and LIM domain protein 7 isoform 1	Q9NR12	http://www.phosphosite.org/proteinAction.do?id=22613&showAllSites=true	DRPLCK*SHAFSHV	3	556.607	3	A	28.2716	147818	175260	1.32025e+06	1.35057e+06
-2.78873	2.34557e+06	A	16.7307	PTMA; PTMA	PTMA; PTMA iso2	104; 103	prothymosin alpha isoform 1	P06454; P06454-2	http://www.phosphosite.org/proteinAction.do?id=9238&showAllSites=true	AAEDDEDDDVDTKK*QKTDEDD	3	837.676	5	A	18.7299	1.17695e+06	1.39193e+06	453883	467283
-2.78873	2.34557e+06	A	16.7307	PTMA; PTMA	PTMA; PTMA iso2	106; 105	prothymosin alpha isoform 1	P06454; P06454-2	http://www.phosphosite.org/proteinAction.do?id=9238&showAllSites=true	AAEDDEDDDVDTKKQK*TDEDD	3	837.676	6	A	18.7299	1.17695e+06	1.39193e+06	453883	467283
-1.21304	5.53079e+06	A	16.7375	IGF2BP1	IMP-1	§213	insulin-like growth factor 2 mRNA-binding protein 1 isoform 2	Q9NZI8	http://www.phosphosite.org/proteinAction.do?id=6392&showAllSites=true	LLVPTQYVGAIIGK*EGATIR	3	738.427	5	A	78.1842	2.05047e+06	1.93948e+06	1.83925e+06	1.44997e+06
8.05777	1.03502e+06	A	16.7426	AHR	AhR	§560	aryl hydrocarbon receptor precursor	P35869	http://www.phosphosite.org/proteinAction.do?id=4667&showAllSites=true	HMQNEK*FFR	3	450.884	3	A	29.7827	113243	143657	1.01081e+06	1.05924e+06
2.08019	526615	A	16.751	RAB10	Rab10	§102	ras-related protein Rab-10	P61026	http://www.phosphosite.org/proteinAction.do?id=10232&showAllSites=true	SFENISK*WLR	3	465.246	3	A	63.9783	152724	193765	375326	345437
-6.37224	1.0962e+07	A	16.7565	H3F3A; H3F3C; HIST1H3A; HIST2H3A	H3F3A; H3F3C; H3; HIST2H3A	§19, §24; 19, 24; §19, §24; §19, §24	histone H3.3	P84243; Q6NXT2; P68431; Q71DI3	http://www.phosphosite.org/proteinAction.do?id=982&showAllSites=true	K*QLATK*AAR	3	405.57	12	A	13.1766	1.11265e+07	1.07974e+07	1.73973e+06	1.70081e+06
2.8633	1.12098e+06	A	16.759	SH2B3	LNK	373	SH2B adapter protein 3	Q9UQQ2	http://www.phosphosite.org/proteinAction.do?id=10363&showAllSites=true	VK*AAQLVQLQGPDAHGVFLVR	3	787.445	5	A	60.3531	421997	361003	1.25382e+06	988140
-1.28417	641745	A	16.7934	EHD1	EHD1	475	EH domain-containing protein 1	Q9H4M9	http://www.phosphosite.org/proteinAction.do?id=4599&showAllSites=true	SK*LPNTVLGK	3	390.899	3	A	34.8775	231603	277397	174648	221715
4.49428	4.93736e+06	A	16.7959	ENO1	ENO1	§193	c-myc promoter-binding protein-1 isoform MBP-1	P06733	http://www.phosphosite.org/proteinAction.do?id=2610&showAllSites=true	IGAEVYHNLK*NVIK	3	571.321	8	A	50.6933	1.01646e+06	1.18072e+06	4.35098e+06	5.52375e+06
10.3393	441574	A	16.7984	MSH6	MSH6	§519	DNA mismatch repair protein Msh6	P52701	http://www.phosphosite.org/proteinAction.do?id=5852&showAllSites=true	IITK*GTQTYSVLEGDPSENYSK	3	848.754	2	A	47.7272	33319	42301.4	360066	421797
-3.30029	225499	H	16.8034	RPS27A	RPS27A	§107, §113	ubiquitin-40S ribosomal protein S27a precursor	P62979	http://www.phosphosite.org/proteinAction.do?id=13422202&showAllSites=true	YYK*VDENGK*ISR	3	567.285	3	H	28.2344	181129	223948	54078	68661.7
5.23272	9.07848e+06	A	16.8088	CLINT1	ENTH iso2	§453	clathrin interactor 1 isoform 1	Q14677-2	http://www.phosphosite.org/proteinAction.do?id=21336008&showAllSites=true	SQPLQNVSTVLQK*PNPLYNQNTDM#VQK	3	1072.21	12	A	60.0894	1.70725e+06	1.76265e+06	7.99945e+06	1.01575e+07
5.15515	3.36948e+06	A	16.8235	HSPA1A; HSPA1B	HSP70; HSP70-2	§325; §325	heat shock 70 kDa protein 1A/1B	P08107; NP_005337	http://www.phosphosite.org/proteinAction.do?id=4627&showAllSites=true	DAK*LDKAQIHDLVLVGGSTR	4	563.311	8	A	49.5999	576883	730347	2.96865e+06	3.77032e+06
5.42044	5.7733e+06	A	16.8352	FEN1	FEN1	201	flap endonuclease 1	P39748	http://www.phosphosite.org/proteinAction.do?id=9460&showAllSites=true	K*LPIQEFHLSR	3	494.612	3	A	51.1717	938306	1.19189e+06	5.48176e+06	6.06484e+06
-2.57248	4.14344e+07	A	16.8521	RAD23A	RAD23A	§53	UV excision repair protein RAD23 homolog A	P54725	http://www.phosphosite.org/proteinAction.do?id=12044&showAllSites=true	LIYAGK*ILSDDVPIRDYR	4	556.055	21	A	61.1016	2.77682e+07	2.678e+07	9.33887e+06	1.18657e+07
8.34943	853262	A	16.8536	ILF2	ILF2	110	interleukin enhancer-binding factor 2	Q12905	http://www.phosphosite.org/proteinAction.do?id=9766&showAllSites=true	K*GTM#TTGHNVADLVVILK	3	676.37	2	A	56.1978	111240	93147.9	751576	954947
8.15583	254643	H	16.8827	PSMC2	RPT1	§248	26S protease regulatory subunit 7 isoform 2	P35998	http://www.phosphosite.org/proteinAction.do?id=8538&showAllSites=true	VIGSELVQK*YVGEGAR	3	606.995	4	H	58.9718	27534	34910.4	272433	236853
4.54897	2.63276e+06	A	16.9024	CCT3	CCT3	367	T-complex protein 1 subunit gamma isoform c	P49368	http://www.phosphosite.org/proteinAction.do?id=22628&showAllSites=true	KIGDEYFTFITDCK*DPK	3	731.017	2	A	59.8055	521028	636492	2.3181e+06	2.94742e+06
6.23439	3.45763e+06	A	16.919	NOC2L	NOC2L	§576	nucleolar complex protein 2 homolog	Q9Y3T9	http://www.phosphosite.org/proteinAction.do?id=8676&showAllSites=true	QVQQLLGK*VQENSAYICSR	3	779.066	5	A	57.7637	620955	488255	3.22685e+06	3.6884e+06
17.4056	976956	A	16.9254	NAMPT	PBEF	§339	nicotinamide phosphoribosyltransferase precursor	P43490	http://www.phosphosite.org/proteinAction.do?id=4153&showAllSites=true	KFPVTENSK*GYK	3	504.6	2	A	26.2687	62846.5	49411.5	1.06484e+06	889075
-2.25532	224116	A	16.9443	METAP2	MetAP2	§79	methionine aminopeptidase 2	P50579	http://www.phosphosite.org/proteinAction.do?id=12030&showAllSites=true	SALEDK*ERDEDDEDGDGDGDGATGK	3	904.033	1	A	25.4304	68613.7	69753.7	27715.9	33635.8
-2.91656	272981	A	16.9514	POTEE; POTEF	POTE2; POTEF	§92; §92	POTE ankyrin domain family member E	Q6S8J3; A5A3E0	http://www.phosphosite.org/proteinAction.do?id=16970&showAllSites=true	SNVGASGDHDDSAMK*TLR	3	658.969	3	A	28.1576	205022	260866	83873.5	75865.3
2.7745	1.45177e+07	A	16.9824	EEF2	eEF-2	§272	elongation factor 2	P13639	http://www.phosphosite.org/proteinAction.do?id=960&showAllSites=true	YFDPANGK*FSK	3	463.226	10	A	40.7841	5.17249e+06	5.29263e+06	1.27744e+07	1.62611e+07
-3.52687	1.86554e+06	A	16.9862	PI4K2A	PI4K2A	§141	phosphatidylinositol 4-kinase type 2-alpha	Q9BTU6	http://www.phosphosite.org/proteinAction.do?id=6350&showAllSites=true	IYQGSSGSYFVK*DPQGR	3	668.325	4	A	40.5511	1.90316e+06	1.82792e+06	465418	592484
7.90572	1.45449e+07	A	16.9972	GDI1; GDI2; GDI2	GDI1; GDI2; GDI2 iso2	§221; §221; §176	rab GDP dissociation inhibitor alpha	P31150; P50395; NP_001108628	http://www.phosphosite.org/proteinAction.do?id=4146&showAllSites=true	YGK*SPYLYPLYGLGELPQGFAR	3	868.448	9	A	81.3069	1.93995e+06	1.73964e+06	1.51642e+07	1.39256e+07
8.1989	670129	A	17.0022	SQSTM1	SQSTM1	§313	sequestosome-1 isoform 2	Q13501	http://www.phosphosite.org/proteinAction.do?id=4472&showAllSites=true	K*IALESEGRPEEQMESDNCSGGDDDWTHLSSK	4	931.155	6	A	47.6693	56214.5	46261.9	469342	370852
3.7306	452312	A	17.0105	FKSG2; TPT1	FKSG2; TPT1	93; 93		Q9HAU6; P13693	http://www.phosphosite.org/proteinAction.do?id=6202249&showAllSites=true	YIK*DYMK	2	537.768	2	A	31.269	106660	135827	485972	418652
2.52713	4.18837e+06	A	17.0127	DCTN3	dynactin 3	§50	dynactin subunit 3 isoform 1	O75935	http://www.phosphosite.org/proteinAction.do?id=13828&showAllSites=true	VQVALGNISSK*R	3	462.6	2	A	38.2731	1.45799e+06	1.85674e+06	4.17726e+06	4.19949e+06
-1.71857	4.29263e+06	A	17.0137	POLR2B	POLR2B	§210	DNA-directed RNA polymerase II subunit RPB2	P30876	http://www.phosphosite.org/proteinAction.do?id=14272&showAllSites=true	TNTVYVFAK*	3	386.205	4	A	28.8573	831402	701115	392230	499510
28.5222	1.03764e+07	A	17.0223	TMEM165	TMEM165	§208	transmembrane protein 165	Q9HC07	http://www.phosphosite.org/proteinAction.do?id=18152&showAllSites=true	TK*LLNGPGDVETGTSITVPQKK	4	600.08	4	A	43.7814	376270	351328	9.57715e+06	1.11756e+07
9.69663	1.92159e+06	A	17.0299	PFN2	profilin 2 iso2	§127	profilin-2 isoform b	P35080-2	http://www.phosphosite.org/proteinAction.do?id=3678036&showAllSites=true	K*AYELALYLR	3	451.922	6	A	57.7042	178085	218256	1.92105e+06	1.92213e+06
4.42862	1.11865e+06	A	17.0321	GNB4	GNB4	209	guanine nucleotide-binding protein subunit beta-4	Q9HAV0	http://www.phosphosite.org/proteinAction.do?id=7293&showAllSites=true	TFVSGACDASSK*LWDIR	3	676.327	2	A	62.6306	222602	282589	983926	1.25338e+06
-3.50927	1.66679e+06	A	17.0323	SRSF2; SRSF8; SRSF8	SFRS2; SRp46; SRp46 iso3	§36; §36; §292	serine/arginine-rich splicing factor 2	Q01130; Q9BRL6; A4D2F6	http://www.phosphosite.org/proteinAction.do?id=5861&showAllSites=true	VFEK*YGR	2	506.764	14	A	24.9924	1.68791e+06	1.64566e+06	497157	452775
3.30536	837701	A	17.0378	HSP90AB1	HSP90B	§577	heat shock protein HSP 90-beta	P08238	http://www.phosphosite.org/proteinAction.do?id=2993&showAllSites=true	KVEK*VTISNR	3	429.918	6	A	19.5012	233922	272953	938624	736779
28.3252	2.27768e+06	A	17.0491	RRP12	RRP12	§671	RRP12-like protein isoform 2	Q5JTH9	http://www.phosphosite.org/proteinAction.do?id=6309&showAllSites=true	TLITK*GCQAEADRAEVSR	3	707.024	4	A	33.324	81861.1	78962.3	2.0031e+06	2.55227e+06
5.13828	883422	A	17.0653	PDE1C	PDE1C	484	calcium/calmodulin-dependent 3,5-cyclic nucleotide phosphodiesterase 1C isoform 1	Q14123	http://www.phosphosite.org/proteinAction.do?id=3357236&showAllSites=true	SGVK*TSGSEGSAPINNSVISVDYK	3	837.417	4	A	46.8333	183194	160664	776820	990024
7.77196	872880	A	17.0807	CCT2	CCT2	§154	T-complex protein 1 subunit beta isoform 2	P78371	http://www.phosphosite.org/proteinAction.do?id=12674&showAllSites=true	EALLSSAVDHGSDEVK*FR	3	692.011	2	A	49.717	125876	98746.7	855983	889777
-1.63343	3.00854e+06	A	17.1072	PEX19	PEX19	§130	peroxisomal biogenesis factor 19 isoform c	P40855	http://www.phosphosite.org/proteinAction.do?id=16828&showAllSites=true	VGSDM#TSQQEFTSCLK*ETLSGLAK	3	916.434	2	A	78.5363	1.35995e+06	1.07484e+06	835460	655147
-3.5346	6.61247e+06	A	17.109	CTNNA1	CTNNA1	§758	catenin alpha-1	P35221	http://www.phosphosite.org/proteinAction.do?id=2880&showAllSites=true	MDK*LGR	2	417.219	3	A	17.5845	2.82672e+06	3.60479e+06	906640	912946
2.91644	2.61216e+06	A	17.1208	ACTN1; ACTN2; ACTN3; ACTN4; ACTN4	ACTN1; ACTN2; ACTN3; ACTN4; ACTN4 iso3	§35; §42; §49; §54; §54	alpha-actinin-1 isoform b	P12814; P35609; Q08043; O43707; B4DSX0	http://www.phosphosite.org/proteinAction.do?id=3911&showAllSites=true	K*TFTAWCNSHLR	3	545.6	4	A	39.2	977789	813551	2.60162e+06	2.62271e+06
9.32902	4.28262e+06	A	17.1217	SRM	spermidine synthase	§135	spermidine synthase	P19623	http://www.phosphosite.org/proteinAction.do?id=17627&showAllSites=true	K*FLPGMAIGYSSSK	3	533.945	8	A	52.421	446553	471575	3.76413e+06	4.80111e+06
-1.19196	2.88816e+06	A	17.1224	VCP	VCP	§18	transitional endoplasmic reticulum ATPase	P55072	http://www.phosphosite.org/proteinAction.do?id=2639&showAllSites=true	GDDLSTAILK*QK	3	468.256	8	A	43.601	830589	1.05942e+06	792969	792656
10.5474	2.00387e+06	A	17.1245	PHB2	BAP37	§262	prohibitin-2 isoform 1	Q99623	http://www.phosphosite.org/proteinAction.do?id=4198&showAllSites=true	AAQNISK*TIATSQNR	3	572.971	4	A	29.6032	212992	166982	1.91841e+06	2.08934e+06
3.45355	4.99901e+06	A	17.1389	LARS	LARS	§39	leucyl-tRNA synthetase, cytoplasmic	Q9P2J5	http://www.phosphosite.org/proteinAction.do?id=8919&showAllSites=true	VFEVNASNLEK*QTSK	3	603.311	7	A	44.288	1.59285e+06	1.30215e+06	4.88944e+06	5.10858e+06
2.66445	484277	A	17.142	G3BP1	G3BP-1	64	ras GTPase-activating protein-binding protein 1	Q13283	http://www.phosphosite.org/proteinAction.do?id=2711&showAllSites=true	K*VMSQNFTNCHTK	3	570.268	6	A	23.3399	144612	184504	445611	431302
-20.4626	2.42907e+09	A	17.145	DYSF; DYSF; DYSF; ZNF445	DYSF; DYSF iso10; DYSF iso11; ZNF445	1609; 1631; 1627; 975	dysferlin isoform 2	O75923; O75923-10; O75923-11; P59923	http://www.phosphosite.org/proteinAction.do?id=10158&showAllSites=true	ISIGK*K	2	380.24	3	A	17.7632	2.72356e+09	2.13459e+09	1.14783e+08	1.22633e+08
1.22518	153419	H	17.148	SAMHD1	SAMHD1	§66	SAM domain and HD domain-containing protein 1	Q9Y3Z3	http://www.phosphosite.org/proteinAction.do?id=9335&showAllSites=true	RGGFEEPVLLK*NIR	3	581.328	2	H	54.0181	32000	34650	35878.5	45780
4.90845	2.53499e+06	A	17.1538	POLR2B	POLR2B	§756	DNA-directed RNA polymerase II subunit RPB2	P30876	http://www.phosphosite.org/proteinAction.do?id=14272&showAllSites=true	MDTLAHVLYYPQK*PLVTTR	4	590.816	2	A	60.0074	579097	453810	2.53078e+06	2.53919e+06
4.41889	1.85058e+06	A	17.159	KIAA1524	KIAA1524	§40	protein CIP2A	Q8TCG1	http://www.phosphosite.org/proteinAction.do?id=22091&showAllSites=true	HLEVISGQK*LTR	3	498.951	4	A	33.9453	386099	451479	1.62605e+06	2.07512e+06
1.64539	1.23069e+07	A	17.1604	ITCH	ITCH	§446	E3 ubiquitin-protein ligase Itchy homolog	Q96J02	http://www.phosphosite.org/proteinAction.do?id=6511&showAllSites=true	EFDPLGPLPPGWEK*R	3	617.985	2	A	65.0594	1.18078e+06	925232	1.64516e+06	1.82005e+06
3.51295	1.96791e+06	A	17.1638	POLR2B	POLR2B	§264	DNA-directed RNA polymerase II subunit RPB2	P30876	http://www.phosphosite.org/proteinAction.do?id=14272&showAllSites=true	IVATLPYIK*QEVPIIIVFR	3	776.135	3	A	88.1835	492199	628174	1.8325e+06	2.10331e+06
2.99348	983609	A	17.1655	FAM162A	Fam162a	§139	growth and transformation-dependent protein	Q96A26	http://www.phosphosite.org/proteinAction.do?id=5142627&showAllSites=true	HETLTSLNLEK*K	3	509.611	2	A	35.7754	192462	150798	499394	528149
10.2367	4.65059e+06	A	17.172	PKM	PKM2	§433	pyruvate kinase isozymes M1/M2 isoform c	P14618	http://www.phosphosite.org/proteinAction.do?id=4126&showAllSites=true	CCSGAIIVLTK*SGR	3	545.948	4	A	44.3874	509468	399140	4.41706e+06	4.88412e+06
7.4947	1.46266e+06	A	17.1733	PPP6R1	SAPS1	§480	serine/threonine-protein phosphatase 6 regulatory subunit 1	Q9UPN7	http://www.phosphosite.org/proteinAction.do?id=15843&showAllSites=true	VAGALVQNTEK*GPNAEQLR	3	703.706	3	A	38.6292	188503	201816	1.28505e+06	1.64028e+06
14.9696	1.87261e+06	A	17.1931	COMT	COMT	§263	catechol O-methyltransferase isoform MB-COMT	P21964	http://www.phosphosite.org/proteinAction.do?id=4534&showAllSites=true	AIYK*GPGSEAGP	2	630.815	2	A	34.7602	140302	109886	1.82197e+06	1.92325e+06
-3.00048	2.9617e+06	A	17.1958	ACSL4	ACSL4	§702	long-chain-fatty-acid--CoA ligase 4 isoform 1	O60488	http://www.phosphosite.org/proteinAction.do?id=12501&showAllSites=true	NHYLK*DIER	3	434.558	7	A	29.7255	2.99467e+06	2.92872e+06	928168	1.04598e+06
6.11897	744383	A	17.2103	TBCE	TBCE	145	tubulin-specific chaperone E	Q15813	http://www.phosphosite.org/proteinAction.do?id=11908&showAllSites=true	NCAVSCAGEK*GGVAEACPNIR	3	778.684	2	A	36.0622	127268	116035	653795	834971
7.65221	5.45581e+06	A	17.2412	EEF2	eEF-2	§90	elongation factor 2	P13639	http://www.phosphosite.org/proteinAction.do?id=960&showAllSites=true	STAISLFYELSENDLNFIK*QSK	3	887.785	5	A	93.9	327339	277436	2.03183e+06	2.59603e+06
3.32618	3.0308e+06	A	17.2546	HDAC1	HDAC1	§74	histone deacetylase 1	Q13547	http://www.phosphosite.org/proteinAction.do?id=1133&showAllSites=true	YHSDDYIK*FLR	3	524.26	2	A	50.9526	800021	1.02237e+06	2.89197e+06	3.16962e+06
4.19428	398756	A	17.2767	ATP5A1	ATP5A1	§427	ATP synthase subunit alpha, mitochondrial precursor	P25705	http://www.phosphosite.org/proteinAction.do?id=6894&showAllSites=true	AMK*QVAGTMK	2	589.805	2	A	22.2317	93269.9	96872.8	421054	376458
5.52037	531666	A	17.2821	CAD	CAD	739	CAD protein	P27708	http://www.phosphosite.org/proteinAction.do?id=4928&showAllSites=true	NSVTGGTAAFEPSVDYCVVK*IPR	3	861.095	1	A	62.2763	84540.4	108079	483208	580123
2.71342	1.02587e+06	A	17.3101	FASN	FASN	§1927	fatty acid synthase	P49327	http://www.phosphosite.org/proteinAction.do?id=5842&showAllSites=true	TGYQAK*QVR	3	388.875	5	A	17.5845	331797	424350	1.12682e+06	924921
4.0095	1.16619e+06	A	17.3139	ANAPC7	APC7	§379	anaphase-promoting complex subunit 7 isoform b	Q9UJX3	http://www.phosphosite.org/proteinAction.do?id=7596&showAllSites=true	AIQLNSNSVQALLLK*GAALR	3	732.094	2	A	77.989	276282	305432	1.20674e+06	1.12564e+06
-2.91218	3.87074e+06	A	17.314	YWHAB	14-3-3 beta	§140	14-3-3 protein beta/alpha	P31946	http://www.phosphosite.org/proteinAction.do?id=3606&showAllSites=true	YLSEVASGDNK*QTTVSNSQQAYQEAFEISKK	4	891.933	4	A	53.8732	1.04772e+06	1.15752e+06	424977	332269
1.04147	955656	A	17.3262	RAD18	RAD18	§151	E3 ubiquitin-protein ligase RAD18	Q9NS91	http://www.phosphosite.org/proteinAction.do?id=2954&showAllSites=true	EM#SGSTSELLIK*ENK	3	599.296	2	A	35.8307	425460	332588	381688	407796
2.02618	1.0941e+07	A	17.3273	EEF1A1; EEF1A1	eEF1A1; eEF1A1 iso3	§273; §237	elongation factor 1-alpha 1	P68104; Q9NZS6	http://www.phosphosite.org/proteinAction.do?id=3315&showAllSites=true	VETGVLK*PGM#VVTFAPVNVTTEVK	3	882.479	13	A	64.8634	2.07526e+06	1.62223e+06	3.83377e+06	3.65802e+06
8.52021	1.01193e+07	A	17.3366	GNB2L1	RACK1	§271	guanine nucleotide-binding protein subunit beta-2-like 1	P63244	http://www.phosphosite.org/proteinAction.do?id=4139&showAllSites=true	IIVDELK*QEVISTSSK	3	635.018	6	A	61.9869	1.15167e+06	1.22369e+06	1.08906e+07	9.34801e+06
-1.31361	1.05057e+06	A	17.3391	CDC42	Cdc42	§183	cell division control protein 42 homolog isoform 1	P60953	http://www.phosphosite.org/proteinAction.do?id=3620831&showAllSites=true	NVFDEAILAALEPPEPK*K	3	699.04	2	A	82.9995	353354	276171	245166	234067
10.3899	1.01817e+06	A	17.3417	ATP6V1B1; ATP6V1B2	ATP6V1B1; ATP6V1B2	§397; §403	V-type proton ATPase subunit B, kidney isoform	P15313; P21281	http://www.phosphosite.org/proteinAction.do?id=19976&showAllSites=true	LMK*SAIGEGMTR	3	469.908	2	A	35.8906	85979.8	110013	973504	1.06283e+06
-4.78362	3.42094e+08	A	17.3494	H2AFJ; H2AFX; HIST1H2AA; HIST1H2AC; HIST1H2AD; HIST1H2AE; HIST1H2AH; HIST1H2AI; HIST1H2AJ; HIST2H2AA3; HIST2H2AB; HIST2H2AC; HIST3H2A	H2AFJ; H2AX; H2A.4; H2AL; HIST1H2AD; HIST1H2AE; HIST1H2AH; H2A.1; H2AE; H2AO; HIST2H2AB; HIST2H2AC; HIST3H2A	§119; §119; §119; §119; 119; §119; §119; §119; §119; §119; §119; §119; §119	histone H2A.J	Q9BTM1; P16104; Q96QV6; Q93077; P20671; P04908; Q96KK5; P0C0S8; Q99878; Q6FI13; Q8IUE6; Q16777; Q7L7L0	http://www.phosphosite.org/proteinAction.do?id=9429&showAllSites=true	VTIAQGGVLPNIQAVLLPK*K	2	1087.16	122	A	74.8978	3.46769e+08	3.37419e+08	6.64655e+07	7.65617e+07
-4.78362	3.42094e+08	A	17.3494	H2AFJ; H2AFX; HIST1H2AA; HIST1H2AC; HIST1H2AD; HIST1H2AE; HIST1H2AH; HIST1H2AI; HIST1H2AJ; HIST2H2AA3; HIST2H2AB; HIST2H2AC; HIST3H2A	H2AFJ; H2AX; H2A.4; H2AL; HIST1H2AD; HIST1H2AE; HIST1H2AH; H2A.1; H2AE; H2AO; HIST2H2AB; HIST2H2AC; HIST3H2A	§120; §120; §120; §120; 120; §120; §120; §120; §120; §120; §120; §120; §120	histone H2A.J	Q9BTM1; P16104; Q96QV6; Q93077; P20671; P04908; Q96KK5; P0C0S8; Q99878; Q6FI13; Q8IUE6; Q16777; Q7L7L0	http://www.phosphosite.org/proteinAction.do?id=9429&showAllSites=true	VTIAQGGVLPNIQAVLLPKK*	2	1087.16	61	A	74.8978	3.46769e+08	3.37419e+08	6.64655e+07	7.65617e+07
3.87655	826823	A	17.3638	DTX2	DTX2	487	protein deltex-2 isoform a	Q86UW9	http://www.phosphosite.org/proteinAction.do?id=10395&showAllSites=true	TGTQPQGK*MEVLR	3	520.272	2	A	33.0129	227046	199531	772295	881352
2.16999	1.19184e+06	A	17.3762	PRKDC	DNAPK	§1869	DNA-dependent protein kinase catalytic subunit isoform 2	P78527	http://www.phosphosite.org/proteinAction.do?id=2072&showAllSites=true	LNESTFDTQITK*K	3	546.949	1	A	39.4519	325577	373595	665389	851804
2.16999	1.19184e+06	A	17.3762	PRKDC	DNAPK	1870	DNA-dependent protein kinase catalytic subunit isoform 2	P78527	http://www.phosphosite.org/proteinAction.do?id=2072&showAllSites=true	LNESTFDTQITKK*	3	546.949	1	A	39.4519	325577	373595	665389	851804
3.70474	476677	A	17.3987	INPP5F	INPP5F	1073	phosphatidylinositide phosphatase SAC2	Q9Y2H2	http://www.phosphosite.org/proteinAction.do?id=9401&showAllSites=true	AVSPFAK*IR	3	368.217	2	A	40.329	112837	144496	424782	528572
1.27049	3.11219e+06	A	17.3996	RPL24	RPL24	§12	60S ribosomal protein L24	P83731	http://www.phosphosite.org/proteinAction.do?id=9206&showAllSites=true	VELCSFSGYK*IYPGHGR	3	695.339	25	A	51.5	1150667	1.38944e+06	1.52997e+06	1.69721e+06
2.90067	1.18368e+06	A	17.4002	PYGL; PYGL	PYGL; PYGL iso3	§29; §51	glycogen phosphorylase, liver form isoform 2	P06737; Q6P1L4	http://www.phosphosite.org/proteinAction.do?id=9653&showAllSites=true	VGVENVAELK*K	2	650.367	8	A	48.3011	389872	426270	1.04898e+06	1.31838e+06
2.26121	5.46274e+06	A	17.4027	EIF3C; EIF3CL	eIF3C; eIF3CL	§862; §863	eukaryotic translation initiation factor 3 subunit C	Q99613; B5ME19	http://www.phosphosite.org/proteinAction.do?id=5737&showAllSites=true	TEPTAQQNLALQLAEK*LGSLVENNER	3	994.183	4	A	96.3751	2.17653e+06	1.69956e+06	4.25707e+06	4.50759e+06
2.36843	606318	A	17.4102	EPN1; EPN1	epsin 1; epsin 1 iso3	§97; §97	epsin-1 isoform a	Q9Y6I3; Q9Y6I3-3	http://www.phosphosite.org/proteinAction.do?id=7196&showAllSites=true	VSQQCK*ENMYAVQTLK	3	681	2	A	40.2199	233340	182185	488439	495704
-4.01715	189658	H	17.417	AKAP12	AKAP12	§177	A-kinase anchor protein 12 isoform 1	Q02952	http://www.phosphosite.org/proteinAction.do?id=7607&showAllSites=true	VFK*FVGFK	3	362.543	7	H	54.7283	166300	213015	44162.4	50261.6
8.64821	849914	A	17.4319	GTF2A2	GTF2A2	§101	transcription initiation factor IIA subunit 2	P52657	http://www.phosphosite.org/proteinAction.do?id=10245111&showAllSites=true	IVACDGK*NTGSNTTE	2	840.878	4	A	21.2708	86162.6	110390	902370	797459
2.60285	489073	A	17.4454	TRAF2	TRAF2	176	TNF receptor-associated factor 2	Q12933	http://www.phosphosite.org/proteinAction.do?id=7633&showAllSites=true	APCCGADVK*AHHEVCPK	4	513.232	4	A	20.4187	43882.4	41193.6	114940	106500
-2.6973	118743	H	17.4609	DAG1	DAG1	§782	dystroglycan preproprotein	Q14118	http://www.phosphosite.org/proteinAction.do?id=3407&showAllSites=true	GK*LTLEDQATFIK	3	526.623	4	H	51.1	68258	64836.1	27717.9	21625.6
1.33371	769547	A	17.468	RANBP1	RanBP1	§76	ran-specific GTPase-activating protein	P43487	http://www.phosphosite.org/proteinAction.do?id=9151&showAllSites=true	GTGDVK*LLK	2	522.806	2	A	29.9629	204993	210716	281831	272603
1.57422	1.78527e+06	A	17.4745	EPHA2	EphA2	§617	ephrin type-A receptor 2 precursor	P29317	http://www.phosphosite.org/proteinAction.do?id=1283&showAllSites=true	QK*VIGAGEFGEVYK	3	546.954	1	A	47.4247	361278	368780	535872	613401
11.0814	1.07048e+06	A	17.4817	PSMC1	RPT2	§265	26S protease regulatory subunit 4	P62191	http://www.phosphosite.org/proteinAction.do?id=5432&showAllSites=true	YLGDGPK*LVR	3	411.231	3	A	36.8706	98111.7	95091	938152	1.2028e+06
-1.03578	2.45649e+06	A	17.4908	DCBLD2	DCBLD2	§586	discoidin, CUB and LCCL domain-containing protein 2 precursor	Q96PD2	http://www.phosphosite.org/proteinAction.do?id=6827&showAllSites=true	QFLPAK*AVDHEETPVR	3	651.006	3	A	40.5511	845699	659534	762744	690495
2.5875	914628	A	17.4909	NARS	NARS	§244	asparaginyl-tRNA synthetase, cytoplasmic	O43776	http://www.phosphosite.org/proteinAction.do?id=13508&showAllSites=true	GENMSK*ILK	2	567.303	2	A	33.324	350524	356435	876070	953186
-1.05395	906445	A	17.5186	PTDSS1	PTDSS1	§281	phosphatidylserine synthase 1	P48651	http://www.phosphosite.org/proteinAction.do?id=5326&showAllSites=true	WFDPK*SSFQR	3	471.23	2	A	49.0744	326689	347007	280015	359198
4.16649	739915	A	17.5327	ANP32E	LANP-L	§101	acidic leucine-rich nuclear phosphoprotein 32 family member E isoform 2	Q9BTT0	http://www.phosphosite.org/proteinAction.do?id=5257&showAllSites=true	IK*DLSTVEALQNLK	3	562.653	2	A	56.5181	189215	161100	820266	639315
-3.02398	1.64802e+06	A	17.5365	ATP1A1; ATP1A1; ATP1A3; ATP1A4	ATP1A1; ATP1A1 iso2; ATP1A3; ATP1A4	§162; §162; §152; §170	sodium/potassium-transporting ATPase subunit alpha-1 isoform a	P05023; P05023-2; P13637; Q13733	http://www.phosphosite.org/proteinAction.do?id=2816&showAllSites=true	IM#ESFK*NM#VPQQALVIR	3	717.375	2	A	53.1749	1.55318e+06	1.74286e+06	477407	612565
-2.38161	1.10662e+06	A	17.5374	FLNA; FLNA	FLNA; FLNA iso2	§1477; §1477	filamin-A isoform 2	P21333; P21333-2	http://www.phosphosite.org/proteinAction.do?id=2546&showAllSites=true	ANLPQSFQVDTSK*AGVAPLQVK	3	804.768	1	A	58.1267	461304	384387	155529	199563
5.95863	1.10569e+06	A	17.5385	PA2G4	Ebp1	§158	proliferation-associated protein 2G4	Q9UQ80	http://www.phosphosite.org/proteinAction.do?id=9465&showAllSites=true	LVK*PGNQNTQVTEAWNK	3	681.02	2	A	39.0392	208574	162549	1.01864e+06	1.19274e+06
38.1117	2.77786e+06	A	17.54	IFI16	IFI16	143	gamma-interferon-inducible protein 16 isoform 1	Q16666	http://www.phosphosite.org/proteinAction.do?id=2994&showAllSites=true	GSK*VSEEQTQPPSPAGAGMSTAMGR	3	859.067	4	A	38.9818	63847.4	81927.3	2.93252e+06	2.62321e+06
24.3427	5.18456e+06	A	17.5544	ARPC1B	ARPC1B	§110	actin-related protein 2/3 complex subunit 1B	O15143	http://www.phosphosite.org/proteinAction.do?id=18726&showAllSites=true	WAPNENK*FAVGSGSR	3	578.617	4	A	41.6807	186545	239419	4.89455e+06	5.47457e+06
12.7092	1.87032e+06	A	17.5592	POLD1	POLD1	§897	DNA polymerase delta catalytic subunit	P28340	http://www.phosphosite.org/proteinAction.do?id=17074&showAllSites=true	AASDYAGK*QAHVELAER	3	643.985	3	A	32.8876	136476	157849	1.80025e+06	1.94038e+06
2.61775	1.96163e+07	A	17.5842	GNAS; GNAS; GNAS; GNAS; GNAS	G-alpha-s; G-alpha-s iso2; G-alpha-s iso3; G-alpha-s iso4; G-alpha-s iso5	§338; §324; §323; §981; §967	protein ALEX GNASL	P63092; P63092-2; P63092-3; Q5JWF2; Q5JWF2-2	http://www.phosphosite.org/proteinAction.do?id=1834&showAllSites=true	AK*YFIRDEFLR	3	524.616	13	A	50.8244	6.56185e+06	8.42534e+06	1.86723e+07	2.05603e+07
2.73569	620345	A	17.5892	KIAA1033	KIAA1033	§1089	WASH complex subunit 7	Q2M389	http://www.phosphosite.org/proteinAction.do?id=16241&showAllSites=true	AVAK*QQNVQSASQDEK	3	615.641	5	A	17.531	222613	230907	697500	543190
-3.04767	1.26454e+07	A	17.5939	PCNXL3	PCNXL3	§1935	pecanex-like protein 3	Q9H6A9	http://www.phosphosite.org/proteinAction.do?id=12072&showAllSites=true	TSRPPGPGLLSSEGPSGK*WSLGGR	4	624.325	15	A	53.1749	1.18769e+07	1.34138e+07	3.63299e+06	4.66537e+06
-1.43522	4.65749e+07	A	17.6275	ARIH1	ARIH1	§316	E3 ubiquitin-protein ligase ARIH1	Q9Y4X5	http://www.phosphosite.org/proteinAction.do?id=24088&showAllSites=true	QFCFNCGENWHDPVK*CK	4	585.749	10	A	49.5999	1.746e+07	1.98405e+07	1.17622e+07	1.42271e+07
-1.43522	4.65749e+07	A	17.6275	ARIH1	ARIH1	318	E3 ubiquitin-protein ligase ARIH1	Q9Y4X5	http://www.phosphosite.org/proteinAction.do?id=24088&showAllSites=true	QFCFNCGENWHDPVKCK*	4	585.749	3	A	49.5999	1.746e+07	1.98405e+07	1.17622e+07	1.42271e+07
11.3303	3.91482e+06	A	17.6529	TXNRD1; TXNRD1	TRXR1; TRXR1 iso3	607; 556	thioredoxin reductase 1, cytoplasmic isoform 3	Q16881; Q16881-3	http://www.phosphosite.org/proteinAction.do?id=4185&showAllSites=true	VVGFHVLGPNAGEVTQGFAAALK*CGLTKK	5	617.535	4	A	76.4169	388649	302390	4.30362e+06	3.52603e+06
9.42316	260176	A	17.6627	MTMR6	MTMR6	§253	myotubularin-related protein 6	Q9Y217	http://www.phosphosite.org/proteinAction.do?id=6945&showAllSites=true	AAGK*GYENEDNYSNIR	3	638.957	2	A	32.1237	30861.8	24358.8	255085	265267
2.60735	696719	A	17.6636	POLR1D	POLR1D	§15	DNA-directed RNA polymerases I and III subunit RPAC2 isoform 3	Q9Y2S0	http://www.phosphosite.org/proteinAction.do?id=5321900&showAllSites=true	KISGLK*TSMAEGER	3	540.951	2	A	29.2285	238556	295871	609698	783739
1.22837	1.71433e+06	A	17.6683	TMEM33	TMEM33	221	transmembrane protein 33	P57088	http://www.phosphosite.org/proteinAction.do?id=984860&showAllSites=true	IVVEHIIM#K*PACPLFVR	3	718.064	1	A	56.6395	517788	402778	601053	529746
-1.18242	2.66374e+06	A	17.6774	CAP1	CAP1	§412	adenylyl cyclase-associated protein 1	Q01518	http://www.phosphosite.org/proteinAction.do?id=5641&showAllSites=true	VPTISINK*TDGCHAYLSK	3	706.693	4	A	43.3572	639622	808954	587000	638100
13.5119	1.55488e+06	A	17.6835	HSPH1	HSP105	356	heat shock protein 105 kDa	Q92598	http://www.phosphosite.org/proteinAction.do?id=2297&showAllSites=true	IAK*FFGK	2	462.769	7	A	36.6156	115264	114885	1.51953e+06	1.59023e+06
15.6064	1.02963e+07	A	17.6864	TKT	TKT	§241	transketolase	P29401	http://www.phosphosite.org/proteinAction.do?id=4144&showAllSites=true	HQPTAIIAK*TFK	3	490.281	5	A	37.1906	577240	742258	9.37132e+06	1.12213e+07
19.6348	9.32855e+06	A	17.6866	TUBA1B; TUBA4A	TUBA1B; TUBA4A	§352, §370; §352, §370	tubulin alpha-1B chain	P68363; P68366	http://www.phosphosite.org/proteinAction.do?id=7572&showAllSites=true	SIQFVDWCPTGFK*VGINYQPPTVVPGGDLAK*VQR	4	1001.26	6	A	77.989	440073	510133	9.88087e+06	8.77623e+06
5.6811	2.69051e+06	A	17.6911	RPS2	RPS2	§263	40S ribosomal protein S2	P15880	http://www.phosphosite.org/proteinAction.do?id=8629&showAllSites=true	ETVFTK*SPYQEFTDHLVK	3	761.715	5	A	62.2763	532834	414347	2.53029e+06	2.85074e+06
6.84762	6.8502e+06	A	17.6921	MARS	MARS	§204	methionyl-tRNA synthetase, cytoplasmic	P56192	http://www.phosphosite.org/proteinAction.do?id=18927&showAllSites=true	QQGVLALRPYLQK*QPQPSPAEGR	4	669.615	5	A	49.9813	875227	1.12553e+06	6.53273e+06	7.16767e+06
6.15387	415913	A	17.6948	ACTL6A; ACTL6B	BAF53A; BAF53B	§371; §368	actin-like protein 6A isoform 1	O96019; O94805	http://www.phosphosite.org/proteinAction.do?id=17311&showAllSites=true	ELSQK*TPPSMR	2	694.354	2	A	27.535	59129.2	76041.9	416797	415028
15.6396	1.10998e+07	A	17.6984	PCBP1; PCBP2; PCBP2; PCBP2; PCBP3	hnRNP E1; hnRNP E2; hnRNP E2 iso4; hnRNP E2 iso5; PCBP3	§23; §23; §23; §23; §55	poly(rC)-binding protein 1	Q15365; Q15366; Q15366-4; Q15366-5; P57721	http://www.phosphosite.org/proteinAction.do?id=5905&showAllSites=true	LLMHGK*EVGSIIGK	3	532.636	14	A	42.6431	620905	798543	1.04481e+07	1.17514e+07
3.14166	1.32604e+06	A	17.6999	NUP133	NUP133	135	nuclear pore complex protein Nup133	Q8WUM0	http://www.phosphosite.org/proteinAction.do?id=10146&showAllSites=true	IALSPITK*LSVCK	3	515.301	2	A	54.6267	436022	408147	1.35147e+06	1.30061e+06
8.88665	576409	A	17.7261	HPRT1	HPRT1	213	hypoxanthine-guanine phosphoribosyltransferase	P00492	http://www.phosphosite.org/proteinAction.do?id=2473283&showAllSites=true	DLNHVCVISETGK*AK	3	595.637	2	A	35.2812	71960.5	57764.1	504160	648657
5.88532	1.47679e+06	A	17.8191	NONO	NONO	68	non-POU domain-containing octamer-binding protein isoform 1	Q15233	http://www.phosphosite.org/proteinAction.do?id=8562&showAllSites=true	KPGEK*TFTQR	3	435.902	6	A	17.1647	266562	235292	1.40747e+06	1.5461e+06
17.7207	2.08233e+06	A	17.8199	TXNRD1; TXNRD1	TRXR1; TRXR1 iso3	§458; §407	thioredoxin reductase 1, cytoplasmic isoform 3	Q16881; Q16881-3	http://www.phosphosite.org/proteinAction.do?id=4185&showAllSites=true	KIGLETVGVK*INEK	3	547.989	2	A	43.7216	132314	102701	2.00306e+06	2.16159e+06
8.2705	491278	A	17.8263	ACSL3	ACSL3	392	long-chain-fatty-acid--CoA ligase 3	O95573	http://www.phosphosite.org/proteinAction.do?id=5784&showAllSites=true	IYK*NVMNK	3	375.202	3	A	24.7501	66888.9	51913.7	478505	504051
4.91846	345235	A	17.8334	FKBP8	FKBP8	366	peptidyl-prolyl cis-trans isomerase FKBP8	Q14318	http://www.phosphosite.org/proteinAction.do?id=6121&showAllSites=true	K*MLGNPSR	2	508.769	2	A	18.7299	73762.9	66620.4	382219	308250
52.0884	1.48415e+06	A	17.8336	ZC3H7A	ZC3H7A	507	zinc finger CCCH domain-containing protein 7A	Q8IWR0	http://www.phosphosite.org/proteinAction.do?id=4477&showAllSites=true	TNYEGPYYICK*DVAAEEECR	3	861.037	2	A	55.2597	28550.5	28435.4	1.44954e+06	1.51876e+06
5.91151	1.11715e+06	A	17.8379	TNPO3	IPO3	877	transportin-3 isoform 2	Q9Y5L0	http://www.phosphosite.org/proteinAction.do?id=10745&showAllSites=true	WLENSLK*GLPK	3	466.93	2	A	52.577	212816	165143	1.00437e+06	1.22993e+06
13.1788	8.86405e+06	A	17.8491	PSMA5	PSMA5	§187	proteasome subunit alpha type-5 isoform 2	P28066	http://www.phosphosite.org/proteinAction.do?id=5819&showAllSites=true	AIGSASEGAQSSLQEVYHK*SMTLK	4	659.83	2	A	57.7042	656899	688295	9.35876e+06	8.36934e+06
4.93749	269955	A	17.856	GDI2; GDI2	GDI2; GDI2 iso2	438; 393	rab GDP dissociation inhibitor beta isoform 2	P50395; NP_001108628	http://www.phosphosite.org/proteinAction.do?id=6514&showAllSites=true	KK*NDIYGED	2	598.283	2	A	20.4187	49286.9	52199.6	266929	234160
-2.78201	1.3817e+06	A	17.8746	YBX1	YB-1	§304	nuclease-sensitive element-binding protein 1	P67809	http://www.phosphosite.org/proteinAction.do?id=2629&showAllSites=true	ETK*AADPPAENSSAPEAEQGGAE	3	790.682	6	A	26.6213	697432	643732	271508	210577
3.96303	7.58467e+07	A	17.8831	TUBA1A; TUBA1B; TUBA3D; TUBA3E; TUBA4A	TUBA1A; TUBA1B; TUBA3D; TUBA3E; TUBA4A	§280; §280; §280; §280; §280	tubulin alpha-1A chain	Q71U36; P68363; Q13748; Q6PEY2; P68366	http://www.phosphosite.org/proteinAction.do?id=6833805&showAllSites=true	IHFPLATYAPVISAEK*AYHEQLSVAEITNACFEPANQM#VK	5	924.461	10	A	80.3627	1.88737e+07	1.94034e+07	7.87489e+07	7.29446e+07
-3.47393	1.85259e+06	A	17.9141	RPL19	RPL19	§195	60S ribosomal protein L19	P84098	http://www.phosphosite.org/proteinAction.do?id=9226&showAllSites=true	TLSKEEETK*K	2	653.846	6	A	12.8209	743339	958974	252129	237896
-1.91974	4.55191e+06	A	17.9227	PGAM5; PGAM5	PGAM5; PGAM5 iso3	§88; §88	serine/threonine-protein phosphatase PGAM5, mitochondrial isoform 1	Q96HS1; NP_001164015	http://www.phosphosite.org/proteinAction.do?id=22267&showAllSites=true	NVESGEEELASK*LDHYK	4	516.249	2	A	55.1867	594149	766600	315574	393244
-3.50653	556807	H	17.9405	FHL3	FHL3	§167	four and a half LIM domains protein 3	Q13643	http://www.phosphosite.org/proteinAction.do?id=11389400&showAllSites=true	CSK*TLTQGGVTYR	3	528.932	7	H	29.3893	246287	190834	56505.1	68154.2
-2.91614	1.79549e+06	A	17.9446	NUFIP2	82-FIP	90	nuclear fragile X mental retardation-interacting protein 2	Q7Z417	http://www.phosphosite.org/proteinAction.do?id=5440&showAllSites=true	K*KTGYGELNGNAGER	3	569.952	7	A	21.39	576775	744418	218735	234328
7.8189	3.41206e+06	A	17.9446	ADH5	ADH5	§107	alcohol dehydrogenase class-3	P11766	http://www.phosphosite.org/proteinAction.do?id=16616&showAllSites=true	FCLNPK*TNLCQK	3	546.269	2	A	42.9335	401974	470799	2.97912e+06	3.84501e+06
3.67469	1.89772e+06	A	17.9571	RPS3	RPS3	§227	40S ribosomal protein S3	P23396	http://www.phosphosite.org/proteinAction.do?id=5815&showAllSites=true	DEILPTTPISEQK*GGKPEPPAMPQPVPTA	3	1047.2	8	A	58.9136	450856	582004	1.95939e+06	1.83605e+06
3.44477	2.29008e+06	A	17.9687	SNTB2; SNTB2	SNTB2; SNTB2 iso2	144; 144	beta-2-syntrophin	Q13425; Q13425-2	http://www.phosphosite.org/proteinAction.do?id=17325&showAllSites=true	M#PILISK*IFPGLAADQSR	3	696.382	2	A	77.4393	749269	580333	2.16297e+06	2.4172e+06
-16.1054	3.05594e+09	A	17.9807	HIST1H2BA; HIST1H2BB; HIST1H2BC; HIST1H2BD; HIST1H2BH; HIST1H2BL; HIST1H2BM; HIST1H2BN; HIST1H2BO; HIST2H2BE; HIST2H2BF; HIST3H2BB	H2B1A; H2B; H2B1C; H2B1D; H2B1H; H2B1L; H2B1M; H2B1N; H2BFH; H2B2E; H2B2F; HIST3H2BB	§122; §121; §121; §121; §121; §121; §121; §121; §121; §121; §121; §121	histone H2B type 1-A	Q96A08; P33778; P62807; P58876; Q93079; Q99880; Q99879; Q99877; P23527; Q16778; Q5QNW6; Q8N257	http://www.phosphosite.org/proteinAction.do?id=15480&showAllSites=true	AVTK*YTSSK	2	549.793	88	A	15.1493	3.44448e+09	2.6674e+09	1.96199e+08	1.83293e+08
-16.1054	3.05594e+09	A	17.9807	HIST1H2BA; HIST1H2BB; HIST1H2BC; HIST1H2BD; HIST1H2BH; HIST1H2BL; HIST1H2BM; HIST1H2BN; HIST1H2BO; HIST2H2BE; HIST2H2BF; HIST3H2BB	H2B1A; H2B; H2B1C; H2B1D; H2B1H; H2B1L; H2B1M; H2B1N; H2BFH; H2B2E; H2B2F; HIST3H2BB	127; §126; 126; 126; 126; 126; 126; 126; 126; 126; 126; 126	histone H2B type 1-A	Q96A08; P33778; P62807; P58876; Q93079; Q99880; Q99879; Q99877; P23527; Q16778; Q5QNW6; Q8N257	http://www.phosphosite.org/proteinAction.do?id=15480&showAllSites=true	AVTKYTSSK*	2	549.793	4	A	15.1493	3.44448e+09	2.6674e+09	1.96199e+08	1.83293e+08
1.59199	1.41016e+06	A	17.9951	GPRC5A	RAIG1	291	retinoic acid-induced protein 3	Q8NFJ5	http://www.phosphosite.org/proteinAction.do?id=4033&showAllSites=true	K*SYGVENR	2	533.767	4	A	16.9265	573145	443751	755339	863549
22.0417	986859	A	17.9988	CTNND1; CTNND1; CTNND1; CTNND1	CTNND1; CTNND1 iso3; CTNND1 iso4; CTNND1 iso22	§728; §728; §728; §621	catenin delta-1 isoform 1ABC	O60716; O60716-3; O60716-4; O60716-22	http://www.phosphosite.org/proteinAction.do?id=3241&showAllSites=true	VVK*AASGALR	2	543.325	6	A	21.2122	41173.6	48371.1	1.04835e+06	925364
2.88626	1.02727e+06	A	17.9998	IMPDH2	IMPDH2	§422	inosine-5-monophosphate dehydrogenase 2	P12268	http://www.phosphosite.org/proteinAction.do?id=4122&showAllSites=true	GMGSLDAMDK*HLSSQNR	3	654.304	3	A	40.2199	363520	348313	1.00379e+06	1.05075e+06
4.59857	5.24535e+06	A	18.0022	TUBB	TUBB	19	tubulin beta chain	P07437	http://www.phosphosite.org/proteinAction.do?id=2690&showAllSites=true	EIVHIQAGQCGNQIGAK*FWEVISDEHGIDPTGTYHGDSDLQLDR	5	1004.88	3	A	76.4663	671479	519831	3.07566e+06	2.40266e+06
13.2011	1.97807e+07	A	18.003	HSPH1	HSP105	§458	heat shock protein 105 kDa	Q92598	http://www.phosphosite.org/proteinAction.do?id=2297&showAllSites=true	RGPFELEAFYSDPQGVPYPEAK*IGR	4	735.119	10	A	68.6565	1.30767e+06	1.68916e+06	1.941e+07	2.01513e+07
8.43081	3.41089e+06	A	18.0146	STAT1	STAT1	§592	signal transducer and activator of transcription 1-alpha/beta isoform alpha	P42224	http://www.phosphosite.org/proteinAction.do?id=1048&showAllSites=true	ALLK*DQQPGTFLLR	3	571.993	2	A	57.2839	301592	269373	2.2987e+06	2.51499e+06
3.91597	861788	A	18.0288	CLINT1; CLINT1	ENTH; ENTH iso2	§183; §165	clathrin interactor 1 isoform 1	Q14677; Q14677-2	http://www.phosphosite.org/proteinAction.do?id=10598&showAllSites=true	SK*WDEEWDKNK	3	526.911	3	A	36.4971	192015	248125	949548	774028
3.87639	1.32973e+06	A	18.0297	RABGGTA	RABGGTA	§38	geranylgeranyl transferase type-2 subunit alpha	Q92696	http://www.phosphosite.org/proteinAction.do?id=3619661&showAllSites=true	LYQSATQAVFQK*R	3	551.962	2	A	41.3499	369422	316644	1.3502e+06	1.30926e+06
-3.86623	3.57978e+06	A	18.0347	TMPO; TMPO	TMPO; TMPO iso2	§346; §237	thymopoietin isoform beta	P42167; P42167-2	http://www.phosphosite.org/proteinAction.do?id=5144&showAllSites=true	DILK*EM#FPYEASTPTGISASCR	3	868.409	7	A	59.0259	3.61864e+06	3.54092e+06	807834	1.04399e+06
61.5874	4.12065e+07	A	18.0472	TUBA1A; TUBA1B; TUBA1C; TUBA3D; TUBA3E	TUBA1A; TUBA1B; TUBA1C; TUBA3D; TUBA3E	§60; §60; §60; §60; §60	tubulin alpha-1A chain	Q71U36; P68363; Q9BQE3; Q13748; Q6PEY2	http://www.phosphosite.org/proteinAction.do?id=6833805&showAllSites=true	TIGGGDDSFNTFFSETGAGK*HVPR	4	653.56	8	A	60.0074	754456	583692	3.95781e+07	4.28349e+07
1.00195	314351	A	18.051	PFDN2	PFDN2	§136	prefoldin subunit 2	Q9UHV9	http://www.phosphosite.org/proteinAction.do?id=4320902&showAllSites=true	LMGEDEKPAAK*ENSEGAGAK	3	716.008	2	A	22.806	85159.6	98781.4	98381.1	85918.5
25.0629	9.96657e+07	A	18.0571	TUBA1A; TUBA1B; TUBA1C; TUBA3D; TUBA3E	TUBA1A; TUBA1B; TUBA1C; TUBA3D; TUBA3E	§336; §336; §336; §336; §336	tubulin alpha-1A chain	Q71U36; P68363; Q9BQE3; Q13748; Q6PEY2	http://www.phosphosite.org/proteinAction.do?id=6833805&showAllSites=true	DVNAAIATIK*TKR	3	505.627	33	A	42.0307	3.75145e+06	4.2018e+06	8.69401e+07	1.12391e+08
2.34669	860158	A	18.062	SOLH	SOLH	§293	calpain-15	O75808	http://www.phosphosite.org/proteinAction.do?id=5126570&showAllSites=true	LAELLSGK*R	3	367.552	2	A	35.4086	320181	350420	717361	856336
-4.27955	2.57227e+06	A	18.0648	MYO1B	MYO1B	§986	myosin-Ib isoform 1	O43795	http://www.phosphosite.org/proteinAction.do?id=9973&showAllSites=true	LKDAIEEK*IIIAEVVNKINR	4	606.356	6	A	71.1061	2.4767e+06	2.66783e+06	611405	590717
7.96485	2.05815e+06	A	18.0878	PPID	PPID	§341	peptidyl-prolyl cis-trans isomerase D	Q08752	http://www.phosphosite.org/proteinAction.do?id=20977&showAllSites=true	AQGIAPEDK*AIQAELLK	3	637.018	2	A	55.2597	225354	291454	1.80649e+06	2.30981e+06
3.02908	1.19224e+06	A	18.1093	HGS	Hrs	§207	hepatocyte growth factor-regulated tyrosine kinase substrate	O14964	http://www.phosphosite.org/proteinAction.do?id=3904&showAllSites=true	FGIEK*EVR	2	546.296	3	A	34.0691	261740	261945	760869	825413
-4.49421	804678	A	18.1115	ARIH2	ARIH2	259	E3 ubiquitin-protein ligase ARIH2	O95376	http://www.phosphosite.org/proteinAction.do?id=14226&showAllSites=true	CNEVFCFK*CR	3	511.885	2	A	44.0934	791669	817686	178805	179291
4.22705	1.39486e+06	A	18.1222	XRCC5	Ku80	§144	X-ray repair cross-complementing protein 5	P13010	http://www.phosphosite.org/proteinAction.do?id=2076&showAllSites=true	FSK*SQLDIIIHSLKK	4	468.524	2	A	60.3961	360845	299123	1.43901e+06	1.35071e+06
1.00742	1.16016e+06	A	18.155	HELZ2	PRIC285	761	peroxisomal proliferator-activated receptor A-interacting complex 285 kDa protein isoform 1	Q9BYK8	http://www.phosphosite.org/proteinAction.do?id=5962&showAllSites=true	HFYVAK*GNPIHAR	4	406.718	4	A	29.9629	257570	224941	211844	274246
-1.39897	1.28935e+06	A	18.1999	SKP1	SKP1A	§142	S-phase kinase-associated protein 1 isoform a	P63208	http://www.phosphosite.org/proteinAction.do?id=14765&showAllSites=true	TFNIK*NDFTEEEEAQVR	3	728.678	3	A	56.1125	474711	529957	312864	405285
-1.81371	551791	A	18.2114	UBE2V2	UBE2V2	§72	ubiquitin-conjugating enzyme E2 variant 2	Q15819	http://www.phosphosite.org/proteinAction.do?id=18458&showAllSites=true	VECGPK*YPEAPPSVR	3	600.63	1	A	35.7754	164306	212878	111367	96596.5
15.9934	2.58589e+06	A	18.2118	RARS	RARS	§557	arginyl-tRNA synthetase, cytoplasmic	P54136	http://www.phosphosite.org/proteinAction.do?id=8094&showAllSites=true	LANIDEEMLQK*AAR	3	572.63	2	A	51.9774	140864	182507	2.27843e+06	2.89336e+06
12.1991	133733	H	18.2219	ILK	ILK	§209	integrin-linked protein kinase	Q13418	http://www.phosphosite.org/proteinAction.do?id=607&showAllSites=true	LNENHSGELWK*GR	3	551.941	3	H	31.2	9550	12375	148394	119071
3.37352	1.31834e+06	A	18.2223	RAB3GAP2	RAB3GAP2	§913	rab3 GTPase-activating protein non-catalytic subunit	Q9H2M9	http://www.phosphosite.org/proteinAction.do?id=19574&showAllSites=true	GNTQTSK*VSSLQAEPLPR	3	676.355	2	A	40.4403	427478	354104	1.14847e+06	1.48821e+06
8.88925	806725	A	18.2317	HSPH1	HSP105	249	heat shock protein 105 kDa	Q92598	http://www.phosphosite.org/proteinAction.do?id=2297&showAllSites=true	LVEHFCAEFK*TK	3	541.605	3	A	40.0517	102453	79053.2	898273	715176
2.76465	398594	A	18.241	WLS; WLS	GPR177; GPR177 iso2	§419; §417	protein wntless homolog isoform 2	Q5T9L3; Q5T9L3-2	http://www.phosphosite.org/proteinAction.do?id=4150206&showAllSites=true	QSSLPAMSK*VR	3	439.903	4	A	34.5857	162771	125579	359253	437935
1.83839	5.62286e+06	A	18.2509	RPL15	RPL15	§140	60S ribosomal protein L15	P61313	http://www.phosphosite.org/proteinAction.do?id=10347&showAllSites=true	FFEVILIDPFHK*AIR	3	653.7	19	A	78.1187	1.9441e+06	1.60417e+06	3.68247e+06	2.84064e+06
1.11449	1.49601e+06	A	18.2542	CLTC	CLTC	§1443	clathrin heavy chain 1	Q00610	http://www.phosphosite.org/proteinAction.do?id=946&showAllSites=true	VK*QLPLVKPYLR	3	523.328	7	A	47.0656	1.22557e+06	1.45909e+06	1.57199e+06	1.42003e+06
3.05554	470213	A	18.2545	KIF2C	KIF2C	§365	kinesin-like protein KIF2C	Q99661	http://www.phosphosite.org/proteinAction.do?id=4764&showAllSites=true	THTMGGDLSGK*AQNASK	3	606.292	2	A	24.4524	160449	147329	530908	409519
3.54282	3.69368e+06	A	18.2558	KRT18	K18	§131	keratin, type I cytoskeletal 18	P05783	http://www.phosphosite.org/proteinAction.do?id=944&showAllSites=true	DWSHYFK*IIEDLR	3	612.641	6	A	82.5691	536111	413525	1.71715e+06	1.64724e+06
42.6313	203785	A	18.2646	RBM4	RBM4	167	RNA-binding protein 4 isoform 2	Q9BWF3	http://www.phosphosite.org/proteinAction.do?id=6124&showAllSites=true	CGK*EGHWSKECPIDR	3	658.297	2	A	24.8731	4162.81	5397.53	193381	214189
8.06604	5.41263e+06	A	18.2666	SND1	SND1	§886	staphylococcal nuclease domain-containing protein 1	Q7KZF4	http://www.phosphosite.org/proteinAction.do?id=2643&showAllSites=true	VITEYLNAQESAK*SAR	3	631.994	7	A	42.0307	669257	672822	4.71351e+06	6.11175e+06
-3.06425	1.25497e+06	A	18.2786	RPLP0	RPLP0	50	60S acidic ribosomal protein P0	P05388	http://www.phosphosite.org/proteinAction.do?id=4111&showAllSites=true	GK*AVVLMGK	2	508.8	4	A	29.7255	1.19613e+06	1.31381e+06	356617	462485
3.19527	65830.5	H	18.3016	AHCYL1; AHCYL2	AHCYL1; AHCYL2	270; 351	putative adenosylhomocysteinase 2 isoform b	O43865; Q96HN2	http://www.phosphosite.org/proteinAction.do?id=8318&showAllSites=true	AGK*LCVPAMNVNDSVTK	3	639.989	4	H	47.5	21900	19305	68005	63656
3.59164	1.04745e+06	A	18.3263	SERPINE2	SERPINE2	105	glia-derived nexin isoform b precursor	P07093	http://www.phosphosite.org/proteinAction.do?id=18710&showAllSites=true	NK*DIVTVANAVFVK	3	544.642	2	A	59.7454	253845	329429	1.00844e+06	1.08647e+06
5.5608	532242	A	18.3352	DIMT1	Dimt1	201	probable dimethyladenosine transferase	Q9UNQ2	http://www.phosphosite.org/proteinAction.do?id=5158896&showAllSites=true	NNFRPPPK*VESSVVR	3	613.999	2	A	35.8307	83304	108122	467446	597038
2.56441	2.50185e+06	A	18.341	IFIT1	IFIT1	199	interferon-induced protein with tetratricopeptide repeats 1 isoform 2	P09914	http://www.phosphosite.org/proteinAction.do?id=3724152&showAllSites=true	NHK*PFSLLPLR	3	479.277	2	A	51.9774	236476	191153	477198	619418
4.21434	2.85947e+06	A	18.3529	PRDX1	NKEF-A	§93	peroxiredoxin-1	Q06830	http://www.phosphosite.org/proteinAction.do?id=2615&showAllSites=true	K*QGGLGPMNIPLVSDPKR	4	506.029	3	A	53.0592	590457	766564	2.79471e+06	2.92423e+06
3.60621	357449	A	18.3712	RUNX1; RUNX1; RUNX1	AML1; AML1 iso2; AML1 iso8	125; 125; 152	runt-related transcription factor 1 isoform AML1b	Q01196; Q01196-2; Q01196-8	http://www.phosphosite.org/proteinAction.do?id=5862&showAllSites=true	NATAAMK*NQVAR	2	694.857	3	A	24.0751	90691.3	107550	350939	363959
4.53451	6.97872e+06	A	18.3795	ENO1	ENO1	§28	c-myc promoter-binding protein-1 isoform MBP-1	P06733	http://www.phosphosite.org/proteinAction.do?id=2610&showAllSites=true	GNPTVEVDLFTSK*GLFR	3	665.35	5	A	72.5331	1.73904e+06	1.33901e+06	6.92784e+06	7.02959e+06
12.5545	366505	A	18.3921	USP22	USP22	394	ubiquitin carboxyl-terminal hydrolase 22	Q9UPT9	http://www.phosphosite.org/proteinAction.do?id=16208&showAllSites=true	CSGCHSYQESTK*QLTMK	3	720.315	1	A	29.5419	32989.7	25396.5	394880	338130
11.4312	1.7668e+06	A	18.4194	PSMB5; PSMB5	PSMB5; PSMB5 iso2	140; 140	proteasome subunit beta type-5 isoform 2	P28074; P28074-2	http://www.phosphosite.org/proteinAction.do?id=8939&showAllSites=true	ISVAAASK*LLANMVYQYK	3	695.379	2	A	87.0711	150050	159070	1.99692e+06	1.53669e+06
3.38815	1.57392e+06	A	18.4249	PMPCA	PMPCA	§232	mitochondrial-processing peptidase subunit alpha precursor	Q10713	http://www.phosphosite.org/proteinAction.do?id=9613&showAllSites=true	FCPTENVAK*INR	3	521.596	4	A	37.5451	408883	520190	1.5352e+06	1.61264e+06
4.68047	4.643e+06	A	18.4468	SND1	SND1	§641	staphylococcal nuclease domain-containing protein 1	Q7KZF4	http://www.phosphosite.org/proteinAction.do?id=2643&showAllSites=true	SSYYK*SLLSAEEAAK	3	587.628	4	A	53.3462	1.00128e+06	982712	4.3857e+06	4.9003e+06
-2.68947	1.22251e+06	A	18.4607	MIB1	MIB1	§222	E3 ubiquitin-protein ligase MIB1	Q86YT6	http://www.phosphosite.org/proteinAction.do?id=8949&showAllSites=true	CVQDAK*GGSFYR	3	501.233	4	A	29.2878	491653	378116	146338	177060
9.02695	2.82597e+06	A	18.4662	IPO5	KPNB3	963	importin-5	O00410	http://www.phosphosite.org/proteinAction.do?id=6939&showAllSites=true	TK*ENVNATENCISAVGK	3	650.318	4	A	34.3565	353937	272182	2.76498e+06	2.88696e+06
1.04022	1.13974e+06	A	18.4743	RDX	radixin	§526	radixin	P35241	http://www.phosphosite.org/proteinAction.do?id=1037&showAllSites=true	K*QLQALSSELAQAR	3	552.972	2	A	47.0656	319726	415811	335776	429346
35.5468	2.68568e+06	A	18.5011	IPO5	KPNB3	978	importin-5	O00410	http://www.phosphosite.org/proteinAction.do?id=6939&showAllSites=true	TKENVNATENCISAVGK*IMK	4	581.045	7	A	49.274	65669.3	85437.5	2.51742e+06	2.85395e+06
13.6857	4.40159e+06	A	18.5268	ALDOA	ALDOA	§230	fructose-bisphosphate aldolase A	P04075	http://www.phosphosite.org/proteinAction.do?id=4109&showAllSites=true	ALSDHHIYLEGTLLK*PNMVTPGHACTQK	5	649.93	10	A	52.5243	328087	315153	4.25703e+06	4.54614e+06
8.90829	3.57567e+07	A	18.5315	ALDOA	ALDOA	§42	fructose-bisphosphate aldolase A	P04075	http://www.phosphosite.org/proteinAction.do?id=4109&showAllSites=true	GILAADESTGSIAK*R	3	534.953	17	A	37.8564	3.69749e+06	4.33025e+06	3.10712e+07	4.04422e+07
-1.23662	7.20411e+06	A	18.5407	HGS	Hrs	107	hepatocyte growth factor-regulated tyrosine kinase substrate	O14964	http://www.phosphosite.org/proteinAction.do?id=3904&showAllSites=true	K*ILYLIQAWAHAFRNEPK	4	578.822	5	A	86.3605	7.49544e+06	6.91278e+06	6.58942e+06	5.0619e+06
3.46405	785684	A	18.5425	SLFN5	SLFN5	316	schlafen family member 5	Q08AF3	http://www.phosphosite.org/proteinAction.do?id=10304301&showAllSites=true	VPSSWQVK*DNR	3	477.244	3	A	31.6652	256549	197073	693739	877630
21.979	2.54713e+06	A	18.5806	EIF4G2; EIF4G2	eIF4G2; eIF4G2 iso2	41; 41	eukaryotic translation initiation factor 4 gamma 2 isoform 2	P78344; P78344-2	http://www.phosphosite.org/proteinAction.do?id=2886&showAllSites=true	TAGNSEFLGK*TPGQNAQK	3	654.661	2	A	32.6965	100663	131115	2.44671e+06	2.64755e+06
5.85927	4.61231e+06	A	18.5999	ADSS	ADSS	§419	adenylosuccinate synthetase isozyme 2	P30520	http://www.phosphosite.org/proteinAction.do?id=7991&showAllSites=true	AFK*ELPVNAQNYVR	3	588.313	5	A	51.006	683650	890712	4.52579e+06	4.69882e+06
2.72605	938983	A	18.6165	SLC20A1	SLC20A1	399	sodium-dependent phosphate transporter 1	Q8WUM9	http://www.phosphosite.org/proteinAction.do?id=10712&showAllSites=true	LHLAK*VGDCMGDSGDKPLRR	4	585.548	2	A	34.7602	303691	385206	815377	1.06259e+06
2.25551	2.23986e+06	A	18.6242	GNL3	GNL3	299	guanine nucleotide-binding protein-like 3 isoform 1	Q9BVP2	http://www.phosphosite.org/proteinAction.do?id=16820&showAllSites=true	SM#QVVPLDK*QITIIDSPSFIVSPLNSSSALALR	3	1219.66	2	A	86.3039	513571	557036	1.23653e+06	1.17823e+06
-1.26722	3.55109e+06	A	18.6263	YWHAE	14-3-3 epsilon	§123	14-3-3 protein epsilon	P62258	http://www.phosphosite.org/proteinAction.do?id=3578&showAllSites=true	VFYYK*MK	3	364.856	8	A	37.7299	1.22794e+06	1.60046e+06	1.09123e+06	1.14073e+06
11.0023	1.81549e+07	A	18.6299	PKM; PKM	PKM2; PKM2 iso2	§207; §207	pyruvate kinase isozymes M1/M2 isoform c	P14618; P14618-2	http://www.phosphosite.org/proteinAction.do?id=4126&showAllSites=true	GADFLVTEVENGGSLGSKK*	3	674.676	9	A	60.0074	1.86746e+06	1.43272e+06	1.75644e+07	1.87454e+07
6.31328	7.1987e+06	A	18.6345	CDK1	CDK1	§238	cyclin-dependent kinase 1 isoform 4	P06493	http://www.phosphosite.org/proteinAction.do?id=582&showAllSites=true	ALGTPNNEVWPEVESLQDYK*NTFPK	3	997.489	7	A	74.6277	1.29049e+06	990001	7.13123e+06	7.26617e+06
1.39235	2.099e+06	A	18.6414	LGALS1	galectin-1	§64	galectin-1	P09382	http://www.phosphosite.org/proteinAction.do?id=17445&showAllSites=true	FNAHGDANTIVCNSK*DGGAWGTEQR	4	705.569	3	A	42.2018	479691	625352	711595	827015
2.67077	239227	A	18.6429	DTL	RAMP	537	denticleless protein homolog	Q9NZJ0	http://www.phosphosite.org/proteinAction.do?id=6421&showAllSites=true	KALIPVSQK*SSQAEACSESR	3	764.053	2	A	30.9532	88715.4	90428.7	270763	207690
2.59938	2.71893e+06	A	18.6531	NQO1; NQO1	NQO1; NQO1 iso3	32; 32	NAD(P)H dehydrogenase [quinone] 1 isoform a	P15559; Q3B792	http://www.phosphosite.org/proteinAction.do?id=14721&showAllSites=true	K*KGWEVVESDLYAMNFNPIISR	4	678.347	4	A	78.3149	1.13415e+06	957827	3.07754e+06	2.36031e+06
3.05895	1.77326e+06	A	18.6589	APEH	APEH	§681	acylamino-acid-releasing enzyme	P13798	http://www.phosphosite.org/proteinAction.do?id=12194&showAllSites=true	RVPFK*QGMEYYR	3	563.284	2	A	39.2781	511841	647552	1.71881e+06	1.82771e+06
-1.50027	588796	A	18.6702	DUSP3	DUSP3	§53	dual specificity protein phosphatase 3	P51452	http://www.phosphosite.org/proteinAction.do?id=2082&showAllSites=true	LQK*LGITHVLNAAEGR	3	612.015	1	A	50.3451	144718	188740	115057	107208
9.34001	576327	A	18.6941	ORC1	ORC1L	591	origin recognition complex subunit 1 isoform 1	Q13415	http://www.phosphosite.org/proteinAction.do?id=12511&showAllSites=true	LTGQK*ATANHAAELLAK	3	617.674	2	A	35.4856	53548.6	69861.8	515518	637137
9.95306	3.00348e+07	A	18.7035	ACTB; ACTG1	ACTB; ACTG1	§113; §113	actin, cytoplasmic 1	P60709; P63261	http://www.phosphosite.org/proteinAction.do?id=4107&showAllSites=true	VAPEEHPVLLTEAPLNPK*ANR	4	603.078	15	A	48.4852	1.62329e+06	2.03024e+06	1.57773e+07	2.05865e+07
1.94464	2.59935e+06	A	18.7085	KIAA1967	DBC-1	138	p30 DBC protein	Q8N163	http://www.phosphosite.org/proteinAction.do?id=6246&showAllSites=true	SPAPPLLHVAALGQK*QGILGAQPQLIFQPHR	5	680.186	2	A	72.0809	916754	788671	1.87758e+06	1.43885e+06
3.02404	1.44495e+06	A	18.7119	RPS27	RPS27	§16	40S ribosomal protein S27	P42677	http://www.phosphosite.org/proteinAction.do?id=6553&showAllSites=true	DLLHPSPEEEK*R	3	521.93	3	A	32.4317	440932	514711	1.25376e+06	1.63614e+06
3.0186	307353	A	18.7261	FAF2	ETEA	§343	FAS-associated factor 2	Q96CS3	http://www.phosphosite.org/proteinAction.do?id=8616&showAllSites=true	RRQNLQEEK*ER	3	533.948	6	A	12.8958	97419.6	106220	316203	298502
-3.8472	653414	A	18.7502	HTATIP2	HTATIP2	§36	oxidoreductase HTATIP2 isoform b	Q9BUP3	http://www.phosphosite.org/proteinAction.do?id=17878&showAllSites=true	VLLK*EILEQGLFSK	3	577.673	3	A	81.899	460810	485874	106723	139348
-2.51898	2.47235e+06	A	18.7676	STAT3; STAT3	STAT3; STAT3 iso2	§180; §180	signal transducer and activator of transcription 3 isoform 2	P40763; P40763-2	http://www.phosphosite.org/proteinAction.do?id=1050&showAllSites=true	TLK*SQGDMQDLNGNNQSVTR	3	774.036	2	A	33.1282	2.80044e+06	2.14425e+06	991813	971157
5.50991	1.12526e+06	A	18.7728	PLAA	PLAA	§622	phospholipase A-2-activating protein	Q9Y263	http://www.phosphosite.org/proteinAction.do?id=19920&showAllSites=true	LSIK*HPSVNENFCNEK	3	677.33	3	A	38.8657	188585	219863	1.10012e+06	1.1504e+06
6.65561	7.93494e+06	A	18.7893	TUBA1A; TUBA1C; TUBA3D; TUBA3E; TUBA8	TUBA1A; TUBA1C; TUBA3D; TUBA3E; TUBA8	352, §370; 352, §370; 352, §370; 352, §370; 352, §370	tubulin alpha-1A chain	Q71U36; Q9BQE3; Q13748; Q6PEY2; Q9NY65	http://www.phosphosite.org/proteinAction.do?id=6833805&showAllSites=true	TIQFVDWCPTGFK*VGINYQPPTVVPGGDLAK*VQR	4	1004.77	8	A	78.3149	1.17598e+06	1.20845e+06	8.98918e+06	6.88071e+06
-4.0548	1.61465e+06	A	18.7958	EIF4G1; EIF4G1; EIF4G1	eIF4G; eIF4G iso1; eIF4G iso3	§900; §901; §860	eukaryotic translation initiation factor 4 gamma 1 isoform 6	Q04637; NP_886553; Q04637-3	http://www.phosphosite.org/proteinAction.do?id=3566&showAllSites=true	SLGNIK*FIGELFK	3	527.3	4	A	77.989	1.67886e+06	1.55044e+06	400714	395699
4.57034	362120	A	18.8086	CLUH	eIF3-X	§529	hypothetical protein LOC23277	O75153	http://www.phosphosite.org/proteinAction.do?id=5769&showAllSites=true	TSRPLK*ILR	3	399.919	2	A	29.5419	73359.2	85106.1	325441	398798
2.58238	1.1154e+06	A	18.824	MBNL1; MBNL2	MBNL1; MBNL2	§58; §58	muscleblind-like protein 1 isoform a	Q9NR56; Q5VZF2	http://www.phosphosite.org/proteinAction.do?id=10103&showAllSites=true	VIACFDSLK*GR	3	460.575	3	A	43.8511	317671	415224	859793	1.03282e+06
5.19088	1.31835e+06	A	18.8305	SSFA2	SSFA2	701	sperm-specific antigen 2 isoform 1	P28290	http://www.phosphosite.org/proteinAction.do?id=6328&showAllSites=true	AQMK*VCSLSNQR	3	512.585	4	A	29.6629	251763	256187	1.34263e+06	1.29407e+06
3.30939	138500	A	18.8328	ID1	ID1	§23	DNA-binding protein inhibitor ID-1 isoform a	P41134	http://www.phosphosite.org/proteinAction.do?id=21624&showAllSites=true	AGK*TASGAGEVVR	2	658.85	2	A	18.8927	42292.5	41408.9	149377	127623
22.3327	3.59551e+06	A	18.8354	TKT	TKT	§327	transketolase	P29401	http://www.phosphosite.org/proteinAction.do?id=4144&showAllSites=true	KAYGQALAK*LGHASDR	4	450.743	7	A	34.0075	182440	139555	3.61083e+06	3.58018e+06
10.0492	1.49945e+06	A	18.8539	RAVER1; RAVER1	RAVER1; RAVER1 iso1	190; 190	ribonucleoprotein PTB-binding 1	Q8IY67-2; Q8IY67	http://www.phosphosite.org/proteinAction.do?id=6424&showAllSites=true	AK*SDLLGKPLGPR	3	489.288	3	A	35.4856	154603	143820	1.29954e+06	1.69935e+06
3.7288	7.37495e+06	A	18.8597	PRDX1	NKEF-A	§178	peroxiredoxin-1	Q06830	http://www.phosphosite.org/proteinAction.do?id=2615&showAllSites=true	LVQAFQFTDKHGEVCPAGWK*PGSDTIKPDVQK	5	740.375	5	A	53.6974	1.71407e+06	2.2416e+06	7.07092e+06	7.67897e+06
4.89982	6.78504e+06	A	18.861	SUMO2; SUMO3; SUMO4	SUMO2; SUMO3; SUMO4	§35; §34; §35	small ubiquitin-related modifier 2 isoform b precursor	P61956; P55854; Q6EEV6	http://www.phosphosite.org/proteinAction.do?id=9675&showAllSites=true	VAGQDGSVVQFKIK*R	4	437.247	2	A	38.8657	1.3676e+06	1.4019e+06	5.88014e+06	7.68995e+06
2.89292	1.01221e+06	A	18.8661	EPRS	EPRS	§1109	bifunctional aminoacyl-tRNA synthetase	P07814	http://www.phosphosite.org/proteinAction.do?id=4820&showAllSites=true	SGK*TELAEPIAIRPTSETVM#YPAYAK	4	739.13	2	A	52.9018	316308	383476	877176	1.14724e+06
3.32418	80350.8	H	18.8712	PRKDC	DNAPK	493	DNA-dependent protein kinase catalytic subunit isoform 2	P78527	http://www.phosphosite.org/proteinAction.do?id=2072&showAllSites=true	ICSK*PVVLPK	3	418.913	3	H	34.1	21304	24057	76245.3	74542.9
8.90473	100030	H	18.9049	KIF20A	KIF20A	693	kinesin-like protein KIF20A	O95235	http://www.phosphosite.org/proteinAction.do?id=8945&showAllSites=true	LAASASTQQLQEVK*AK	3	596.327	2	H	35.4647	12735	9731.7	101373	98686.9
5.17145	1.29037e+06	A	18.9124	PYGL	PYGL	§843	glycogen phosphorylase, liver form isoform 2	P06737	http://www.phosphosite.org/proteinAction.do?id=9653&showAllSites=true	ISLSNESNK*VNGN	2	745.366	4	A	32.6965	253196	245841	1.25621e+06	1.32453e+06
2.91997	2.16172e+06	A	18.9201	HSP90AB1	HSP90B	§624	heat shock protein HSP 90-beta	P08238	http://www.phosphosite.org/proteinAction.do?id=2993&showAllSites=true	K*HLEINPDHPIVETLR	4	507.027	3	A	43.3572	641279	839367	1.87404e+06	2.4494e+06
1.47309	1.52226e+06	A	18.943	RALYL	RALYL	48	RNA-binding Raly-like protein isoform 1	G3V129	http://www.phosphosite.org/proteinAction.do?id=3754267&showAllSites=true	VFIGNLNTAIVKK*	3	510.972	2	A	54.141	505252	661541	942176	776614
2.07041	1.08458e+06	A	18.9449	ARAP3	ARAP3	296	arf-GAP with Rho-GAP domain, ANK repeat and PH domain-containing protein 3	Q8WWN8	http://www.phosphosite.org/proteinAction.do?id=7273&showAllSites=true	LTPLLSGWLDK*LSPQGNYVFQR	3	882.806	3	A	89.6294	403137	466213	1.02051e+06	779397
5.86058	4.66236e+06	A	18.9449	EEF2	eEF-2	519	elongation factor 2	P13639	http://www.phosphosite.org/proteinAction.do?id=960&showAllSites=true	NPADLPK*LVEGLKR	3	555.321	4	A	54.141	728488	862604	4.54279e+06	4.78193e+06
4.23395	1.7962e+06	A	18.9473	HNRNPU; HNRNPU	hnRNP U; hnRNP U iso2	§551; §532	heterogeneous nuclear ribonucleoprotein U isoform b	Q00839; Q00839-2	http://www.phosphosite.org/proteinAction.do?id=4168&showAllSites=true	QMADTGK*LNTLLQR	3	568.302	7	A	52.0519	481075	367398	1.7859e+06	1.80649e+06
3.39201	1.34187e+06	A	18.9476	TOLLIP	TOLLIP	§96	toll-interacting protein	Q9H0E2	http://www.phosphosite.org/proteinAction.do?id=13930&showAllSites=true	LGYAVYETPTAHNGAK*NPR	4	544.025	10	A	35.0477	416298	374896	1.16209e+06	1.52165e+06
11.259	338426	A	18.9513	XPO5	exportin 5	216	exportin-5	Q9HAV4	http://www.phosphosite.org/proteinAction.do?id=17621&showAllSites=true	TDTSQESK*AQANCR	3	570.588	4	A	14.4408	33298.9	26817.5	373396	303457
5.02112	669361	A	18.9672	RHOT2	RHOT2	230	mitochondrial Rho GTPase 2	Q8IXI1	http://www.phosphosite.org/proteinAction.do?id=1175270&showAllSites=true	SCFGHPLAPQALEDVK*TVVCR	3	833.414	5	A	64.1025	119591	147027	610702	728021
4.40664	462738	A	18.9809	RFC5	RFC5	§16	replication factor C subunit 5 isoform 3	P40937	http://www.phosphosite.org/proteinAction.do?id=2380622&showAllSites=true	QQEQPAATK*IR	3	461.916	3	A	20.8637	95612	114407	494196	431281
3.03861	386104	A	18.9905	GHITM; GHITM	GHITM; GHITM iso3	29; 29	growth hormone-inducible transmembrane protein	Q9H3K2; Q9Y6G2	http://www.phosphosite.org/proteinAction.do?id=21338602&showAllSites=true	ASPVVK*NSITK	2	629.362	2	A	24.2709	125561	128571	366605	405603
2.90094	374310	H	18.9955	ADSS	ADSS	§173	adenylosuccinate synthetase isozyme 2	P30520	http://www.phosphosite.org/proteinAction.do?id=7991&showAllSites=true	KGIGPVYSSK*AAR	3	483.272	8	H	23.3476	63541	83259	228862	196996
4.72595	1.25964e+06	A	18.9969	ARCN1	ARCN1	§44	coatomer subunit delta isoform 2	P48444	http://www.phosphosite.org/proteinAction.do?id=15091&showAllSites=true	LMNTGK*QHTFVETESVR	3	697.681	7	A	35.4086	230734	302341	1.21087e+06	1.3084e+06
11.0255	1.85349e+06	A	19.0268	PLAA	PLAA	§529	phospholipase A-2-activating protein	Q9Y263	http://www.phosphosite.org/proteinAction.do?id=19920&showAllSites=true	SAASK*TMNIYFPK	3	524.601	5	A	49.7692	150090	186129	1.76565e+06	1.94132e+06
10.2609	586198	A	19.0342	EIF3C; EIF3CL	eIF3C; eIF3CL	553; 554	eukaryotic translation initiation factor 3 subunit C	Q99613; B5ME19	http://www.phosphosite.org/proteinAction.do?id=5737&showAllSites=true	LCK*YIYAK	3	391.543	2	A	32.1237	64818.1	49439.9	543005	629391
-1.28753	2.06671e+06	A	19.0375	MLLT11	MLLT11	41	protein AF1q	Q13015	http://www.phosphosite.org/proteinAction.do?id=14142&showAllSites=true	M#PIPELDLSELEGLGLSDTATYKVK*	3	950.488	3	A	82.489	689900	632205	554484	472372
2.61121	428332	A	19.0522	ACTR2	ARP2	§381	actin-related protein 2 isoform a	P61160	http://www.phosphosite.org/proteinAction.do?id=12585&showAllSites=true	QEYQEK*GVR	2	625.81	2	A	17.9174	183675	144396	458965	397698
10.566	486430	A	19.0593	MCM6	MCM6	§205	DNA replication licensing factor MCM6	Q14566	http://www.phosphosite.org/proteinAction.do?id=8758&showAllSites=true	FVDFQK*VR	3	384.877	2	A	40.0517	42852	49222.8	420874	551986
-1.25686	496724	A	19.0768	RAB1A	Rab1A	§191	ras-related protein Rab-1A isoform 1	P62820	http://www.phosphosite.org/proteinAction.do?id=10238&showAllSites=true	SNVK*IQSTPVK	2	657.872	4	A	24.1352	173005	190573	127387	161888
9.81351	2.41256e+06	A	19.0779	GARS	GARS	§318	glycyl-tRNA synthetase	P41250	http://www.phosphosite.org/proteinAction.do?id=13250&showAllSites=true	LLEFNQGK*LPFAAAQIGNSFR	3	812.433	4	A	77.3793	214434	277248	2.56687e+06	2.25825e+06
4.63564	1.66491e+06	A	19.0813	EIF3E	eIF3E	§387	eukaryotic translation initiation factor 3 subunit E	P60228	http://www.phosphosite.org/proteinAction.do?id=4543&showAllSites=true	IDSK*LGHVVM#GNNAVSPYQQVIEK	3	919.473	4	A	50.107	310696	407613	1.64448e+06	1.68534e+06
29.0161	456330	H	19.0838	LTN1	ZNF294	1755	E3 ubiquitin-protein ligase listerin	O94822	http://www.phosphosite.org/proteinAction.do?id=19317&showAllSites=true	WFTSSNK*STCPLCR	3	619.951	4	H	44.4	15568	15885.5	480162	432498
3.70562	2.39127e+06	A	19.091	EEF2	eEF-2	§275	elongation factor 2	P13639	http://www.phosphosite.org/proteinAction.do?id=960&showAllSites=true	FSK*SATSPEGK	3	418.21	12	A	18.7846	558196	732421	2.51668e+06	2.26586e+06
1.06918	1.51039e+06	A	19.1254	FLNA; FLNA	FLNA; FLNA iso2	§1019; §1019	filamin-A isoform 2	P21333; P21333-2	http://www.phosphosite.org/proteinAction.do?id=2546&showAllSites=true	IVGPSGAAVPCK*VEPGLGADNSVVR	3	855.115	2	A	50.454	205598	269903	278867	229527
6.13769	1.22186e+07	A	19.1317	RNH1	RNH1	195	ribonuclease inhibitor	P13489	http://www.phosphosite.org/proteinAction.do?id=8606&showAllSites=true	VLCQGLK*DSPCQLEALKLESCGVTSDNCR	4	863.657	6	A	56.6395	1.99925e+06	1.98225e+06	1.26359e+07	1.18013e+07
2.58908	1.93306e+06	A	19.1373	OAS3	OAS3	341	2-5-oligoadenylate synthase 3	Q9Y6K5	http://www.phosphosite.org/proteinAction.do?id=13686&showAllSites=true	GM#GDPVQSWK*GPGLPR	3	604.633	7	A	47.613	711592	541960	1.4181e+06	1.82745e+06
5.04027	837952	A	19.1411	DCXR	DCXR	§17	L-xylulose reductase isoform 2	Q7Z4W1	http://www.phosphosite.org/proteinAction.do?id=13958&showAllSites=true	VLVTGAGK*GIGR	3	414.582	3	A	31.4933	188753	143750	855255	820649
32.3814	8.03209e+06	A	19.1468	HSPB1	HSP27	§198	heat shock protein beta-1	P04792	http://www.phosphosite.org/proteinAction.do?id=989&showAllSites=true	AQLGGPEAAK*SDETAAK	3	586.627	7	A	25.6149	214464	281629	8.16542e+06	7.89876e+06
1.51889	1.79451e+06	A	19.1613	NSFL1C	NSFL1C	§259	NSFL1 cofactor p47 isoform d	Q9UNZ2	http://www.phosphosite.org/proteinAction.do?id=6012&showAllSites=true	AFTGEGQK*LGSTAPQVLSTSSPAQQAENEAK	3	1082.87	3	A	51.006	189606	249038	294581	371670
-3.88913	526598	A	19.1634	CKAP2	CKAP2	§91	cytoskeleton-associated protein 2 isoform 2	Q8WWK9	http://www.phosphosite.org/proteinAction.do?id=13379&showAllSites=true	RPAESK*NNTVVGK	3	505.274	3	A	14.2962	597955	455241	131940	138865
1.2483	4.39223e+06	A	19.1922	ACTA1; ACTA2; ACTB; ACTBL2; ACTC1; ACTG1; ACTG2	ACTA1; ACTA2; ACTB; ACTBL2; ACTC1; ACTG1; ACTG2	§193; §193; §191; §192; §193; §191; §192	actin, alpha skeletal muscle	P68133; P62736; P60709; Q562R1; P68032; P63261; P63267	http://www.phosphosite.org/proteinAction.do?id=4106&showAllSites=true	DLTDYLM#K*ILTER	3	580.966	14	A	89.6294	1.41256e+06	1.24513e+06	1.69953e+06	1.61807e+06
1.79559	336942	A	19.195	RPL23	RPL23	§113	60S ribosomal protein L23	P62829	http://www.phosphosite.org/proteinAction.do?id=4137&showAllSites=true	GEMK*GSAITGPVAK	2	730.382	3	A	29.4813	92662.7	102131	151148	198622
4.39311	8.45942e+06	A	19.1961	PSMB1	PSMB1	§184	proteasome subunit beta type-1 precursor	P20618	http://www.phosphosite.org/proteinAction.do?id=4132&showAllSites=true	AGGSASAM#LQPLLDNQVGFK*NMQNVEHVPLSLDR	4	942.471	15	A	72.1338	2.18698e+06	1.66423e+06	9.20036e+06	7.71848e+06
1.16192	1.619e+06	A	19.2113	SYNPO; SYNPO	SYNPO; SYNPO iso2	§607; §363	synaptopodin isoform B	Q8N3V7; Q8N3V7-2	http://www.phosphosite.org/proteinAction.do?id=4220&showAllSites=true	GQAVPASK*TGILEESM#AR	3	659.002	5	A	40.5511	260095	274292	268285	352633
1.98069	293452	A	19.2575	TRAFD1	FLN29	§129	TRAF-type zinc finger domain-containing protein 1	O14545	http://www.phosphosite.org/proteinAction.do?id=2907&showAllSites=true	DLK*THPEVCGR	2	713.349	5	A	23.4765	61218	75084.8	129647	140326
1.65485	1.33941e+06	A	19.2754	SFXN1	SFXN1	49	sideroflexin-1	Q9H9B4	http://www.phosphosite.org/proteinAction.do?id=14292&showAllSites=true	K*IVHDYR	2	522.783	3	A	16.3489	227409	243420	363805	415346
-1.18825	2.43577e+06	A	19.2775	TOM1L2	TOM1L2	§447	TOM1-like protein 2 isoform 1	Q6ZVM7	http://www.phosphosite.org/proteinAction.do?id=3494&showAllSites=true	TDLK*GDDLEEGVTSEEFDKFLEER	4	729.591	3	A	70.5642	277035	364482	250883	289003
1.10305	1.08639e+06	A	19.2945	CAV1	caveolin-1	§39	caveolin-1 isoform beta	Q03135	http://www.phosphosite.org/proteinAction.do?id=935&showAllSites=true	AMADELSEK*QVYDAHTK	3	683.99	8	A	38.332	262825	300300	352951	268205
2.56231	1.32792e+06	A	19.3022	SLC38A2	SLC38A2	§59	sodium-coupled neutral amino acid transporter 2	Q96QD8	http://www.phosphosite.org/proteinAction.do?id=7181&showAllSites=true	SHYADVDPENQNFLLESNLGK*K	3	878.093	3	A	54.0824	447517	588987	1.47166e+06	1.18419e+06
2.56231	1.32792e+06	A	19.3022	SLC38A2	SLC38A2	§60	sodium-coupled neutral amino acid transporter 2	Q96QD8	http://www.phosphosite.org/proteinAction.do?id=7181&showAllSites=true	SHYADVDPENQNFLLESNLGKK*	3	878.093	1	A	54.0824	447517	588987	1.47166e+06	1.18419e+06
4.33166	137386	H	19.3084	UBE2D3	UBE2D3	§8	ubiquitin-conjugating enzyme E2 D3 isoform 1	P61077	http://www.phosphosite.org/proteinAction.do?id=18387&showAllSites=true	INK*ELSDLAR	3	424.902	4	H	37.4	36047	27386.4	131320	143452
19.9807	5.48276e+06	A	19.3298	eIF2-gamma A; EIF2S3	eIF2-gamma A; eIF2-gamma	342; 342		Q2VIR3; P41091	http://www.phosphosite.org/proteinAction.do?id=21296402&showAllSites=true	IVSLFAEHNDLQYAAPGGLIGVGTK*IDPTLCR	4	885.713	3	A	76.6034	282145	266661	6.15607e+06	4.80945e+06
2.28461	5.32901e+06	A	19.3413	PARP10	PARP10	§916	poly [ADP-ribose] polymerase 10	Q53GL7	http://www.phosphosite.org/proteinAction.do?id=5137539&showAllSites=true	NATVYGK*GVYFAR	3	520.604	5	A	44.1919	951390	832340	1.7589e+06	2.31623e+06
1.19415	2.94791e+06	A	19.3625	HSPA8	HSC70	§524	heat shock cognate 71 kDa protein isoform 1	P11142	http://www.phosphosite.org/proteinAction.do?id=4119&showAllSites=true	MVQEAEK*YKAEDEKQR	3	699.341	10	A	22.287	297967	387676	388022	430740
-4.73336	1.26531e+06	A	19.3769	CCDC50; CCDC50	CCDC50; CCDC50 iso2	§408; §232	coiled-coil domain-containing protein 50 short isoform	Q8IVM0-2; Q8IVM0	http://www.phosphosite.org/proteinAction.do?id=6823&showAllSites=true	K*QDPEWKPK	2	635.333	4	A	19.6476	661935	502403	108616	137369
1.50595	2.65132e+06	A	19.3875	OAS1	OAS1	314	2-5-oligoadenylate synthase 1 isoform 3	P00973	http://www.phosphosite.org/proteinAction.do?id=9216&showAllSites=true	QLTKPRPVILDPADPTGNLGGGDPK*GWR	4	768.161	2	A	53.0069	168617	165906	217357	286420
2.22663	849199	A	19.3887	CLIC1	CLIC1	§131	chloride intracellular channel protein 1	O00299	http://www.phosphosite.org/proteinAction.do?id=10540&showAllSites=true	NSNPALNDNLEK*GLLK	3	618.662	2	A	51.5178	228191	300702	605926	571723
4.7279	745525	A	19.4071	EIF2B3	eIF2B-gamma	165	translation initiation factor eIF-2B subunit gamma isoform 2	Q9NR50	http://www.phosphosite.org/proteinAction.do?id=14480&showAllSites=true	DFIGVDSTGK*R	2	654.831	2	A	36.8706	136047	179325	711765	779285
2.76585	730229	A	19.4165	CCND1	CCND1	§238	G1/S-specific cyclin-D1	P24385	http://www.phosphosite.org/proteinAction.do?id=1166&showAllSites=true	VIK*CDPDCLR	3	463.892	5	A	30.0231	261004	267029	629972	830487
5.77134	1.28978e+06	A	19.4277	CCRN4L	CCRN4L	80	nocturnin	Q9UK39	http://www.phosphosite.org/proteinAction.do?id=19904&showAllSites=true	LYSALAK*TLNSSAASQHPEYLVSPDPEHLEPIDPK	4	983.748	3	A	64.5675	192779	254180	1.35545e+06	1.2241e+06
-4.35403	1.41484e+06	A	19.4347	SUPT5H	SPT5	§718	transcription elongation factor SPT5 isoform a	O00267	http://www.phosphosite.org/proteinAction.do?id=6160&showAllSites=true	ISQGPYK*GYIGVVK	3	541.635	4	A	45.0025	1.38287e+06	1.44682e+06	280294	369606
5.12336	485961	A	19.4423	EIF4A3	DDX48	§374	eukaryotic initiation factor 4A-III	P38919	http://www.phosphosite.org/proteinAction.do?id=8023&showAllSites=true	K*GVAINFVK	3	363.885	2	A	41.0749	81812	107892	452963	518959
-1.78451	345672	A	19.4445	SMC3	SMC3	§1059	structural maintenance of chromosomes protein 3	Q9UQE7	http://www.phosphosite.org/proteinAction.do?id=6014&showAllSites=true	K*GDVEGSQSQDEGEGSGESER	3	760.986	4	A	17.1086	108625	123818	74082.6	56173.3
4.81071	2.68052e+06	A	19.4722	NUP188	NUP188	§1727	nucleoporin NUP188 homolog	Q5SRE5	http://www.phosphosite.org/proteinAction.do?id=6197&showAllSites=true	STSLSK*ASPESQEPLIQLVQAFVR	3	910.487	6	A	96.728	633920	480479	2.53561e+06	2.82543e+06
15.7026	373713	A	19.474	PMVK	PMVK	§17	phosphomevalonate kinase	Q15126	http://www.phosphosite.org/proteinAction.do?id=5021519&showAllSites=true	LVLLFSGK*R	3	382.905	2	A	52.7927	21620.7	25978.1	387870	359556
5.21394	764394	A	19.4753	PSMD13; PSMD13	PSMD13; PSMD13 iso2	§174; §176	26S proteasome non-ATPase regulatory subunit 13 isoform 1	Q9UNM6; Q9UNM6-2	http://www.phosphosite.org/proteinAction.do?id=10023&showAllSites=true	YYQTIGNHASYYK*DALR	3	726.352	2	A	43.601	166795	126417	756967	771821
5.34097	2.14876e+07	A	19.4811	EIF4A1	eIF4A1	§369	eukaryotic initiation factor 4A-I isoform 2	P60842	http://www.phosphosite.org/proteinAction.do?id=8031&showAllSites=true	K*GVAINMVTEEDKR	3	568.63	18	A	35.4856	3.89538e+06	4.15094e+06	1.85276e+07	2.44476e+07
5.34097	2.14876e+07	A	19.4811	EIF4A1	eIF4A1	§381	eukaryotic initiation factor 4A-I isoform 2	P60842	http://www.phosphosite.org/proteinAction.do?id=8031&showAllSites=true	KGVAINMVTEEDK*R	3	568.63	8	A	35.4856	3.89538e+06	4.15094e+06	1.85276e+07	2.44476e+07
4.70827	711384	A	19.4819	SHMT2	SHMT2	§280	serine hydroxymethyltransferase, mitochondrial isoform 2 precursor	P34897	http://www.phosphosite.org/proteinAction.do?id=9647&showAllSites=true	HADIVTTTTHK*TLR	3	569.976	2	A	27.1115	155830	146355	679707	743061
2.48209	805777	A	19.4995	MGST1	MGST1	§60	microsomal glutathione S-transferase 1	P10620	http://www.phosphosite.org/proteinAction.do?id=15735&showAllSites=true	KVFANPEDCVAFGKGENAK*	3	732.356	2	A	41.1847	364303	284970	726323	885231
11.6862	447107	A	19.5343	RPP30	RPP30	183	ribonuclease P protein subunit p30 isoform a	P78346	http://www.phosphosite.org/proteinAction.do?id=18740&showAllSites=true	GK*NVIISSAAERPLEIR	3	656.373	2	A	47.1754	43544	32974.6	433943	460270
2.63503	1.22543e+06	A	19.5414	PLEC; PLEC; PLEC; PLEC; PLEC	plectin 1; plectin 1 iso2; plectin 1 iso4; plectin 1 iso6; plectin 1 iso9	§4609; §4499; §4472; §4476; §4458	plectin isoform 1c	Q15149; Q15149-2; Q15149-4; Q15149-6; Q15149-9	http://www.phosphosite.org/proteinAction.do?id=3507&showAllSites=true	LLEAAAQSTK*GYYSPYSVSGSGSTAGSR	3	970.469	5	A	49.1392	247549	187442	559749	586467
3.56692	1.61521e+06	A	19.5429	PSMA7	PSMA7	§204	proteasome subunit alpha type-7	O14818	http://www.phosphosite.org/proteinAction.do?id=7934&showAllSites=true	ALLEVVQSGGK*NIELAVM#R	3	719.728	2	A	66.8769	497158	408504	1.41259e+06	1.81783e+06
1.92514	7.96758e+07	A	19.5506	TUBB; TUBB2A; TUBB2B; TUBB4A; TUBB4B	TUBB; TUBB2A; TUBB2B; TUBB4; TUBB2C	§216; §216; §216; §216; §216	tubulin beta chain	P07437; Q13885; Q9BVA1; P04350; P68371	http://www.phosphosite.org/proteinAction.do?id=2690&showAllSites=true	TLK*LTTPTYGDLNHLVSATM#SGVTTCLR	4	795.906	43	A	73.4695	1.91827e+07	1.55035e+07	3.20511e+07	3.47247e+07
10.0504	1.16749e+06	A	19.5595	PTPN1	PTP1B	120	tyrosine-protein phosphatase non-receptor type 1	P18031	http://www.phosphosite.org/proteinAction.do?id=1134&showAllSites=true	GSLK*CAQYWPQKEEK	3	655.988	3	A	36.2648	110397	121930	1.18111e+06	1.15388e+06
8.67405	421884	A	19.5749	AKR7A2; AKR7L	AKR7A2; AKR7A4	§128; §100	aflatoxin B1 aldehyde reductase member 2	O43488; Q8NHP1	http://www.phosphosite.org/proteinAction.do?id=12489&showAllSites=true	SQLETSLK*R	3	392.551	2	A	26.8056	54737.1	42538	480280	363489
1.16075	1.35018e+06	A	19.5918	ARHGDIA; ARHGDIA	RhoGDI alpha; RhoGDI alpha iso3	§141; §141	rho GDP-dissociation inhibitor 1 isoform a	P52565; J3QQX2	http://www.phosphosite.org/proteinAction.do?id=5733&showAllSites=true	IDK*TDYM#VGSYGPR	3	577.938	3	A	39.1584	236422	215146	225771	298385
-2.99418	2.92142e+07	A	19.592	RAC1; RAC1	RAC1; RAC1 iso2	§147; §166	ras-related C3 botulinum toxin substrate 1 isoform Rac1	P63000; P63000-2	http://www.phosphosite.org/proteinAction.do?id=1036&showAllSites=true	KLTPITYPQGLAM#AK*EIGAVK	3	787.107	20	A	55.8469	2.77965e+07	3.0632e+07	8.4053e+06	1.11087e+07
11.9192	2.75527e+06	A	19.6023	BOLA2B	BOLA2B	§113	bolA-like protein 2	NP_001034271	http://www.phosphosite.org/proteinAction.do?id=10245573&showAllSites=true	FEGK*PLLQR	3	401.228	8	A	36.0041	202514	259812	3.13718e+06	2.37337e+06
1.61006	1.5708e+06	A	19.6036	RBCK1	RBCK1	§158	ranBP-type and C3HC4-type zinc finger-containing protein 1 isoform 1	Q9BYM8	http://www.phosphosite.org/proteinAction.do?id=6868&showAllSites=true	M#LEDLGFK*DLTLQPR	3	635.996	2	A	64.6146	492819	487543	679820	898622
1.14632	1.62052e+06	A	19.6048	FKBP1A	FKBP12	§35	peptidyl-prolyl cis-trans isomerase FKBP1A isoform a	P62942	http://www.phosphosite.org/proteinAction.do?id=19750&showAllSites=true	RGQTCVVHYTGMLEDGK*K	3	731.689	16	A	36.9351	417539	458968	572023	432736
-3.88273	1.53877e+06	A	19.6258	GSN	gelsolin	166	gelsolin isoform b	P06396	http://www.phosphosite.org/proteinAction.do?id=8708&showAllSites=true	SGLK*YKK	2	469.277	8	A	12.8209	1.57111e+06	1.50642e+06	376341	416280
28.6094	1.08918e+06	A	19.6272	RARS	RARS	§471	arginyl-tRNA synthetase, cytoplasmic	P54136	http://www.phosphosite.org/proteinAction.do?id=8094&showAllSites=true	LMDLLGEGLK*R	3	453.587	2	A	57.574	32787.1	43354.4	1.07954e+06	1.09882e+06
3.37077	2.93462e+06	A	19.6668	DDX39A	DDX39	§162	ATP-dependent RNA helicase DDX39A	O00148	http://www.phosphosite.org/proteinAction.do?id=8720&showAllSites=true	K*NCPHVVVGTPGR	3	512.268	5	A	23.5399	442252	585124	1.62592e+06	1.83712e+06
-2.6579	725268	A	19.6754	SMC3	SMC3	§194	structural maintenance of chromosomes protein 3	Q9UQE7	http://www.phosphosite.org/proteinAction.do?id=6014&showAllSites=true	INELLK*YIEER	3	511.947	3	A	66.4022	436444	474205	178085	164535
22.5068	1.51568e+06	A	19.7123	TRIM56	TRIM56	§270	E3 ubiquitin-protein ligase TRIM56	Q9BRZ2	http://www.phosphosite.org/proteinAction.do?id=16872&showAllSites=true	ALLAQK*QEVLGQLR	3	560.997	2	A	53.95	57956.7	76730.2	1.5065e+06	1.52486e+06
-3.36611	1.09992e+06	A	19.7263	HMGA1; HMGA1	HMGA1; HMGA1 iso2	18; 18	high mobility group protein HMG-I/HMG-Y isoform b	P17096; P17096-2	http://www.phosphosite.org/proteinAction.do?id=5177&showAllSites=true	SSQPLASKQEK*DGTEKR	3	668.343	4	A	14.2282	1.24293e+06	938636	334404	313694
24.9878	2.05814e+06	A	19.7473	GANAB	GANAB	§908	neutral alpha-glucosidase AB isoform 2	Q14697	http://www.phosphosite.org/proteinAction.do?id=18277&showAllSites=true	VVIIGAGKPAAVVLQTK*GSPESR	4	598.598	4	A	48.542	70864.9	93867.2	1.83815e+06	2.27813e+06
13.6411	417585	A	19.7507	CHAC1	CHAC1	§151	cation transport regulator-like protein 1 isoform b	Q9BUX1	http://www.phosphosite.org/proteinAction.do?id=3643850&showAllSites=true	ALK*YLNVR	3	364.217	2	A	39.5089	34887.4	26336.9	382450	452719
1.7427	1.04248e+06	A	19.7516	IL1B	IL1B	132	interleukin-1 beta proprotein	P01584	http://www.phosphosite.org/proteinAction.do?id=1467&showAllSites=true	DSQQK*SLVM#SGPYELK	3	647.319	1	A	44.3367	85988.7	113907	195757	152602
5.29324	2.98237e+06	A	19.7616	XIAP	XIAP	§168	baculoviral IAP repeat-containing protein 4	P98170	http://www.phosphosite.org/proteinAction.do?id=4029&showAllSites=true	LK*SFQNWPDYAHLTPR	4	522.517	4	A	57.4946	484700	642162	2.71898e+06	3.24576e+06
8.37924	682199	A	19.7636	LDHB	LDH-B	§82	L-lactate dehydrogenase B chain	P07195	http://www.phosphosite.org/proteinAction.do?id=4112&showAllSites=true	IVADK*DYSVTANSK	3	542.277	3	A	29.4813	92793.2	70037.6	680199	684198
-3.05856	482462	A	19.766	H1F0	H1F0	§85	histone H1.0	P07305	http://www.phosphosite.org/proteinAction.do?id=9553&showAllSites=true	LVTTGVLKQTK*	3	434.598	3	A	33.0695	470890	494034	135694	179789
9.06649	1.82521e+06	A	19.767	PDCD6IP	Alix	339	programmed cell death 6-interacting protein isoform 2	Q8WUM4	http://www.phosphosite.org/proteinAction.do?id=6818&showAllSites=true	ATLVK*STPVNVPISQK	3	599.347	2	A	42.7586	173176	229452	1.70932e+06	1.9411e+06
5.5778	2.89624e+06	A	19.7731	HNRNPA0	hnRNP A0	§45	heterogeneous nuclear ribonucleoprotein A0	Q13151	http://www.phosphosite.org/proteinAction.do?id=2637&showAllSites=true	GHFEAFGTLTDCVVVVNPQTK*R	4	648.077	9	A	59.8055	502985	504121	2.41601e+06	3.20142e+06
3.64613	1.13517e+06	A	19.7742	RAB14	Rab14	§171	ras-related protein Rab-14	P61106	http://www.phosphosite.org/proteinAction.do?id=13128&showAllSites=true	TGENVEDAFLEAAKK*	3	579.288	10	A	57.3542	354869	267804	1.04712e+06	1.22323e+06
2.49854	1.23166e+06	A	19.7756	MAGOH; MAGOHB	MAGOH; MAGOHB	§41; §43	protein mago nashi homolog	P61326; Q96A72	http://www.phosphosite.org/proteinAction.do?id=7801&showAllSites=true	YANNSNYK*NDVMIR	3	605.953	8	A	38.4519	424021	561885	1.24073e+06	1.22259e+06
3.64352	2.93985e+06	A	19.7853	EDARADD; ENO1	EDARADD iso5; ENO1	60; §60	ectodysplasin-A receptor-associated adapter protein isoform B	L0R849; P06733	http://www.phosphosite.org/proteinAction.do?id=28762011&showAllSites=true	YMGK*GVSK	2	492.253	8	A	17.0432	841595	772143	2.84944e+06	3.03025e+06
6.69368	2.14332e+06	A	19.7866	RGS2	RGS2	59	regulator of G-protein signaling 2	P41220	http://www.phosphosite.org/proteinAction.do?id=16061&showAllSites=true	LSYFLQNSSTPGKPK*	3	594.312	2	A	44.7949	365000	275400	1.92871e+06	2.35792e+06
2.63954	620159	A	19.8216	DIEXF	DEF	§270	digestive organ expansion factor homolog	Q68CQ4	http://www.phosphosite.org/proteinAction.do?id=19401&showAllSites=true	TNSQFLSGPQK*SSSPFTPLQK	3	798.408	2	A	53.0592	245718	224182	533237	707080
1.53078	224905	A	19.8266	CSTF1	CSTF1	326	cleavage stimulation factor subunit 1	Q05048	http://www.phosphosite.org/proteinAction.do?id=4174&showAllSites=true	YILSSGK*DSVAK	2	691.37	2	A	31.9514	126976	166867	230722	219087
-3.82805	837701	A	19.8297	CUEDC2	CUEDC2	§219	CUE domain-containing protein 2	Q9H467	http://www.phosphosite.org/proteinAction.do?id=5138441&showAllSites=true	SFILQK*YM#M#VDSAEDQK	3	727.006	5	A	52.7927	838045	837356	249516	188148
14.2112	1.93666e+06	A	19.8307	SLFN11	SLFN11	§743	schlafen family member 11	Q7Z7L1	http://www.phosphosite.org/proteinAction.do?id=3565441&showAllSites=true	YLQK*EMQVIR	3	474.591	4	A	40.5511	150894	121660	1.66509e+06	2.20822e+06
3.57017	671791	A	19.8342	PYGB	PYGB	§248	glycogen phosphorylase, brain form	P11216	http://www.phosphosite.org/proteinAction.do?id=8092&showAllSites=true	LWSAK*APNDFK	2	695.859	3	A	42.5841	169065	207271	593598	749983
3.00739	2.44461e+06	A	19.8403	RAC1; RAC1	RAC1; RAC1 iso2	§153; §172	ras-related C3 botulinum toxin substrate 1 isoform Rac1	P63000; P63000-2	http://www.phosphosite.org/proteinAction.do?id=1036&showAllSites=true	EIGAVK*YLECSALTQR	3	651.335	3	A	61.4515	852677	773055	2.1276e+06	2.76161e+06
9.45399	709173	A	19.874	DDX17; DDX17; DDX5	DDX17; DDX17 iso3; DDX5	341; 262; 264	probable ATP-dependent RNA helicase DDX17 isoform 3	Q92841; Q92841-3; P17844	http://www.phosphosite.org/proteinAction.do?id=8767&showAllSites=true	K*IVDQIRPDR	2	677.384	2	A	27.535	69096.6	80929.7	705494	712853
2.72665	1.33361e+06	A	19.876	PTGES2	PTGES2	§141	prostaglandin E synthase 2	Q9H7Z7	http://www.phosphosite.org/proteinAction.do?id=18405&showAllSites=true	AEIK*FSSYR	3	405.544	5	A	37.4852	243661	183610	553128	611887
8.89028	2.38242e+06	A	19.879	ITPA	ITPA	§56	inosine triphosphate pyrophosphatase isoform a	Q9BY32	http://www.phosphosite.org/proteinAction.do?id=9065&showAllSites=true	KLEEVVQILGDKFPCTLVAQKIDLPEYQGEPDEISIQK*CQEAVR	5	1046.34	3	A	78.6823	305649	230312	2.65354e+06	2.11131e+06
3.11091	2.02303e+06	A	19.8896	CLTC	CLTC	§1215	clathrin heavy chain 1	Q00610	http://www.phosphosite.org/proteinAction.do?id=946&showAllSites=true	M#YDAAK*LLYNNVSNFGR	3	702.674	2	A	68.9686	584816	715785	1.74474e+06	2.30132e+06
12.7052	1.86752e+06	A	19.9142	CCT7	CCT7	157	T-complex protein 1 subunit eta isoform b	Q99832	http://www.phosphosite.org/proteinAction.do?id=13244&showAllSites=true	KLLEK*CAMTALSSK	3	565.304	2	A	40.3846	142129	151848	1.60639e+06	2.12865e+06
4.57249	2.11556e+06	A	19.9331	CDK6	CDK6	287	cyclin-dependent kinase 6	Q00534	http://www.phosphosite.org/proteinAction.do?id=679&showAllSites=true	CLTFNPAK*R	3	407.545	2	A	34.646	430974	494369	2.03102e+06	2.20009e+06
13.6755	332016	A	19.936	MOCS3	MOCS3	§137	adenylyltransferase and sulfurtransferase MOCS3	O95396	http://www.phosphosite.org/proteinAction.do?id=1298716&showAllSites=true	QVLHGEALAGQAK*AFSAAASLR	3	770.749	1	A	55.9822	26701.2	21855.1	285212	378820
-3.33072	3.03027e+06	A	19.9506	SSSCA1	SSSCA1	§64	Sjoegren syndrome/scleroderma autoantigen 1	O60232	http://www.phosphosite.org/proteinAction.do?id=22813&showAllSites=true	M#LGETCADCGTILLQDK*QR	3	780.365	6	A	47.4247	593127	529948	192377	144810
9.05364	169747	A	19.9536	EIF3C; EIF3CL	eIF3C; eIF3CL	742; 743	eukaryotic translation initiation factor 3 subunit C	Q99613; B5ME19	http://www.phosphosite.org/proteinAction.do?id=5737&showAllSites=true	EHVVAASK*AMK	2	642.84	2	A	18.2152	17974.6	19523.3	145796	193697
7.5207	2.69494e+06	A	19.955	HSPH1	HSP105	351	heat shock protein 105 kDa	Q92598	http://www.phosphosite.org/proteinAction.do?id=2297&showAllSites=true	IPAVK*ER	2	463.774	8	A	20.1019	310424	406249	2.97224e+06	2.41765e+06
5.82824	2.16602e+06	A	19.9807	C22orf28	C22orf28	§67	tRNA-splicing ligase RtcB homolog	Q9Y3I0	http://www.phosphosite.org/proteinAction.do?id=18782&showAllSites=true	GGGVGGFLPAMK*QIGNVAALPGIVHR	4	658.364	2	A	77.8582	321417	421867	2.2477e+06	2.08433e+06
12.0601	1.73461e+06	A	20.0136	EDARADD; ENO1	EDARADD iso5; ENO1	228; §228	ectodysplasin-A receptor-associated adapter protein isoform B	L0R849; P06733	http://www.phosphosite.org/proteinAction.do?id=28762011&showAllSites=true	EGLELLK*TAIGK	3	462.605	4	A	60.6167	154238	133422	1.79073e+06	1.67848e+06
3.99404	2.09411e+06	A	20.0184	MYBBP1A	MybBP1A	498	myb-binding protein 1A isoform 1	Q9BQG0	http://www.phosphosite.org/proteinAction.do?id=6410&showAllSites=true	KPTSQIPETK*HPFSFPLENQAR	4	667.348	3	A	49.0165	450093	598527	2.13482e+06	2.05341e+06
1.72083	1.39616e+08	A	20.0216	RPS27A; UBA52; UBB; UBC; UBC; ubiquitin	RPS27A; UBA52; UBB; UBC; UBC iso18; ubiquitin	§27; §27; §27, §103, §179; §27, §103, §179, §255, §331, §407, §483, §559, §635; §27, §103; §27	ubiquitin-40S ribosomal protein S27a precursor	P62979; P62987; P0CG47; P0CG48; Q5UGI3; P62988	http://www.phosphosite.org/proteinAction.do?id=13422202&showAllSites=true	TITLEVEPSDTIENVK*AK	3	701.039	33	A	53.7577	2.2784e+07	3.02992e+07	4.48374e+07	4.65097e+07
1.72083	1.39616e+08	A	20.0216	RPS27A; UBA52; UBB; UBC; UBC; ubiquitin	RPS27A; UBA52; UBB; UBC; UBC iso18; ubiquitin	§29; §29; §29, §105, §181; §29, §105, §181, §257, §333, §409, §485, §561, §637; §29, §105; §29	ubiquitin-40S ribosomal protein S27a precursor	P62979; P62987; P0CG47; P0CG48; Q5UGI3; P62988	http://www.phosphosite.org/proteinAction.do?id=13422202&showAllSites=true	TITLEVEPSDTIENVKAK*	3	701.039	168	A	53.7577	2.2784e+07	3.02992e+07	4.48374e+07	4.65097e+07
4.16407	1.41036e+06	A	20.0396	RFWD3	RFWD3	§583	E3 ubiquitin-protein ligase RFWD3	Q6PCD5	http://www.phosphosite.org/proteinAction.do?id=9707&showAllSites=true	NTSSHVQELVAQK*AR	3	594.647	2	A	34.2998	386691	290704	1.22549e+06	1.59523e+06
1.24284	2.45014e+07	A	20.045	S100A6	S100A6	§47	protein S100-A6	P06703	http://www.phosphosite.org/proteinAction.do?id=5117746&showAllSites=true	ELTIGSK*LQDAEIAR	3	586.651	10	A	53.4045	3.40837e+06	4.53414e+06	4.59502e+06	5.27628e+06
-1.05456	1.16674e+06	A	20.0452	PSMC6	RPT4	§48	26S protease regulatory subunit 10B	P62333	http://www.phosphosite.org/proteinAction.do?id=8084&showAllSites=true	SENDLK*ALQSVGQIVGEVLK	3	747.741	2	A	92.1862	395700	297452	366880	290412
-1.98017	369461	A	20.0584	H3F3A	H3F3A	§28, §37	histone H3.3	P84243	http://www.phosphosite.org/proteinAction.do?id=982&showAllSites=true	K*SAPSTGGVK*KPHR	3	559.976	4	A	13.1766	364664	374258	190741	182421
3.62297	1.51934e+07	A	20.0726	TUBB; TUBB4B	TUBB; TUBB2C	154; 154	tubulin beta chain	P07437; P68371	http://www.phosphosite.org/proteinAction.do?id=2690&showAllSites=true	EAESCDCLQGFQLTHSLGGGTGSGM#GTLLISK*IREEYPDR	5	900.823	14	A	69.9828	1.0707e+06	1.42491e+06	4.7988e+06	4.24271e+06
17.7359	712948	A	20.0745	FPGS	FPGS	§243	folylpolyglutamate synthase, mitochondrial isoform b	Q05932	http://www.phosphosite.org/proteinAction.do?id=17938&showAllSites=true	IAWQK*GGIFK	3	421.24	3	A	50.3982	45904	34492	696833	729063
6.00008	286079	A	20.0957	EIF3C; EIF3CL	eIF3C; eIF3CL	312; 313	eukaryotic translation initiation factor 3 subunit C	Q99613; B5ME19	http://www.phosphosite.org/proteinAction.do?id=5737&showAllSites=true	PLVK*EKPK	2	526.827	3	A	23.4765	40904.1	54454.4	277676	294482
3.95604	180284	H	20.0966	HGS	Hrs	§202	hepatocyte growth factor-regulated tyrosine kinase substrate	O14964	http://www.phosphosite.org/proteinAction.do?id=3904&showAllSites=true	YSTIPK*FGIEK	3	466.254	5	H	47.9343	22407	23661	78174.3	104072
44.8793	4.33948e+06	A	20.1032	AMOTL2	AMOTL2	100	angiomotin-like protein 2	Q9Y2J4	http://www.phosphosite.org/proteinAction.do?id=17007&showAllSites=true	LCPQPSK*GEELPTYEEAK	3	730.684	3	A	40.2199	94758.5	98626.3	3.72262e+06	4.95634e+06
[truncated: 1,083 more rows]
