# Supplementary material for: Usp9x regulates Ets-1 ubiquitination and stability to control NRAS expression and tumorigenicity in melanoma
Source: Nat Commun. 2017 Feb 15;8:14449. doi: 10.1038/ncomms14449 (PMC5316860; doi:10.1038/ncomms14449)
Supplement: Supplementary Data 3 — Fold changes and lysine position(s) ubiquitinated in proteins in common with the biological process of transcription factor complexes post Usp9x knock down in melanoma cells. GO Term number GO:0005667 (Excel file). Selected protein entries from Supplementary Data File 1 altered by Usp9x knockdown that function within transcription factor complexes are denoted. Entries are sorted by Max % CV. Column definitions are as reported in Supplementary Data File 1. [file ncomms14449-s4.xlsx]

## Sheet: Sheet1
Gene Name	Fold change sh-Usp9x	Max % CV	Site	Control-1	Control-2	sh-Usp9x-1	sh-Usp9x-2
TXNRD1	3.52162	1.57663	§218; §167	103835	101545	363878	359394
TUBA1A; TUBA1B; TUBA3D; TUBA3E; TUBA4A	6.67346	2.72679	§280, §304; §280, §304; §280, §304; §280, §304; §280, §304	1.14876e+06	1.1053e+06	7.55074e+06	7.49164e+06
TUBB3; TUBB4A; TUBB4B	5.43113	3.67724	§297; §297; §297	3.59687e+06	3.41931e+06	1.89728e+07	1.91329e+07
ARF6	1.43144	3.7239	§55	1.60171e+06	1.51952e+06	2.2454e+06	2.22247e+06
TUBA1A; TUBA1B; TUBA1C; TUBA3D; TUBA3E; TUBA4A; TUBA8	8.49877	3.91394	§370; §370; §370; §370; §370; §370; §370	2.53819e+07	2.68182e+07	2.23453e+08	2.20185e+08
TRIM28	-1.01343	4.06698	§289	703981	673798	696996	662522
PRKDC	3.3363	4.19952	§2694	3.63753e+06	3.55452e+06	1.16411e+07	1.23537e+07
TRIM25	2.68334	4.46182	§567	150821	141596	386100	398554
CPNE1	2.98828	4.56677	§522; §502	607520	648065	1.91006e+06	1.84198e+06
CPNE1	2.98828	4.56677	§529; §509	607520	648065	1.91006e+06	1.84198e+06
TRIM47	1.83965	4.99296	§361	115095	108558	202625	208817
PRKDC	4.88724	4.99527	§1913	379615	369374	1.89489e+06	1.7656e+06
TMPO	1.63167	5.06448	356	227620	230386	361975	385341
TUBA1C	7.4244	5.10454	280	1.35426e+06	1.43834e+06	1.01063e+07	1.06271e+07
TCP1	4.48411	5.25781	§111	198829	191676	853771	897297
TKT	-1.95766	5.41248	§232, §241	19493.5	21045	10252.5	10455.1
TKT	1.51488	5.55903	§260	1.36969e+06	1.38865e+06	2.1714e+06	2.00715e+06
TARDBP	3.4498	5.57288	§145	957096	966821	3.18779e+06	3.44934e+06
PSMA6	1.39945	5.61582	§55	5.42893e+07	5.8183e+07	7.75557e+07	7.98437e+07
PSMA6	1.39945	5.61582	§59	5.42893e+07	5.8183e+07	7.75557e+07	7.98437e+07
ACTB; ACTG1	2.30692	5.63476	118; 118	1.01993e+06	1.06112e+06	2.44893e+06	2.35188e+06
HDAC1	1.45301	5.68016	412	159435	151990	219379	233124
SUMO1	5.92569	5.79452	78; 53	8.28039e+06	8.24011e+06	5.07873e+07	4.71081e+07
TKT	1.46685	5.90935	§254	2.52321e+06	2.4654e+06	3.61804e+06	3.69948e+06
TUBA1A; TUBA1B; TUBA1C; TUBA3D; TUBA3E	11.8682	6.04043	§326; §326; §326; §326; §326	2.18789e+06	2.00865e+06	2.41023e+07	2.57029e+07
NUP62	3.64632	6.0766	504	65780.4	60360.4	226694	233255
TTYH3	1.59533	6.17884	§508	5.24161e+06	5.59322e+06	8.26495e+06	9.02016e+06
DDX3X; DDX3Y	2.42365	6.33513	491; 489	538410	585850	1.36522e+06	1.35959e+06
FAF1	3.43484	6.3385	§157	702206	764100	2.56855e+06	2.46798e+06
PRKDC	2.83087	6.34614	§1334	330285	319746	961367	878791
TAGLN2	3.13235	6.39712	§171	374428	363768	1.1943e+06	1.11799e+06
TCP1	3.46354	6.54733	§541	603243	661810	2.2071e+06	2.17446e+06
PSMA6	2.61655	6.66344	§164	845763	929405	2.42639e+06	2.21843e+06
IFI16	2.26969	6.71815	§674	665468	605110	1.48584e+06	1.39799e+06
TUBB; TUBB2A; TUBB2B; TUBB4A; TUBB4B	4.01188	6.85201	§350; §350; §350; §350; §350	477574	470092	1.95599e+06	1.84593e+06
TBCA	2.88852	7.17223	§51	349706	373324	991282	1.0972e+06
TBCA	2.88852	7.17223	§52	349706	373324	991282	1.0972e+06
TTI1	1.45706	7.27477	261	683675	652973	944634	1.00295e+06
TUBA1A; TUBA1B; TUBA1C	8.98738	7.37176	§112; §112; §112	1.00823e+06	960797	9.3094e+06	8.38696e+06
RPS3	1.37983	7.40368	§18	681314	660022	962950	887869
TRIM25	5.81378	7.67244	§425	155986	144047	903949	840375
CDK9	1.35015	7.67752	§35; §152	361780	403316	511737	521259
TTC37	3.67105	7.80244	§392	141467	137098	539525	483104
RPS3	1.72811	7.81828	§10	141362	141069	257526	230544
TOLLIP	5.59928	7.85374	§66	133908	128277	704468	763580
TCP1	4.48148	7.91494	§365	153885	143479	632576	700059
TROVE2	2.33236	7.92592	§359	45663.6	40816.8	97931.5	103772
TKT	5.87465	8.06599	§16	60796.9	62651.3	341926	383289
SKIV2L	3.13628	8.08449	1026	102758	106172	308901	346360
TMCO1	-1.02983	8.10055	§172	1.42933e+06	1.38514e+06	1.30113e+06	1.43182e+06
IFI16	4.46756	8.21477	§743	729220	742489	3.47844e+06	3.09652e+06
TRAFD1	2.59646	8.26486	§485	769636	847634	1.97689e+06	2.22229e+06
TUBB; TUBB1; TUBB2A; TUBB2B; TUBB3; TUBB4A; TUBB4B; TUBB4Q; TUBB6; TUBB8	3.61506	8.29672	§252; §252; §252; §252; §252; §252; §252; §252; §252; §252	2.60998e+06	2.32071e+06	9.2163e+06	8.60845e+06
KCTD10	1.10577	8.46198	§25	2.36224e+06	2.09551e+06	2.45157e+06	2.47767e+06
TRIM25	2.59095	8.48039	§273	198063	182082	462937	521999
TUBB	16.0041	8.50795	§58	3.06648e+06	2.86435e+06	4.79314e+07	4.69861e+07
TRIM28	3.88967	8.57721	§319	906544	904664	3.45906e+06	3.58594e+06
SP140; SP140L	2.81605	9.10199	676; 389	135306	147386	412455	383622
TUBB2A	7.33065	9.10215	§58	235845	217608	1.76903e+06	1.55508e+06
TECR	3.27811	9.15878	§291	2.31401e+06	2.45556e+06	7.31129e+06	8.32386e+06
TTI1	2.89146	9.29195	353	82914.9	94576.8	240836	272375
TOR1AIP1	-1.18469	9.32868	§285	2.75309e+06	2.94112e+06	2.56177e+06	2.24472e+06
TTC27	2.51752	9.6143	739	73735.5	72034.4	195963	171015
TUBB4B	9.91033	9.68193	§58	1.79598e+06	1.88847e+06	1.92319e+07	1.72822e+07
DDX20	1.19076	9.70783	473	206898	200372	225835	259125
TARDBP	9.18765	9.93634	§160	101600	88260.6	900969	843407
PARP14	8.34347	9.9538	854	82810.6	95350.3	737184	749296
TRIM25	2.0956	10.0216	§416	887235	1.02257e+06	2.03856e+06	1.96363e+06
TNFRSF12A	5.54736	10.0228	109	131556	123250	719199	694301
EEF1D	1.12701	10.0484	§232; §598; §501	2.70835e+06	2.52821e+06	3.16048e+06	2.74115e+06
PSMC1	1.9289	10.1086	§237	572041	495719	1.02204e+06	1.03757e+06
RPS3	2.55136	10.2949	§202	1.94359e+06	1.88992e+06	4.64933e+06	5.13135e+06
TKT	2.06322	10.3437	§465	1.71692e+06	1.80616e+06	3.36862e+06	3.90027e+06
TARDBP	12.2376	10.3558	§102	159471	163255	2.1193e+06	1.8301e+06
TNPO3	4.1264	10.4093	§513	202288	210469	788917	914281
TNS3	2.16214	10.4159	1244	509181	525133	1.07041e+06	1.16592e+06
TUBB	9.68119	10.4348	§297	6.75701e+06	6.5035e+06	6.37622e+07	6.46153e+07
IFI16	3.5877	10.6515	557	447150	438613	1.7086e+06	1.46925e+06
TPM2	3.81096	10.6689	§37	811381	804608	3.09511e+06	3.06337e+06
TUBB; TUBB2A; TUBB2B; TUBB4B	12.545	10.691	§336; §336; §336; §336	2.39245e+06	2.3653e+06	3.2099e+07	2.75869e+07
DHX9	-1.41206	10.7919	§1024	602786	531312	404080	399072
ARMC6	2.47528	10.8168	§134	739869	805824	2.04953e+06	1.7765e+06
TRUB2	-1.05904	10.8886	150	184330	195468	193119	165507
ARMC6	1.25287	10.9192	§345	1.28011e+06	1.3884e+06	1.74475e+06	1.59856e+06
TUBA1A; TUBA1B; TUBA1C; TUBA4A	7.66394	11.0061	§311; §311; §311; §311	2.71941e+06	2.95845e+06	2.27955e+07	2.07193e+07
TUBA1C	9.72467	11.037	§304	2.02459e+06	2.20075e+06	2.21484e+07	1.89416e+07
ARPC4	1.06006	11.098	§44	1.08944e+06	1.27499e+06	1.3337e+06	1.17275e+06
TTLL12	1.25452	11.2345	88	791069	876213	1.1289e+06	962739
HMGB1	-1.59097	11.478	§114	5.86181e+06	6.89737e+06	4.23612e+06	3.78363e+06
TARDBP	2.13394	11.7843	97	132545	156642	304939	312166
TUBA1A; TUBA1B; TUBA1C; TUBA3D; TUBA4A; TUBA8	20.227	11.7934	§96; §96; §96; §96; §96; §96	3.50664e+06	4.04817e+06	8.07882e+07	7.20233e+07
ARV1	1.01801	11.8105	13	135597	146835	132238	155281
TTLL12	1.88646	11.8141	§451	108717	128537	230223	217349
TRIM28	2.59271	11.8909	§238	589364	697571	1.76558e+06	1.57107e+06
TXNL1	1.22937	11.9224	§28	298005	280597	385643	325676
TXNRD1	1.32348	12.0303	§405; §354	622556	524942	740036	778656
THTPA	1.54697	12.0543	§193	3.14473e+06	2.70803e+06	4.9129e+06	4.14116e+06
DRG1	1.56459	12.0872	§213	497328	590286	918349	783324
DHX9	3.37386	12.0958	§1048	1.00284e+06	989087	3.64763e+06	3.07283e+06
PRKDC	4.18975	12.2646	§689	263339	240663	1.02137e+06	1.09027e+06
IFI16	2.92761	12.311	§250	234983	221964	628886	708876
HMGA2	1.21661	12.5079	§26	378278	358085	408315	487549
BCOR; BCORL1	-1.09302	12.6851	§1460; §103	2.48097e+07	2.9699e+07	2.63341e+07	2.35355e+07
TSC2	1.07149	12.7412	1739; 1695; 1716	339667	398991	431386	360080
CPNE1	3.21217	12.9998	§157; §137	200756	170206	650564	541030
DIP2B	1.14398	13.0805	§293	3.25881e+06	3.59878e+06	3.90407e+06	3.94091e+06
RPS3A	2.65628	13.1195	§152	124445	122829	301060	355769
DHX9	2.5856	13.1254	§857	448389	540134	1.2328e+06	1.32312e+06
TUBB6	2.81086	13.1794	§58	854806	913397	2.30986e+06	2.66032e+06
TPM1	4.1477	13.2268	§30	1.59883e+06	1.92876e+06	6.84067e+06	7.79073e+06
TKT	-1.40549	13.2876	§232	1.25999e+06	1.36067e+06	844700	1.01989e+06
TIMP3	2.75906	13.291	203	38800	34551	91680	110700
TUBA1B; TUBA4A	-2.28056	13.3281	§370; §370	1.87572e+06	1.55262e+06	705950	797338
TMPO	-1.57878	13.3584	§389; §280	1.99279e+06	1.79041e+06	1.1299e+06	1.26638e+06
EPN1	7.25709	13.4227	§117	492322	406968	3.05776e+06	3.46847e+06
MED16	1.16184	13.4237	§158	43874.5	53077.2	58354.2	54287.7
TARS	3.11442	13.4497	§279	107200	101175	355343	293623
PRKDC	3.41768	13.5462	§117	165721	136749	536069	497677
DHX9	3.72627	13.6763	1011	62918.1	65423.8	215994	262243
ARHGEF2	1.19647	13.7295	63; 36	379736	353727	396185	481381
TAP2	3.38713	13.7367	§245; §246	1.17683e+06	1.33846e+06	4.33215e+06	4.18748e+06
CCND1	2.09877	13.7408	§95	168564	160780	353577	337642
FLNA	2.82476	13.8067	92	301011	247464	785697	763614
TUBA1A; TUBA1B; TUBA1C; TUBA3D; TUBA3E	13.0747	13.861	§338; §338; §338; §338; §338	233793	217111	3.23662e+06	2.6588e+06
PSMC1	4.39163	13.8662	§98	703387	821717	3.25686e+06	3.44083e+06
UBXN7	4.46307	13.8862	§84	613463	503762	2.43969e+06	2.54657e+06
TOLLIP	4.34328	13.9738	§63	1.58329e+06	1.60069e+06	7.59768e+06	6.23125e+06
TRIM25	3.36926	14.0589	§402	598907	597631	2.02126e+06	2.0102e+06
YWHAZ	-2.42277	14.1098	§49	1.03613e+07	9.67477e+06	4.54749e+06	3.72239e+06
TRIM25	3.70407	14.1481	§437	57717.9	47219.7	176410	212287
TRIM65	1.14927	14.1881	164	204237	166994	195962	230684
DDX20	3.51529	14.3621	§91	106730	87050.6	344580	336616
TRIM22	59.6323	14.486	44	26659.7	29332.4	1.52894e+06	1.81e+06
ARPC3	-1.3095	14.5529	§171	525073	619607	392090	482042
TOM1L1	3.52114	14.5595	§298	169360	162333	523849	644090
TUFM	1.47886	14.6111	418	252838	222300	315034	387631
SRI	1.59766	14.6333	146; 131	471477	383975	612652	754071
TUBA1A; TUBA1B; TUBA1C; TUBA3D; TUBA4A	7.84515	14.6832	§163; §163; §163; §163; §163	3.23029e+06	2.96666e+06	2.39871e+07	2.46289e+07
TUBA1A; TUBA1B; TUBA1C; TUBA3D; TUBA3E	8.43669	14.765	§326, §338; §326, §338; §326, §338; §326, §338; §326, §338	27453	31878	263880	236678
TUBA1A; TUBA1C; TUBA3D; TUBA3E; TUBA8	3.36987	14.7975	352; 352; 352; 352; 352	3.48603e+06	3.37096e+06	1.1224e+07	1.18832e+07
DDX20	2.09537	14.9755	277	259935	264459	607577	491222
TTLL12	2.25873	15.0442	342	142896	175194	384493	333984
HMGA1	1.05628	15.3218	§46	8.07103e+06	8.00968e+06	8.35705e+06	8.62868e+06
TRIM28	7.08625	15.35	695	185438	195145	1.20209e+06	1.49482e+06
TUBA1B; TUBA4A	7.27933	15.4502	§352; §352	2.03185e+06	1.77799e+06	1.50885e+07	1.26446e+07
ACTB; ACTG1	8.07425	15.512	§291; §291	940720	946337	8.29297e+06	6.9436e+06
FHL2	1.65701	15.541	§106	510610	636688	883952	1.01714e+06
TTI2	-1.091	15.5602	§495	27767.4	22262.8	24171.2	21686.2
TMA7	1.4261	15.6015	50	719004	582434	955129	900857
TRMT112	-1.08718	15.62	§2	719334	897965	823862	663745
TUBB3	10.9871	15.6627	§58	246125	307432	2.93229e+06	3.14972e+06
PSMC2	1.01457	15.6636	§422	732295	614109	675467	690554
TPM2	6.3532	15.8473	§30	872912	884477	4.95696e+06	6.20808e+06
FHL2	18.3806	15.8491	§235	193594	154574	3.46929e+06	2.93023e+06
FAF1	3.36821	15.9009	§146	956318	763003	3.02118e+06	2.76986e+06
OPTN	5.7081	15.9151	§501	1.46168e+06	1.56718e+06	9.16239e+06	8.12667e+06
TPD52	9.11493	15.9198	§138	49175.7	52337.5	451877	473409
ARHGEF40	6.49566	15.9637	§189	3.17134e+06	3.17535e+06	2.29398e+07	1.82862e+07
MYBBP1A	1.69045	16.0061	§1036	514736	556870	803233	1.00826e+06
PRKDC	4.16493	16.0694	§2829	31706.6	29862	113646	142783
PSMC3	3.51055	16.0749	§16	825188	955449	2.77024e+06	3.48077e+06
TRIM28	3.85417	16.1152	§750	22600	28413	100144	96468.3
DHX33	1.93048	16.1201	396	31644.7	39786.9	61643.9	76253.4
TIMM9	9.15023	16.123	§81	334860	266321	2.89007e+06	2.61088e+06
TUBA1A; TUBA1B; TUBA1C; TUBA3D; TUBA4A; TUBA8; TUBAL3	14.112	16.191	§394; §394; §394; §394; §394; §394; §401	1.32569e+06	1.66281e+06	2.07325e+07	2.14413e+07
HDAC1; HDAC2	1.26924	16.4116	§89; §90	1.60858e+06	2.03094e+06	2.21912e+06	2.40032e+06
TUBB; TUBB2A; TUBB2B; TUBB4B	6.9305	16.4126	§324; §324; §324; §324	317079	269129	2.2671e+06	1.79561e+06
AIP	2.19898	16.4178	273	129822	155484	350108	277274
EEF1D	1.87031	16.4203	186; 552; 455	279702	265973	540845	479739
ARIH1	-3.01066	16.4638	§439	1.47274e+06	1.86082e+06	516402	590848
YWHAZ	1.20344	16.4797	§74	291498	309426	322438	400736
TARDBP	3.8385	16.4951	§95	85672.9	106819	367321	371558
ASXL1	2.45142	16.5002	909	1.09713e+06	1.1341e+06	2.52911e+06	2.94058e+06
MAPK1; MAPK3	5.38035	16.6009	55; 72	66568.3	84275.1	388733	422858
IFI16	8.30815	16.6284	190	174085	220478	1.6864e+06	1591686
TXNRD1	2.46342	16.6407	§449; §398	56468.1	57033	156251	123351
PSMC5	4.9165	16.6629	§330	147850	179824	813538	797469
AHR	2.92621	16.7426	§560	113243	143657	347648	404099
PSMC2	5.55779	16.8827	§248	27534	34910.4	194242	152811
NOC2L	1.79158	16.919	§576	620955	488255	944191	1.04305e+06
TMEM165	1.93802	17.0223	§208	376270	351328	789914	620186
TBCE	1.15316	17.2103	145	127268	116035	151287	129281
HDAC1	1.04724	17.2546	§74	800021	1.02237e+06	968154	940324
PRKDC	3.4093	17.3762	§1869	325577	373595	1.29042e+06	1.09327e+06
PRKDC	3.4093	17.3762	1870	325577	373595	1.29042e+06	1.09327e+06
EPN1	2.91832	17.4102	§97	233340	182185	618141	594496
GTF2A2	1.41124	17.4319	§101	86162.6	110390	144245	133139
TRAF2	11.4973	17.4454	176	43882.4	41193.6	428742	549404
PSMC1	4.21513	17.4817	§265	98111.7	95091	436133	378241
FLNA	2.61708	17.5374	§1477	461304	384387	1.18958e+06	1.02366e+06
IFI16	4.58726	17.54	143	63847.4	81927.3	312709	355996
ARPC1B	3.53189	17.5544	§110	186545	239419	685397	819061
ARIH1	2.49728	17.6275	§316	1.746e+07	1.98405e+07	5.23803e+07	4.07695e+07
ARIH1	2.49728	17.6275	318	1.746e+07	1.98405e+07	5.23803e+07	4.07695e+07
TXNRD1	1.49875	17.6529	607; 556	388649	302390	545940	489758
TMEM33	3.7245	17.6683	221	517788	402778	1.86581e+06	1.56284e+06
TKT	2.16495	17.6864	§241	577240	742258	1.2606e+06	1.59605e+06
TUBA1B; TUBA4A	6.70838	17.6866	§352, §370; §352, §370	440073	510133	3.58577e+06	2.78857e+06
TXNRD1	2.45105	17.8199	§458; §407	132314	102701	299772	276262
TNPO3	1.23669	17.8379	877	212816	165143	219247	248169
TUBA1A; TUBA1B; TUBA3D; TUBA3E; TUBA4A	3.51665	17.8831	§280; §280; §280; §280; §280	1.88737e+07	1.94034e+07	7.58144e+07	5.87929e+07
RPS3	1.23351	17.9571	§227	450856	582004	576609	697437
TUBB	8.80602	18.0022	19	671479	519831	5.57465e+06	4.91604e+06
TMPO	-1.21223	18.0347	§346; §237	3.61864e+06	3.54092e+06	2.71086e+06	3.19523e+06
TUBA1A; TUBA1B; TUBA1C; TUBA3D; TUBA3E	58.8997	18.0472	§60; §60; §60; §60; §60	754456	583692	4.02712e+07	3.85454e+07
TUBA1A; TUBA1B; TUBA1C; TUBA3D; TUBA3E	12.9463	18.0571	§336; §336; §336; §336; §336	3.75145e+06	4.2018e+06	4.67477e+07	5.62176e+07
PPID	4.02507	18.0878	§341	225354	291454	974691	1.1055e+06
ARIH2	-1.50827	18.1115	259	791669	817686	601837	465186
RUNX1	1.643	18.3712	125; 152	90691.3	107550	141700	184011
ACTB; ACTG1	16.4415	18.7035	§113; §113	1.62329e+06	2.03024e+06	3.15328e+07	2.85367e+07
STAT3	-1.30349	18.7676	§180	2.80044e+06	2.14425e+06	1.71638e+06	2.07706e+06
TUBA1A; TUBA1C; TUBA3D; TUBA3E; TUBA8	2.79192	18.7893	352, §370; 352, §370; 352, §370; 352, §370; 352, §370	1.17598e+06	1.20845e+06	3.42699e+06	3.23017e+06
ID1	1.75716	18.8328	§23	42292.5	41408.9	83331.2	63745.3
TKT	-1.23405	18.8354	§327	182440	139555	146051	114876
PRKDC	3.54273	18.8712	493	21304	24057	69628.8	91072.8
ARAP3	2.49515	18.9449	296	403137	466213	1.11538e+06	1.05378e+06
TOLLIP	2.78792	18.9476	§96	416298	374896	1.05853e+06	1.14726e+06
ARCN1	2.70943	18.9969	§44	230734	302341	685161	759164
FLNA	6.35286	19.1254	§1019	205598	269903	1.46269e+06	1.5581e+06
TRAFD1	4.30588	19.2575	§129	61218	75084.8	253492	333411
TOM1L2	7.59377	19.2775	§447	277035	364482	2.75636e+06	2.11517e+06
CAV1	3.85842	19.2945	§39	262825	300300	1.00725e+06	1.16552e+06
PARP10	5.97513	19.3413	§916	951390	832340	5.16932e+06	5.48871e+06
CCND1	1.84082	19.4165	§238	261004	267029	476093	495916
TUBB; TUBB2A; TUBB2B; TUBB4A; TUBB4B	4.5941	19.5506	§216; §216; §216; §216; §216	1.91827e+07	1.55035e+07	9.06905e+07	6.86611e+07
ARHGDIA	5.97999	19.5918	§141	236422	215146	1.33793e+06	1.36243e+06
TRIM56	3.04148	19.7123	§270	57956.7	76730.2	216281	193367
HMGA1	1.00838	19.7263	18	1.24293e+06	938636	1.05379e+06	1.14606e+06
MYBBP1A	1.55573	20.0184	498	450093	598527	749536	881833
PSMC6	3.36649	20.0452	§48	395700	297452	1.30757e+06	1.02591e+06
TUBB; TUBB4B	12.1761	20.0726	154; 154	1.0707e+06	1.42491e+06	1.70553e+07	1.33314e+07
PRAME	1.41196	20.233	126	448559	598337	651684	826486
PRKDC	3.22102	20.2696	§838	144556	192926	596630	490406
ARPC4	1.63591	20.3101	166	454121	367118	575266	768208
TIMM17A	1.45847	20.3227	§86	261834	196036	369747	298042
TPD52L2	6.07606	20.3426	§128; §108	214862	171263	1.24714e+06	1.09898e+06
HMGB1	1.48767	20.4073	§146	314691	295447	443245	464437
CCND1	1.77732	20.4958	180	253052	226552	431452	420960
NPM1	1.58409	20.5554	§248; §219; §248	223459	166744	300986	317131
PRKDC; TJP1; TJP1	5.29788	20.609	§2447; §1709; §1629	62419.2	83714.9	385704	388497
DDX20	1.51109	20.638	180	241495	279326	358582	428428
DIP2B	3.42018	20.7473	§276	690546	827966	2.8456e+06	2.34798e+06
IFI16	47.384	20.7548	100	208827	231557	1.05358e+07	1.03314e+07
IFI16	47.384	20.7548	99	208827	231557	1.05358e+07	1.03314e+07
PSMD4	2.62331	20.7873	§126	2.75799e+06	3.36448e+06	7.97603e+06	8.08513e+06
PELP1	1.3085	20.9806	490	223087	214504	243821	328768
TKT	3.5645	21.18	§144	58336.3	78887.6	233919	255216
TUBA1A; TUBA1B; TUBA1C	2.80744	21.1925	§124; §124; §124	678531	917739	1.92097e+06	2.56046e+06
DHX9	-4.43735	21.2672	§755	148593	201195	37248	41580
TBC1D15	1.51825	21.3746	§240; §223	199191	214168	345405	282179
ANKRD13A	2.57151	21.464	§257	16613	20552.4	47812.8	47758.5
TBC1D15	4.57096	21.8455	§26	2.33648e+06	2.00627e+06	1.14584e+07	8.3921e+06
TUFM	4.10252	21.9545	§88	39585.7	54135	185443	199048
TPI1	3.49391	22.0417	§212	80420	83176.8	241253	330340
TKT	3.6889	22.1721	§456	212382	154813	712052	642488
TTLL12	1.30467	22.2091	346	620668	767583	1.04783e+06	763389
TUBA1A; TUBA1B; TUBA1C; TUBA3D; TUBA3E	7.99622	22.2729	§336, §338; §336, §338; §336, §338; §336, §338; §336, §338	1.14054e+06	1.24916e+06	9.05364e+06	1.0055e+07
TPD52L2	5.58857	22.4505	70	187677	223270	991320	1.30528e+06
TKT	1.61546	22.5498	§283	305879	408207	668758	484818
DNMT1	1.58938	22.7095	§981; §997	211805	227890	405530	293310
PRKDC	5.42079	22.8639	§1985	262439	363662	1.89894e+06	1.49502e+06
THADA	3.66972	22.9393	575	18570.3	25761.1	73758.5	88925.3
PRKDC	2.64287	22.966	3147	506507	364982	1.29524e+06	1.00799e+06
DHX9	2.44431	23.0658	467	86692.6	91600.4	253441	182362
TSEN34	-1.32597	23.2616	§87	96432.1	84404.6	56973.9	79406.4
TARDBP	10.7128	23.3095	§181	357513	325527	3.05562e+06	4.26168e+06
KDM1A	1.22918	23.5821	§647; §671	16573	22090.9	27724.8	19800
NPM1	-1.11158	23.6493	§250; §221; §250	1.61363e+06	1.86071e+06	1.30146e+06	1.82414e+06
TKT	1.08191	23.6607	§597	487924	436797	416542	583927
SRI	1.18261	23.725	68; 53	1.08887e+06	776016	1.16295e+06	1.04248e+06
TRIM5	1.48889	23.861	§324	598777	516693	823316	837492
TPR	3.51862	24.0854	§575	144099	124226	430232	513901
DDX3X; DDX3Y	5.20275	24.517	§208; §206	40472.2	57447.7	211724	297728
TMEM165	-1.063	24.5619	§198	254602	361627	287599	292108
TNPO2	1.08516	25.162	36	93755.9	75560.8	95271.7	88464.9
TIMM50	4.26142	25.2116	§334	134311	93668.4	481358	490157
IFI16	3.04637	25.2406	90	915228	638010	2.29416e+06	2.43757e+06
TYMS	1.23365	25.2706	§169	607077	695650	659967	947142
TARS	4.09611	25.2952	§243	278777	262284	909920	1.30633e+06
AHR	-1.91286	25.3743	432	56939.4	81787.7	37259	35264.6
TOMM34	2.39124	25.4247	192	88935.4	61830.7	187700	172818
TRA2B	-1.75383	25.4807	§197	1.2037e+06	836168	548670	614422
TPT1	1.71892	25.6275	97	187172	270022	335559	450320
TSR1	5.78555	26.2663	240	123109	103124	532893	775993
PSMD4	2.81669	26.645	129	1.27827e+06	1.2946e+06	2.94852e+06	4.29844e+06
TARDBP	7.77049	26.9088	§114	258378	175771	1.75218e+06	1.62138e+06
TCP1	4.4341	27.0396	§466	257241	174661	1.05861e+06	856483
ARHGEF1	1.81701	27.1382	263; 323	127642	86540.9	216113	173059
DDX3X	1.71784	27.5279	§554	211844	142810	351823	257416
TBC1D15	2.2394	27.6548	200	360008	242240	704405	644267
TUBA1A; TUBA1B; TUBA3D; TUBA3E; TUBA4A	18.0412	28.1158	§304; §304; §304; §304; §304	2.50433e+06	3.74718e+06	5.9137e+07	5.3648e+07
TRAPPC4	1.20451	28.1592	§211	244533	366125	321476	414066
TARDBP	14.3177	28.3768	§263	37829.1	42183.5	562804	582790
TRIM32	2.45434	28.3775	§506	968714	850567	2.11559e+06	2.34955e+06
TXNDC17	2.90619	28.83	40	135875	205459	469837	522145
ARHGEF40	3.42689	29.0314	155	1.10613e+06	729336	3.32382e+06	2.9661e+06
IFI16	5.4993	29.2586	§128	236717	155559	1.24237e+06	914874
PSMC1	2.94188	29.2866	§293	455206	405637	1.20963e+06	1322865
TUBG1; TUBG2	1.8939	29.326	§301; §301	294356	329030	507487	673145
PSMC5	2.78879	29.4007	§397	176668	269404	581657	662345
TNPO1	1.40871	29.5556	869	126364	146425	232296	151985
TRIM28	1.88688	30.0696	§469	584641	490258	1.00658e+06	1.02163e+06
ARPC5L	4.35238	30.2605	§69	18795.9	24767.7	74517.4	115088
SKIV2L	1.66956	30.2906	§539	62032.7	78379.7	142319	92107.9
PSMC5	2.88093	30.3115	290	258864	266316	918650	594360
TSPAN10	2.57464	30.3569	351	258661	167239	590145	506395
TAGLN2	3.77734	30.4506	17	366346	236535	1.16107e+06	1.11621e+06
ANKRD1	-1.21153	30.6677	153	137148	178089	158311	101886
TPD52L2	3.75126	30.9606	§108	111282	106351	371327	445070
THUMPD3	4.18656	31.295	§369	242618	154697	764102	899280
TRIM44	1.32825	31.6428	§268	386477	425245	467590	610583
PRKDC	4.75744	32.1717	828	102261	106212	383087	608709
TTC37	1.75705	32.283	1354	118831	189131	291897	249211
ID1	1.41869	32.3791	§20	133055	151974	155893	248475
TRIM22	11.1462	32.4216	138	101810	99044.4	1.16635e+06	1.07242e+06
ARMC6	1.64189	32.4434	§208	71473.6	114030	171430	133146
TUBA1A; TUBA1B; TUBA1C; TUBA3D; TUBA4A; TUBA8; TUBAL3	5.31328	32.4906	§394, §401; §394, §401; §394, §401; §394, §401; §394, §401; §394, §401; §401, §408	328505	427587	1.54719e+06	2.47014e+06
TUBA1A; TUBA1B; TUBA1C; TUBA3D; TUBA3E	11.4378	32.4948	§326, §336; §326, §336; §326, §336; §326, §336; §326, §336	417027	261191	3.8365e+06	3.92079e+06
TELO2	1.91335	32.708	510	86170.4	138022	234069	194890
DDX20	1.30249	32.7924	720	93737.2	140390	117119	187829
CDK9	1.69556	32.9719	§24; §141	352747	289418	671341	417485
TMEM106B	1.34764	33.2893	§14	1.41408e+06	1.23697e+06	1.75728e+06	1.81537e+06
ANKRD1	2.43814	33.8036	312	271743	383783	608117	990147
TK1	1.02876	33.8638	211	156248	145783	118157	192559
PRKDC	5.74472	34.0517	§2950	297704	486534	2.1502e+06	2.35503e+06
TROVE2	1.83507	34.1441	78; 78	512160	485280	694227	1.13614e+06
TNPO1; TNPO2	2.17424	34.2913	66; 56	29803.8	23982.4	44294	72650.2
IFI16	2.31468	34.417	330	14300	8702.1	21749.8	31492.8
PDCD11	3.02264	34.6807	378	361425	219070	953303	801321
TTC30A	-1.06455	35.0151	643	41336.9	68542.2	46470	56746.6
TPM1	16.8299	35.1636	§37; §37	31909	23661	529057	406181
TXNRD1	2.01077	35.2551	574; 523	26646.4	44343.5	67438.2	75306.2
DDX20	1.3801	35.666	356	50085.1	29910.5	52749.4	57652.7
PRKDC	7.9276	35.7837	§1456	581334	503102	5.38613e+06	3.21084e+06
CSNK2B	-1.88708	35.9361	§231	5.62034e+06	3.34276e+06	2.61641e+06	2.1333e+06
TTI1	1.59416	36.1131	§461	155487	121998	205867	236490
TRMT6	3.68303	36.2748	346	43137.1	44323.1	119747	202371
TOM1	4.66967	36.315	§311	683306	641147	2.99018e+06	3.19458e+06
TIPRL	1.57497	36.5963	§207	96641.3	164120	206949	203740
TKT; TKTL1	1.06203	36.7162	314; 288	299681	291096	232264	395157
PARP14	9.82186	36.7739	1589	153918	180209	1.44535e+06	1.83641e+06
TCEB2	3.65198	37.2522	104	823637	480191	2.36873e+06	2.39282e+06
PSMC2	4.73511	37.2856	§13	57454.8	98597.9	394495	344432
TKT	-1.09506	37.7144	603	491699	496332	571439	330823
YWHAZ	5.3726	38.2326	§139	212421	369830	1.46466e+06	1.66354e+06
TUBB3	6.58225	38.2945	§216	826669	885484	7.16075e+06	4.10908e+06
TRIM47	1.42946	38.8423	69	15300	8830.8	21984	12510
TMPO	-1.51684	39.4416	§368; §259	2.04968e+06	2.22262e+06	1.58731e+06	1.22927e+06
TBC1D15	2.40118	40.0168	§324; §307	100712	56287.3	185135	191848
ETS1; ETS1; ETS2; ETV2; GABPA	3.05977	40.0619	388; 432; 416; 294; 373	27000.5	36949.4	70120.9	125551
AHR	1.06063	40.2127	§32	186440	123121	210845	117485
MYBBP1A	3.76392	40.5687	866	317738	348578	1.21066e+06	1.2973e+06
TCP1	3.09063	40.6161	§538	121315	130765	341952	437135
PRKDC	3.08007	40.7168	§3318	404088	439753	1.36203e+06	1.23706e+06
ARMC6	1.66328	40.7314	432	149638	174614	347328	191995
TP53RK	2.11544	40.9681	§40	292790	161258	389048	571460
TTI1	1.23875	41.0097	362	160360	291346	284336	275216
TUBB	-1.18926	41.5612	§379	360438	311118	365316	199366
TKT	1.22728	41.6585	§102	220849	405292	405852	362598
PRKDC	-3.49117	42.2949	337	245348	303760	69385	87899.8
TKT	1.24356	43.2284	§114	246171	462918	503922	377873
PRKDC	5.08176	43.4041	3598	65429.9	34699	245816	263014
PARP14	25.0918	43.4488	1496	25198	13353.8	440101	527231
TARS	7.79541	43.5586	§288	16111.2	30453.3	163074	199916
TRIM56	25.2728	43.6	98; 169	71737.2	60308.8	1.15416e+06	2.18301e+06
TUBB; TUBB4A; TUBB4B; TUBB4Q	6.72268	43.6448	§122; §122; §122; §122	693105	366191	4.05453e+06	3.06678e+06
FLNA	23.094	43.9677	88	33906.2	17823.5	622157	572490
ACTB; ACTG1; POTEE	2.56939	44.2772	§215; §215; §915	583281	525818	1.66479e+06	1.18492e+06
ARMC6	5.14648	45.5144	122	9866.28	19230.7	78057	71690.1
TPD52L2	2.1539	46.6777	§90	381132	358562	791489	801740
PSMD10	12.7079	46.8521	§30	56200.7	28229.5	532013	540920
TBL3	-1.57607	47.0429	§458	81479.9	162707	62432.5	92502.1
TK1	-1.30024	47.7172	§220	243919	492342	233109	333139
PSMA6	2.63261	49.9294	§171	363848	173969	604969	810894

## Sheet: Sheet2
Supplementary Data File 3. Fold changes and lysine position(s) ubiquitinated in proteins in common with the biological process of transcription factor complexes post Usp9x knock down in melanoma cells. GO Term number GO:0005667
Gene Name	Fold change sh-Usp9x	Max % CV	Site
TXNRD1; TXNRD1	3.52162	1.57663	§218; §167
TUBA1A; TUBA1B; TUBA3D; TUBA3E; TUBA4A	6.67346	2.72679	§280, §304; §280, §304; §280, §304; §280, §304; §280, §304
TUBB3; TUBB4A; TUBB4B	5.43113	3.67724	§297; §297; §297
ARF6	1.43144	3.7239	§55
TUBA1A; TUBA1B; TUBA1C; TUBA3D; TUBA3E; TUBA4A; TUBA8	8.49877	3.91394	§370; §370; §370; §370; §370; §370; §370
TRIM28	-1.01343	4.06698	§289
PRKDC	3.3363	4.19952	§2694
TRIM25	2.68334	4.46182	§567
CPNE1; CPNE1	2.98828	4.56677	§522; §502
CPNE1; CPNE1	2.98828	4.56677	§529; §509
TRIM47	1.83965	4.99296	§361
PRKDC	4.88724	4.99527	§1913
TMPO	1.63167	5.06448	356
TUBA1C	7.4244	5.10454	280
TCP1	4.48411	5.25781	§111
TKT	-1.95766	5.41248	§232, §241
TKT	1.51488	5.55903	§260
TARDBP	3.4498	5.57288	§145
PSMA6	1.39945	5.61582	§55
PSMA6	1.39945	5.61582	§59
ACTB; ACTG1	2.30692	5.63476	118; 118
HDAC1	1.45301	5.68016	412
SUMO1; SUMO1	5.92569	5.79452	78; 53
TKT	1.46685	5.90935	§254
TUBA1A; TUBA1B; TUBA1C; TUBA3D; TUBA3E	11.8682	6.04043	§326; §326; §326; §326; §326
NUP62	3.64632	6.0766	504
TTYH3	1.59533	6.17884	§508
DDX3X; DDX3Y	2.42365	6.33513	491; 489
FAF1; FAF1	3.43484	6.3385	§157; §157
PRKDC	2.83087	6.34614	§1334
TAGLN2	3.13235	6.39712	§171
TCP1	3.46354	6.54733	§541
PSMA6	2.61655	6.66344	§164
IFI16	2.26969	6.71815	§674
TUBB; TUBB2A; TUBB2B; TUBB4A; TUBB4B	4.01188	6.85201	§350; §350; §350; §350; §350
TBCA	2.88852	7.17223	§51
TBCA	2.88852	7.17223	§52
TTI1	1.45706	7.27477	261
TUBA1A; TUBA1B; TUBA1C	8.98738	7.37176	§112; §112; §112
RPS3	1.37983	7.40368	§18
TRIM25	5.81378	7.67244	§425
CDK9; CDK9	1.35015	7.67752	§35; §152
TTC37	3.67105	7.80244	§392
RPS3	1.72811	7.81828	§10
TOLLIP	5.59928	7.85374	§66
TCP1	4.48148	7.91494	§365
TROVE2; TROVE2	2.33236	7.92592	§359; §359
TKT	5.87465	8.06599	§16
SKIV2L	3.13628	8.08449	1026
TMCO1	-1.02983	8.10055	§172
IFI16	4.46756	8.21477	§743
TRAFD1	2.59646	8.26486	§485
TUBB; TUBB1; TUBB2A; TUBB2B; TUBB3; TUBB4A; TUBB4B; TUBB4Q; TUBB6; TUBB8	3.61506	8.29672	§252; §252; §252; §252; §252; §252; §252; §252; §252; §252
KCTD10	1.10577	8.46198	§25
TRIM25	2.59095	8.48039	§273
TUBB	16.0041	8.50795	§58
TRIM28	3.88967	8.57721	§319
SP140; SP140L	2.81605	9.10199	676; 389
TUBB2A	7.33065	9.10215	§58
TECR	3.27811	9.15878	§291
TTI1	2.89146	9.29195	353
TOR1AIP1	-1.18469	9.32868	§285
TTC27	2.51752	9.6143	739
TUBB4B	9.91033	9.68193	§58
DDX20	1.19076	9.70783	473
TARDBP	9.18765	9.93634	§160
PARP14	8.34347	9.9538	854
TRIM25	2.0956	10.0216	§416
TNFRSF12A	5.54736	10.0228	109
EEF1D; EEF1D; EEF1D	1.12701	10.0484	§232; §598; §501
PSMC1	1.9289	10.1086	§237
RPS3	2.55136	10.2949	§202
TKT	2.06322	10.3437	§465
TARDBP	12.2376	10.3558	§102
TNPO3	4.1264	10.4093	§513
TNS3	2.16214	10.4159	1244
TUBB	9.68119	10.4348	§297
IFI16	3.5877	10.6515	557
TPM2; TPM2	3.81096	10.6689	§37; §37
TUBB; TUBB2A; TUBB2B; TUBB4B	12.545	10.691	§336; §336; §336; §336
DHX9	-1.41206	10.7919	§1024
ARMC6	2.47528	10.8168	§134
TRUB2	-1.05904	10.8886	150
ARMC6	1.25287	10.9192	§345
TUBA1A; TUBA1B; TUBA1C; TUBA4A	7.66394	11.0061	§311; §311; §311; §311
TUBA1C	9.72467	11.037	§304
ARPC4	1.06006	11.098	§44
TTLL12	1.25452	11.2345	88
HMGB1	-1.59097	11.478	§114
TARDBP	2.13394	11.7843	97
TUBA1A; TUBA1B; TUBA1C; TUBA3D; TUBA4A; TUBA8	20.227	11.7934	§96; §96; §96; §96; §96; §96
ARV1	1.01801	11.8105	13
TTLL12	1.88646	11.8141	§451
TRIM28	2.59271	11.8909	§238
TXNL1	1.22937	11.9224	§28
TXNRD1; TXNRD1	1.32348	12.0303	§405; §354
THTPA	1.54697	12.0543	§193
DRG1	1.56459	12.0872	§213
DHX9	3.37386	12.0958	§1048
PRKDC	4.18975	12.2646	§689
IFI16	2.92761	12.311	§250
HMGA2; HMGA2	1.21661	12.5079	§26; §26
BCOR; BCORL1	-1.09302	12.6851	§1460; §103
TSC2; TSC2; TSC2	1.07149	12.7412	1739; 1695; 1716
CPNE1; CPNE1	3.21217	12.9998	§157; §137
DIP2B	1.14398	13.0805	§293
RPS3A	2.65628	13.1195	§152
DHX9	2.5856	13.1254	§857
TUBB6	2.81086	13.1794	§58
TPM1; TPM1; TPM1	4.1477	13.2268	§30; §30; §30
TKT	-1.40549	13.2876	§232
TIMP3	2.75906	13.291	203
TUBA1B; TUBA4A	-2.28056	13.3281	§370; §370
TMPO; TMPO	-1.57878	13.3584	§389; §280
EPN1; EPN1	7.25709	13.4227	§117; §117
MED16	1.16184	13.4237	§158
TARS	3.11442	13.4497	§279
PRKDC	3.41768	13.5462	§117
DHX9	3.72627	13.6763	1011
ARHGEF2; ARHGEF2; ARHGEF2	1.19647	13.7295	63; 63; 36
TAP2; TAP2	3.38713	13.7367	§245; §246
CCND1	2.09877	13.7408	§95
FLNA; FLNA	2.82476	13.8067	92; 92
TUBA1A; TUBA1B; TUBA1C; TUBA3D; TUBA3E	13.0747	13.861	§338; §338; §338; §338; §338
PSMC1	4.39163	13.8662	§98
UBXN7	4.46307	13.8862	§84
TOLLIP	4.34328	13.9738	§63
TRIM25	3.36926	14.0589	§402
YWHAZ	-2.42277	14.1098	§49
TRIM25	3.70407	14.1481	§437
TRIM65	1.14927	14.1881	164
DDX20	3.51529	14.3621	§91
TRIM22	59.6323	14.486	44
ARPC3	-1.3095	14.5529	§171
TOM1L1	3.52114	14.5595	§298
TUFM	1.47886	14.6111	418
SRI; SRI	1.59766	14.6333	146; 131
TUBA1A; TUBA1B; TUBA1C; TUBA3D; TUBA4A	7.84515	14.6832	§163; §163; §163; §163; §163
TUBA1A; TUBA1B; TUBA1C; TUBA3D; TUBA3E	8.43669	14.765	§326, §338; §326, §338; §326, §338; §326, §338; §326, §338
TUBA1A; TUBA1C; TUBA3D; TUBA3E; TUBA8	3.36987	14.7975	352; 352; 352; 352; 352
DDX20	2.09537	14.9755	277
TTLL12	2.25873	15.0442	342
HMGA1	1.05628	15.3218	§46
TRIM28	7.08625	15.35	695
TUBA1B; TUBA4A	7.27933	15.4502	§352; §352
ACTB; ACTG1	8.07425	15.512	§291; §291
FHL2	1.65701	15.541	§106
TTI2	-1.091	15.5602	§495
TMA7	1.4261	15.6015	50
TRMT112	-1.08718	15.62	§2
TUBB3	10.9871	15.6627	§58
PSMC2	1.01457	15.6636	§422
TPM2; TPM2	6.3532	15.8473	§30; §30
FHL2	18.3806	15.8491	§235
FAF1; FAF1	3.36821	15.9009	§146; §146
OPTN	5.7081	15.9151	§501
TPD52	9.11493	15.9198	§138
ARHGEF40	6.49566	15.9637	§189
MYBBP1A	1.69045	16.0061	§1036
PRKDC	4.16493	16.0694	§2829
PSMC3	3.51055	16.0749	§16
TRIM28	3.85417	16.1152	§750
DHX33	1.93048	16.1201	396
TIMM9	9.15023	16.123	§81
TUBA1A; TUBA1B; TUBA1C; TUBA3D; TUBA4A; TUBA8; TUBAL3	14.112	16.191	§394; §394; §394; §394; §394; §394; §401
HDAC1; HDAC2	1.26924	16.4116	§89; §90
TUBB; TUBB2A; TUBB2B; TUBB4B	6.9305	16.4126	§324; §324; §324; §324
AIP	2.19898	16.4178	273
EEF1D; EEF1D; EEF1D	1.87031	16.4203	186; 552; 455
ARIH1	-3.01066	16.4638	§439
YWHAZ	1.20344	16.4797	§74
TARDBP	3.8385	16.4951	§95
ASXL1	2.45142	16.5002	909
MAPK1; MAPK3	5.38035	16.6009	55; 72
IFI16	8.30815	16.6284	190
TXNRD1; TXNRD1	2.46342	16.6407	§449; §398
PSMC5	4.9165	16.6629	§330
AHR	2.92621	16.7426	§560
PSMC2	5.55779	16.8827	§248
NOC2L	1.79158	16.919	§576
TMEM165	1.93802	17.0223	§208
TBCE	1.15316	17.2103	145
HDAC1	1.04724	17.2546	§74
PRKDC	3.4093	17.3762	§1869
PRKDC	3.4093	17.3762	1870
EPN1; EPN1	2.91832	17.4102	§97; §97
GTF2A2	1.41124	17.4319	§101
TRAF2	11.4973	17.4454	176
PSMC1	4.21513	17.4817	§265
FLNA; FLNA	2.61708	17.5374	§1477; §1477
IFI16	4.58726	17.54	143
ARPC1B	3.53189	17.5544	§110
ARIH1	2.49728	17.6275	§316
ARIH1	2.49728	17.6275	318
TXNRD1; TXNRD1	1.49875	17.6529	607; 556
TMEM33	3.7245	17.6683	221
TKT	2.16495	17.6864	§241
TUBA1B; TUBA4A	6.70838	17.6866	§352, §370; §352, §370
TXNRD1; TXNRD1	2.45105	17.8199	§458; §407
TNPO3	1.23669	17.8379	877
TUBA1A; TUBA1B; TUBA3D; TUBA3E; TUBA4A	3.51665	17.8831	§280; §280; §280; §280; §280
RPS3	1.23351	17.9571	§227
TUBB	8.80602	18.0022	19
TMPO; TMPO	-1.21223	18.0347	§346; §237
TUBA1A; TUBA1B; TUBA1C; TUBA3D; TUBA3E	58.8997	18.0472	§60; §60; §60; §60; §60
TUBA1A; TUBA1B; TUBA1C; TUBA3D; TUBA3E	12.9463	18.0571	§336; §336; §336; §336; §336
PPID	4.02507	18.0878	§341
ARIH2	-1.50827	18.1115	259
RUNX1; RUNX1; RUNX1	1.643	18.3712	125; 125; 152
ACTB; ACTG1	16.4415	18.7035	§113; §113
STAT3; STAT3	-1.30349	18.7676	§180; §180
TUBA1A; TUBA1C; TUBA3D; TUBA3E; TUBA8	2.79192	18.7893	352, §370; 352, §370; 352, §370; 352, §370; 352, §370
ID1	1.75716	18.8328	§23
TKT	-1.23405	18.8354	§327
PRKDC	3.54273	18.8712	493
ARAP3	2.49515	18.9449	296
TOLLIP	2.78792	18.9476	§96
ARCN1	2.70943	18.9969	§44
FLNA; FLNA	6.35286	19.1254	§1019; §1019
TRAFD1	4.30588	19.2575	§129
TOM1L2	7.59377	19.2775	§447
CAV1	3.85842	19.2945	§39
PARP10	5.97513	19.3413	§916
CCND1	1.84082	19.4165	§238
TUBB; TUBB2A; TUBB2B; TUBB4A; TUBB4B	4.5941	19.5506	§216; §216; §216; §216; §216
ARHGDIA; ARHGDIA	5.97999	19.5918	§141; §141
TRIM56	3.04148	19.7123	§270
HMGA1; HMGA1	1.00838	19.7263	18; 18
MYBBP1A	1.55573	20.0184	498
PSMC6	3.36649	20.0452	§48
TUBB; TUBB4B	12.1761	20.0726	154; 154
PRAME	1.41196	20.233	126
PRKDC	3.22102	20.2696	§838
ARPC4	1.63591	20.3101	166
TIMM17A	1.45847	20.3227	§86
TPD52L2; TPD52L2; TPD52L2	6.07606	20.3426	§128; §108; §108
HMGB1	1.48767	20.4073	§146
CCND1	1.77732	20.4958	180
NPM1; NPM1; NPM1	1.58409	20.5554	§248; §219; §248
PRKDC; TJP1; TJP1	5.29788	20.609	§2447; §1709; §1629
DDX20	1.51109	20.638	180
DIP2B	3.42018	20.7473	§276
IFI16	47.384	20.7548	100
IFI16	47.384	20.7548	99
PSMD4; PSMD4	2.62331	20.7873	§126; §126
PELP1	1.3085	20.9806	490
TKT	3.5645	21.18	§144
TUBA1A; TUBA1B; TUBA1C	2.80744	21.1925	§124; §124; §124
DHX9	-4.43735	21.2672	§755
TBC1D15; TBC1D15	1.51825	21.3746	§240; §223
ANKRD13A	2.57151	21.464	§257
TBC1D15; TBC1D15	4.57096	21.8455	§26; §26
TUFM	4.10252	21.9545	§88
TPI1	3.49391	22.0417	§212
TKT	3.6889	22.1721	§456
TTLL12	1.30467	22.2091	346
TUBA1A; TUBA1B; TUBA1C; TUBA3D; TUBA3E	7.99622	22.2729	§336, §338; §336, §338; §336, §338; §336, §338; §336, §338
TPD52L2; TPD52L2; TPD52L2	5.58857	22.4505	70; 70; 70
TKT	1.61546	22.5498	§283
DNMT1; DNMT1	1.58938	22.7095	§981; §997
PRKDC	5.42079	22.8639	§1985
THADA	3.66972	22.9393	575
PRKDC	2.64287	22.966	3147
DHX9	2.44431	23.0658	467
TSEN34	-1.32597	23.2616	§87
TARDBP	10.7128	23.3095	§181
KDM1A; KDM1A	1.22918	23.5821	§647; §671
NPM1; NPM1; NPM1	-1.11158	23.6493	§250; §221; §250
TKT	1.08191	23.6607	§597
SRI; SRI	1.18261	23.725	68; 53
TRIM5	1.48889	23.861	§324
TPR	3.51862	24.0854	§575
DDX3X; DDX3Y	5.20275	24.517	§208; §206
TMEM165	-1.063	24.5619	§198
TNPO2	1.08516	25.162	36
TIMM50	4.26142	25.2116	§334
IFI16	3.04637	25.2406	90
TYMS	1.23365	25.2706	§169
TARS	4.09611	25.2952	§243
AHR	-1.91286	25.3743	432
TOMM34	2.39124	25.4247	192
TRA2B	-1.75383	25.4807	§197
TPT1	1.71892	25.6275	97
TSR1	5.78555	26.2663	240
PSMD4; PSMD4	2.81669	26.645	129; 129
TARDBP	7.77049	26.9088	§114
TCP1	4.4341	27.0396	§466
ARHGEF1; ARHGEF1	1.81701	27.1382	263; 323
DDX3X	1.71784	27.5279	§554
TBC1D15	2.2394	27.6548	200
TUBA1A; TUBA1B; TUBA3D; TUBA3E; TUBA4A	18.0412	28.1158	§304; §304; §304; §304; §304
TRAPPC4	1.20451	28.1592	§211
TARDBP	14.3177	28.3768	§263
TRIM32	2.45434	28.3775	§506
TXNDC17	2.90619	28.83	40
ARHGEF40	3.42689	29.0314	155
IFI16	5.4993	29.2586	§128
PSMC1	2.94188	29.2866	§293
TUBG1; TUBG2	1.8939	29.326	§301; §301
PSMC5	2.78879	29.4007	§397
TNPO1	1.40871	29.5556	869
TRIM28	1.88688	30.0696	§469
ARPC5L	4.35238	30.2605	§69
SKIV2L	1.66956	30.2906	§539
PSMC5	2.88093	30.3115	290
TSPAN10	2.57464	30.3569	351
TAGLN2	3.77734	30.4506	17
ANKRD1	-1.21153	30.6677	153
TPD52L2	3.75126	30.9606	§108
THUMPD3	4.18656	31.295	§369
TRIM44	1.32825	31.6428	§268
PRKDC	4.75744	32.1717	828
TTC37	1.75705	32.283	1354
ID1	1.41869	32.3791	§20
TRIM22	11.1462	32.4216	138
ARMC6	1.64189	32.4434	§208
TUBA1A; TUBA1B; TUBA1C; TUBA3D; TUBA4A; TUBA8; TUBAL3	5.31328	32.4906	§394, §401; §394, §401; §394, §401; §394, §401; §394, §401; §394, §401; §401, §408
TUBA1A; TUBA1B; TUBA1C; TUBA3D; TUBA3E	11.4378	32.4948	§326, §336; §326, §336; §326, §336; §326, §336; §326, §336
TELO2	1.91335	32.708	510
DDX20	1.30249	32.7924	720
CDK9; CDK9	1.69556	32.9719	§24; §141
TMEM106B	1.34764	33.2893	§14
ANKRD1	2.43814	33.8036	312
TK1	1.02876	33.8638	211
PRKDC	5.74472	34.0517	§2950
TROVE2; TROVE2	1.83507	34.1441	78; 78
TNPO1; TNPO2	2.17424	34.2913	66; 56
IFI16	2.31468	34.417	330
PDCD11	3.02264	34.6807	378
TTC30A	-1.06455	35.0151	643
TPM1; TPM1	16.8299	35.1636	§37; §37
TXNRD1; TXNRD1	2.01077	35.2551	574; 523
DDX20	1.3801	35.666	356
PRKDC	7.9276	35.7837	§1456
CSNK2B	-1.88708	35.9361	§231
TTI1	1.59416	36.1131	§461
TRMT6	3.68303	36.2748	346
TOM1	4.66967	36.315	§311
TIPRL	1.57497	36.5963	§207
TKT; TKTL1	1.06203	36.7162	314; 288
PARP14	9.82186	36.7739	1589
TCEB2	3.65198	37.2522	104
PSMC2	4.73511	37.2856	§13
TKT	-1.09506	37.7144	603
YWHAZ	5.3726	38.2326	§139
TUBB3	6.58225	38.2945	§216
TRIM47	1.42946	38.8423	69
TMPO; TMPO	-1.51684	39.4416	§368; §259
TBC1D15; TBC1D15	2.40118	40.0168	§324; §307
ETS1; ETS1; ETS2; ETV2; GABPA	3.05977	40.0619	388; 432; 416; 294; 373
AHR	1.06063	40.2127	§32
MYBBP1A	3.76392	40.5687	866
TCP1	3.09063	40.6161	§538
PRKDC	3.08007	40.7168	§3318
ARMC6	1.66328	40.7314	432
TP53RK	2.11544	40.9681	§40
TTI1	1.23875	41.0097	362
TUBB	-1.18926	41.5612	§379
TKT	1.22728	41.6585	§102
PRKDC	-3.49117	42.2949	337
TKT	1.24356	43.2284	§114
PRKDC	5.08176	43.4041	3598
PARP14	25.0918	43.4488	1496
TARS	7.79541	43.5586	§288
TRIM56; TRIM56	25.2728	43.6	98; 169
TUBB; TUBB4A; TUBB4B; TUBB4Q	6.72268	43.6448	§122; §122; §122; §122
FLNA; FLNA	23.094	43.9677	88; 88
ACTB; ACTG1; POTEE	2.56939	44.2772	§215; §215; §915
ARMC6	5.14648	45.5144	122
TPD52L2; TPD52L2; TPD52L2	2.1539	46.6777	§90; §90; §90
PSMD10	12.7079	46.8521	§30
TBL3	-1.57607	47.0429	§458
TK1	-1.30024	47.7172	§220
PSMA6	2.63261	49.9294	§171
§: Newly identified amino acid position modified by ubiquitination of indicated protein
GO Term accession number used for comparison is GO:0005667
