# Supplementary material for: Usp9x regulates Ets-1 ubiquitination and stability to control NRAS expression and tumorigenicity in melanoma
Source: Nat Commun. 2017 Feb 15;8:14449. doi: 10.1038/ncomms14449 (PMC5316860; doi:10.1038/ncomms14449)
Supplement: Supplementary Data 4 — Fold changes and lysine position(s) ubiquitinated in proteins in common with the biological process of Negative Regulation of Signal Transduction post Usp9x knock down. GO Term number GO:0009968 (Excel file). Select protein entries from Supplementary Data File 1 that function in negative regulation of signal transduction are included. Entries are sorted by Max % CV. [file ncomms14449-s5.xlsx]

## Sheet: Neg. reg. of Signal Transductio
Supplementary Data File 4. Fold changes and lysine position(s) ubiquitinated in proteins in common with the biological process of Negative Regulation of Signal Transduction post Usp9x knock down. GO Term number GO:0009968
Gene Name	Fold change sh-Usp9x	Max % CV	Site
PPP2R1A; PPP2R1B	2.1	3.6	§34; §46; §46
ARF6	1.4	3.7	§55
PSMB2	1	4.2	§62
SPG20	8.7	4.3	§362
CPNE1	3	4.6	§522; §502
CPNE1	3	4.6	§529; §509
PSMD1	4.5	5.6	§310
PSMA6	1.4	5.6	§55
PSMA6	1.4	5.6	§59
HDAC1	1.5	5.7	412
BAX	2.5	5.7	§57
HSPA1A; HSPA1B; HSPA1L	2.1	5.8	§159; §159; §161
NUP62	3.6	6.1	504
PSMD2	2.5	6.1	773
SNX6	6.1	6.2	265
DDX3X; DDX3Y	2.4	6.3	491; 489
FAF1	3.4	6.3	§157
HTRA2	20.6	6.5	§237
HSPB1	7.4	6.6	171
GNB2L1	1.6	6.6	§172
PSMA6	2.6	6.7	§164
GNB2L1	2.2	6.8	§130
PSMD1	1.1	7	§838
HSPH1	1.2	7.3	360
HSPA1A; HSPA1B	-2.2	7.4	§190; §190
ITCH	1.9	7.4	§513
OTUD7B	3.4	7.4	§511
MFN2	1.3	7.6	463
IL1B	7.8	7.7	33
HSPH1	3.2	7.8	§471
SKIV2L	3.1	8.1	1026
EPS15L1	3	8.1	§531
CTNND1	4	8.2	§810; §703
EPHA2	5.4	8.3	§603
BIRC6	-1.4	8.3	§2270
ITCH	7.3	8.5	§432
PSMD5	-1.6	8.7	§147
PPP2CA	6.9	9	§21
PSMB7	2.3	9.1	76
DUSP4	2.8	9.1	§311; §220
CTNND1	1.3	9.2	§355; §254
PPP1R15B	4.7	9.3	583
PSMB7	1	9.4	§249
DUSP1	1.8	9.7	57
SPG20	4.2	9.8	§481
MAGEA10	1.3	9.8	317
HSPH1	1.2	9.8	135
CD74	-1.2	9.9	§43
TNFRSF12A	5.5	10	109
PSMB4	1.5	10.1	§201
PSMC1	1.9	10.1	§237
CDC42SE1	-1.2	10.3	15
G3BP1	1.1	10.4	§59
SPG20	10.9	10.4	§370
PSMD1	1.3	10.6	§890
BAX	3	10.8	58
ARMC6	2.5	10.8	§134
PPP2CA	3.5	10.9	§29
HSPH1	1.9	10.9	44
HSPA1A; HSPA1B	1.4	10.9	§56; §56
ARMC6	1.3	10.9	§345
MYH9	5.8	11	§860
ARPC4	1.1	11.1	§44
MCL1	1.2	11.2	194
PSMD6	2.4	11.4	§362
PSMB7	2.1	11.5	§31
HGS	3.7	11.6	§192
ARV1	1	11.8	13
PSMA7	1.8	12	47
PSMB1	1.5	12	§77
HSPA1A; HSPA1B; HSPA1L	-1.7	12	§423; §423; §425
GSTP1	1.6	12.2	§191
PSMA2	1.5	12.2	§64
CTNNA1	-1.3	12.4	§45
HSPA1A; HSPA1B	2.5	12.4	§628; §628
HMGA2	1.2	12.5	§26
TSC2	1.1	12.7	1739; 1695; 1716
UBQLN1	6.9	12.8	§47
UBQLN1	3	12.8	§70
GSTP1	4.2	12.8	55
SPG20	3.6	12.8	§475
BIRC6	-1.1	12.9	§2265
DUSP1	-1	12.9	122
DUSP4	4.9	12.9	160; 69
PSMB6	1.5	13	§67
DMD; UTRN	-1.3	13	§3308; §240/ §3065; §108
DVL2	1.6	13	343
CPNE1	3.2	13	§157; §137
PSMB2	1.4	13.1	§198
SPG20	3.6	13.3	§447
LMNA	-1.7	13.4	§311
EPN1	7.3	13.4	§117
PSME3	1.1	13.5	§14
LMNA	4.1	13.5	§261
EPS15L1	3.7	13.5	§694
SMURF2	2.8	13.6	§345
PPP2CA	2.5	13.6	§8
HSPA1A; HSPA1B	1	13.7	§328; §328
ARHGEF2	1.2	13.7	63; 36
CCND1	2.1	13.7	§95
PSMC1	4.4	13.9	§98
EPS15L1	4.2	13.9	§828
RPS27A	2.9	14.1	§143
PSMA4	1.5	14.1	§176
RPS27A	-1.2	14.2	§113
LMNA	3.6	14.2	§265
HSPH1	1.1	14.4	§95
STAT1	8.5	14.5	§296
ARPC3	-1.3	14.6	§171
USP15	3.3	15	§230
PSMB1	-1.3	15.2	146
PSMB2	1.3	15.3	§68
NONO	3.5	15.5	96
PSMD14	2.5	15.5	§152
PSMB1	-1	15.5	§164
BRAP	1.2	15.6	§381
DUSP10	2.4	15.6	380
MGRN1	10.6	15.6	265
PSMC2	1	15.7	§422
SPG20	2.8	15.7	§62
ICAM1	1.8	15.7	§524
FAF1	3.4	15.9	§146
OPTN	5.7	15.9	§501
ARHGEF40	6.5	16	§189
PSMC3	3.5	16.1	§16
VDAC2	2.6	16.1	§31
GNB2L1	1.4	16.1	§12
HDAC1; HDAC2	1.3	16.4	§89; §90
ARIH1	-3	16.5	§439
ASXL1	2.5	16.5	909
HSPA1A; HSPA1B; HSPA1L; HSPA6	2.3	16.6	§451; §451; §453; §453
RPS27A	2.5	16.7	§152
PSMC5	4.9	16.7	§330
SPG20	5.7	16.7	§377
RPS27A	1.1	16.8	§107, §113
HSPA1A; HSPA1B	2	16.8	§325; §325
PSMC2	5.6	16.9	§248
NOC2L	1.8	16.9	§576
CTNNA1	2.1	17.1	§758
PHB2	2.3	17.1	§262
G3BP1	2.9	17.1	64
ITCH	11.7	17.2	§446
HDAC1	1	17.3	§74
GNB2L1	3.3	17.3	§271
CDC42	3.3	17.3	§183
EPN1	2.9	17.4	§97
DAG1	1.8	17.5	§782
EPHA2	4.9	17.5	§617
PSMC1	4.2	17.5	§265
ARPC1B	3.5	17.6	§110
ARIH1	2.5	17.6	§316
ARIH1	2.5	17.6	318
HSPH1	3.2	17.7	356
NONO	4	17.8	68
PSMA5	2.5	17.8	§187
CTNND1	18.5	18	§728; §621
HSPH1	2.5	18	§458
STAT1	11.9	18	§592
HGS	4.6	18.1	§207
ARIH2	-1.5	18.1	259
HSPH1	2.1	18.2	249
SERPINE2	1.8	18.3	105
PSMB5	-1.4	18.4	140
XPO1	4.1	18.5	§190
HGS	-2.5	18.5	107
DUSP3	3.5	18.7	§53
CLUH	3.5	18.8	§529
ARAP3	2.5	18.9	296
ARCN1	2.7	19	§44
HSPB1	6.1	19.1	§198
PSMB1	-1.3	19.2	§184
CAV1	3.9	19.3	§39
CCND1	1.8	19.4	§238
PSMD13	2.3	19.5	§174; §176
PSMA7	1.6	19.5	§204
PTPN1	3.1	19.6	120
ARHGDIA	6	19.6	§141
CHAC1	3.3	19.8	§151
IL1B	10.4	19.8	132
PDCD6IP	2.1	19.8	339
RGS2	1.1	19.8	59
HSPH1	2.8	20	351
RPS27A; UBA52; UBB; UBC; UBC; ubiquitin	5.3	20	§27; §27; §27, §103, §179; §27, §103, §179, §255, §331, §407, §483, §559, §635; §27, §103; §27
RPS27A; UBA52; UBB; UBC; UBC; ubiquitin	5.3	20	§29; §29; §29, §105, §181; §29, §105, §181, §257, §333, §409, §485, §561, §637; §29, §105; §29
PSMC6	3.4	20	§48
HGS	7.8	20.1	§202
GSK3A; GSK3B	4.8	20.1	§268; §205
PRAME	1.4	20.2	126
ARPC4	1.6	20.3	166
RABGEF1	20.6	20.3	§263
PSMD6	1.7	20.3	§371
LMNA	3.3	20.4	§171
CCND1	1.8	20.5	180
CTNND1	3	20.5	§846; §739
RPS27A	-1.1	20.6	§107
PSMA4	1.1	20.7	§199
HSPA1A; HSPA1B; HSPA1L; HSPA2; HSPA6; HSPA8	3.6	20.8	§507; §507; §509; §510; §509; §507
PSMD4	2.6	20.8	§126
HSPH1	4.1	21	§430
GNB2L1	2.2	21.5	§175
SLC25A5; SLC25A6	2.7	21.5	§63; §63
UCHL5	3.1	21.9	317
ZFYVE28	4.7	21.9	§87
UCHL5	2.8	22	§315
LMNA	3.4	22.2	§201
HSPH1	2.2	22.4	257
SPG20	3.1	22.7	489
PSMD8	1	23.1	§135
PSMD8	1	23.1	§138
KDM1A	1.2	23.6	§647
PPP1CA	1.8	23.9	§26
GNB2L1	4.3	24	§185
GPS1	1	24	§422; §407
SPG20	5.3	24.1	514
HGS	3	24.1	§337
HSPH1	5.5	24.3	§221
SERPINE2	1.2	24.4	90
DDX3X; DDX3Y	5.2	24.5	§208; §206
PPP1CA	-1.4	25	§305
DUSP1	-1.6	25.1	§280
HSPH1	1.8	25.5	703
PSMA1	1.2	25.5	§39
TPT1	1.7	25.6	97
HMOX1	-1.7	26	§177
PSMA1	1.7	26	§61
PPP2CA	2.6	26.4	§8, §21
SLC25A5	9.9	26.5	§105
NLE1	1.5	26.5	§326
PSMD4	2.8	26.6	129
ARHGEF1	1.8	27.1	263; 323
SPG20	3.7	27.4	§440
ZC3HC1	1.6	27.4	93
PTPN1	1.3	27.5	323
DDX3X	1.7	27.5	§554
NRP1	3.7	28.2	§913
TRIM32	2.5	28.4	§506
STAT1	3.1	28.4	375
GNB2L1	1.3	28.6	§44
UCHL1	5.7	28.7	65
CLUH	1	28.7	703
MYH9	7.2	28.8	§299
SPG20	5	28.9	532
UCHL5	2.6	28.9	§158
PHB2	1.9	28.9	§147
ARHGEF40	3.4	29	155
EPHA2; EPHA6; EPHA6; EPHA7; EPHB1; EPHB2; EPHB2; EPHB3; EPHB4	3.3	29.2	754; 812; 299; 773; 759; 761; 761; 773; 755
RASA3	2.6	29.2	§570
PSMC1	2.9	29.3	§293
HSPH1	1.3	29.3	585
PSMC5	2.8	29.4	§397
DUSP4	2.2	30.2	144
ARPC5L	4.4	30.3	§69
SKIV2L	1.7	30.3	§539
PSMC5	2.9	30.3	290
RGS2	1.9	30.4	175
PPP2CB	8.8	31.1	§21
GNB2L1	3.3	31.5	§257
HSPA1A; HSPA1B	3.9	31.5	§597; §597
MCL1	2.9	31.9	194, 197
CLTA; CLTB	1.3	32.3	§223; §204
ARMC6	1.6	32.4	§208
IL7R	6.4	32.4	337
STUB1	1.8	32.7	125
HSPH1	2.6	33.3	§68
RAB7A	-1.4	34.3	146
ERBB3	-9.5	34.4	713
EPS15L1	10.8	34.4	§492
ADAR	3.4	34.8	§48
PSMD13	7.8	35.6	§115; §117
EPHA2	4.9	35.9	§882
PSMA5	6.1	36.1	§196
PHB2	3.7	36.2	§244
PSMA1	1.2	36.8	§30
PSMC2	4.7	37.3	§13
HSPB1	8.2	37.3	§114
PSMD13	1.7	37.5	§252; §254
PTPN23	4.2	38	§279
EPS15	5	38.1	§754
PHB2	1.7	38.4	§250
PSMD14	2.1	38.9	§257
GNB2L1	3.3	40.1	127, §130
UBR1	-1.6	40.3	272
ARMC6	1.7	40.7	432
TP53RK	2.1	41	§40
DUSP1	2.5	41.1	97
SLC25A5	16.6	41.2	§96
PTPN23	5.1	41.3	§32
PTPN1	3	41.6	116
HSPA1A; HSPA1B	2.2	43.1	§559; §559
PSMB3	-1	43.4	§17
IL1B	14.7	43.4	59
LMNA	4	44	§180; §180
PPP1CC	1.7	45.5	§23
ARMC6	5.1	45.5	122
HSPH1	1.5	46.8	§53, §68
PSMD10	12.7	46.9	§30
NR3C1	1.5	49.5	§498
PSMA6	2.6	49.9	§171
§: Newly identified amino acid position modified by ubiquitination of indicated protein
GO Term accession number used for comparison is GO:0009968
