# Supplementary material for: Usp9x regulates Ets-1 ubiquitination and stability to control NRAS expression and tumorigenicity in melanoma
Source: Nat Commun. 2017 Feb 15;8:14449. doi: 10.1038/ncomms14449 (PMC5316860; doi:10.1038/ncomms14449)
Supplement: Supplementary Data 5 — Fold changes and lysine position(s) ubiquitinated in proteins post Usp9x knock down in common with GO Term Ras Signaling (GO:0007265). Entries from Supplementary Data File 1 that map to Ras signaling GO term 000765 are highlighted (Excel file). Entries are sorted by Max % CV. [file ncomms14449-s6.xlsx]

## Sheet: Ras Signaling
Supplementary Data File 5. Fold changes and lysine position(s) ubiquitinated in proteins post Usp9x knock down in common with GO Term Ras Signaling (GO:0007265)
Gene Name	Fold change Ub sh-Usp9x	Max % CV	Site
ARF6	1.43144	3.7239	§55
RAB13	1.79654	6.04877	122
NUP62	3.64632	6.0766	504
MFN2	1.26476	7.61304	463
YWHAB; YWHAQ; YWHAZ	4.2672	8.26977	§160; §158; §158
YWHAB; YWHAG; YWHAH; YWHAZ	2.52367	8.90229	§51; §50; §50; §49
CYFIP1	-1.58402	10.1116	§546
MAP2K1; MAP2K2	1.65848	11.4209	§192; §196
GNB1	2.5957	11.7649	280
CFL1; CFL2; DSTN	2.94921	12.4336	§121; §121; §121
RHOG	2.64846	12.9982	§130
DBNL	3.66403	13.296	§164
GDI1; GDI2	1.49516	13.6598	§210; §210; §165
ARHGEF2	1.19647	13.7295	63; 36
RAC1	4.06222	14.1305	§116; §135
CFL1; CFL2	3.6509	14.6078	§19; §19
BRAP	1.16878	15.6088	§381
CDK2	2.96026	15.6745	§24
RTKN	1.77498	16.0082	§93; §80
KRAS	-1.18099	16.5863	§128
MAPK1; MAPK3	5.38035	16.6009	55; 72
RAB10	3.03972	16.751	§102
SQSTM1	13.0787	17.0022	§313
G3BP1	2.9429	17.142	64
YWHAB	3.5105	17.314	§140
ARAP3	2.49515	18.9449	296
RAB1A	2.73242	19.0768	§191
ARHGDIA	5.97999	19.5918	§141
RAB14	2.08614	19.7742	§171
RABGEF1	20.5613	20.3106	§263
DENND1A	9.64787	20.4482	591; 602
CHUK	8.38278	21.2079	139
GNB1; GNB4	-1.5014	22.9714	127; 127
CDK1	2.84711	24.3473	§33
ABR	4.55827	26.4781	200
ARHGEF1	1.81701	27.1382	263; 323
OGT	2.51603	27.1922	§168
FARP1	3.60345	28.2259	772
ARHGEF40	3.42689	29.0314	155
RASA3	2.61381	29.2418	§570
PPP2CB	8.82497	31.1084	§21
RHOA	-1.075	31.6882	§135
RAB7A	-1.36554	34.3259	146
RSU1	2.09779	34.7146	§89
RAB11B	6.03532	39.8748	§145
TP53RK	2.11544	40.9681	§40
GDI1	2.12021	41.9521	§278
CFL1	2.05139	44.4058	§44
RAPGEF6	2.85678	48.4362	817
§: Newly identified amino acid position modified by ubiquitination of indicated protein
GO Term accession number used for comparison is GO:0007265
