# Supplementary material for: Usp9x regulates Ets-1 ubiquitination and stability to control NRAS expression and tumorigenicity in melanoma
Source: Nat Commun. 2017 Feb 15;8:14449. doi: 10.1038/ncomms14449 (PMC5316860; doi:10.1038/ncomms14449)
Supplement: Supplementary Data 6 — Proteins identified by various means to associate with Usp9x (Excel file). List of proteins that associate with Usp9x are derived from data in GENE/interactions (NCBI) or reported in reference 17 (Murtaza M et al) . [file ncomms14449-s7.xlsx]

## Sheet: Usp9x interactor list in txt fo
Source/Ref	Interacting	Description
	AF-6
	AGS3
	AHCYL1
	ARL6IP5	Co-fractionation
	ASB15	Co-fractionation
	ASK1	Affinity Capture-MS
	ATP6V1F	Co-fractionation
	AURKA	Affinity Capture-MS
	BAG1	Affinity Capture-Western
	BCL10	Affinity Capture-MS
	BECN1	Affinity Capture-MS
	BIRC2	Affinity Capture-Western
	BIRC3	Affinity Capture-MS
	BIRC5	Affinity Capture-MS
	CAND1	Affinity Capture-MS
	CASP4	Co-fractionation
	CCDC8	Co-fractionation
	CCT4	Affinity Capture-MS
	CDH1	Affinity Capture-MS
	CFTR	Affinity Capture-MS
	CLK3	Affinity Capture-Western; Co-fractionation; Reconstituted Complex
	CSNK1E	Affinity Capture-MS
	CTNNB1	Co-fractionation
	CUL3	Affinity Capture-Western; Two-hybrid
	DCAF6	Affinity Capture-MS
	DCX	Co-fractionation
	ECT2	Affinity Capture-MS
	EFA6	Affinity Capture-MS; Affinity Capture-Western; Biochemical Activity; Reconstituted Complex
	EFTUD2	Affinity Capture-Western; Reconstituted Complex
	EGFR	Affinity Capture-MS
	EPN1	Affinity Capture-MS
	ErbB2	Affinity Capture-MS
	ERG	Affinity Capture-MS
	FOXO3	Affinity Capture-Western
	GPSM1	Co-fractionation
	GRK5	Affinity Capture-MS
	HDAC5	Affinity Capture-Luminescence; Affinity Capture-MS
	HDAC6	Affinity Capture-Western; Reconstituted Complex
	HECW2	Affinity Capture-MS
	HTT	Affinity Capture-MS
	HUWE1	Affinity Capture-MS
	IGBP1	Affinity Capture-Western
	IKAP	Affinity Capture-MS; Affinity Capture-Western; Biochemical Activity; Co-fractionation
	IKBKAP	Affinity Capture-MS
	Imd	Affinity Capture-MS; Affinity Capture-Western; Biochemical Activity; Reconstituted Complex
	IRS4	Affinity Capture-Western; Biochemical Activity
	ITCH	Affinity Capture-MS
	LATS2	Affinity Capture-Western; Biochemical Activity; Reconstituted Complex
	MAGED1	Affinity Capture-MS; Affinity Capture-Western
	MAGED4	Affinity Capture-MS
	MALT1	Affinity Capture-MS
	MAP3K5	Affinity Capture-MS
	MAPT	Affinity Capture-MS; Affinity Capture-Western; Biochemical Activity; Reconstituted Complex
	MARCH7	Co-fractionation
	MARK4	Co-fractionation
	MCL1	Biochemical Activity
	MIB1	Affinity Capture-MS
	MLLT4	Affinity Capture-Western; Reconstituted Complex
	MTOR	Co-fractionation
	MYH9	Co-fractionation
	NEDD8	Co-fractionation
	NEK6	Affinity Capture-Western
	NFKB2	Affinity Capture-Western
	NFX1	Affinity Capture-MS
	NUAK1	Co-fractionation
	NUBP2	Co-fractionation
	NUDCD2	Affinity Capture-MS
	OCT4	Affinity Capture-MS
	PEX5	Affinity Capture-Western
	Pi4k2	Affinity Capture-Western
	PJA1	Affinity Capture-Western
	PMS1	Affinity Capture-Western
	PSD4	Affinity Capture-MS; Affinity Capture-Western; Reconstituted Complex
	PSMA4	Affinity Capture-Western
	PSMB4	Co-fractionation
	PSMB8	Affinity Capture-MS
	RICTOR	Co-fractionation
	RPTOR	Co-fractionation
	RUVBL1	Affinity Capture-MS
	SALL4	Co-fractionation
	SEC23A	Affinity Capture-MS
	SEC24C	Affinity Capture-MS
	SHC1	Co-fractionation
	SIRT1	Co-fractionation
	SIRT7	Affinity Capture-MS; Protein-peptide
	SMAD1	Co-fractionation
	SMAD2	Co-fractionation
	SMAD3	Co-fractionation; Co-purification
	SMAD4	Co-fractionation
	SMN1	Co-fractionation
	SMURF1	Co-fractionation
	SNCA	Co-fractionation
	SNRNP200	Co-fractionation
	SOX2	Co-fractionation
	SQSTM1	Co-fractionation
	SRXN1	Co-fractionation
	SSSCA1	Co-fractionation
	SUMO2	Co-fractionation
	SURVIVIN	Co-fractionation
	TANK	Co-fractionation
	TCP1	Co-fractionation
	TERF1	Co-fractionation
	TERF2	Co-fractionation
	TTLL12	Co-fractionation
	UBA52	Co-fractionation
	UBC	Co-fractionation
	UBE2B	other source
	UBE2C	other source
	UBE2D1	other source
	UBE2D2	other source
	UBE2L3	other source
	UBE2V2	other source
	UBE4B	other source
	UBL7	other source
	UBQLN1	other source
	UBQLN2
	UBR4
	UBXN1
	UBXN7
	UCHL3
	UFC1
	UFM1
	UNK
	USP34
	VASA
	VMP1
	YAP1
	ZFYVE19
	ZYX

## Sheet: Sheet1
Supplementary Data File 6. Proteins identified by various means to associate with Usp9x
Gene Name	Description
AF-6	Affinity Capture-MS; Affinity Capture-Western; Reconstituted Complex
AGS3	Affinity Capture-MS; Affinity Capture-Western; Reconstituted Complex
AHCYL1	Co-fractionation
ARL6IP5	Co-fractionation
ASB15	Affinity Capture-MS
ASK1	Affinity Capture-MS; Affinity Capture-Western; Reconstituted Complex
ATP6V1F	Co-fractionation
AURKA	Affinity Capture-MS
BAG1	Affinity Capture-Western
BCL10	Affinity Capture-Western
BECN1	Affinity Capture-MS; Affinity Capture-Western; Reconstituted Complex
BIRC2	Affinity Capture-MS
BIRC3	Affinity Capture-MS
BIRC5	Affinity Capture-Western
CAND1	Affinity Capture-MS
CASP4	Affinity Capture-MS
CCDC8	Affinity Capture-MS
CCT4	Co-fractionation
CDH1	Co-fractionation
CFTR	Affinity Capture-MS
CLK3	Affinity Capture-MS
CSNK1E	Affinity Capture-MS
CTNNB1	Affinity Capture-Western
CUL3	Affinity Capture-MS
DCAF6	Co-fractionation
DCX	Affinity Capture-Western; Reconstituted Complex
ECT2	Affinity Capture-MS
EFA6	Affinity Capture-Western
EFTUD2	Co-fractionation
EGFR	Affinity Capture-MS
EPN1	other source
ErbB2	Affinity Capture-Western
ERG	Affinity Capture-MS; Affinity Capture-Western; Biochemical Activity; Reconstituted Complex
FOXO3	Affinity Capture-Western
GPSM1	Affinity Capture-Western; Reconstituted Complex
GRK5	Affinity Capture-MS
HDAC5	Affinity Capture-MS
HDAC6	Affinity Capture-MS
HECW2	Affinity Capture-MS
HTT	Affinity Capture-MS
HUWE1	Affinity Capture-Western
IGBP1	Co-fractionation
IKAP	Affinity Capture-MS
IKBKAP	Affinity Capture-MS
Imd	other source
IRS4	Affinity Capture-Luminescence; Affinity Capture-MS
ITCH	Affinity Capture-MS; Affinity Capture-Western; Reconstituted Complex
LATS2	Affinity Capture-MS
MAGED1	Affinity Capture-MS
MAGED4	Affinity Capture-MS
MALT1	Affinity Capture-Western
MAP3K5	Affinity Capture-MS; Affinity Capture-Western; Biochemical Activity; Co-fractionation
MAPT	other source
MARCH7	Affinity Capture-MS; Affinity Capture-Western; Reconstituted Complex
MARK4	Affinity Capture-MS; Affinity Capture-Western; Biochemical Activity; Reconstituted Complex
MCL1	Affinity Capture-MS; Affinity Capture-Western; Reconstituted Complex
MIB1	Affinity Capture-MS
MLLT4	Affinity Capture-Western; Biochemical Activity; Reconstituted Complex
MTOR	Affinity Capture-MS; Affinity Capture-Western
MYH9	Affinity Capture-MS
NEDD8	Affinity Capture-MS
NEK6	Affinity Capture-MS
NFKB2	Affinity Capture-MS
NFX1	Affinity Capture-MS
NUAK1	Affinity Capture-MS; Affinity Capture-Western; Biochemical Activity; Reconstituted Complex
NUBP2	Co-fractionation
NUDCD2	Co-fractionation
OCT4	Affinity Capture-MS
PEX5	Affinity Capture-MS; Affinity Capture-Western; Reconstituted Complex
Pi4k2	Affinity Capture-MS
PJA1	Affinity Capture-MS
PMS1	Affinity Capture-Western
PSD4	Affinity Capture-Western; Reconstituted Complex
PSMA4	Co-fractionation
PSMB4	Co-fractionation
PSMB8	Co-fractionation
RICTOR	Affinity Capture-Western
RPTOR	Affinity Capture-Western
RUVBL1	Affinity Capture-MS
SALL4	Affinity Capture-MS
SEC23A	Co-fractionation
SEC24C	Co-fractionation
SHC1	Affinity Capture-MS
SIRT1	Affinity Capture-MS
SIRT7	Affinity Capture-MS
SMAD1	Affinity Capture-Western
SMAD2	Affinity Capture-Western
SMAD3	Affinity Capture-Western
SMAD4	Affinity Capture-Western; Reconstituted Complex
SMN1	Affinity Capture-MS; Affinity Capture-Western; Reconstituted Complex
SMURF1	Affinity Capture-MS; Affinity Capture-Western; Reconstituted Complex
SNCA	Affinity Capture-Western
SNRNP200	Co-fractionation
SOX2	Affinity Capture-MS
SQSTM1	Co-fractionation
SRXN1	Co-fractionation
SSSCA1	Co-fractionation
SUMO2	Affinity Capture-MS
SURVIVIN	Affinity Capture-MS; Affinity Capture-Western; Reconstituted Complex
TANK	Affinity Capture-MS
TCP1	Co-fractionation
TERF1	Affinity Capture-MS
TERF2	Affinity Capture-MS
TTLL12	Co-fractionation
UBA52	Co-fractionation
UBC	Affinity Capture-MS; Protein-peptide
UBE2B	Co-fractionation
UBE2C	Co-fractionation
UBE2D1	Co-fractionation; Co-purification
UBE2D2	Co-fractionation
UBE2L3	Co-fractionation
UBE2V2	Co-fractionation
UBE4B	Co-fractionation
UBL7	Co-fractionation
UBQLN1	Co-fractionation
UBQLN2	Co-fractionation
UBR4	Co-fractionation
UBXN1	Co-fractionation
UBXN7	Co-fractionation
UCHL3	Co-fractionation
UFC1	Co-fractionation
UFM1	Co-fractionation
UNK	Co-fractionation
USP34	Co-fractionation
VASA	Yeast two hybrid and tandem immunoprecipitation
VMP1	Affinity Capture-Western
YAP1	Co-fractionation
ZFYVE19	Co-fractionation
ZYX	Co-fractionation
Protein association is based on search of Usp9x and Usp9y (indicated with italics) in GENE/interactions (NCBI) or reported in reference (Wood review)
