# Supplementary material for: Usp9x regulates Ets-1 ubiquitination and stability to control NRAS expression and tumorigenicity in melanoma
Source: Nat Commun. 2017 Feb 15;8:14449. doi: 10.1038/ncomms14449 (PMC5316860; doi:10.1038/ncomms14449)
Supplement: Supplementary Data 7 — Fold changes and lysine position(s) ubiquitinated in proteins of known Usp9x interactors post Usp9x knock down in melanoma cells (Excel file). Proteins defined as Usp9x interactors or expressing a motif that promotes Usp9x interaction (Supplementary Data File 6) were compared to proteins whose ubiquitin content was altered by Usp9x knockdown (Supplementary data File 1). Those common to both files are highlighted. [file ncomms14449-s8.xlsx]

## Sheet: Sheet1
Supplementary Data File 7. Fold changes and lysine position(s) ubiquitinated in proteins of known Usp9x interactors post Usp9x knock down in melanoma cells.
Gene Name	Fold change sh-Usp9x	Max % CV	Site
UBXN1	3.3363	4.19952	§105
TCP1	4.48411	5.25781	§111
SUMO2	3.28308	5.31698	§5, §7, §11
SQSTM1	11.1619	5.35738	§435
UBE2L3; UBE2L3 iso2	1.21629	6.20484	§82; §82
TCP1	3.46354	6.54733	§541
MIB1	-1.38178	6.55711	§28
BIRC2	2.56259	6.88343	§126
ITCH	1.9243	7.39228	§513
SQSTM1	8.94514	7.63052	§141
TCP1	4.48148	7.91494	§365
SQSTM1	37.3064	8.23011	378
MIB1	-1.5254	8.39974	§796
ITCH	7.34184	8.49732	§432
SEC24C	-1.08445	8.57437	§956
USP34	2.88169	8.83747	1934; 1783
UBE4B	1.18916	9.88119	§1169
PSMB4	1.51579	10.0742	§201
NEDD8	-2.94993	10.4091	§6
SUMO2; SUMO3	1.68311	10.6939	§45; §44
MYH9	5.80556	11.0156	§860
CCT4	1.87906	11.1312	§126
MCL1	1.23238	11.2143	194
TTLL12	1.25452	11.2345	88
SQSTM1	5.16144	11.7211	§165
TTLL12	1.88646	11.8141	§451
MAGED1	1.34958	12.2404	§493
UBQLN1	6.93132	12.7761	§47
UBQLN1	3.03224	12.7782	§70
HUWE1	2.57251	13.3037	3675
HUWE1	2.57251	13.3037	3677
EPN1	7.25709	13.4227	§117
IKBKAP	1.85267	13.532	671
MAGED1	1.26634	13.5518	§154
SUMO2	9.08365	13.6599	§11
UBE2L3; UBE2L3 iso2	-2.43938	13.7972	§20; §20
UBXN7	4.46307	13.8862	§84
AURKA; AURKB; AURKC	1.71405	13.9511	§143; §87/ §53; §19
NEDD8	-9.65949	14.1271	§60
PSMA4	1.49229	14.1465	§176
SQSTM1	5.16232	14.1467	§13
TTLL12	2.25873	15.0442	342
SUMO2; SUMO3; SUMO4	1.22739	15.0516	§33; §32; §33
CCT4	2.3265	15.5705	§65
MIB1	-1.80526	15.9428	772
PI4K2A	-3.38668	16.9862	§141
SQSTM1	13.0787	17.0022	§313
ITCH	11.6874	17.1604	§446
EPN1; EPN1	2.91832	17.4102	§97; §97
UBE2V2	2.92584	18.2114	§72
AHCYL1	-1.07725	18.3016	270; 351
MIB1	2.81111	18.4607	§222
SUMO2; SUMO3; SUMO4	1.23955	18.861	§35; §34; §35
DCXR	-1.03196	19.1411	§17
SSSCA1	5.39638	19.9506	§64
UBXN1	22.5244	20.4233	§96
PSMA4	1.09918	20.7384	§199
MAGED1	2.63066	20.8014	§189
UBE2L3	1.2266	21.1639	§145
TTLL12	1.30467	22.2091	346
SQSTM1	41.9353	22.3264	§295
UFM1	2.74081	22.4948	§69
SQSTM1	5.40835	23.061	91
MIB1	1.08854	23.4271	§202
PI4K2A	-1.52874	23.4427	473
CCT4	1.29578	23.5189	§42
UBE2C	10.7154	24.7529	§119
UBE2L3	-1.27239	25.0842	§138
HUWE1	3.11429	25.8064	§3558
MIB1	-2.25358	25.8794	§787
TCP1	4.4341	27.0396	§466
HUWE1	3.61683	28.2404	3370
MYH9	7.15151	28.786	§299
SMN1	1.8808	29.5223	55
MCL1	2.87321	31.8573	194, 197
TCP1	3.09063	40.6161	§538
CCT4	1.7802	41.2597	§55
SQSTM1	10.1487	43.1433	§157
CCT4	5.14455	43.6705	§489
