# Supplementary material for: Usp9x regulates Ets-1 ubiquitination and stability to control NRAS expression and tumorigenicity in melanoma
Source: Nat Commun. 2017 Feb 15;8:14449. doi: 10.1038/ncomms14449 (PMC5316860; doi:10.1038/ncomms14449)
Supplement: Supplementary Data 8 — Reactome analysis of proteins differentially ubiquitinated post Usp9x knock down in melanoma cells (Excel file). Protein entries from Supplementary Data File 1 were functional clustered using the curated pathway database available at www.REACTOME.org. Entries are sorted based on the largest to smallest Reaction ratio identified with a p value < 0.05. [file ncomms14449-s9.xlsx]

## Sheet: Reactome analysis of Ubi-Scan
Supplementary Data File 8. Reactome analysis of proteins differentially ubiquitinated post Usp9x knock down in melanoma cells
Pathway identifier	Pathway name	# Entities found	# Entities total	Entities ratio	Entities pValue	Entities FDR	# Reactions found	# Reactions total	Reactions ratio	Species identifier	Species name	Submitted entities found	Mapped entities	Found reaction identifiers
R-HSA-74160	Gene Expression	283	1433	0.1406	0.000100916	0.000605498	288	417	0.0509158	48887	Homo sapiens	HIST1H2BH;UBE2D3;HIST1H2BJ;HIST1H2BL;HIST1H2BK;PPP2R2D;PPP2R2A;HIST1H2BB;HIST1H2BA;HIST1H2BD;HIST1H2BC;MED27;CARM1;CPSF2;GTF3C3;CPSF3;DDX6;EIF2A;HIST1H2BM;PLRG1;COX6B1;HIST1H2BN;PRKRA;PSMB3;HIST1H2BO;EIF4A1;GTF3C5;EIF1AX;EIF1AY;UBE2E1;HNRNPA0;UPF1;HNRNPA1;AARS;RPS27A;EIF4G1;EIF4G2;NUP37;MED16;HSPA1B;HSPA1A;PTRF;GEMIN4;AAAS;DHX9;SET;EIF3K;KARS;EIF3I;EIF3H;HIST2H2AA3;EIF3E;H2AFX;PRPF19;EIF3CL;H2AFZ…	P36578;O60814;Q13200;Q13868;Q9Y2L1;P29692;P27635;P23527;P61077;Q15717;P11142;Q09028;P49792;O75694;Q00839;P62263;P23396;P28066;P68104;P26196;Q01105;Q5RKV6;P49588;Q99567;Q99879;Q99878;Q99877;Q04637;Q5VWG9;P41250;Q9UKF6;P19388;P28074;Q5T6S3;P13073;Q13347;Q99880;O43776;P28072;P62861;P28070;P62258;O75569;P67775;Q15459;P04150-2;P35998;P04150-1;P04150-4;Q92901;P04150-3;P26358;P09669;P78563;Q99436;P62979…	R-HSA-112150;R-HSA-112149;R-HSA-72124;R-HSA-5601883;R-HSA-72127;R-HSA-429955;R-HSA-191790;R-HSA-112156;R-HSA-112155;R-HSA-191784;R-HSA-112153;R-HSA-212380;R-HSA-191786;R-HSA-1989766;R-HSA-112152;R-HSA-927789;R-HSA-72107;R-HSA-212352;R-HSA-72103;R-HSA-429992;R-HSA-72095;R-HSA-73718;R-HSA-72635;R-HSA-73722;R-HSA-72631;R-HSA-156808;R-HSA-72621;R-HSA-2186607;R-HSA-156823;R-HSA-191763;R-HSA-72619;R-HS…
R-HSA-1640170	Cell Cycle	169	598	0.0586735	1.25044e-12	1.28796e-10	267	345	0.0421245	48887	Homo sapiens	HIST1H2BH;HIST1H2BJ;RCC2;HIST1H2BL;HIST1H2BK;PPP2R2D;KIF2C;HIST1H3A;CSNK2B;PPP2R2A;HIST1H2BB;USO1;HIST1H2BA;HIST1H2BD;HIST1H2BC;UBC;PCNA;HIST2H2AC;UBB;HIST1H2BM;HIST1H2BN;PSMB3;HIST1H2BO;CCND1;HIST2H2AB;UBE2E1;TUBG1;PCM1;PSME3;HIST1H4A;RPN1;RPS27A;TUBG2;NUP188;CDC20;NUP37;TPR;OPTN;PSMD13;PSMD14;PSMD10;BUB3;AAAS;WHSC1;SET;TUBA1C;TUBA1B;TUBA1A;HIST1H1E;SCP2;BRCC3;UBE2C;HIST2H2AA3;CUL1;H2AFX;BABAM1;…	P48556;P07437;P24385;Q66LE6;P04350;Q13200;O60814;P55735;Q71U36;Q12834;Q9Y230;P31350;O00487;P23527;P12270;P0C0S5;Q09028;P49792;O75694;O75419;Q9BQE3;Q9UQE7;P28066;P02545-1;P02545-2;Q01105;Q99567;Q99879;Q99878;Q99877;Q15154;P23258;P28074;Q99880;P28072;P28070;O60216;P62258;O00762;P67775;Q15008;Q9H4B7;P35998;P49005;P62195;Q99436;P84243;P20618;Q9NRH3;Q99661;Q9BX26;P62979;P27348;P46736;P28340;Q96GD4;P63…	R-HSA-170131;R-HSA-1638803;R-HSA-2473152;R-HSA-2468287;R-HSA-164616;R-HSA-170116;R-HSA-170126;R-HSA-68825;R-HSA-68826;R-HSA-170161;R-HSA-2562526;R-HSA-69891;R-HSA-170162;R-HSA-264444;R-HSA-68849;R-HSA-1638821;R-HSA-170153;R-HSA-170156;R-HSA-170157;R-HSA-170158;R-HSA-2466068;R-HSA-179421;R-HSA-179417;R-HSA-2470935;R-HSA-187959;R-HSA-4088141;R-HSA-4086410;R-HSA-606289;R-HSA-179410;R-HSA-187937;R-HS…
R-HSA-5663205	Infectious disease	134	525	0.051511	1.22992e-07	9.83936e-07	151	324	0.0395604	48887	Homo sapiens	GTF2H3;GRSF1;HSPA1B;UBC;HSPA1A;UBB;RPS17L;FAU;PSMB3;UBE2E1;PSME3;RPN1;RPS27A;RAN;NUP188;EIF2AK2;HSPA1B;NUP37;TPR;HSPA1A;PSMD13;PSMD14;PSMD10;AAAS;SSRP1;POLR2A;CUL5;UBA52;RPL10A;ATP6V0D1;RPL10L;RPLP0;RPS3;SUPT5H;SKP1;HSPA1L;RPLP2;NPM1;NUP214;RPL9;HLA-A;XRCC6;RPL7;RPL5;NUP133;PSMB4;RPL4;PSMB5;PSMB6;RPL3;PSMB7;PSMB1;PSMB2;EEF2;PSMB3;XRCC5;POLR2B;POLR2A;RPL10;RPL11;NUP205;RPS27;NUP88;POLR2E;RPL14;KPN…	P48556;P36578;Q13200;O75351;P01892;P27635;P08865;O00487;P12270;P38606;P49792;O75694;P61247;P61313;P36507;P23396;P62263;P28066;Q99567;Q5VWG9;P19388;P28074;P28072;P62861;P08238;P28070;Q08945;Q15008;O00410;P39023;P35998;Q92901;Q14974;O43633;P12956;Q02750;P43487;P62195;Q99436;P20618;P30876;P62979;O00267;P63208;P84098;P17980;P62906;P62241;Q12849;P05387;P05388;P12236;P19525;P83731;P12235;P62987;Q5SRE5;…	R-HSA-192704;R-HSA-5250962;R-HSA-167153;R-HSA-167148;R-HSA-182795;R-HSA-167150;R-HSA-173111;R-HSA-167147;R-HSA-180885;R-HSA-173115;R-HSA-167136;R-HSA-5336420;R-HSA-167134;R-HSA-5336421;R-HSA-180630;R-HSA-5211356;R-HSA-175258;R-HSA-167133;R-HSA-167130;R-HSA-167128;R-HSA-180627;R-HSA-180905;R-HSA-192746;R-HSA-182263;R-HSA-175250;R-HSA-180632;R-HSA-180634;R-HSA-167121;R-HSA-182286;R-HSA-167118;R-HSA…
R-HSA-1280215	Cytokine Signaling in Immune system	199	660	0.0647567	1.11022e-16	1.83187e-14	163	285	0.0347985	48887	Homo sapiens	ACTC1;UBC;UBB;TNFRSF12A;KRAS;TOLLIP;PSMB3;EIF4A1;IL1B;UBE2E1;PSME3;IFIT1;IFIT2;IFIT3;RPN1;DUSP1;ACTA2;ACTA1;RPS27A;NUP188;EIF4G1;NUP37;EIF4G2;EIF2AK2;IL1B;TPR;DUSP4;PSMD13;TRAF2;PSMD14;PSMD10;AAAS;TRIM25;UBE2M;DUSP10;HLA-E;ICAM1;MT2A;IRAK1;IFITM1;IFITM2;IFITM3;BRAP;CUL1;ISG15;STAT3;TRIM22;STAT1;UBA52;PPP2R1B;SKP1;PPP2R1A;IL7R;ACTN2;BIRC2;MX1;UBA3;ACTB;ISG20;CALM3;NUP214;HLA-A;HLA-C;CHUK;MYD88;HLA…	P00973;P46940;Q13200;Q9NP84;Q95604;P30499;P04222;Q04826;P30498;P30495;P61081;P49792;P30493;P30492;O75694;P28066;Q99567;Q04637;P28074;P28072;P28070;P67775;Q7Z569;P35998;P35609;Q99436;P62979;P20591;P63208;P63104;P61088;P27361;Q5SRE5;P62987;P01116;Q9NRG9;P00533;Q8TBC4;P01111;P02795;P40763;P01112;P51965;Q09160;P62714;P30154;P30153;P60709;P31946;P13746;P30459;P30456;P30457;P30455;P30453;P30450;P13747;…	R-HSA-913456;R-HSA-5607731;R-HSA-5675417;R-HSA-5672978;R-HSA-914182;R-HSA-5672980;R-HSA-1176059;R-HSA-5672960;R-HSA-5672961;R-HSA-5672965;R-HSA-5672966;R-HSA-5607723;R-HSA-5607722;R-HSA-5672969;R-HSA-1170539;R-HSA-913451;R-HSA-445753;R-HSA-5607720;R-HSA-446684;R-HSA-445752;R-HSA-5672972;R-HSA-5607726;R-HSA-5672973;R-HSA-5607725;R-HSA-5668414;R-HSA-997326;R-HSA-446692;R-HSA-1169406;R-HSA-1169405;R…
R-HSA-69278	Cell Cycle, Mitotic	152	497	0.0487637	5.37348e-14	6.34071e-12	227	272	0.0332112	48887	Homo sapiens	HIST1H2BH;HIST1H2BJ;RCC2;HIST1H2BL;HIST1H2BK;PPP2R2D;KIF2C;HIST1H3A;CSNK2B;PPP2R2A;HIST1H2BB;USO1;HIST1H2BA;HIST1H2BD;HIST1H2BC;UBC;PCNA;HIST2H2AC;UBB;HIST1H2BM;HIST1H2BN;PSMB3;HIST1H2BO;CCND1;HIST2H2AB;UBE2E1;TUBG1;PCM1;PSME3;HIST1H4A;RPN1;RPS27A;TUBG2;NUP188;CDC20;NUP37;TPR;OPTN;PSMD13;PSMD14;PSMD10;BUB3;AAAS;SET;TUBA1C;TUBA1B;TUBA1A;HIST1H1E;UBE2C;HIST2H2AA3;CUL1;H2AFX;DYNC1H1;H2AFZ;ORC1;HIST2…	P48556;P07437;P24385;Q66LE6;P04350;Q13200;O60814;P55735;Q71U36;Q12834;P31350;O00487;P23527;P12270;P0C0S5;Q09028;P49792;O75694;O75419;Q9BQE3;Q9UQE7;P28066;P02545-1;P02545-2;Q01105;Q99567;Q99879;Q99878;Q99877;Q15154;P23258;P28074;Q99880;P28072;P28070;O60216;P62258;O00762;P67775;Q15008;Q9H4B7;P35998;P49005;P62195;Q99436;P84243;Q9NRH3;Q99661;P20618;P62979;P28340;Q96GD4;P63208;P28482;P17980;P06899;Q13…	R-HSA-170131;R-HSA-1638803;R-HSA-2473152;R-HSA-2468287;R-HSA-170116;R-HSA-68825;R-HSA-170126;R-HSA-68826;R-HSA-2562526;R-HSA-170161;R-HSA-170162;R-HSA-68849;R-HSA-1638821;R-HSA-170153;R-HSA-170156;R-HSA-170157;R-HSA-2466068;R-HSA-170158;R-HSA-179421;R-HSA-179417;R-HSA-2470935;R-HSA-187959;R-HSA-4088141;R-HSA-4086410;R-HSA-179410;R-HSA-187937;R-HSA-187949;R-HSA-187948;R-HSA-1227670;R-HSA-380278;R-…
R-HSA-422475	Axon guidance	115	561	0.0550432	0.00447041	0.022352	161	261	0.0318681	48887	Homo sapiens	CAP1;ACTC1;NRP1;CSNK2B;MYL6;RPS6KA1;UBC;UBB;KRAS;PSMB3;RPS6KA6;RPS6KA3;PSME3;RPN1;DUSP1;ACTA2;ACTA1;RPS27A;MYH10;RHOA;DUSP4;PSMD13;PSMD14;PSMD10;MYH14;RHOG;MYH11;TUBA1C;ARPC3;TUBA1B;DUSP10;TUBA1A;ARPC4;BRAP;PIP5K1C;EPHB4;EPHB3;EPHB2;CLTB;EPHB1;CLTA;CLTC;PELO;UBA52;PPP2R1B;PPP2R1A;ACTN2;TUBB4A;ACTB;TUBB4B;CDC42;EPHA2;EPHA7;CALM3;EPHA6;PSMB4;IL13RA2;PSMB5;PSMB6;ACTG2;PSMB7;YWHAB;ACTG1;PSMB1;TUBB6;P…	P46940;P04350;P48556;Q13200;Q71U36;P28562;P23528;O14786;O00487;P54753;P07737;P11142;P15153;Q9BQE3;P59998;P36507;P28066;P54762;P28074;Q00169;P28072;P08238;P28070;P56199;P54760;P61586;P67775;Q15008;P09497;Q9H4B7;P09496;Q7Z569;P35998;P60953;Q02750;P35609;P62195;Q14644;Q99436;P20618;P62979;P84095;P28482;P17980;Q00610;Q13115;Q13509;O15145;P27361;P62987;P0CG48;P35241;Q9BVA1;P63261;O60331;P01116;P0CG47;…	R-HSA-3928640;R-HSA-3928641;R-HSA-3928642;R-HSA-5675417;R-HSA-5672978;R-HSA-3928644;R-HSA-5672980;R-HSA-3928645;R-HSA-3928646;R-HSA-3928647;R-HSA-3928648;R-HSA-428522;R-HSA-3928651;R-HSA-419049;R-HSA-3928654;R-HSA-5672960;R-HSA-3928657;R-HSA-5672961;R-HSA-3928656;R-HSA-443817;R-HSA-428534;R-HSA-3928660;R-HSA-428535;R-HSA-5672965;R-HSA-5672966;R-HSA-428533;R-HSA-5672969;R-HSA-5672972;R-HSA-5672973…
R-HSA-1280218	Adaptive Immune System	186	967	0.0948783	0.00518192	0.0259096	87	232	0.0283272	48887	Homo sapiens	MGRN1;UBE2D3;KIF2C;WWP1;UBR1;UBC;UBB;KRAS;PSMB3;UBE2E1;RBCK1;PSME3;RPN1;UBE2L3;RPS27A;CDC20;PSMD13;PSMD14;PJA2;TRIM32;PSMD10;TUBA1C;UBE2M;TUBA1B;UBE2K;TUBA1A;SMURF2;HLA-E;ICAM1;HUWE1;IFITM1;SEC24C;IFITM2;GSK3A;IFITM3;CUL5;UBE2C;CUL1;NR4A1;CD74;DYNC1H1;CLTA;ANAPC7;CLTC;UBA52;LAP3;SKP1;PPP2R1B;SEC13;PPP2R1A;UBA3;UBE2V2;TUBB4A;TUBB4B;UBA1;KLHL21;UBA6;CDC42;RAB7A;STUB1;KIF23;TAP2;LTN1;CALM3;HLA-A;SEC…	P48556;P04350;Q13200;P55735;Q9HAU4;Q71U36;Q13867;P30447;P01892;Q12834;P49815;P30443;Q95604;O60291;P61077;O00487;Q04826;P04222;P30499;P30498;P10316;P30495;P61081;P30493;P10319;P30492;Q9BQE3;P10314;Q96J02;P28066;Q29960;P68036;P05362;Q29963;P01889;P28074;P28072;P04233;P28070;O00762;P67775;Q15008;P09496-1;P01891;P10321;Q9H4B7;P09496;P35998;P62837;P60953;Q95365;O94979;P62195;Q99436;P20618;Q99661;P6297…	R-HSA-983161;R-HSA-199583;R-HSA-983162;R-HSA-199576;R-HSA-199169;R-HSA-983153;R-HSA-983152;R-HSA-388833;R-HSA-389788;R-HSA-983157;R-HSA-983156;R-HSA-198609;R-HSA-983144;R-HSA-983145;R-HSA-198611;R-HSA-2213236;R-HSA-983146;R-HSA-199566;R-HSA-983147;R-HSA-1168637;R-HSA-983148;R-HSA-1168636;R-HSA-2213235;R-HSA-983422;R-HSA-983421;R-HSA-983150;R-HSA-1236971;R-HSA-1236970;R-HSA-1168638;R-HSA-2130336;R…
R-HSA-2262752	Cellular responses to stress	124	446	0.0437598	3.86976e-09	4.64371e-08	93	200	0.02442	48887	Homo sapiens	HIST1H2BH;LAMTOR1;HIST1H2BJ;UBE2D3;HIST1H2BL;HIST1H2BK;HIST1H3A;HIST1H2BB;HIST1H2BA;HIST1H2BD;HIST1H2BC;UBC;HSPA1B;HIST2H2AC;RPS6KA1;HSPA1A;GABARAPL2;ETS2;UBB;HIST1H2BM;HIST1H2BN;HIST1H2BO;RPS6KA3;HIST2H2AB;UBE2E1;ETS1;HSPA6;ETS2;HIST1H4A;RPS27A;KIAA1967;UBB;NUP188;HSPA1B;NUP37;HSPA1A;TPR;HSPA1L;VCP;AAAS;HSPH1;HIST1H1D;HIST1H1E;HIST1H1A;HIST1H1B;UBE2C;HIST1H1C;HIST2H2AA3;H2AFX;H2AFZ;HIST2H3A;RBBP…	O60814;ENSG00000237724;P49815;Q8NCE2;P23527;P61077;P10412;P12270;P0C0S5;P11142;Q09028;P49792;O75694;P41134;P68104;Q99879;Q99567;Q99878;Q99877;ENSG00000224501;Q99880;P08238;P09211;P16403;P62258;P16402;O00762;P16401;Q99570;ENSG00000215328;P34932;P62837;P34931;O43633;Q02539;ENSG00000234258;Q8N163;P84243;P62979;ENSG00000173110;O95757;O95816;P28482;ENSG00000157557;P06899;P15036;ENSG00000204388;ENSG000…	R-HSA-5679205;R-HSA-3857308;R-HSA-3858387;R-HSA-3371518;R-HSA-5679206;R-HSA-3371586;R-HSA-3857305;R-HSA-3371591;R-HSA-3240957;R-HSA-3697838;R-HSA-3788745;R-HSA-5673768;R-HSA-3343700;R-HSA-3788748;R-HSA-5324617;R-HSA-4793819;R-HSA-5324632;R-HSA-5672012;R-HSA-3225851;R-HSA-5681987;R-HSA-1234169;R-HSA-3229138;R-HSA-1234175;R-HSA-1234172;R-HSA-3209098;R-HSA-5672010;R-HSA-5672817;R-HSA-1234163;R-HSA-3…
R-HSA-162906	HIV Infection	80	246	0.0241366	4.81503e-09	5.52966e-08	121	155	0.0189255	48887	Homo sapiens	HLA-A;XRCC6;GTF2H3;PSMB4;NUP133;PSMB5;PSMB6;PSMB7;PSMB1;PSMB2;PSMB3;XRCC5;UBC;POLR2B;POLR2A;NUP205;RPL11;UBB;NUP88;POLR2E;KPNB1;POLR2G;POLR2L;PSMB3;PSMA7;PSME3;PSMA5;PSMA6;PSMA4;PSMA1;RPN1;PSMA2;RAE1;RPS27A;RAN;NUP188;NUP37;TPR;PSMD13;PSMD14;PSMD10;RANBP1;RANBP2;AAAS;PSMD6;NUP155;SSRP1;ATP5C1;PSMD8;POLR2A;SLC25A4;HMGA1;SLC25A5;SLC25A6;CUL5;GTF2A2;PSMD1;PSMD2;PSMD4;PSMD5;CDK9;NUP62;PSMD5;VPS4A;VPS…	P48556;Q13200;O75351;P01892;Q99460;Q14241;Q93034;O00487;P12270;Q92621;P61289;P49792;Q15370;O75694;P62826;P28066;Q12769;P52294;Q8WUM0;Q99567;Q8WUM4;Q5VWG9;P06748;P19388;P63000;P24928;P28074;P28072;P28070;O14818;Q08945;Q15008;P60900;P62191;P35998;Q14974;P25789;O43633;P25786;P25787;P12956;P50750;Q8NFH4;P43487;P62487;P62195;Q99436;P30876;P20618;P05141;P62979;P62875;O00267;P63208;P17980;P55036;Q16401;…	R-HSA-167153;R-HSA-167148;R-HSA-182795;R-HSA-167150;R-HSA-173111;R-HSA-167147;R-HSA-180885;R-HSA-173115;R-HSA-167136;R-HSA-167134;R-HSA-180630;R-HSA-175258;R-HSA-167133;R-HSA-167130;R-HSA-167128;R-HSA-180627;R-HSA-180905;R-HSA-182263;R-HSA-175250;R-HSA-180632;R-HSA-180634;R-HSA-167121;R-HSA-182286;R-HSA-167118;R-HSA-167117;R-HSA-167115;R-HSA-167113;R-HSA-167111;R-HSA-182279;R-HSA-180622;R-HSA-182…
R-HSA-449147	Signaling by Interleukins	70	341	0.0334576	0.0222473	0.0667418	98	155	0.0189255	48887	Homo sapiens	CHUK;MYD88;PSMB4;IL13RA2;PSMB5;PSMB6;ACTG2;PSMB7;YWHAB;ACTG1;SQSTM1;PSMB1;ACTC1;PSMB2;PSMB3;ERBB3;CALM1;CALM2;UBC;UBB;KRAS;TOLLIP;PSMB3;IL1B;PSMA7;PPP2CA;PSME3;PPP2CB;PSMA5;PSMA6;PSMA4;PSMA1;RPN1;PSMA2;DUSP1;ACTA2;ACTA1;MAP2K2;MAP2K1;RPS27A;UBE2N;IL1B;DUSP4;LRWD1;PSMD13;IQGAP1;PSMD14;PSMD10;YWHAZ;PSMD6;PSMD8;DUSP10;IRAK1;ACTBL2;PSMD1;PSMD2;BRAP;CUL1;PSMD4;PSMD5;RASA3;PSMD5;STAT3;STAT1;UBA52;PSMC5…	P46940;P48556;Q13200;P62714;P30154;P30153;P60709;Q99460;P28562;P31946;Q9Y6W6;O00487;P61289;Q13616;P42224-1;Q9H0E2;P36507;P28066;P28074;P28072;P28070;O14818;Q01344;P67775;Q15008;P60900;P62191;P01584;Q7Z569;P35998;Q99836;P25789;P25786;P25787;P16871;Q02750;P35609;P62195;Q14644;P62158;O15111;Q99436;P20618;P62979;P63208;P51617;P28482;P17980;P55036;Q13115;Q16401;P63104;Q13501;P61088;P27361;P21860-1;P62…	R-HSA-913456;R-HSA-914182;R-HSA-5672978;R-HSA-5675417;R-HSA-5672980;R-HSA-5672960;R-HSA-5672961;R-HSA-5672965;R-HSA-5672966;R-HSA-5672969;R-HSA-913451;R-HSA-445753;R-HSA-446684;R-HSA-445752;R-HSA-5672972;R-HSA-5672973;R-HSA-446692;R-HSA-913424;R-HSA-446694;R-HSA-450690;R-HSA-5672951;R-HSA-5672950;R-HSA-446701;R-HSA-913370;R-HSA-5672954;R-HSA-5672957;R-HSA-913374;R-HSA-5672958;R-HSA-5675194;R-HSA-…
R-HSA-195721	Signaling by Wnt	95	326	0.0319859	3.35823e-08	3.02241e-07	92	153	0.0186813	48887	Homo sapiens	HIST1H2BH;SNX3;HIST1H2BJ;HIST1H2BL;SMARCA4;HIST1H2BK;HIST1H3A;HIST1H2BB;CSNK2B;HIST1H2BA;HIST1H2BD;HIST1H2BC;HIST2H2AC;UBC;UBB;HIST1H2BM;HIST1H2BN;HIST1H2BO;PSMB3;HIST2H2AB;PSME3;HIST1H4A;RPN1;RPS27A;RHOA;GNB4;GNB1;PSMD13;PSMD14;PSMD10;SMURF2;HIST1H1E;GNAO1;HIST2H2AA3;CUL1;H2AFX;PIP5K1A;H2AFZ;HIST2H3A;CLTB;CLTA;H2BFS;CLTC;UBA52;HIST1H2AJ;HIST1H2AI;HIST1H2AH;XIAP;HIST1H2AE;HIST1H2AD;HIST1H2AC;HIST…	P48556;O60814;Q13200;P04908;P62714;Q9HAU4;Q96A08;P30154;P30153;Q99460;Q03135;P51532;P23527;O00487;P07737;O60493;O14986;P0C0S5;P61289;P15153;Q5T9L3;Q13616;Q9HAV0;P28066;P49841;P33778;Q99879;Q99878;Q99877;Q16778;P63000;Q16777;Q70CQ2;P28074;Q99880;P28072;P28070;O14818;P67775;P61586;Q15008;O14641;P98170;P60900;P62191;P09497;P09496;Q16695;P35998;P25789;P25786;P25787;Q93077;P67870;Q93079;Q71DI3;P59768;…	R-HSA-3247836;R-HSA-195318;R-HSA-4608825;R-HSA-3247839;R-HSA-5229343;R-HSA-398193;R-HSA-5323526;R-HSA-3772436;R-HSA-195300;R-HSA-3772435;R-HSA-3772434;R-HSA-1504190;R-HSA-1504188;R-HSA-4641159;R-HSA-1504186;R-HSA-3640872;R-HSA-3322434;R-HSA-195304;R-HSA-3640874;R-HSA-5368582;R-HSA-195287;R-HSA-195280;R-HSA-4332363;R-HSA-195283;R-HSA-3781943;R-HSA-3781941;R-HSA-4332359;R-HSA-5368588;R-HSA-3640861;…
R-HSA-5357801	Programmed Cell Death	65	179	0.0175628	2.42945e-09	3.15829e-08	51	133	0.0162393	48887	Homo sapiens	PSMB4;PSMB5;PSMB6;PSMB7;YWHAB;PSMB1;CAD;PSMB2;YWHAE;PSMB3;YWHAG;YWHAH;UBC;UBB;KPNB1;PLEC;PSMB3;TJP1;PSMA7;PSME3;PSMA5;PSMA6;PSMA4;RPN1;PSMA1;PSMA2;MAGED1;CYCS;HMGB1;RPS27A;DIABLO;YWHAQ;PSMD13;TRAF2;PSMD14;H1F0;PSMD10;YWHAZ;DBNL;PSMD6;GSN;PSMD8;HIST1H1D;HIST1H1E;BIRC2;HIST1H1A;HIST1H1B;HIST1H1C;PSMD1;PSMD2;PSMD4;PSMD5;PSMD5;CYCS;UBA52;PSMC5;PSMC6;XIAP;LMNA;SFN;BAX;PSMC3;DSG2;PSMC1;PSMC2;LMNB1;BIRC…	P48556;Q13200;P31947;Q99460;P31946;O00487;P10412;P61289;P07305;P28066;Q9UJU6;P02545-1;P52294;P28074;Q15149;P28072;P28070;P20700;Q07812;P16403;O14818;P62258;P16402;Q14126;P16401;P98170;Q15008;P60900;P62191;P35998;P25789;Q14974;P25786;P25787;Q02539;Q13489;P61981;P62195;Q99436;P20618;P62979;O76075;P27348;Q13490;Q9Y5V3;P08670;P17980;P55036;Q9NR28;Q16401;Q07157;P63104;Q12933;P62987;P99999;P0CG48;P0639…	R-HSA-351877;R-HSA-350318;R-HSA-350319;R-HSA-201637;R-HSA-114307;R-HSA-114306;R-HSA-3371360;R-HSA-114440;R-HSA-168849;R-HSA-351913;R-HSA-201628;R-HSA-114361;R-HSA-211193;R-HSA-211190;R-HSA-139899;R-HSA-211191;R-HSA-201622;R-HSA-211186;R-HSA-114354;R-HSA-139917;R-HSA-211224;R-HSA-114254;R-HSA-114252;R-HSA-139906;R-HSA-114259;R-HSA-5675470;R-HSA-114392;R-HSA-114256;R-HSA-211206;R-HSA-211207;R-HSA-1…
R-HSA-109581	Apoptosis	64	171	0.0167779	1.03347e-09	1.9636e-08	47	121	0.0147741	48887	Homo sapiens	PSMB4;PSMB5;PSMB6;PSMB7;YWHAB;PSMB1;CAD;PSMB2;YWHAE;PSMB3;YWHAG;YWHAH;UBC;UBB;KPNB1;PLEC;PSMB3;TJP1;PSMA7;PSME3;PSMA5;PSMA6;PSMA4;RPN1;PSMA1;PSMA2;MAGED1;CYCS;HMGB1;RPS27A;DIABLO;YWHAQ;PSMD13;TRAF2;PSMD14;H1F0;PSMD10;YWHAZ;DBNL;PSMD6;GSN;PSMD8;HIST1H1D;HIST1H1E;BIRC2;HIST1H1A;HIST1H1B;HIST1H1C;PSMD1;PSMD2;PSMD4;PSMD5;PSMD5;CYCS;UBA52;PSMC5;PSMC6;XIAP;LMNA;SFN;BAX;PSMC3;DSG2;PSMC1;PSMC2;LMNB1;BIRC…	P48556;Q13200;P31947;Q99460;P31946;O00487;P10412;P61289;P07305;P28066;Q9UJU6;P02545-1;P52294;P28074;Q15149;P28072;P28070;P20700;Q07812;P16403;O14818;P62258;P16402;Q14126;P16401;P98170;Q15008;P60900;P62191;P35998;P25789;Q14974;P25786;P25787;Q02539;P61981;P62195;Q99436;P20618;P62979;O76075;P27348;Q13490;Q9Y5V3;P08670;P17980;P55036;Q9NR28;Q16401;Q07157;P63104;Q12933;P62987;P99999;P0CG48;P06396;Q9UNM…	R-HSA-351877;R-HSA-139917;R-HSA-350318;R-HSA-350319;R-HSA-201637;R-HSA-211224;R-HSA-114307;R-HSA-114254;R-HSA-114306;R-HSA-114252;R-HSA-139906;R-HSA-114259;R-HSA-114392;R-HSA-114256;R-HSA-211206;R-HSA-3371360;R-HSA-211207;R-HSA-114261;R-HSA-3465448;R-HSA-202966;R-HSA-264865;R-HSA-114264;R-HSA-114440;R-HSA-264871;R-HSA-202960;R-HSA-374699;R-HSA-211734;R-HSA-114275;R-HSA-168849;R-HSA-114284;R-HSA-3…
R-HSA-162587	HIV Life Cycle	43	162	0.0158948	0.00115999	0.00695992	97	112	0.0136752	48887	Homo sapiens	NUP155;SSRP1;GTF2H3;XRCC6;ATP5C1;NUP133;POLR2A;HMGA1;GTF2A2;XRCC5;UBC;POLR2B;POLR2A;NUP205;RPL11;CDK9;UBB;NUP62;NUP88;POLR2E;POLR2G;POLR2L;VPS4A;VPS4B;CHMP2A;UBA52;ERCC2;PPIA;SUPT5H;RAE1;TCEB2;RPS27A;RAN;NUP188;KPNA1;PDCD6IP;NUP37;TPR;XPO1;NUP160;RANBP1;RANBP2;AAAS;NUP214	O43633;O75351;P12956;P43487;Q8NFH4;Q14241;P50750;P62487;P30876;P12270;P62979;P62875;O00267;Q92621;P49792;Q15370;O75694;P62826;Q12769;P52294;Q8WUM0;Q99567;Q8WUM4;P78406;P13010;P17096;Q5VWG9;P19388;Q9UN37;P24928;Q5SRE5;P62987;P62937;P37198;P0CG48;P18074;Q08945;O14980;Q9NRG9;P52657;P0CG47;P35658;Q13889	R-HSA-167153;R-HSA-167148;R-HSA-182795;R-HSA-167150;R-HSA-173111;R-HSA-167147;R-HSA-180885;R-HSA-173115;R-HSA-167136;R-HSA-167134;R-HSA-175258;R-HSA-167133;R-HSA-167130;R-HSA-167128;R-HSA-175250;R-HSA-167121;R-HSA-167118;R-HSA-167117;R-HSA-167115;R-HSA-167113;R-HSA-167111;R-HSA-167097;R-HSA-167098;R-HSA-182876;R-HSA-167089;R-HSA-167090;R-HSA-173642;R-HSA-3149454;R-HSA-167083;R-HSA-167085;R-HSA-18…
R-HSA-194315	Signaling by Rho GTPases	102	407	0.0399333	8.63028e-06	6.04119e-05	83	107	0.0130647	48887	Homo sapiens	HIST1H2BH;HIST1H2BJ;RCC2;RHOT2;KDM1A;HIST1H2BL;HIST1H2BK;KIF2C;HIST1H3A;HIST1H2BB;HIST1H2BA;MYL6;ABR;HIST1H2BD;HIST1H2BC;HIST2H2AC;HIST1H2BM;HIST1H2BN;HIST1H2BO;HIST2H2AB;HIST1H4A;RPS27A;MYH10;CDC20;RHOA;NUP37;BUB3;ARAP3;MYH14;RHOG;MYH11;TUBA1C;ARPC3;TUBA1B;TUBA1A;ARPC4;HIST1H1E;HIST2H2AA3;H2AFX;H2AFZ;HIST2H3A;PPP1CA;H2BFS;PPP1CC;ARHGDIA;FLNA;HIST1H2AJ;HIST1H2AI;HIST1H2AH;HIST1H2AE;HIST1H2AD;HIST…	P46940;P04350;O60814;P55735;Q71U36;O60610;Q8IXI1;Q12834;P23527;P07737;P0C0S5;P49792;P15153;Q9BQE3;P59998;Q99879;Q99878;Q99877;Q99880;P62258;P61586;P67775;O14641;P31150;Q9H4B7;P60953;P52565;Q8WWN8;Q99661;P84243;P27348;P84095;Q96GD4;Q7L576;P28482;P06899;P60763;P63104;Q13509;O15145;P27361;Q01968;P50395;Q6FI13;Q9BVA1;P68431;Q15691;P63261;Q04917;P58876;P04908;P62714;Q96A08;P31947;P30154;P30153;P60709;…	R-HSA-419197;R-HSA-5665767;R-HSA-75016;R-HSA-5667008;R-HSA-194894;R-HSA-442592;R-HSA-5665809;R-HSA-389788;R-HSA-5672304;R-HSA-419049;R-HSA-5666178;R-HSA-5625796;R-HSA-5625797;R-HSA-5626507;R-HSA-5666070;R-HSA-5665659;R-HSA-5625901;R-HSA-5666197;R-HSA-5665802;R-HSA-5623667;R-HSA-2197691;R-HSA-2197690;R-HSA-5665982;R-HSA-194922;R-HSA-5668629;R-HSA-5666216;R-HSA-5669250;R-HSA-194913;R-HSA-5623622;R-…
R-HSA-195258	RHO GTPase Effectors	93	294	0.0288462	1.03902e-09	1.97414e-08	78	102	0.0124542	48887	Homo sapiens	HIST1H2BH;HIST1H2BJ;RCC2;KDM1A;HIST1H2BL;HIST1H2BK;KIF2C;HIST1H3A;HIST1H2BB;HIST1H2BA;MYL6;HIST1H2BD;HIST1H2BC;HIST2H2AC;HIST1H2BM;HIST1H2BN;HIST1H2BO;HIST2H2AB;HIST1H4A;RPS27A;CDC20;MYH10;RHOA;NUP37;MYH14;BUB3;RHOG;MYH11;TUBA1C;ARPC3;TUBA1B;TUBA1A;ARPC4;HIST1H1E;HIST2H2AA3;H2AFX;H2AFZ;HIST2H3A;PPP1CA;H2BFS;PPP1CC;FLNA;HIST1H2AJ;HIST1H2AI;HIST1H2AH;HIST1H2AE;HIST1H2AD;HIST1H2AC;HIST1H2AA;SFN;PPP2…	P46940;P04350;O60814;P04908;P55735;P62714;O60610;Q71U36;Q96A08;Q12834;P31947;P30154;P60709;P30153;P35221;P31946;P68371;P23527;P07737;P0C0S5;P15153;P49792;P68366;Q9BQE3;P59998;Q9BUF5;Q12769;O60879-2;O60879-3;Q8WUM0;Q99879;P33778;Q99878;Q99877;P68363;P21333;Q16778;O60341;P35579;P63000;Q16777;Q99880;P35580;P62258;Q7Z406;P67775;P61586;O14641;Q9H4B7;P60953;P36873;Q9BST9;Q93077;Q93079;Q71DI3;Q8NFH4;P61…	R-HSA-419197;R-HSA-5665767;R-HSA-75016;R-HSA-5667008;R-HSA-442592;R-HSA-5665809;R-HSA-389788;R-HSA-5672304;R-HSA-419049;R-HSA-5666178;R-HSA-5625796;R-HSA-5626507;R-HSA-5625797;R-HSA-5666070;R-HSA-5665659;R-HSA-5625901;R-HSA-5666197;R-HSA-5665802;R-HSA-5623667;R-HSA-2197691;R-HSA-2197690;R-HSA-5665982;R-HSA-5668629;R-HSA-5666216;R-HSA-5669250;R-HSA-5623622;R-HSA-5626549;R-HSA-5667052;R-HSA-5625883…
R-HSA-1433557	Signaling by SCF-KIT	67	338	0.0331633	0.0451986	0.115654	48	100	0.01221	48887	Homo sapiens	CHUK;PSMB4;IL13RA2;PSMB5;PSMB6;ACTG2;PSMB7;ACTG1;YWHAB;PSMB1;PSMB2;ACTC1;PSMB3;ERBB3;CALM1;CALM2;UBC;UBB;KRAS;PSMB3;PPP2CA;PSMA7;PPP2CB;PSME3;TSC2;PSMA5;PSMA6;PSMA4;PSMA1;RPN1;PSMA2;DUSP1;ACTA2;ACTA1;MAP2K2;MAP2K1;RPS27A;DUSP4;LRWD1;PSMD13;IQGAP1;PSMD14;PSMD10;PSMD6;PSMD8;DUSP10;ACTBL2;GSK3A;PSMD1;PSMD2;BRAP;PSMD4;PSMD5;SH2B3;NR4A1;RASA3;PSMD5;STAT3;STAT1;UBA52;PSMC5;PSMC6;MAPK3;RAC1;PPP2R1B;PSMC…	P46940;P48556;Q13200;P42224;P62714;P30154;P30153;P60709;P49815;P28562;Q99460;P31946;Q9Y6W6;O00487;P61289;Q9UQQ2;P42224-1;P36507;P28066;P49841;P63000;P28074;P28072;P28070;O14818;Q01344;P67775;Q15008;P60900;P62191;Q7Z569;P35998;P25789;P25786;P25787;Q02750;P35609;P62195;Q14644;P62158;O15111;Q99436;P20618;P62979;P28482;P17980;P55036;P22736;Q13115;P49840;Q16401;P27361;P21860-1;P62987;P0CG48;Q9UNM6;P63…	R-HSA-5658231;R-HSA-5674130;R-HSA-5675417;R-HSA-5672978;R-HSA-5674132;R-HSA-5672980;R-HSA-5674373;R-HSA-1433415;R-HSA-1562640;R-HSA-5675206;R-HSA-198609;R-HSA-5672960;R-HSA-5672961;R-HSA-5674387;R-HSA-198611;R-HSA-5674385;R-HSA-5672965;R-HSA-199863;R-HSA-5672966;R-HSA-5672969;R-HSA-5658424;R-HSA-5672972;R-HSA-5672973;R-HSA-5658430;R-HSA-5658435;R-HSA-5675376;R-HSA-5672951;R-HSA-5672950;R-HSA-5672…
R-HSA-5683057	MAPK family signaling cascades	62	311	0.0305141	0.0478856	0.115654	51	86	0.0105006	48887	Homo sapiens	PSMB4;IL13RA2;PSMB5;PSMB6;ACTG2;PSMB7;ACTG1;YWHAB;PSMB1;PSMB2;ACTC1;PSMB3;ERBB3;CALM1;CALM2;UBC;UBB;KRAS;PSMB3;IGF2BP1;PSMA7;PPP2CA;PPP2CB;PSME3;HSPB1;PSMA5;PSMA6;PSMA4;RPN1;PSMA1;DUSP1;PSMA2;ACTA2;ACTA1;MAP2K2;MAP2K1;RPS27A;DUSP4;PSMD13;IQGAP1;PSMD14;PSMD10;PSMD6;PSMD8;DUSP10;ACTBL2;PSMD1;PSMD2;BRAP;PSMD4;PSMD5;RASA3;PSMD5;CDK1;UBA52;PSMC5;PSMC6;MAPK3;RAC1;PPP2R1B;PSMC3;PPP2R1A;PSMC1;PSMC2;ACTN2…	P46940;P48556;Q13200;P62714;P30154;P30153;P60709;P28562;Q99460;P31946;Q9Y6W6;O00487;P61289;P36507;P28066;P63000;P28074;P28072;P28070;O14818;Q01344;P67775;Q15008;P60900;P62191;P04792;Q7Z569;P35998;P25789;P60953;P25786;P25787;Q02750;P06493;P35609;P62195;Q14644;P62158;Q99436;P20618;P62979;P28482;P17980;P55036;Q13115;Q16401;P27361;Q9NZI8;P21860-1;P62987;P0CG48;Q9UNM6;P63261;P62333;P01116;P0CG47;P0053…	R-HSA-5658231;R-HSA-5675417;R-HSA-5672978;R-HSA-5672980;R-HSA-5687112;R-HSA-5692755;R-HSA-389788;R-HSA-5687105;R-HSA-5672960;R-HSA-5672961;R-HSA-5672965;R-HSA-5672966;R-HSA-5672969;R-HSA-5672972;R-HSA-5672973;R-HSA-5687121;R-HSA-5658435;R-HSA-5672951;R-HSA-5672950;R-HSA-5672954;R-HSA-5672957;R-HSA-5672958;R-HSA-5675194;R-HSA-5675433;R-HSA-5627775;R-HSA-109858;R-HSA-109857;R-HSA-5674366;R-HSA-5675…
R-HSA-2559583	Cellular Senescence	58	183	0.0179553	1.35232e-06	1.08185e-05	38	85	0.0103785	48887	Homo sapiens	HIST1H2BH;HIST1H2BJ;HIST1H2BL;HIST1H2BK;HIST1H3A;HIST1H2BB;HIST1H2BA;HIST1H2BD;HIST1H2BC;RPS6KA1;UBC;HIST2H2AC;UBB;ETS2;HIST4H4;RPL15;HIST1H2BM;HIST1H2BN;HIST1H2BO;H3F3C;RPS6KA3;HIST2H2AB;H3F3A;HIST1H2AJ;UBE2E1;ETS1;ETS2;HIST1H4A;RPS27A;HIST3H2BB;H1F0;KIF20A;HIST1H1D;HIST1H1E;HMGA1;HMGA2;HIST1H1A;HIST1H1B;HIST1H1C;UBE2C;HIST2H2AA3;CDK6;H2AFX;H2AFZ;HIST2H3A;RBBP7;ANAPC7;H2BFS;CDK2;STAT3;UBA52;HIST…	P51965;P04908;O60814;Q96A08;Q16576;P23527;P10412;P0C0S5;Q09028;P41134;P07305;Q00534;Q8N4C8;P33778;Q99879;Q99878;Q99877;P52926;Q16778;Q16777;Q15418;Q99880;P20700;P16403;P16402;O00762;P16401;Q16695;Q9UJX3;Q02539;Q93077;Q93079;Q71DI3;Q9UJX2;P84243;Q8N257;P62979;P28482;ENSG00000157557;P06899;P15036;P62807;P62805;P16104;P51812;P14921;P27361;P17096;P24941;P20671;P62987;P0CG48;Q6FI13;P68431;P0CG47;P5887…	R-HSA-3209195;R-HSA-3857308;R-HSA-3858387;R-HSA-3857305;R-HSA-3240957;R-HSA-3200023;R-HSA-3788745;R-HSA-3225867;R-HSA-3788748;R-HSA-69562;R-HSA-3229089;R-HSA-3223236;R-HSA-3132737;R-HSA-3229102;R-HSA-3790137;R-HSA-3788708;R-HSA-3209160;R-HSA-3225851;R-HSA-3229138;R-HSA-3209165;R-HSA-3788705;R-HSA-3209098;R-HSA-182594;R-HSA-3790130;R-HSA-187934;R-HSA-3857329;R-HSA-3857328;R-HSA-3788725;R-HSA-32402…
R-HSA-5358351	Signaling by Hedgehog	55	164	0.0160911	4.77253e-07	3.81803e-06	28	82	0.0100122	48887	Homo sapiens	ITCH;PSMB4;PSMB5;PSMB6;PSMB7;TUBB6;PSMB1;PSMB2;PSMB3;TUBA3E;TUBA3D;UBC;UBB;PSMB3;PSMA7;PSME3;PSMA5;PSMA6;PSMA4;RDX;PSMA1;RPN1;PSMA2;RPS27A;GNAS;TUBB3;PSMD13;TUBB1;PSMD14;TUBB2B;TUBB2A;VCP;PSMD10;PSMD6;TUBA1C;PSMD8;TUBA1B;TUBA1A;SMURF2;DHX33;PRKAR1B;PSMD1;PRKAR1A;PSMD2;PSMD4;CUL1;PSMD5;PSMD5;UBA52;PSMC5;PSMC6;SKP1;PSMC3;TUBA4A;PSMC1;PSMC2;TUBB4A;TUBB4B;GSK3B	P04350;P48556;Q13200;Q71U36;Q9HAU4;Q99460;P68371;O00487;P61289;P68366;Q9BQE3;Q13616;Q9BUF5;Q96J02;P28066;P63092;P49841;P68363;P28074;P28072;P28070;O14818;Q15008;Q9GZP9;P60900;P62191;Q9H4B7;P35998;P25789;P25786;P25787;Q99436;P10644;P62195;P20618;P62979;P63208;P17980;P55036;P55072;Q16401;Q13509;P31321;P62987;Q13748;P0CG48;Q9UNM6;Q9BVA1;Q13885;P62333;P0CG47;P49721;P49720;O75832;O43791	R-HSA-5632648;R-HSA-5610742;R-HSA-5635855;R-HSA-5362448;R-HSA-5610737;R-HSA-5635854;R-HSA-5610749;R-HSA-5610745;R-HSA-5632646;R-HSA-5610746;R-HSA-5362459;R-HSA-5635864;R-HSA-5635865;R-HSA-5610727;R-HSA-5635868;R-HSA-5610732;R-HSA-5610733;R-HSA-5635856;R-HSA-5610735;R-HSA-5362441;R-HSA-5610730;R-HSA-5635861;R-HSA-5610760;R-HSA-5362412;R-HSA-5610767;R-HSA-5610754;R-HSA-5610757;R-HSA-5610758
R-HSA-4839726	Chromatin organization	52	235	0.0230573	0.0135844	0.0410615	74	78	0.00952381	48887	Homo sapiens	HIST1H2BH;HIST1H2BJ;KDM1A;SMARCA2;HIST1H2BL;ACTG2;HIST1H2BK;ACTG1;SMARCA4;ACTC1;HIST1H3A;HIST1H2BB;HIST1H2BA;HIST1H2BD;HIST1H2BC;HIST2H2AC;CARM1;HIST4H4;HIST1H2BM;ACTL6B;HIST1H2BN;HIST1H2BO;ACTL6A;HIST2H2AB;CCND1;HIST1H2AJ;HIST1H4A;ACTA2;RUVBL2;ACTA1;OGT;HIST3H2BB;WHSC1;HDAC2;HIST1H1E;ACTBL2;KDM5B;HIST2H2AA3;CCND1;H2AFX;H2AFZ;HIST2H3A;RBBP7;KDM1A;HIST1H2AJ;HIST1H2AI;HIST1H2AH;USP22;HIST1H2AE;HIST…	Q9BQA1;P51531;P24385;O60814;P04908;Q92769;Q96A08;Q96KK5;P60709;Q9Y230;Q16576;O96028;P51532;P0C0S8;P23527;Q9UGL1;P0C0S5;Q09028;O95163;Q99879;P33778;Q99878;Q99877;Q16778;Q99873;O60341;O94805;Q16777;Q99880;Q9UPT9;Q93077;Q93079;Q71DI3;Q8IUE6;Q13547;Q8N257;O00422;Q5QNW6;P06899;P62807;Q96QV6;P62805;Q86X55;P16104;O15294;O96019;P20671;Q9UBU8;Q6FI13;P68431;Q7L7L0;P58876	R-HSA-5216234;R-HSA-5649801;R-HSA-5649800;R-HSA-5649802;R-HSA-5159245;R-HSA-5212679;R-HSA-5225602;R-HSA-3769447;R-HSA-3321975;R-HSA-5649799;R-HSA-3697008;R-HSA-5229203;R-HSA-3214912;R-HSA-3215385;R-HSA-5638333;R-HSA-5638332;R-HSA-5661120;R-HSA-5661121;R-HSA-5661122;R-HSA-5661123;R-HSA-3318486;R-HSA-5638157;R-HSA-5661124;R-HSA-5205820;R-HSA-5661125;R-HSA-5661126;R-HSA-5205822;R-HSA-3215406;R-HSA-3…
R-HSA-3247509	Chromatin modifying enzymes	52	235	0.0230573	0.0135844	0.0410615	74	78	0.00952381	48887	Homo sapiens	HIST1H2BH;HIST1H2BJ;KDM1A;SMARCA2;HIST1H2BL;ACTG2;HIST1H2BK;ACTG1;SMARCA4;ACTC1;HIST1H3A;HIST1H2BB;HIST1H2BA;HIST1H2BD;HIST1H2BC;HIST2H2AC;CARM1;HIST4H4;HIST1H2BM;ACTL6B;HIST1H2BN;HIST1H2BO;ACTL6A;HIST2H2AB;CCND1;HIST1H2AJ;HIST1H4A;ACTA2;RUVBL2;ACTA1;OGT;HIST3H2BB;WHSC1;HDAC2;HIST1H1E;ACTBL2;KDM5B;HIST2H2AA3;CCND1;H2AFX;H2AFZ;HIST2H3A;RBBP7;KDM1A;HIST1H2AJ;HIST1H2AI;HIST1H2AH;USP22;HIST1H2AE;HIST…	Q9BQA1;P51531;P24385;O60814;P04908;Q92769;Q96A08;Q96KK5;P60709;Q9Y230;Q16576;O96028;P51532;P0C0S8;P23527;Q9UGL1;P0C0S5;Q09028;O95163;Q99879;P33778;Q99878;Q99877;Q16778;Q99873;O60341;O94805;Q16777;Q99880;Q9UPT9;Q93077;Q93079;Q71DI3;Q8IUE6;Q13547;Q8N257;O00422;Q5QNW6;P06899;P62807;Q96QV6;P62805;Q86X55;P16104;O15294;O96019;P20671;Q9UBU8;Q6FI13;P68431;Q7L7L0;P58876	R-HSA-5216234;R-HSA-5649801;R-HSA-5649800;R-HSA-5649802;R-HSA-5159245;R-HSA-5212679;R-HSA-5225602;R-HSA-3769447;R-HSA-3321975;R-HSA-5649799;R-HSA-3697008;R-HSA-5229203;R-HSA-3214912;R-HSA-3215385;R-HSA-5638333;R-HSA-5638332;R-HSA-5661120;R-HSA-5661121;R-HSA-5661122;R-HSA-5661123;R-HSA-3318486;R-HSA-5638157;R-HSA-5661124;R-HSA-5205820;R-HSA-5661125;R-HSA-5661126;R-HSA-5205822;R-HSA-3215406;R-HSA-3…
R-HSA-512988	Interleukin-3, 5 and GM-CSF signaling	58	280	0.0274725	0.0300867	0.0902602	58	77	0.00940171	48887	Homo sapiens	IL13RA2;PSMB4;PSMB5;ACTG2;PSMB6;ACTG1;YWHAB;PSMB7;PSMB1;PSMB2;ACTC1;PSMB3;ERBB3;CALM1;CALM2;UBC;UBB;KRAS;PSMB3;PSMA7;PPP2CA;PPP2CB;PSME3;PSMA5;PSMA6;PSMA4;RPN1;PSMA1;DUSP1;PSMA2;ACTA2;ACTA1;MAP2K2;MAP2K1;RPS27A;DUSP4;PSMD13;IQGAP1;PSMD14;PSMD10;YWHAZ;PSMD6;PSMD8;DUSP10;ACTBL2;PSMD1;PSMD2;BRAP;PSMD4;PSMD5;RASA3;PSMD5;UBA52;PSMC5;PSMC6;MAPK3;PPP2R1B;PSMC3;PPP2R1A;PSMC1;PSMC2;ACTN2;ACTB;POTEF;MAPK1;…	P46940;P48556;Q13200;P62714;P30154;P30153;P60709;P28562;Q99460;P31946;Q9Y6W6;O00487;P61289;P36507;P28066;P28074;P28072;P28070;O14818;Q01344;P67775;Q15008;P60900;P62191;Q7Z569;P35998;P25789;P25786;P25787;Q02750;P35609;P62195;P62158;Q99436;Q14644;P20618;P62979;P28482;P17980;P55036;Q13115;P63104;Q16401;P27361;P21860-1;P62987;P0CG48;Q9UNM6;P63261;P62333;P01116;P0CG47;P00533;P49721;P49720;P01111;O7583…	R-HSA-5658231;R-HSA-913456;R-HSA-5675417;R-HSA-914182;R-HSA-5672978;R-HSA-5672980;R-HSA-5672960;R-HSA-5672961;R-HSA-879942;R-HSA-5672965;R-HSA-5672966;R-HSA-5672969;R-HSA-913451;R-HSA-5672972;R-HSA-5672973;R-HSA-909738;R-HSA-913424;R-HSA-5658435;R-HSA-5672951;R-HSA-5672950;R-HSA-913370;R-HSA-912757;R-HSA-5672954;R-HSA-5672957;R-HSA-913374;R-HSA-5672958;R-HSA-5675194;R-HSA-5675433;R-HSA-5674366;R-…
R-HSA-199991	Membrane Trafficking	62	222	0.0217818	2.74456e-05	0.000192119	49	75	0.00915751	48887	Homo sapiens	SEC31A;ACTG2;YWHAB;ACTG1;TUBB6;ACTC1;SNAP23;YWHAE;RAB10;YWHAG;TUBA3E;YWHAH;HSPA8;CALM1;TUBA3D;INPP5F;CALM2;UBC;UBB;ARCN1;TJP1;AP3S1;ACTA2;ACTA1;EXOC4;TUBB;RPS27A;FTH1;RAB13;COPA;RAB14;TUBB3;FTL;YWHAQ;COPB2;TUBB1;TUBB2B;TUBB2A;YWHAZ;CLINT1;TPD52;TUBA1C;TUBA1B;TUBA1A;ACTBL2;SEC24C;MYO1C;HGS;SEC31A;CLTB;CLTA;ARCN1;CLTC;VPS4A;VPS4B;CHMP2A;UBA52;RAC1;PICALM;SFN;SEC13;TUBA4A;VAMP2;PUM1;TUBB4A;TUBB4B;GA…	P04350;P55735;O75351;Q71U36;P31947;P60709;P31946;P68371;P53621;P11142;P61106;Q14671;O75061;P68366;Q9BQE3;Q9BUF5;O00161;Q14677;P68363;P63000;P62258;P02792;O00159;P09496-1;P53675;Q92572;Q9H4B7;P09497;P09496;Q96A65;O43633;P61026;P51153;P35606;P61981;O94979;O14964;P62158;Q13492;P62979;P27348;P53992;Q00610;Q07157;P63104;P63027;Q13509;Q00610-1;Q01968;Q9UN37;O14976;P62987;Q13748;P0CG48;Q9BVA1;P63261;P48…	R-HSA-5671702;R-HSA-203973;R-HSA-917730;R-HSA-191737;R-HSA-203971;R-HSA-421831;R-HSA-190829;R-HSA-190520;R-HSA-1449574;R-HSA-190519;R-HSA-421835;R-HSA-432688;R-HSA-200604;R-HSA-421833;R-HSA-203979;R-HSA-199990;R-HSA-421836;R-HSA-200461;R-HSA-1449597;R-HSA-200462;R-HSA-200456;R-HSA-1454689;R-HSA-200459;R-HSA-2316347;R-HSA-917693;R-HSA-191654;R-HSA-203996;R-HSA-434362;R-HSA-200516;R-HSA-2316349;R-H…
R-HSA-162599	Late Phase of HIV Life Cycle	39	147	0.0144231	0.0019238	0.009619	60	75	0.00915751	48887	Homo sapiens	NUP155;SSRP1;GTF2H3;ATP5C1;NUP133;POLR2A;GTF2A2;UBC;POLR2B;POLR2A;NUP205;RPL11;CDK9;UBB;NUP62;NUP88;POLR2E;POLR2G;POLR2L;VPS4A;CHMP2A;VPS4B;UBA52;ERCC2;PPIA;SUPT5H;RAE1;TCEB2;RPS27A;RAN;NUP188;PDCD6IP;NUP37;TPR;XPO1;NUP160;RANBP1;RANBP2;AAAS;NUP214	O43633;O75351;P43487;Q8NFH4;Q14241;P50750;P62487;P30876;P12270;P62979;P62875;O00267;Q92621;P49792;Q15370;O75694;P62826;Q12769;Q8WUM0;Q99567;Q8WUM4;P78406;Q5VWG9;P19388;Q9UN37;P24928;Q5SRE5;P62987;P62937;P37198;P0CG48;P18074;Q08945;O14980;Q9NRG9;P0CG47;P52657;P35658;Q13889	R-HSA-184269;R-HSA-180739;R-HSA-184323;R-HSA-167153;R-HSA-167148;R-HSA-3139027;R-HSA-167284;R-HSA-167150;R-HSA-167282;R-HSA-167147;R-HSA-180885;R-HSA-167292;R-HSA-167136;R-HSA-167288;R-HSA-167134;R-HSA-167133;R-HSA-167130;R-HSA-167234;R-HSA-167128;R-HSA-3159227;R-HSA-167121;R-HSA-167118;R-HSA-167117;R-HSA-3149434;R-HSA-167115;R-HSA-167113;R-HSA-167111;R-HSA-167097;R-HSA-167098;R-HSA-165034;R-HSA-…
R-HSA-112399	IRS-mediated signalling	61	306	0.0300235	0.0494032	0.115654	54	74	0.00903541	48887	Homo sapiens	LAMTOR1;IL13RA2;PSMB4;PSMB5;PSMB6;ACTG2;PSMB7;ACTG1;YWHAB;PSMB1;PSMB2;ACTC1;PSMB3;ERBB3;CALM1;CALM2;UBC;UBB;KRAS;PSMB3;PSMA7;PPP2CA;PPP2CB;PSME3;TSC2;PSMA5;PSMA6;PSMA4;RPN1;PSMA1;DUSP1;PSMA2;ACTA2;ACTA1;PIK3R4;MAP2K2;MAP2K1;RPS27A;EIF4G1;EIF4G2;DUSP4;PSMD13;IQGAP1;PSMD14;PSMD10;PSMD6;PSMD8;DUSP10;ACTBL2;PSMD1;PSMD2;BRAP;PSMD4;PSMD5;RASA3;PSMD5;UBA52;PSMC5;PSMC6;MAPK3;PPP2R1B;PSMC3;PPP2R1A;PSMC1;P…	P46940;P48556;Q13200;P62714;P30154;P30153;P60709;P49815;P28562;Q99460;P31946;Q9Y6W6;O00487;P61289;P36507;P28066;Q04637;P28074;P28072;P28070;O14818;Q01344;P67775;Q15008;P60900;P62191;Q99570;Q6IAA8;Q7Z569;P35998;P25789;P25786;P25787;Q02750;P35609;P62195;Q14644;P62158;Q99436;P20618;P62979;P28482;P17980;P55036;Q13115;Q16401;P27361;P21860-1;P62987;P0CG48;Q9UNM6;P63261;P62333;P01116;P0CG47;P00533;P4972…	R-HSA-5658231;R-HSA-5672978;R-HSA-5675417;R-HSA-5672980;R-HSA-165718;R-HSA-109699;R-HSA-447074;R-HSA-5672960;R-HSA-5672961;R-HSA-5672965;R-HSA-5672966;R-HSA-5672969;R-HSA-5672972;R-HSA-5672973;R-HSA-5672824;R-HSA-5672828;R-HSA-5658435;R-HSA-5672951;R-HSA-5672950;R-HSA-5672954;R-HSA-5672957;R-HSA-377186;R-HSA-5672958;R-HSA-5675194;R-HSA-5675433;R-HSA-5674366;R-HSA-5675198;R-HSA-5653968;R-HSA-56539…
R-HSA-201681	TCF dependent signaling in response to WNT	76	212	0.0208006	1.92049e-10	4.80123e-09	41	71	0.00866911	48887	Homo sapiens	HIST1H2BH;PSMB4;HIST1H2BJ;PSMB5;PSMB6;HIST1H2BL;PSMB7;SMARCA4;HIST1H2BK;PSMB1;PSMB2;HIST1H3A;PSMB3;HIST1H2BB;CSNK2B;HIST1H2BA;HIST1H2BD;HIST1H2BC;HIST2H2AC;UBC;UBB;HIST4H4;DVL2;HIST1H2BM;USP34;HIST1H2BN;PSMB3;HIST1H2BO;H3F3C;H3F3A;HIST2H2AB;HIST1H2AJ;PSMA7;PPP2CA;PSME3;PPP2CB;PSMA5;PSMA6;PSMA4;PSMA1;RPN1;HIST1H4A;PSMA2;RPS27A;HIST3H2BB;PSMD13;PSMD14;PSMD10;YWHAZ;PSMD6;PSMD8;SMURF2;HIST1H1E;PSMD1;…	P48556;P04908;O60814;Q13200;Q9HAU4;P62714;Q96A08;P30154;P30153;Q99460;Q03135;P51532;O00487;P23527;O14986;P0C0S5;P61289;P28066;P49841;P33778;Q99879;Q99878;Q99877;Q16778;Q16777;P28074;Q70CQ2;Q99880;P28072;P28070;O14818;P67775;P98170;Q15008;O14641;P60900;P62191;Q16695;P35998;P25789;P25786;P25787;Q93077;P67870;Q93079;Q71DI3;P62195;Q99436;Q13547;P20618;Q8N257;P84243;P62979;P17980;P06899;P55036;Q8WVC0;…	R-HSA-3769391;R-HSA-4641246;R-HSA-5323526;R-HSA-4641236;R-HSA-3601585;R-HSA-3772436;R-HSA-3772435;R-HSA-3772434;R-HSA-1504190;R-HSA-1504188;R-HSA-3364026;R-HSA-4641159;R-HSA-1504186;R-HSA-3640872;R-HSA-3299569;R-HSA-3322434;R-HSA-3769392;R-HSA-3640874;R-HSA-3769393;R-HSA-201717;R-HSA-5368582;R-HSA-1504193;R-HSA-3322424;R-HSA-3322431;R-HSA-201677;R-HSA-3322429;R-HSA-4641147;R-HSA-5368588;R-HSA-364…
R-HSA-70326	Glucose metabolism	36	119	0.0116758	0.00030164	0.00180984	35	71	0.00866911	48887	Homo sapiens	PGAM2;PGAM1;ALDOA;ENO3;ENO2;ENO1;PFKP;PFKM;PKLR;PKM;ALDOB;ALDOC;PFKL;HK2;CALM1;CALM2;UBC;UBB;PYGB;MDH2;PYGL;PYGM;UBA52;PPP2CA;PPP2CB;GBE1;PPP2R1B;PPP2R1A;GPI;RPS27A;PFKP;GAPDH;PGK1;TPI1;CALM3	P14618-2;P14618-1;P04406;Q01813;P62714;P30154;P06733;P04075;P30153;P30613-1;P06737;P17858;P62158;P62979;P11217;P30613-2;P13929;P52789;P09104;P11216;P05062;P60174;P40926;P18669;P06744;Q04446;P35557;P09972;P62987;P52790;P0CG48;P00558;P08237;P67775;P15259;P0CG47	R-HSA-71850;R-HSA-71783;R-HSA-70467;R-HSA-71496;R-HSA-70471;R-HSA-163750;R-HSA-70475;R-HSA-453337;R-HSA-453338;R-HSA-453339;R-HSA-71495;R-HSA-3781009;R-HSA-453342;R-HSA-71515;R-HSA-70482;R-HSA-70481;R-HSA-70420;R-HSA-70486;R-HSA-3322016;R-HSA-71445;R-HSA-70494;R-HSA-3780995;R-HSA-71588;R-HSA-3322005;R-HSA-71590;R-HSA-71654;R-HSA-71660;R-HSA-453346;R-HSA-70454;R-HSA-70449;R-HSA-71670;R-HSA-3322057…
R-HSA-5621481	C-type lectin receptors (CLRs)	47	182	0.0178571	0.00122202	0.0073321	24	67	0.00818071	48887	Homo sapiens	PSMD6;UBE2M;PSMD8;CHUK;PSMB4;UBE2D3;PSMB5;PSMB6;PSMB7;PSMB1;PSMB2;PSMD1;PSMB3;PSMD2;PSMD4;CUL1;CALM1;PSMD5;CALM2;UBC;UBB;PSMD5;KRAS;PSMB3;UBA52;IL1B;PSMC5;PSMA7;PSMC6;PSME3;PSMA5;PSMA6;PSMA4;PSMA1;RPN1;PSMA2;PSMC3;SKP1;PSMC1;RPS27A;PSMC2;UBE2N;UBA3;AHCYL1;IL1B;PSMD13;PSMD14;PSMD10;CALM3	P35998;P48556;Q13200;P25789;P62837;P25786;P25787;Q99460;O00487;P62195;Q99436;O15111;P62158;O43865;P20618;P62979;P61289;P61081;P63208;P17980;Q13616;P55036;ENSG00000125538;P28066;Q16401;P61088;ENST00000263341;P28074;P62987;P28072;P0CG48;P28070;Q9UNM6;O14818;Q15008;P62333;P60900;P01116;P49721;P0CG47;Q8TBC4;P62191;P49720;O75832;P01111;P01584;P01112	R-HSA-5607731;R-HSA-5607728;R-HSA-202541;R-HSA-5624492;R-HSA-2730867;R-HSA-5624494;R-HSA-202534;R-HSA-74448;R-HSA-5660663;R-HSA-5607742;R-HSA-2730872;R-HSA-5624486;R-HSA-5660622;R-HSA-2730849;R-HSA-169683;R-HSA-5607723;R-HSA-5607757;R-HSA-5607722;R-HSA-5607756;R-HSA-5621573;R-HSA-5607720;R-HSA-5607726;R-HSA-5607725;R-HSA-5607724
R-HSA-453274	Mitotic G2-G2/M phases	39	135	0.0132457	0.000420286	0.00252171	50	64	0.00781441	48887	Homo sapiens	TUBA1C;AURKA;TUBA1B;TUBA1A;TUBB6;YWHAE;YWHAG;PPP2R2A;TUBA3E;CUL1;HSP90AB1;HSP90AA1;TUBA3D;UBC;TUBG1;UBB;DYNC1H1;CDK1;RBBP7;CDK2;UBA52;TUBG1;PPP2CA;PCM1;PPP2CB;DCTN3;PPP2R1B;SKP1;TUBB;TUBA4A;PPP2R1A;TUBG2;RPS27A;MAPRE1;TUBB4A;TUBB4B;TUBB3;OPTN;TUBB1;XPO1;TUBB2B;TUBB2A	P04350;P07437;P63151;P62714;Q71U36;P30154;P30153;P06493;P61981;O14965;Q96CV9;P68371;Q9NRH3;P62979;P07900;Q09028;P68366;P63208;Q13616;Q9BQE3;O75935;Q9BUF5;Q13509;Q15154;P68363;P23258;P24941;P62987;Q13748;P0CG48;P62258;Q14204;Q9BVA1;O14980;P67775;Q15691;Q13885;P0CG47;Q9H4B7	R-HSA-380455;R-HSA-170131;R-HSA-380316;R-HSA-380311;R-HSA-380303;R-HSA-170116;R-HSA-380294;R-HSA-170126;R-HSA-2562526;R-HSA-170161;R-HSA-2574840;R-HSA-170162;R-HSA-2574845;R-HSA-170044;R-HSA-170153;R-HSA-170156;R-HSA-170157;R-HSA-170158;R-HSA-170076;R-HSA-170072;R-HSA-187959;R-HSA-4088141;R-HSA-170070;R-HSA-4088024;R-HSA-69759;R-HSA-4086410;R-HSA-69756;R-HSA-69754;R-HSA-187937;R-HSA-170057;R-HSA-…
R-HSA-451927	Interleukin-2 signaling	57	271	0.0265895	0.0244797	0.0734392	42	64	0.00781441	48887	Homo sapiens	IL13RA2;PSMB4;PSMB5;ACTG2;PSMB6;ACTG1;YWHAB;PSMB7;PSMB1;PSMB2;ACTC1;PSMB3;ERBB3;CALM1;CALM2;UBC;UBB;KRAS;PSMB3;PSMA7;PPP2CA;PPP2CB;PSME3;PSMA5;PSMA6;PSMA4;RPN1;PSMA1;DUSP1;PSMA2;ACTA2;ACTA1;MAP2K2;MAP2K1;RPS27A;DUSP4;PSMD13;IQGAP1;PSMD14;PSMD10;PSMD6;PSMD8;DUSP10;ACTBL2;PSMD1;PSMD2;BRAP;PSMD4;PSMD5;RASA3;PSMD5;UBA52;PSMC5;PSMC6;MAPK3;PPP2R1B;PSMC3;PPP2R1A;PSMC1;PSMC2;ACTN2;ACTB;POTEF;MAPK1;CALM3	P46940;P48556;Q13200;P62714;P30154;P30153;P60709;P28562;Q99460;P31946;Q9Y6W6;O00487;P61289;P36507;P28066;P28074;P28072;P28070;O14818;Q01344;P67775;Q15008;P60900;P62191;Q7Z569;P35998;P25789;P25786;P25787;Q02750;P35609;P62158;Q99436;Q14644;P62195;P20618;P62979;P28482;P17980;P55036;Q13115;Q16401;P27361;P21860-1;P62987;P0CG48;Q9UNM6;P63261;P62333;P01116;P0CG47;P00533;P49721;P49720;P01111;O75832;P01112	R-HSA-5658231;R-HSA-5674130;R-HSA-5675417;R-HSA-5672978;R-HSA-5674132;R-HSA-5672980;R-HSA-5674373;R-HSA-5675206;R-HSA-912527;R-HSA-5672960;R-HSA-5672961;R-HSA-5674387;R-HSA-5674385;R-HSA-453111;R-HSA-453104;R-HSA-5672965;R-HSA-5672966;R-HSA-5672969;R-HSA-5658424;R-HSA-5672972;R-HSA-5672973;R-HSA-5658430;R-HSA-913424;R-HSA-5658435;R-HSA-5675376;R-HSA-5672951;R-HSA-5672950;R-HSA-5672954;R-HSA-56729…
R-HSA-68886	M Phase	121	306	0.0300235	1.11022e-16	1.83187e-14	49	63	0.00769231	48887	Homo sapiens	HIST1H2BH;HIST1H2BJ;RCC2;HIST1H2BL;HIST1H2BK;PPP2R2D;KIF2C;HIST1H3A;HIST1H2BB;PPP2R2A;CSNK2B;USO1;HIST1H2BA;HIST1H2BD;HIST1H2BC;UBC;HIST2H2AC;UBB;HIST1H2BM;HIST1H2BN;PSMB3;HIST1H2BO;HIST2H2AB;UBE2E1;PSME3;RPN1;HIST1H4A;RPS27A;NUP188;CDC20;NUP37;TPR;PSMD13;PSMD14;PSMD10;BUB3;AAAS;SET;TUBA1C;TUBA1B;TUBA1A;HIST1H1E;UBE2C;HIST2H2AA3;H2AFX;H2AFZ;HIST2H3A;TMPO;PPP1CA;SMC3;ANAPC7;PPP1CC;H2BFS;UBA52;HIST…	P48556;Q66LE6;P04350;Q13200;O60814;P55735;Q71U36;Q12834;O00487;P23527;P12270;P0C0S5;P49792;O75694;Q9BQE3;Q9UQE7;P28066;P02545-1;P02545-2;Q01105;Q99879;Q99567;Q99878;Q99877;P28074;Q99880;P28072;P28070;O60216;O00762;P67775;Q15008;Q9H4B7;P35998;P62195;Q99436;Q99661;P20618;P84243;P62979;Q96GD4;P28482;P17980;P06899;Q13509;O95235;Q02241;Q5SRE5;P62987;P0CG48;Q6FI13;Q9BVA1;P68431;Q15691;Q9NRG9;P58876;P0C…	R-HSA-5244669;R-HSA-2245218;R-HSA-1638803;R-HSA-174202;R-HSA-2470935;R-HSA-5229194;R-HSA-375302;R-HSA-2172678;R-HSA-2468287;R-HSA-2172194;R-HSA-2294574;R-HSA-174121;R-HSA-2294580;R-HSA-5195402;R-HSA-2467794;R-HSA-2484822;R-HSA-2422927;R-HSA-156723;R-HSA-2294590;R-HSA-2314566;R-HSA-2545253;R-HSA-2995376;R-HSA-2430552;R-HSA-2990880;R-HSA-2514854;R-HSA-2990882;R-HSA-2288097;R-HSA-2993898;R-HSA-25208…
R-HSA-187687	Signalling to ERKs	57	274	0.0268838	0.0292513	0.087754	41	63	0.00769231	48887	Homo sapiens	IL13RA2;PSMB4;PSMB5;ACTG2;PSMB6;ACTG1;YWHAB;PSMB7;PSMB1;PSMB2;ACTC1;PSMB3;ERBB3;CALM1;CALM2;UBC;UBB;KRAS;PSMB3;PSMA7;PPP2CA;PPP2CB;PSME3;PSMA5;PSMA6;PSMA4;RPN1;PSMA1;DUSP1;PSMA2;ACTA2;ACTA1;MAP2K2;MAP2K1;RPS27A;DUSP4;PSMD13;IQGAP1;PSMD14;PSMD10;PSMD6;PSMD8;DUSP10;ACTBL2;PSMD1;PSMD2;BRAP;PSMD4;PSMD5;RASA3;PSMD5;UBA52;PSMC5;PSMC6;MAPK3;PPP2R1B;PSMC3;PPP2R1A;PSMC1;PSMC2;ACTN2;ACTB;POTEF;MAPK1;CALM3	P46940;P48556;Q13200;P62714;P30154;P30153;P60709;P28562;Q99460;P31946;Q9Y6W6;O00487;P61289;P36507;P28066;P28074;P28072;P28070;O14818;Q01344;P67775;Q15008;P60900;P62191;Q7Z569;P35998;P25789;P25786;P25787;Q02750;P35609;P62158;Q99436;Q14644;P62195;P20618;P62979;P28482;P17980;P55036;Q13115;Q16401;P27361;P21860-1;P62987;P0CG48;Q9UNM6;P63261;P62333;P01116;P0CG47;P00533;P49721;P49720;P01111;O75832;P01112	R-HSA-5658231;R-HSA-171026;R-HSA-5674130;R-HSA-5675417;R-HSA-5672978;R-HSA-5674132;R-HSA-5672980;R-HSA-5674373;R-HSA-170986;R-HSA-5675206;R-HSA-5672960;R-HSA-5674387;R-HSA-5672961;R-HSA-169901;R-HSA-5674385;R-HSA-5672965;R-HSA-5672966;R-HSA-5672969;R-HSA-5658424;R-HSA-5672972;R-HSA-5672973;R-HSA-5658430;R-HSA-5658435;R-HSA-5675376;R-HSA-5672951;R-HSA-5672950;R-HSA-5672954;R-HSA-5672957;R-HSA-5672…
R-HSA-69275	G2/M Transition	39	133	0.0130495	0.000317151	0.00190291	48	62	0.00757021	48887	Homo sapiens	TUBA1C;AURKA;TUBA1B;TUBA1A;TUBB6;YWHAE;YWHAG;PPP2R2A;TUBA3E;CUL1;HSP90AB1;HSP90AA1;TUBA3D;UBC;TUBG1;UBB;DYNC1H1;CDK1;RBBP7;CDK2;UBA52;TUBG1;PPP2CA;PCM1;PPP2CB;DCTN3;PPP2R1B;SKP1;TUBB;TUBA4A;PPP2R1A;TUBG2;RPS27A;MAPRE1;TUBB4A;TUBB4B;TUBB3;OPTN;TUBB1;XPO1;TUBB2B;TUBB2A	P04350;P07437;P63151;P62714;Q71U36;P30154;P30153;P06493;P61981;O14965;Q96CV9;P68371;Q9NRH3;P62979;P07900;Q09028;P68366;P63208;Q13616;Q9BQE3;O75935;Q9BUF5;Q13509;Q15154;P68363;P23258;P24941;P62987;Q13748;P0CG48;P62258;Q14204;Q9BVA1;O14980;P67775;Q15691;Q13885;P0CG47;Q9H4B7	R-HSA-170131;R-HSA-380455;R-HSA-170076;R-HSA-170072;R-HSA-380316;R-HSA-4088141;R-HSA-4086410;R-HSA-69759;R-HSA-4088024;R-HSA-170070;R-HSA-69756;R-HSA-380311;R-HSA-69754;R-HSA-380303;R-HSA-170057;R-HSA-170116;R-HSA-170055;R-HSA-170126;R-HSA-380294;R-HSA-170161;R-HSA-2562526;R-HSA-2574840;R-HSA-380278;R-HSA-170162;R-HSA-170044;R-HSA-2574845;R-HSA-380272;R-HSA-2562594;R-HSA-3000335;R-HSA-4088299;R-H…
R-HSA-168138	Toll Like Receptor 9 (TLR9) Cascade	22	93	0.0091248	0.048115	0.115654	39	59	0.00720391	48887	Homo sapiens	UBA52;PPP2CA;CHUK;PPP2CB;MYD88;MAPK3;IRAK1;PIK3R4;PPP2R1B;HMGB1;MAP2K1;PPP2R1A;RPS27A;UBC;UBE2N;RPS6KA1;UBB;DUSP4;DUSP3;MAPK1;RPS6KA3;DHX9	Q99836;P51452;P62714;P51812;P30154;P61088;P30153;P27361;Q02750;O15111;P62987;Q15418;P62979;Q08211;P0CG48;P51617;P67775;P28482;P09429;P0CG47;Q13115;Q99570	R-HSA-198756;R-HSA-975156;R-HSA-450337;R-HSA-975160;R-HSA-168140;R-HSA-450346;R-HSA-450358;R-HSA-975103;R-HSA-975139;R-HSA-975100;R-HSA-975098;R-HSA-975097;R-HSA-188002;R-HSA-975142;R-HSA-975147;R-HSA-203797;R-HSA-975122;R-HSA-975188;R-HSA-168166;R-HSA-933531;R-HSA-451649;R-HSA-975125;R-HSA-975134;R-HSA-198731;R-HSA-199959;R-HSA-199895;R-HSA-975175;R-HSA-975106;R-HSA-450325;R-HSA-975111;R-HSA-975…
R-HSA-168254	Influenza Infection	68	181	0.017759	2.67753e-10	6.42607e-09	15	58	0.00708181	48887	Homo sapiens	RPL9;RPL7;RPL5;NUP133;RPL4;RPL3;GRSF1;POLR2B;UBC;HSPA1B;HSPA1A;POLR2A;RPL10;NUP205;RPL11;RPS27;RPS17L;NUP88;RPL14;POLR2E;RPS24;RPL15;KPNB1;POLR2G;POLR2L;FAU;UBE2E1;RPS20;RAE1;RPS27A;RAN;NUP188;RPS17;RPS15;NUP37;EIF2AK2;RPS14;HSPA1B;TPR;HSPA1A;RPS12;RPS11;RPS10;RPL7A;RANBP2;AAAS;RPS3;NUP155;RPS2;RPS7;POLR2A;RPS8;RPS5;SLC25A5;SLC25A6;RPL28;HSP90AB1;HSP90AA1;RPSA;NUP62;RPL30;RPS9;UBA52;RPL10A;RPL10L…	P36578;P27635;P08865;P32969;P62280;P12270;Q92621;P49792;P62424;O75694;P61247;P62829;P62826;P61313;P62263;P23396;Q12769;P52294;P15880;Q8WUM0;Q99567;P62913;P19388;P24928;P62861;O00410;P39023;P18124;Q14974;Q92901;P46776;P46777;P46779;Q8NFH4;P62487;P30876;P62979;P62875;P07900;P08107;P84098;P62906;P62241;P46782;P46781;P60866;Q12849;P46783;P05387;P05388;P12236;P78406;P19525;P83731;P62081;P25398;P62987;…	R-HSA-192704;R-HSA-168337;R-HSA-192830;R-HSA-168317;R-HSA-168880;R-HSA-168310;R-HSA-192746;R-HSA-192925;R-HSA-168857;R-HSA-168896;R-HSA-192841;R-HSA-168297;R-HSA-168326;R-HSA-168878;R-HSA-192627
R-HSA-2586552	Signaling by Leptin	58	262	0.0257064	0.009515	0.03806	41	58	0.00708181	48887	Homo sapiens	IL13RA2;PSMB4;PSMB5;PSMB6;ACTG2;ACTG1;YWHAB;PSMB7;PSMB1;PSMB2;ACTC1;PSMB3;ERBB3;CALM1;CALM2;UBC;UBB;KRAS;PSMB3;PSMA7;PPP2CA;PPP2CB;PSME3;PSMA5;PSMA6;PSMA4;RPN1;PSMA1;DUSP1;PSMA2;ACTA2;ACTA1;MAP2K2;MAP2K1;RPS27A;DUSP4;PSMD13;IQGAP1;PSMD14;PSMD10;PSMD6;PSMD8;DUSP10;ACTBL2;PSMD1;PSMD2;BRAP;PSMD4;PSMD5;RASA3;PSMD5;STAT3;UBA52;PSMC5;PSMC6;MAPK3;PPP2R1B;PSMC3;PPP2R1A;PSMC1;PSMC2;ACTN2;ACTB;POTEF;MAPK1;…	P46940;P48556;Q13200;P62714;P30154;P30153;P60709;P28562;Q99460;P31946;Q9Y6W6;O00487;P61289;P36507;P28066;P28074;P28072;P28070;O14818;Q01344;P67775;Q15008;P60900;P62191;Q7Z569;P35998;P25789;P25786;P25787;Q02750;P35609;P62195;P62158;Q99436;Q14644;P20618;P62979;P28482;P17980;P55036;Q13115;Q16401;P27361;P21860-1;P62987;P0CG48;Q9UNM6;P63261;P62333;P01116;P0CG47;P00533;P49721;P49720;P01111;O75832;P4076…	R-HSA-5658231;R-HSA-5674130;R-HSA-5675417;R-HSA-5672978;R-HSA-5674132;R-HSA-5672980;R-HSA-5674373;R-HSA-5675206;R-HSA-2671850;R-HSA-5672960;R-HSA-5674387;R-HSA-5672961;R-HSA-5674385;R-HSA-5672965;R-HSA-5672966;R-HSA-2671868;R-HSA-5672969;R-HSA-5658424;R-HSA-5672972;R-HSA-5672973;R-HSA-5658430;R-HSA-2730599;R-HSA-5658435;R-HSA-5675376;R-HSA-2730595;R-HSA-5672951;R-HSA-5672950;R-HSA-5672954;R-HSA-5…
R-HSA-2682334	EPH-Ephrin signaling	27	104	0.0102041	0.0112635	0.0410615	56	57	0.00695971	48887	Homo sapiens	ARPC3;ARPC4;ACTG2;ACTBL2;ACTR2;ACTG1;ACTC1;MYL6;MYH9;HSP90AB1;HSP90AA1;EPHB2;KRAS;EPHB4;EPHB3;EPHB2;CLTB;EPHB1;CLTA;CLTC;RAC1;ACTA2;ACTA1;MYH10;RHOA;CFL1;ACTB;CDC42;POTEF;EPHA2;MYH14;EPHA7;EPHA6;MYH11	P29317;P60953;P60709;P23528;P54753;P07900;P61160;P59998;Q00610;P29323;Q15375;P35749;O15145;P60660;P35579;P63000;P54762;P35580;Q7Z406;P54760;P61586;P63261;P53675;P09497;Q9UF33;P01112;P09496	R-HSA-3928640;R-HSA-3928641;R-HSA-3928642;R-HSA-3928644;R-HSA-3928645;R-HSA-3928646;R-HSA-3928647;R-HSA-3928648;R-HSA-3928651;R-HSA-3928654;R-HSA-3928657;R-HSA-3928656;R-HSA-3928660;R-HSA-3928580;R-HSA-3928583;R-HSA-3928576;R-HSA-3928577;R-HSA-3928578;R-HSA-3928588;R-HSA-3928591;R-HSA-3928584;R-HSA-3928597;R-HSA-3928598;R-HSA-3928592;R-HSA-3928595;R-HSA-3928594;R-HSA-3928604;R-HSA-3928607;R-HSA-3…
R-HSA-162909	Host Interactions of HIV factors	62	145	0.0142268	1.12745e-11	8.11767e-10	33	54	0.00659341	48887	Homo sapiens	HLA-A;NUP133;PSMB4;PSMB5;PSMB6;PSMB7;PSMB1;PSMB2;PSMB3;UBC;NUP205;UBB;NUP88;KPNB1;PSMB3;PSMA7;PSME3;PSMA5;PSMA6;PSMA4;PSMA1;RPN1;PSMA2;RAE1;RPS27A;RAN;NUP188;NUP37;TPR;PSMD13;PSMD14;PSMD10;RANBP1;RANBP2;AAAS;PSMD6;NUP155;PSMD8;HMGA1;SLC25A4;SLC25A5;CUL5;SLC25A6;PSMD1;PSMD2;PSMD4;PSMD5;CDK9;NUP62;PSMD5;UBA52;PSMC5;PSMC6;PPIA;RAC1;SKP1;PSMC3;TCEB2;PSMC1;PSMC2;KPNA1;NPM1;XPO1;NUP160;NUP214	P48556;Q13200;P01892;Q99460;Q93034;O00487;P12270;P61289;Q92621;P49792;Q15370;O75694;P62826;P28066;Q12769;P52294;Q8WUM0;Q99567;P06748;P63000;P28074;P28072;P28070;O14818;Q15008;P60900;P62191;P35998;P25789;Q14974;P25786;P25787;Q8NFH4;P43487;P50750;P62195;Q99436;P20618;P62979;P05141;P63208;P17980;P55036;Q16401;P78406;P12236;P17096;P12235;P62987;Q5SRE5;P62937;P37198;P0CG48;Q9UNM6;O14980;P62333;Q9NRG9;…	R-HSA-180603;R-HSA-180540;R-HSA-165034;R-HSA-180725;R-HSA-180739;R-HSA-180728;R-HSA-180736;R-HSA-180599;R-HSA-165028;R-HSA-180597;R-HSA-180732;R-HSA-180710;R-HSA-180709;R-HSA-180885;R-HSA-165055;R-HSA-165043;R-HSA-165047;R-HSA-180630;R-HSA-180573;R-HSA-200952;R-HSA-167234;R-HSA-180627;R-HSA-167235;R-HSA-180905;R-HSA-182263;R-HSA-180632;R-HSA-180634;R-HSA-182286;R-HSA-180555;R-HSA-182279;R-HSA-180…
R-HSA-75153	Apoptotic execution phase	19	55	0.00539639	0.0018111	0.00905552	21	54	0.00659341	48887	Homo sapiens	GSN;HIST1H1D;HIST1H1E;BIRC2;LMNA;HIST1H1A;CAD;HIST1H1B;HIST1H1C;HMGB1;DSG2;LMNB1;BIRC2;KPNA1;KPNB1;LMNA;PLEC;H1F0;DBNL;VIM;TJP1	P02545-1;P52294;Q14974;Q02539;P10412;O76075;Q15149;Q13490;P06396;P16403;P20700;P08670;P16402;P16401;Q14126;P07305;P09429;Q07157;Q9UJU6	R-HSA-351877;R-HSA-350318;R-HSA-350319;R-HSA-201637;R-HSA-211224;R-HSA-351913;R-HSA-201628;R-HSA-211206;R-HSA-211207;R-HSA-211239;R-HSA-211193;R-HSA-211190;R-HSA-202966;R-HSA-211191;R-HSA-201622;R-HSA-266204;R-HSA-264865;R-HSA-264871;R-HSA-211186;R-HSA-202960;R-HSA-211247
R-HSA-168164	Toll Like Receptor 3 (TLR3) Cascade	27	103	0.010106	0.0100515	0.0402059	29	54	0.00659341	48887	Homo sapiens	UBA52;CHUK;PPP2CA;MYD88;PPP2CB;UBE2D3;MAPK3;CAP1;BIRC2;IRAK1;PPP2R1B;MAP2K1;PPP2R1A;HMGB1;RPS27A;UBE2N;UBC;RPS6KA1;BIRC2;UBB;DUSP4;DUSP3;TRAF2;MAPK1;RPS6KA3;DHX9	Q99836;P62837;P62714;P30154;P30153;Q13489;Q02750;Q92844;P61077;O15111;P62979;Q13490;Q08211;P51617;P28482;Q13115;Q13114;P51452;P51812;P61088;P27361;P62987;Q15418;P0CG48;P67775;P09429;P0CG47	R-HSA-5362486;R-HSA-198756;R-HSA-2213017;R-HSA-168915;R-HSA-168166;R-HSA-451649;R-HSA-450337;R-HSA-2201338;R-HSA-937075;R-HSA-936986;R-HSA-168140;R-HSA-166245;R-HSA-198731;R-HSA-450346;R-HSA-199959;R-HSA-936941;R-HSA-166271;R-HSA-199895;R-HSA-936947;R-HSA-450325;R-HSA-937029;R-HSA-936951;R-HSA-5362500;R-HSA-168053;R-HSA-936952;R-HSA-198746;R-HSA-168184;R-HSA-203797;R-HSA-5609665
R-HSA-453279	Mitotic G1-G1/S phases	52	139	0.0136381	3.77144e-08	3.3943e-07	48	53	0.00647131	48887	Homo sapiens	PSMB4;PSMB5;PSMB6;PSMB7;PSMB1;PSMB2;PSMB3;PPP2R2A;UBC;PCNA;UBB;PSMB3;CCND1;PSMA7;PPP2CA;PPP2CB;PSME3;PSMA5;PSMA6;PSMA4;PSMA1;RPN1;PSMA2;RPS27A;PSMD13;PSMD14;PSMD10;PSMD6;PSMD8;PSMD1;PSMD2;PSMD4;CUL1;PSMD5;CDK6;CCND1;MCM6;MCM7;PSMD5;ORC1;CDK1;RBBP7;CDK2;UBA52;PSMC5;PSMC6;PSMC3;PPP2R1B;SKP1;PPP2R1A;PSMC1;PSMC2;RRM2;CDC45;TYMS;HDAC1	P24385;P48556;Q13200;P63151;P62714;P30154;P30153;Q99460;P31350;O00487;P61289;Q09028;O75419;Q13616;Q00534;P28066;Q14566;P28074;P28072;P28070;O14818;P67775;Q15008;Q13415;P60900;P62191;P35998;P25789;P25786;P25787;P06493;Q99436;P62195;Q13547;P20618;P62979;P63208;P17980;P55036;P12004;Q16401;P24941;P62987;P33993;P0CG48;Q9UNM6;P04818;P62333;P49721;P0CG47;P49720;O75832	R-HSA-69227;R-HSA-1362270;R-HSA-68954;R-HSA-539107;R-HSA-113503;R-HSA-187545;R-HSA-188390;R-HSA-69691;R-HSA-69690;R-HSA-1362261;R-HSA-188386;R-HSA-69223;R-HSA-69562;R-HSA-68940;R-HSA-188350;R-HSA-1363328;R-HSA-1363276;R-HSA-1363331;R-HSA-187520;R-HSA-1363274;R-HSA-69195;R-HSA-1227670;R-HSA-1362300;R-HSA-1227671;R-HSA-141299;R-HSA-1363314;R-HSA-69199;R-HSA-1226094;R-HSA-1226095;R-HSA-157906;R-HSA-…
R-HSA-373760	L1CAM interactions	33	118	0.0115777	0.00185244	0.00926221	26	53	0.00647131	48887	Homo sapiens	TUBA1C;TUBA1B;TUBA1A;ACTBL2;ACTG1;TUBB6;NRP1;TUBA3E;CSNK2B;ERBB3;HSPA8;TUBA3D;RPS6KA1;EPHB2;EZR;ITGA5;EPHB2;CLTA;RPS6KA6;RPS6KA3;PELO;MAPK3;RAC1;RDX;MAP2K2;TUBB;TUBA4A;MAP2K1;TUBB4A;TUBB4B;ACTB;TUBB3;POTEF;TUBB1;TUBB2B;TUBB2A;MAPK1;MSN	P04350;P08648;Q71U36;P67870;P60709;Q02750;P68371;O14786;P11142;P15311;P68366;P28482;Q9BQE3;P36507;P29323;Q9BUF5;Q13509;P51812;P26038;P68363;P27361;P63000;Q15418;Q13748;P35241;P56199;Q9BVA1;Q9UK32;P63261;Q13885;P00533;Q9H4B7;P09496	R-HSA-445079;R-HSA-445077;R-HSA-374669;R-HSA-555065;R-HSA-445072;R-HSA-445087;R-HSA-445083;R-HSA-374680;R-HSA-443817;R-HSA-374686;R-HSA-445071;R-HSA-445069;R-HSA-374677;R-HSA-445064;R-HSA-374696;R-HSA-392748;R-HSA-392749;R-HSA-392751;R-HSA-373739;R-HSA-373736;R-HSA-445089;R-HSA-392752;R-HSA-109862;R-HSA-445088;R-HSA-109860;R-HSA-443779
R-HSA-166166	MyD88-independent TLR3/TLR4 cascade	27	103	0.010106	0.0100515	0.0402059	29	53	0.00647131	48887	Homo sapiens	UBA52;CHUK;PPP2CA;MYD88;PPP2CB;UBE2D3;MAPK3;CAP1;BIRC2;IRAK1;PPP2R1B;MAP2K1;PPP2R1A;HMGB1;RPS27A;UBE2N;UBC;RPS6KA1;BIRC2;UBB;DUSP4;DUSP3;TRAF2;MAPK1;RPS6KA3;DHX9	Q99836;P62837;P62714;P30154;P30153;Q13489;Q02750;Q92844;P61077;O15111;P62979;Q13490;Q08211;P51617;P28482;Q13115;Q13114;P51452;P51812;P61088;P27361;P62987;Q15418;P0CG48;P67775;P09429;P0CG47	R-HSA-5362486;R-HSA-198756;R-HSA-2213017;R-HSA-168915;R-HSA-168166;R-HSA-451649;R-HSA-450337;R-HSA-2201338;R-HSA-937075;R-HSA-936986;R-HSA-168140;R-HSA-166245;R-HSA-198731;R-HSA-450346;R-HSA-199959;R-HSA-936941;R-HSA-166271;R-HSA-199895;R-HSA-936947;R-HSA-450325;R-HSA-937029;R-HSA-936951;R-HSA-5362500;R-HSA-168053;R-HSA-936952;R-HSA-198746;R-HSA-168184;R-HSA-203797;R-HSA-5609665
R-HSA-168255	Influenza Life Cycle	66	175	0.0171703	4.20614e-10	9.23999e-09	13	52	0.00634921	48887	Homo sapiens	RPL9;RPL7;RPL5;NUP133;RPL4;RPL3;GRSF1;POLR2B;UBC;HSPA1B;HSPA1A;POLR2A;RPL10;NUP205;RPL11;RPS27;RPS17L;NUP88;RPL14;POLR2E;RPS24;RPL15;KPNB1;POLR2G;POLR2L;FAU;UBE2E1;RPS20;RAE1;RPS27A;RAN;NUP188;RPS17;RPS15;NUP37;RPS14;HSPA1B;TPR;HSPA1A;RPS12;RPS11;RPS10;RPL7A;RANBP2;AAAS;RPS3;NUP155;RPS2;RPS7;POLR2A;RPS8;RPS5;RPL28;HSP90AB1;HSP90AA1;RPSA;NUP62;RPL30;RPS9;UBA52;RPL10A;RPL10L;RPLP0;RPS3;HSPA1L;RPL19…	P36578;P27635;P08865;P32969;P62280;P12270;Q92621;P49792;P62424;O75694;P61247;P62829;P62826;P61313;P62263;P23396;Q12769;P52294;P15880;Q8WUM0;Q99567;P62913;P19388;P24928;P62861;O00410;P39023;P18124;Q14974;Q92901;P46776;P46777;P46779;Q8NFH4;P62487;P30876;P62979;P62875;P07900;P08107;P84098;P62906;P62241;P46782;P46781;P60866;Q12849;P46783;P05387;P05388;P78406;P83731;P62081;P25398;P62987;Q5SRE5;P08708;…	R-HSA-192704;R-HSA-168337;R-HSA-192830;R-HSA-192841;R-HSA-168317;R-HSA-168297;R-HSA-168326;R-HSA-168880;R-HSA-192746;R-HSA-168310;R-HSA-192627;R-HSA-192925;R-HSA-168857
R-HSA-69242	S Phase	49	140	0.0137363	6.12903e-07	4.90323e-06	44	52	0.00634921	48887	Homo sapiens	PSMB4;PSMB5;PSMB6;PSMB7;PSMB1;PSMB2;PSMB3;UBC;PCNA;UBB;PSMB3;CCND1;PSMA7;PSME3;PSMA5;PSMA6;PSMA4;PSMA1;RPN1;PSMA2;RPS27A;RFC5;PSMD13;PSMD14;PSMD10;PSMD6;PSMD8;PSMD1;PSMD2;CUL1;PSMD4;PSMD5;POLD2;POLD1;CCND1;MCM6;MCM7;ORC1;PSMD5;SMC3;CDK2;UBA52;PSMC5;PSMC6;SKP1;PSMC3;FEN1;PSMC1;PSMC2;CDC45;RAD21;GINS1	P35998;P48556;P24385;Q13200;P25789;P25786;P25787;P49005;Q99460;Q14691;P62195;O00487;Q99436;P20618;P62979;P61289;P28340;P63208;O75419;P17980;Q13616;P55036;Q9UQE7;P12004;Q14566;Q16401;P28066;P24941;P39748;P33993;P62987;P28074;P28072;P0CG48;P28070;O60216;O14818;Q9UNM6;Q15008;P40938;P62333;Q13415;P40937;P60900;P0CG47;P49721;P62191;P49720;O75832	R-HSA-176956;R-HSA-69015;R-HSA-69074;R-HSA-187545;R-HSA-69019;R-HSA-68948;R-HSA-69016;R-HSA-68946;R-HSA-68947;R-HSA-2473152;R-HSA-68944;R-HSA-69152;R-HSA-69063;R-HSA-176942;R-HSA-69068;R-HSA-187949;R-HSA-187948;R-HSA-187520;R-HSA-69005;R-HSA-169468;R-HSA-2468039;R-HSA-174110;R-HSA-174164;R-HSA-69116;R-HSA-187575;R-HSA-69127;R-HSA-187574;R-HSA-69053;R-HSA-187934;R-HSA-75820;R-HSA-2468041;R-HSA-758…
R-HSA-5218921	VEGFR2 mediated cell proliferation	58	272	0.0266876	0.0185873	0.055762	39	51	0.00622711	48887	Homo sapiens	IL13RA2;PSMB4;PSMB5;ACTG2;PSMB6;ACTG1;YWHAB;PSMB7;PSMB1;PSMB2;ACTC1;PSMB3;ERBB3;CALM1;CALM2;UBC;UBB;KRAS;PSMB3;PSMA7;PPP2CA;PPP2CB;PSME3;PSMA5;PSMA6;PSMA4;RPN1;PSMA1;DUSP1;PSMA2;ACTA2;ACTA1;MAP2K2;MAP2K1;RPS27A;AHCYL1;DUSP4;PSMD13;IQGAP1;PSMD14;PSMD10;PSMD6;PSMD8;DUSP10;ACTBL2;PSMD1;PSMD2;BRAP;PSMD4;PSMD5;RASA3;PSMD5;UBA52;PSMC5;PSMC6;MAPK3;PPP2R1B;PSMC3;PPP2R1A;PSMC1;PSMC2;ACTN2;ACTB;POTEF;MAPK1…	P46940;P48556;Q13200;P62714;P30154;P30153;P60709;P28562;Q99460;P31946;Q9Y6W6;O00487;P61289;P36507;P28066;P28074;P28072;P28070;O14818;Q01344;P67775;Q15008;P60900;P62191;Q7Z569;P35998;P25789;P25786;P25787;Q02750;P35609;P62195;P62158;Q99436;Q14644;P20618;O43865;P62979;P28482;P17980;P55036;Q13115;Q16401;P27361;P21860-1;P62987;P0CG48;Q9UNM6;P63261;P62333;P01116;P0CG47;P00533;P49721;P49720;P01111;O7583…	R-HSA-5218845;R-HSA-5658231;R-HSA-5674130;R-HSA-5675417;R-HSA-5672978;R-HSA-5674132;R-HSA-5672980;R-HSA-5674373;R-HSA-5675206;R-HSA-5672960;R-HSA-5674387;R-HSA-5672961;R-HSA-5674385;R-HSA-5672965;R-HSA-5672966;R-HSA-5672969;R-HSA-5658424;R-HSA-5672972;R-HSA-5672973;R-HSA-5658430;R-HSA-5658435;R-HSA-5675376;R-HSA-5672951;R-HSA-5672950;R-HSA-74448;R-HSA-5672954;R-HSA-5672957;R-HSA-5672958;R-HSA-567…
R-HSA-168142	Toll Like Receptor 10 (TLR10) Cascade	21	86	0.00843799	0.040132	0.115654	34	51	0.00622711	48887	Homo sapiens	UBA52;PPP2CA;CHUK;PPP2CB;MYD88;MAPK3;IRAK1;PPP2R1B;HMGB1;MAP2K1;PPP2R1A;RPS27A;UBC;UBE2N;RPS6KA1;UBB;DUSP4;DUSP3;MAPK1;RPS6KA3;DHX9	Q99836;P51452;P62714;P51812;P30154;P61088;P30153;P27361;Q02750;O15111;P62987;Q15418;P62979;Q08211;P0CG48;P51617;P67775;P28482;P09429;P0CG47;Q13115	R-HSA-198756;R-HSA-450337;R-HSA-168140;R-HSA-450346;R-HSA-203797;R-HSA-975865;R-HSA-975880;R-HSA-937044;R-HSA-168166;R-HSA-975866;R-HSA-451649;R-HSA-936986;R-HSA-975857;R-HSA-975873;R-HSA-975874;R-HSA-975861;R-HSA-198731;R-HSA-937050;R-HSA-936942;R-HSA-936991;R-HSA-975879;R-HSA-975878;R-HSA-199959;R-HSA-199895;R-HSA-450325;R-HSA-936960;R-HSA-975852;R-HSA-975853;R-HSA-168053;R-HSA-198746;R-HSA-937…
R-HSA-168176	Toll Like Receptor 5 (TLR5) Cascade	21	86	0.00843799	0.040132	0.115654	34	51	0.00622711	48887	Homo sapiens	UBA52;PPP2CA;CHUK;PPP2CB;MYD88;MAPK3;IRAK1;PPP2R1B;HMGB1;MAP2K1;PPP2R1A;RPS27A;UBC;UBE2N;RPS6KA1;UBB;DUSP4;DUSP3;MAPK1;RPS6KA3;DHX9	Q99836;P51452;P62714;P51812;P30154;P61088;P30153;P27361;Q02750;O15111;P62987;Q15418;P62979;Q08211;P0CG48;P51617;P67775;P28482;P09429;P0CG47;Q13115	R-HSA-198756;R-HSA-450337;R-HSA-168140;R-HSA-450346;R-HSA-203797;R-HSA-975865;R-HSA-975880;R-HSA-937044;R-HSA-168166;R-HSA-975866;R-HSA-451649;R-HSA-936986;R-HSA-975857;R-HSA-975873;R-HSA-975874;R-HSA-975861;R-HSA-198731;R-HSA-937050;R-HSA-936942;R-HSA-936991;R-HSA-975879;R-HSA-975878;R-HSA-199959;R-HSA-199895;R-HSA-450325;R-HSA-936960;R-HSA-975852;R-HSA-975853;R-HSA-168053;R-HSA-198746;R-HSA-937…
R-HSA-913531	Interferon Signaling	128	287	0.0281593	1.11022e-16	1.83187e-14	36	50	0.00610501	48887	Homo sapiens	HLA-A;HLA-C;HLA-B;NUP133;PML;EIF4A2;EIF4A1;OAS1;UBC;OAS2;OAS3;NUP205;UBB;NUP88;RPL15;KPNB1;EIF4A3;EIF4A1;PTPN1;UBE2E1;IFIT1;IFIT2;IFIT3;RAE1;RPS27A;SAMHD1;NUP188;UBE2N;EIF4G1;EIF4G2;NUP37;EIF2AK2;TPR;LRWD1;RANBP2;AAAS;TRIM25;NUP155;HLA-E;ICAM1;TRIM5;MT2A;IFITM1;IFITM2;IFITM3;SP140L;ISG15;NUP62;TRIM22;STAT1;UBA52;ADAR;ARIH1;MAPK3;MX1;KPNA1;KPNA2;NUP160;ISG20;SUMO1;KPNA5;NUP214	O15131;P00973;P30447;P01892;P30443;Q95604;Q04826;P30499;P04222;P12270;P30498;P10316;P30495;P49792;P10319;P30493;O75694;P30492;P10314;Q29960;Q99567;P05362;Q29963;Q04637;P01889;P60842;P01891;P10321;Q14974;P09914;Q95365;P09913;P29728;O43432;P62979;P20591;Q96AZ6;Q01629;P23497;Q01628;Q14258;Q29940;P30685;P19525;P55265;P61088;P27361;P63165;P18031;P62987;Q5SRE5;Q29836;P0CG48;Q9NRG9;P0CG47;P02795;P51965;…	R-HSA-1169307;R-HSA-1031713;R-HSA-1176059;R-HSA-877308;R-HSA-913529;R-HSA-1031716;R-HSA-877281;R-HSA-936462;R-HSA-909721;R-HSA-909722;R-HSA-873917;R-HSA-997309;R-HSA-909725;R-HSA-997311;R-HSA-909726;R-HSA-1678842;R-HSA-1678843;R-HSA-909718;R-HSA-1678841;R-HSA-997326;R-HSA-1169406;R-HSA-1169405;R-HSA-1169404;R-HSA-1169403;R-HSA-1169402;R-HSA-1169399;R-HSA-873927;R-HSA-1169398;R-HSA-1015702;R-HSA-1…
R-HSA-3858494	beta-catenin independent WNT signaling	49	162	0.0158948	2.78969e-05	0.000195278	27	50	0.00610501	48887	Homo sapiens	PSMB4;PSMB5;PSMB6;PSMB7;PSMB1;PSMB2;PSMB3;CALM1;CALM2;UBC;UBB;DVL2;PSMB3;GNG2;PSMA7;PSME3;PSMA5;PSMA6;PSMA4;PSMA1;RPN1;PSMA2;RPS27A;RHOA;GNB4;GNB1;PSMD13;PSMD14;PSMD10;PSMD6;PSMD8;SMURF2;GNAO1;PSMD1;PSMD2;PSMD4;PFN1;PSMD5;PSMD5;CLTB;CLTA;CLTC;UBA52;PSMC5;PSMC6;RAC1;PSMC3;GNAT2;PSMC1;PSMC2;CALM3	P48556;Q13200;Q9HAU4;Q99460;O00487;P07737;P61289;P15153;Q9HAV0;P28066;P63000;P28074;P28072;P28070;O14818;P61586;O14641;Q15008;P60900;P62191;P09497;P09496;P35998;P25789;P25786;P25787;P59768;Q99436;P62158;P62195;P20618;P62979;P62873;P62879;P17980;P55036;P60763;Q00610;Q16401;P19087;P62987;P0CG48;Q9UNM6;P09471;P62333;P49721;P0CG47;P49720;O75832	R-HSA-3858482;R-HSA-4608825;R-HSA-3858480;R-HSA-4551465;R-HSA-4332363;R-HSA-398193;R-HSA-4608852;R-HSA-3858489;R-HSA-4608854;R-HSA-4332359;R-HSA-4608855;R-HSA-4332358;R-HSA-3858495;R-HSA-2730872;R-HSA-5138459;R-HSA-3965444;R-HSA-4551451;R-HSA-3965447;R-HSA-5138433;R-HSA-4086392;R-HSA-3965441;R-HSA-4086393;R-HSA-5138432;R-HSA-398040;R-HSA-3858475;R-HSA-5138441;R-HSA-3965450
R-HSA-937061	TRIF-mediated TLR3/TLR4 signaling	27	103	0.010106	0.0100515	0.0402059	29	50	0.00610501	48887	Homo sapiens	UBA52;CHUK;PPP2CA;MYD88;PPP2CB;UBE2D3;MAPK3;CAP1;BIRC2;IRAK1;PPP2R1B;MAP2K1;PPP2R1A;HMGB1;RPS27A;UBE2N;UBC;RPS6KA1;BIRC2;UBB;DUSP4;DUSP3;TRAF2;MAPK1;RPS6KA3;DHX9	Q99836;P62837;P62714;P30154;P30153;Q13489;Q02750;Q92844;P61077;O15111;P62979;Q13490;Q08211;P51617;P28482;Q13115;Q13114;P51452;P51812;P61088;P27361;P62987;Q15418;P0CG48;P67775;P09429;P0CG47	R-HSA-5362486;R-HSA-198756;R-HSA-2213017;R-HSA-168915;R-HSA-168166;R-HSA-451649;R-HSA-450337;R-HSA-2201338;R-HSA-937075;R-HSA-936986;R-HSA-168140;R-HSA-166245;R-HSA-198731;R-HSA-450346;R-HSA-199959;R-HSA-936941;R-HSA-166271;R-HSA-199895;R-HSA-936947;R-HSA-450325;R-HSA-937029;R-HSA-936951;R-HSA-5362500;R-HSA-168053;R-HSA-936952;R-HSA-198746;R-HSA-168184;R-HSA-203797;R-HSA-5609665
R-HSA-169893	Prolonged ERK activation events	57	263	0.0258046	0.0147338	0.0442014	38	50	0.00610501	48887	Homo sapiens	IL13RA2;PSMB4;PSMB5;ACTG2;PSMB6;ACTG1;YWHAB;PSMB7;PSMB1;PSMB2;ACTC1;PSMB3;ERBB3;CALM1;CALM2;UBC;UBB;KRAS;PSMB3;PSMA7;PPP2CA;PPP2CB;PSME3;PSMA5;PSMA6;PSMA4;RPN1;PSMA1;DUSP1;PSMA2;ACTA2;ACTA1;MAP2K2;MAP2K1;RPS27A;DUSP4;PSMD13;IQGAP1;PSMD14;PSMD10;PSMD6;PSMD8;DUSP10;ACTBL2;PSMD1;PSMD2;BRAP;PSMD4;PSMD5;RASA3;PSMD5;UBA52;PSMC5;PSMC6;MAPK3;PPP2R1B;PSMC3;PPP2R1A;PSMC1;PSMC2;ACTN2;ACTB;POTEF;MAPK1;CALM3	P46940;P48556;Q13200;P62714;P30154;P30153;P60709;P28562;Q99460;P31946;Q9Y6W6;O00487;P61289;P36507;P28066;P28074;P28072;P28070;O14818;Q01344;P67775;Q15008;P60900;P62191;Q7Z569;P35998;P25789;P25786;P25787;Q02750;P35609;P62158;Q99436;Q14644;P62195;P20618;P62979;P28482;P17980;P55036;Q13115;Q16401;P27361;P21860-1;P62987;P0CG48;Q9UNM6;P63261;P62333;P01116;P0CG47;P00533;P49721;P49720;P01111;O75832;P01112	R-HSA-5658231;R-HSA-5674130;R-HSA-5675417;R-HSA-5672978;R-HSA-5674132;R-HSA-5672980;R-HSA-5674373;R-HSA-5675206;R-HSA-5672960;R-HSA-5674387;R-HSA-5672961;R-HSA-169901;R-HSA-5674385;R-HSA-5672965;R-HSA-5672966;R-HSA-5672969;R-HSA-5658424;R-HSA-5672972;R-HSA-5672973;R-HSA-5658430;R-HSA-5658435;R-HSA-5675376;R-HSA-5672951;R-HSA-5672950;R-HSA-5672954;R-HSA-5672957;R-HSA-5672958;R-HSA-5675433;R-HSA-56…
R-HSA-975871	MyD88 cascade initiated on plasma membrane	21	86	0.00843799	0.040132	0.115654	34	50	0.00610501	48887	Homo sapiens	UBA52;PPP2CA;CHUK;PPP2CB;MYD88;MAPK3;IRAK1;PPP2R1B;HMGB1;MAP2K1;PPP2R1A;RPS27A;UBC;UBE2N;RPS6KA1;UBB;DUSP4;DUSP3;MAPK1;RPS6KA3;DHX9	Q99836;P51452;P62714;P51812;P30154;P61088;P30153;P27361;Q02750;O15111;P62987;Q15418;P62979;Q08211;P0CG48;P51617;P67775;P28482;P09429;P0CG47;Q13115	R-HSA-198756;R-HSA-450337;R-HSA-168140;R-HSA-450346;R-HSA-203797;R-HSA-975865;R-HSA-975880;R-HSA-937044;R-HSA-168166;R-HSA-975866;R-HSA-451649;R-HSA-936986;R-HSA-975857;R-HSA-975873;R-HSA-975874;R-HSA-975861;R-HSA-198731;R-HSA-937050;R-HSA-936942;R-HSA-936991;R-HSA-975879;R-HSA-975878;R-HSA-199959;R-HSA-199895;R-HSA-450325;R-HSA-936960;R-HSA-975852;R-HSA-975853;R-HSA-168053;R-HSA-198746;R-HSA-937…
R-HSA-1655829	Regulation of cholesterol biosynthesis by SREBP (SREBF)	20	83	0.00814364	0.0493835	0.115654	50	50	0.00610501	48887	Homo sapiens	HELZ2;PMVK;SEC24C;RAN;FDPS;CARM1;DHCR7;SREBF1;CYP51A1;FASN;CYP51A1;HMGCS1;PMVK;KPNB1;DHCR7;FDPS;HMGCS1;SREBF1;FASN	Q01581;Q14974;Q16850;Q9UBM7;Q9BYK8;ENSG00000067064;P49327;ENSG00000163344;P36956-3;P36956-1;ENSG00000172893;P14324;ENSG00000160752;Q15126;Q13907;P53992;P62826;ENSG00000112972;ENSG00000169710;Q86X55	R-HSA-2426155;R-HSA-2426154;R-HSA-2426153;R-HSA-2426152;R-HSA-2426158;R-HSA-2426157;R-HSA-2426156;R-HSA-2426147;R-HSA-1655823;R-HSA-2426146;R-HSA-2426144;R-HSA-2426151;R-HSA-2426150;R-HSA-2426149;R-HSA-2426148;R-HSA-1655830;R-HSA-1655831;R-HSA-1655828;R-HSA-1655826;R-HSA-1655827;R-HSA-1655824;R-HSA-1655825;R-HSA-2426162;R-HSA-2426163;R-HSA-1655839;R-HSA-2426160;R-HSA-1655836;R-HSA-2426161;R-HSA-1…
R-HSA-167044	Signalling to RAS	57	265	0.0260008	0.0168048	0.0504143	39	49	0.00598291	48887	Homo sapiens	IL13RA2;PSMB4;PSMB5;ACTG2;PSMB6;ACTG1;YWHAB;PSMB7;PSMB1;PSMB2;ACTC1;PSMB3;ERBB3;CALM1;CALM2;UBC;UBB;KRAS;PSMB3;PSMA7;PPP2CA;PPP2CB;PSME3;PSMA5;PSMA6;PSMA4;RPN1;PSMA1;DUSP1;PSMA2;ACTA2;ACTA1;MAP2K2;MAP2K1;RPS27A;DUSP4;PSMD13;IQGAP1;PSMD14;PSMD10;PSMD6;PSMD8;DUSP10;ACTBL2;PSMD1;PSMD2;BRAP;PSMD4;PSMD5;RASA3;PSMD5;UBA52;PSMC5;PSMC6;MAPK3;PPP2R1B;PSMC3;PPP2R1A;PSMC1;PSMC2;ACTN2;ACTB;POTEF;MAPK1;CALM3	P46940;P48556;Q13200;P62714;P30154;P30153;P60709;P28562;Q99460;P31946;Q9Y6W6;O00487;P61289;P36507;P28066;P28074;P28072;P28070;O14818;Q01344;P67775;Q15008;P60900;P62191;Q7Z569;P35998;P25789;P25786;P25787;Q02750;P35609;P62158;Q99436;Q14644;P62195;P20618;P62979;P28482;P17980;P55036;Q13115;Q16401;P27361;P21860-1;P62987;P0CG48;Q9UNM6;P63261;P62333;P01116;P0CG47;P00533;P49721;P49720;P01111;O75832;P01112	R-HSA-5658231;R-HSA-171026;R-HSA-5674130;R-HSA-5675417;R-HSA-5672978;R-HSA-5674132;R-HSA-5672980;R-HSA-5674373;R-HSA-170986;R-HSA-5675206;R-HSA-5672960;R-HSA-5674387;R-HSA-5672961;R-HSA-5674385;R-HSA-5672965;R-HSA-5672966;R-HSA-5672969;R-HSA-5658424;R-HSA-5672972;R-HSA-5672973;R-HSA-5658430;R-HSA-5658435;R-HSA-5675376;R-HSA-5672951;R-HSA-5672950;R-HSA-5672954;R-HSA-5672957;R-HSA-5672958;R-HSA-567…
R-HSA-69306	DNA Replication	44	118	0.0115777	4.44997e-07	3.55997e-06	38	48	0.00586081	48887	Homo sapiens	PSMD6;PSMD8;PSMB4;PSMB5;PSMB6;PSMB7;PSMB1;PSMB2;PSMB3;PSMD1;PSMD2;PSMD4;PSMD5;POLD2;PCNA;UBC;POLD1;MCM6;UBB;MCM7;PSMD5;ORC1;PSMB3;CDK2;UBA52;PSMA7;PSMC5;PSMC6;PSME3;PSMA5;PSMA6;PSMA4;PSMA1;RPN1;PSMA2;PSMC3;FEN1;RPS27A;PSMC1;PSMC2;RFC5;PSMD13;PSMD14;CDC45;PSMD10;GINS1	P35998;P48556;Q13200;P25789;P25786;P25787;Q99460;P49005;Q14691;O00487;P62195;Q99436;P20618;P62979;P61289;P28340;O75419;P17980;P55036;P12004;P28066;Q16401;Q14566;P24941;P39748;P28074;P62987;P33993;P28072;P0CG48;P28070;Q9UNM6;O14818;Q15008;P40938;P40937;P62333;Q13415;P60900;P49721;P0CG47;P62191;P49720;O75832	R-HSA-176956;R-HSA-68954;R-HSA-69015;R-HSA-69074;R-HSA-69019;R-HSA-68611;R-HSA-68948;R-HSA-69016;R-HSA-68946;R-HSA-68947;R-HSA-68615;R-HSA-68944;R-HSA-69152;R-HSA-69063;R-HSA-68940;R-HSA-176942;R-HSA-69068;R-HSA-68688;R-HSA-68825;R-HSA-68826;R-HSA-69005;R-HSA-169468;R-HSA-68712;R-HSA-69116;R-HSA-69127;R-HSA-68914;R-HSA-69053;R-HSA-68916;R-HSA-68917;R-HSA-68918;R-HSA-68919;R-HSA-69144;R-HSA-68849;…
R-HSA-5654712	FRS-mediated FGFR4 signaling	57	255	0.0250196	0.00843175	0.033727	37	47	0.00573871	48887	Homo sapiens	IL13RA2;PSMB4;PSMB5;ACTG2;PSMB6;ACTG1;YWHAB;PSMB7;PSMB1;PSMB2;ACTC1;PSMB3;ERBB3;CALM1;CALM2;UBC;UBB;KRAS;PSMB3;PSMA7;PPP2CA;PPP2CB;PSME3;PSMA5;PSMA6;PSMA4;RPN1;PSMA1;DUSP1;PSMA2;ACTA2;ACTA1;MAP2K2;MAP2K1;RPS27A;DUSP4;PSMD13;IQGAP1;PSMD14;PSMD10;PSMD6;PSMD8;DUSP10;ACTBL2;PSMD1;PSMD2;BRAP;PSMD4;PSMD5;RASA3;PSMD5;UBA52;PSMC5;PSMC6;MAPK3;PPP2R1B;PSMC3;PPP2R1A;PSMC1;PSMC2;ACTN2;ACTB;POTEF;MAPK1;CALM3	P46940;P48556;Q13200;P62714;P30154;P30153;P60709;P28562;Q99460;P31946;Q9Y6W6;O00487;P61289;P36507;P28066;P28074;P28072;P28070;O14818;Q01344;P67775;Q15008;P60900;P62191;Q7Z569;P35998;P25789;P25786;P25787;Q02750;P35609;P62158;Q99436;Q14644;P62195;P20618;P62979;P28482;P17980;P55036;Q13115;Q16401;P27361;P21860-1;P62987;P0CG48;Q9UNM6;P63261;P62333;P01116;P0CG47;P00533;P49721;P49720;P01111;O75832;P01112	R-HSA-5658231;R-HSA-5674130;R-HSA-5675417;R-HSA-5672978;R-HSA-5674132;R-HSA-5672980;R-HSA-5674373;R-HSA-5675206;R-HSA-5672960;R-HSA-5674387;R-HSA-5672961;R-HSA-5674385;R-HSA-5672965;R-HSA-5672966;R-HSA-5672969;R-HSA-5658424;R-HSA-5672972;R-HSA-5672973;R-HSA-5658430;R-HSA-5654663;R-HSA-5658435;R-HSA-5675376;R-HSA-5672951;R-HSA-5672950;R-HSA-5672954;R-HSA-5672957;R-HSA-5672958;R-HSA-5675433;R-HSA-5…
R-HSA-5654700	FRS-mediated FGFR2 signaling	57	255	0.0250196	0.00843175	0.033727	37	47	0.00573871	48887	Homo sapiens	IL13RA2;PSMB4;PSMB5;ACTG2;PSMB6;ACTG1;YWHAB;PSMB7;PSMB1;PSMB2;ACTC1;PSMB3;ERBB3;CALM1;CALM2;UBC;UBB;KRAS;PSMB3;PSMA7;PPP2CA;PPP2CB;PSME3;PSMA5;PSMA6;PSMA4;RPN1;PSMA1;DUSP1;PSMA2;ACTA2;ACTA1;MAP2K2;MAP2K1;RPS27A;DUSP4;PSMD13;IQGAP1;PSMD14;PSMD10;PSMD6;PSMD8;DUSP10;ACTBL2;PSMD1;PSMD2;BRAP;PSMD4;PSMD5;RASA3;PSMD5;UBA52;PSMC5;PSMC6;MAPK3;PPP2R1B;PSMC3;PPP2R1A;PSMC1;PSMC2;ACTN2;ACTB;POTEF;MAPK1;CALM3	P46940;P48556;Q13200;P62714;P30154;P30153;P60709;P28562;Q99460;P31946;Q9Y6W6;O00487;P61289;P36507;P28066;P28074;P28072;P28070;O14818;Q01344;P67775;Q15008;P60900;P62191;Q7Z569;P35998;P25789;P25786;P25787;Q02750;P35609;P62158;Q99436;Q14644;P62195;P20618;P62979;P28482;P17980;P55036;Q13115;Q16401;P27361;P21860-1;P62987;P0CG48;Q9UNM6;P63261;P62333;P01116;P0CG47;P00533;P49721;P49720;P01111;O75832;P01112	R-HSA-5658231;R-HSA-5674130;R-HSA-5675417;R-HSA-5672978;R-HSA-5674132;R-HSA-5672980;R-HSA-5674373;R-HSA-5675206;R-HSA-5672960;R-HSA-5674387;R-HSA-5672961;R-HSA-5674385;R-HSA-5672965;R-HSA-5672966;R-HSA-5672969;R-HSA-5658424;R-HSA-5672972;R-HSA-5672973;R-HSA-5658430;R-HSA-5658435;R-HSA-5675376;R-HSA-5672951;R-HSA-5672950;R-HSA-5672954;R-HSA-5672957;R-HSA-5672958;R-HSA-5675433;R-HSA-5675194;R-HSA-5…
R-HSA-5654693	FRS-mediated FGFR1 signaling	57	255	0.0250196	0.00843175	0.033727	37	47	0.00573871	48887	Homo sapiens	IL13RA2;PSMB4;PSMB5;ACTG2;PSMB6;ACTG1;YWHAB;PSMB7;PSMB1;PSMB2;ACTC1;PSMB3;ERBB3;CALM1;CALM2;UBC;UBB;KRAS;PSMB3;PSMA7;PPP2CA;PPP2CB;PSME3;PSMA5;PSMA6;PSMA4;RPN1;PSMA1;DUSP1;PSMA2;ACTA2;ACTA1;MAP2K2;MAP2K1;RPS27A;DUSP4;PSMD13;IQGAP1;PSMD14;PSMD10;PSMD6;PSMD8;DUSP10;ACTBL2;PSMD1;PSMD2;BRAP;PSMD4;PSMD5;RASA3;PSMD5;UBA52;PSMC5;PSMC6;MAPK3;PPP2R1B;PSMC3;PPP2R1A;PSMC1;PSMC2;ACTN2;ACTB;POTEF;MAPK1;CALM3	P46940;P48556;Q13200;P62714;P30154;P30153;P60709;P28562;Q99460;P31946;Q9Y6W6;O00487;P61289;P36507;P28066;P28074;P28072;P28070;O14818;Q01344;P67775;Q15008;P60900;P62191;Q7Z569;P35998;P25789;P25786;P25787;Q02750;P35609;P62158;Q99436;Q14644;P62195;P20618;P62979;P28482;P17980;P55036;Q13115;Q16401;P27361;P21860-1;P62987;P0CG48;Q9UNM6;P63261;P62333;P01116;P0CG47;P00533;P49721;P49720;P01111;O75832;P01112	R-HSA-5658231;R-HSA-5674130;R-HSA-5675417;R-HSA-5672978;R-HSA-5674132;R-HSA-5672980;R-HSA-5674373;R-HSA-5675206;R-HSA-5672960;R-HSA-5674387;R-HSA-5672961;R-HSA-5674385;R-HSA-5672965;R-HSA-5672966;R-HSA-5672969;R-HSA-5658424;R-HSA-5672972;R-HSA-5672973;R-HSA-5658430;R-HSA-5658435;R-HSA-5675376;R-HSA-5672951;R-HSA-5672950;R-HSA-5672954;R-HSA-5672957;R-HSA-5672958;R-HSA-5675433;R-HSA-5675194;R-HSA-5…
R-HSA-5654706	FRS-mediated FGFR3 signaling	57	255	0.0250196	0.00843175	0.033727	37	47	0.00573871	48887	Homo sapiens	IL13RA2;PSMB4;PSMB5;ACTG2;PSMB6;ACTG1;YWHAB;PSMB7;PSMB1;PSMB2;ACTC1;PSMB3;ERBB3;CALM1;CALM2;UBC;UBB;KRAS;PSMB3;PSMA7;PPP2CA;PPP2CB;PSME3;PSMA5;PSMA6;PSMA4;RPN1;PSMA1;DUSP1;PSMA2;ACTA2;ACTA1;MAP2K2;MAP2K1;RPS27A;DUSP4;PSMD13;IQGAP1;PSMD14;PSMD10;PSMD6;PSMD8;DUSP10;ACTBL2;PSMD1;PSMD2;BRAP;PSMD4;PSMD5;RASA3;PSMD5;UBA52;PSMC5;PSMC6;MAPK3;PPP2R1B;PSMC3;PPP2R1A;PSMC1;PSMC2;ACTN2;ACTB;POTEF;MAPK1;CALM3	P46940;P48556;Q13200;P62714;P30154;P30153;P60709;P28562;Q99460;P31946;Q9Y6W6;O00487;P61289;P36507;P28066;P28074;P28072;P28070;O14818;Q01344;P67775;Q15008;P60900;P62191;Q7Z569;P35998;P25789;P25786;P25787;Q02750;P35609;P62158;Q99436;Q14644;P62195;P20618;P62979;P28482;P17980;P55036;Q13115;Q16401;P27361;P21860-1;P62987;P0CG48;Q9UNM6;P63261;P62333;P01116;P0CG47;P00533;P49721;P49720;P01111;O75832;P01112	R-HSA-5658231;R-HSA-5674130;R-HSA-5675417;R-HSA-5672978;R-HSA-5674132;R-HSA-5672980;R-HSA-5674373;R-HSA-5654413;R-HSA-5675206;R-HSA-5672960;R-HSA-5674387;R-HSA-5672961;R-HSA-5674385;R-HSA-5672965;R-HSA-5672966;R-HSA-5672969;R-HSA-5658424;R-HSA-5672972;R-HSA-5672973;R-HSA-5658430;R-HSA-5658435;R-HSA-5675376;R-HSA-5672951;R-HSA-5672950;R-HSA-5672954;R-HSA-5672957;R-HSA-5672958;R-HSA-5675433;R-HSA-5…
R-HSA-5684996	MAPK1/MAPK3 signaling	58	261	0.0256083	0.00886003	0.0354401	43	46	0.00561661	48887	Homo sapiens	IL13RA2;PSMB4;PSMB5;ACTG2;PSMB6;ACTG1;YWHAB;PSMB7;PSMB1;PSMB2;ACTC1;PSMB3;ERBB3;CALM1;CALM2;UBC;UBB;KRAS;PSMB3;PSMA7;PPP2CA;PPP2CB;PSME3;PSMA5;PSMA6;PSMA4;RPN1;PSMA1;DUSP1;PSMA2;ACTA2;ACTA1;MAP2K2;MAP2K1;RPS27A;DUSP4;PSMD13;IQGAP1;PSMD14;PSMD10;PSMD6;PSMD8;DUSP10;ACTBL2;PSMD1;PSMD2;BRAP;PSMD4;PSMD5;RASA3;PSMD5;CDK1;UBA52;PSMC5;PSMC6;MAPK3;PPP2R1B;PSMC3;PPP2R1A;PSMC1;PSMC2;ACTN2;ACTB;POTEF;MAPK1;C…	P46940;P48556;Q13200;P62714;P30154;P30153;P60709;P28562;Q99460;P31946;Q9Y6W6;O00487;P61289;P36507;P28066;P28074;P28072;P28070;O14818;Q01344;P67775;Q15008;P60900;P62191;Q7Z569;P35998;P25789;P25786;P25787;Q02750;P06493;P35609;P62195;P62158;Q99436;Q14644;P20618;P62979;P28482;P17980;P55036;Q13115;Q16401;P27361;P21860-1;P62987;P0CG48;Q9UNM6;P63261;P62333;P01116;P0CG47;P00533;P49721;P49720;P01111;O7583…	R-HSA-5658231;R-HSA-5674130;R-HSA-5675417;R-HSA-5672978;R-HSA-5674132;R-HSA-5672980;R-HSA-5674373;R-HSA-5675206;R-HSA-112342;R-HSA-5672960;R-HSA-5672961;R-HSA-5674387;R-HSA-5674385;R-HSA-5672965;R-HSA-5672966;R-HSA-5672969;R-HSA-5658424;R-HSA-5672972;R-HSA-5672973;R-HSA-5658430;R-HSA-5658435;R-HSA-5675376;R-HSA-5672951;R-HSA-5672950;R-HSA-5672954;R-HSA-5672957;R-HSA-5672958;R-HSA-5675433;R-HSA-56…
R-HSA-5607764	CLEC7A (Dectin-1) signaling	44	119	0.0116758	5.54397e-07	4.43517e-06	20	45	0.00549451	48887	Homo sapiens	PSMD6;UBE2M;CHUK;PSMD8;UBE2D3;PSMB4;PSMB5;PSMB6;PSMB7;PSMB1;PSMB2;PSMD1;PSMB3;PSMD2;PSMD4;CUL1;CALM1;PSMD5;CALM2;UBC;UBB;PSMD5;PSMB3;UBA52;IL1B;PSMA7;PSMC5;PSMC6;PSME3;PSMA5;PSMA6;PSMA4;PSMA1;RPN1;PSMA2;SKP1;PSMC3;RPS27A;PSMC1;PSMC2;UBE2N;UBA3;AHCYL1;IL1B;PSMD13;PSMD14;PSMD10;CALM3	P35998;P48556;Q13200;P25789;P62837;P25786;P25787;Q99460;O00487;P62195;Q99436;O15111;P62158;O43865;P20618;P62979;P61289;P61081;P63208;P17980;Q13616;P55036;ENSG00000125538;P28066;Q16401;P61088;ENST00000263341;P28074;P62987;P28072;P0CG48;P28070;Q9UNM6;O14818;Q15008;P62333;P60900;P49721;P0CG47;Q8TBC4;P62191;P49720;O75832;P01584	R-HSA-5607731;R-HSA-5607728;R-HSA-202541;R-HSA-2730867;R-HSA-202534;R-HSA-74448;R-HSA-5660663;R-HSA-5607742;R-HSA-2730872;R-HSA-5660622;R-HSA-2730849;R-HSA-5607723;R-HSA-5607757;R-HSA-169683;R-HSA-5607756;R-HSA-5607722;R-HSA-5607720;R-HSA-5607726;R-HSA-5607725;R-HSA-5607724
R-HSA-170968	Frs2-mediated activation	57	261	0.0256083	0.0128774	0.0410615	37	45	0.00549451	48887	Homo sapiens	IL13RA2;PSMB4;PSMB5;ACTG2;PSMB6;ACTG1;YWHAB;PSMB7;PSMB1;PSMB2;ACTC1;PSMB3;ERBB3;CALM1;CALM2;UBC;UBB;KRAS;PSMB3;PSMA7;PPP2CA;PPP2CB;PSME3;PSMA5;PSMA6;PSMA4;RPN1;PSMA1;DUSP1;PSMA2;ACTA2;ACTA1;MAP2K2;MAP2K1;RPS27A;DUSP4;PSMD13;IQGAP1;PSMD14;PSMD10;PSMD6;PSMD8;DUSP10;ACTBL2;PSMD1;PSMD2;BRAP;PSMD4;PSMD5;RASA3;PSMD5;UBA52;PSMC5;PSMC6;MAPK3;PPP2R1B;PSMC3;PPP2R1A;PSMC1;PSMC2;ACTN2;ACTB;POTEF;MAPK1;CALM3	P46940;P48556;Q13200;P62714;P30154;P30153;P60709;P28562;Q99460;P31946;Q9Y6W6;O00487;P61289;P36507;P28066;P28074;P28072;P28070;O14818;Q01344;P67775;Q15008;P60900;P62191;Q7Z569;P35998;P25789;P25786;P25787;Q02750;P35609;P62158;Q99436;Q14644;P62195;P20618;P62979;P28482;P17980;P55036;Q13115;Q16401;P27361;P21860-1;P62987;P0CG48;Q9UNM6;P63261;P62333;P01116;P0CG47;P00533;P49721;P49720;P01111;O75832;P01112	R-HSA-5658231;R-HSA-5674130;R-HSA-5675417;R-HSA-5672978;R-HSA-5674132;R-HSA-5672980;R-HSA-5674373;R-HSA-5675206;R-HSA-5672960;R-HSA-5674387;R-HSA-5672961;R-HSA-5674385;R-HSA-5672965;R-HSA-5672966;R-HSA-5672969;R-HSA-5658424;R-HSA-5672972;R-HSA-5672973;R-HSA-5658430;R-HSA-5658435;R-HSA-5675376;R-HSA-5672951;R-HSA-5672950;R-HSA-5672954;R-HSA-5672957;R-HSA-5672958;R-HSA-5675433;R-HSA-5675194;R-HSA-5…
R-HSA-912526	Interleukin receptor SHC signaling	57	264	0.0259027	0.0157414	0.0472242	42	45	0.00549451	48887	Homo sapiens	IL13RA2;PSMB4;PSMB5;ACTG2;PSMB6;ACTG1;YWHAB;PSMB7;PSMB1;PSMB2;ACTC1;PSMB3;ERBB3;CALM1;CALM2;UBC;UBB;KRAS;PSMB3;PSMA7;PPP2CA;PPP2CB;PSME3;PSMA5;PSMA6;PSMA4;RPN1;PSMA1;DUSP1;PSMA2;ACTA2;ACTA1;MAP2K2;MAP2K1;RPS27A;DUSP4;PSMD13;IQGAP1;PSMD14;PSMD10;PSMD6;PSMD8;DUSP10;ACTBL2;PSMD1;PSMD2;BRAP;PSMD4;PSMD5;RASA3;PSMD5;UBA52;PSMC5;PSMC6;MAPK3;PPP2R1B;PSMC3;PPP2R1A;PSMC1;PSMC2;ACTN2;ACTB;POTEF;MAPK1;CALM3	P46940;P48556;Q13200;P62714;P30154;P30153;P60709;P28562;Q99460;P31946;Q9Y6W6;O00487;P61289;P36507;P28066;P28074;P28072;P28070;O14818;Q01344;P67775;Q15008;P60900;P62191;Q7Z569;P35998;P25789;P25786;P25787;Q02750;P35609;P62158;Q99436;Q14644;P62195;P20618;P62979;P28482;P17980;P55036;Q13115;Q16401;P27361;P21860-1;P62987;P0CG48;Q9UNM6;P63261;P62333;P01116;P0CG47;P00533;P49721;P49720;P01111;O75832;P01112	R-HSA-5658231;R-HSA-5674130;R-HSA-5675417;R-HSA-5672978;R-HSA-5674132;R-HSA-5672980;R-HSA-5674373;R-HSA-5675206;R-HSA-912527;R-HSA-5672960;R-HSA-5672961;R-HSA-5674387;R-HSA-5674385;R-HSA-453111;R-HSA-453104;R-HSA-5672965;R-HSA-5672966;R-HSA-5672969;R-HSA-5658424;R-HSA-5672972;R-HSA-5672973;R-HSA-5658430;R-HSA-913424;R-HSA-5658435;R-HSA-5675376;R-HSA-5672951;R-HSA-5672950;R-HSA-5672954;R-HSA-56729…
R-HSA-170984	ARMS-mediated activation	57	259	0.0254121	0.0112189	0.0410615	37	44	0.00537241	48887	Homo sapiens	IL13RA2;PSMB4;PSMB5;ACTG2;PSMB6;ACTG1;YWHAB;PSMB7;PSMB1;PSMB2;ACTC1;PSMB3;ERBB3;CALM1;CALM2;UBC;UBB;KRAS;PSMB3;PSMA7;PPP2CA;PPP2CB;PSME3;PSMA5;PSMA6;PSMA4;RPN1;PSMA1;DUSP1;PSMA2;ACTA2;ACTA1;MAP2K2;MAP2K1;RPS27A;DUSP4;PSMD13;IQGAP1;PSMD14;PSMD10;PSMD6;PSMD8;DUSP10;ACTBL2;PSMD1;PSMD2;BRAP;PSMD4;PSMD5;RASA3;PSMD5;UBA52;PSMC5;PSMC6;MAPK3;PPP2R1B;PSMC3;PPP2R1A;PSMC1;PSMC2;ACTN2;ACTB;POTEF;MAPK1;CALM3	P46940;P48556;Q13200;P62714;P30154;P30153;P60709;P28562;Q99460;P31946;Q9Y6W6;O00487;P61289;P36507;P28066;P28074;P28072;P28070;O14818;Q01344;P67775;Q15008;P60900;P62191;Q7Z569;P35998;P25789;P25786;P25787;Q02750;P35609;P62158;Q99436;Q14644;P62195;P20618;P62979;P28482;P17980;P55036;Q13115;Q16401;P27361;P21860-1;P62987;P0CG48;Q9UNM6;P63261;P62333;P01116;P0CG47;P00533;P49721;P49720;P01111;O75832;P01112	R-HSA-5658231;R-HSA-5674130;R-HSA-5675417;R-HSA-5672978;R-HSA-5674132;R-HSA-5672980;R-HSA-5674373;R-HSA-5675206;R-HSA-5672960;R-HSA-5674387;R-HSA-5672961;R-HSA-169901;R-HSA-5674385;R-HSA-5672965;R-HSA-5672966;R-HSA-5672969;R-HSA-5658424;R-HSA-5672972;R-HSA-5672973;R-HSA-5658430;R-HSA-5658435;R-HSA-5675376;R-HSA-5672951;R-HSA-5672950;R-HSA-5672954;R-HSA-5672957;R-HSA-5672958;R-HSA-5675433;R-HSA-56…
R-HSA-1250196	SHC1 events in ERBB2 signaling	57	254	0.0249215	0.00783431	0.0313372	40	43	0.00525031	48887	Homo sapiens	IL13RA2;PSMB4;PSMB5;ACTG2;PSMB6;ACTG1;YWHAB;PSMB7;PSMB1;PSMB2;ACTC1;PSMB3;ERBB3;CALM1;CALM2;UBC;UBB;KRAS;PSMB3;PSMA7;PPP2CA;PPP2CB;PSME3;PSMA5;PSMA6;PSMA4;RPN1;PSMA1;DUSP1;PSMA2;ACTA2;ACTA1;MAP2K2;MAP2K1;RPS27A;DUSP4;PSMD13;IQGAP1;PSMD14;PSMD10;PSMD6;PSMD8;DUSP10;ACTBL2;PSMD1;PSMD2;BRAP;PSMD4;PSMD5;RASA3;PSMD5;UBA52;PSMC5;PSMC6;MAPK3;PPP2R1B;PSMC3;PPP2R1A;PSMC1;PSMC2;ACTN2;ACTB;POTEF;MAPK1;CALM3	P46940;P48556;Q13200;P62714;P30154;P30153;P60709;P28562;Q99460;P31946;Q9Y6W6;O00487;P61289;P36507;P28066;P28074;P28072;P28070;O14818;Q01344;P67775;Q15008;P60900;P62191;Q7Z569;P35998;P25789;P25786;P25787;Q02750;P35609;P62158;Q99436;Q14644;P62195;P20618;P62979;P28482;P17980;P55036;Q13115;Q16401;P27361;P21860-1;P62987;P0CG48;Q9UNM6;P63261;P62333;P01116;P0CG47;P00533;P49721;P49720;P01111;O75832;P01112	R-HSA-5658231;R-HSA-5674130;R-HSA-5675417;R-HSA-5672978;R-HSA-5674132;R-HSA-5672980;R-HSA-5674373;R-HSA-5675206;R-HSA-5672960;R-HSA-5674387;R-HSA-5672961;R-HSA-5674385;R-HSA-5672965;R-HSA-5672966;R-HSA-5672969;R-HSA-5658424;R-HSA-5672972;R-HSA-5672973;R-HSA-1250463;R-HSA-5658430;R-HSA-5658435;R-HSA-5675376;R-HSA-5672951;R-HSA-5672950;R-HSA-5672954;R-HSA-1250195;R-HSA-5672957;R-HSA-5672958;R-HSA-5…
R-HSA-180336	SHC1 events in EGFR signaling	57	254	0.0249215	0.00783431	0.0313372	40	43	0.00525031	48887	Homo sapiens	IL13RA2;PSMB4;PSMB5;ACTG2;PSMB6;ACTG1;YWHAB;PSMB7;PSMB1;PSMB2;ACTC1;PSMB3;ERBB3;CALM1;CALM2;UBC;UBB;KRAS;PSMB3;PSMA7;PPP2CA;PPP2CB;PSME3;PSMA5;PSMA6;PSMA4;RPN1;PSMA1;DUSP1;PSMA2;ACTA2;ACTA1;MAP2K2;MAP2K1;RPS27A;DUSP4;PSMD13;IQGAP1;PSMD14;PSMD10;PSMD6;PSMD8;DUSP10;ACTBL2;PSMD1;PSMD2;BRAP;PSMD4;PSMD5;RASA3;PSMD5;UBA52;PSMC5;PSMC6;MAPK3;PPP2R1B;PSMC3;PPP2R1A;PSMC1;PSMC2;ACTN2;ACTB;POTEF;MAPK1;CALM3	P46940;P48556;Q13200;P62714;P30154;P30153;P60709;P28562;Q99460;P31946;Q9Y6W6;O00487;P61289;P36507;P28066;P28074;P28072;P28070;O14818;Q01344;P67775;Q15008;P60900;P62191;Q7Z569;P35998;P25789;P25786;P25787;Q02750;P35609;P62158;Q99436;Q14644;P62195;P20618;P62979;P28482;P17980;P55036;Q13115;Q16401;P27361;P21860-1;P62987;P0CG48;Q9UNM6;P63261;P62333;P01116;P0CG47;P00533;P49721;P49720;P01111;O75832;P01112	R-HSA-5658231;R-HSA-5674130;R-HSA-5675417;R-HSA-5672978;R-HSA-5674132;R-HSA-5672980;R-HSA-5674373;R-HSA-5675206;R-HSA-5672960;R-HSA-5674387;R-HSA-5672961;R-HSA-5674385;R-HSA-5672965;R-HSA-5672966;R-HSA-5672969;R-HSA-5658424;R-HSA-5672972;R-HSA-5672973;R-HSA-5658430;R-HSA-5658435;R-HSA-5675376;R-HSA-177936;R-HSA-5672951;R-HSA-5672950;R-HSA-5672954;R-HSA-5672957;R-HSA-5672958;R-HSA-177945;R-HSA-567…
R-HSA-1963640	GRB2 events in ERBB2 signaling	57	254	0.0249215	0.00783431	0.0313372	39	43	0.00525031	48887	Homo sapiens	IL13RA2;PSMB4;PSMB5;ACTG2;PSMB6;ACTG1;YWHAB;PSMB7;PSMB1;PSMB2;ACTC1;PSMB3;ERBB3;CALM1;CALM2;UBC;UBB;KRAS;PSMB3;PSMA7;PPP2CA;PPP2CB;PSME3;PSMA5;PSMA6;PSMA4;RPN1;PSMA1;DUSP1;PSMA2;ACTA2;ACTA1;MAP2K2;MAP2K1;RPS27A;DUSP4;PSMD13;IQGAP1;PSMD14;PSMD10;PSMD6;PSMD8;DUSP10;ACTBL2;PSMD1;PSMD2;BRAP;PSMD4;PSMD5;RASA3;PSMD5;UBA52;PSMC5;PSMC6;MAPK3;PPP2R1B;PSMC3;PPP2R1A;PSMC1;PSMC2;ACTN2;ACTB;POTEF;MAPK1;CALM3	P46940;P48556;Q13200;P62714;P30154;P30153;P60709;P28562;Q99460;P31946;Q9Y6W6;O00487;P61289;P36507;P28066;P28074;P28072;P28070;O14818;Q01344;P67775;Q15008;P60900;P62191;Q7Z569;P35998;P25789;P25786;P25787;Q02750;P35609;P62158;Q99436;Q14644;P62195;P20618;P62979;P28482;P17980;P55036;Q13115;Q16401;P27361;P21860-1;P62987;P0CG48;Q9UNM6;P63261;P62333;P01116;P0CG47;P00533;P49721;P49720;P01111;O75832;P01112	R-HSA-5658231;R-HSA-5674130;R-HSA-5675417;R-HSA-5672978;R-HSA-1306972;R-HSA-5674132;R-HSA-5672980;R-HSA-1250498;R-HSA-5674373;R-HSA-5675206;R-HSA-5672960;R-HSA-5674387;R-HSA-5672961;R-HSA-5674385;R-HSA-5672965;R-HSA-5672966;R-HSA-5672969;R-HSA-5658424;R-HSA-5672972;R-HSA-5672973;R-HSA-5658430;R-HSA-5658435;R-HSA-5675376;R-HSA-5672951;R-HSA-5672950;R-HSA-5672954;R-HSA-5672957;R-HSA-5672958;R-HSA-5…
R-HSA-1250347	SHC1 events in ERBB4 signaling	57	254	0.0249215	0.00783431	0.0313372	37	43	0.00525031	48887	Homo sapiens	IL13RA2;PSMB4;PSMB5;ACTG2;PSMB6;ACTG1;YWHAB;PSMB7;PSMB1;PSMB2;ACTC1;PSMB3;ERBB3;CALM1;CALM2;UBC;UBB;KRAS;PSMB3;PSMA7;PPP2CA;PPP2CB;PSME3;PSMA5;PSMA6;PSMA4;RPN1;PSMA1;DUSP1;PSMA2;ACTA2;ACTA1;MAP2K2;MAP2K1;RPS27A;DUSP4;PSMD13;IQGAP1;PSMD14;PSMD10;PSMD6;PSMD8;DUSP10;ACTBL2;PSMD1;PSMD2;BRAP;PSMD4;PSMD5;RASA3;PSMD5;UBA52;PSMC5;PSMC6;MAPK3;PPP2R1B;PSMC3;PPP2R1A;PSMC1;PSMC2;ACTN2;ACTB;POTEF;MAPK1;CALM3	P46940;P48556;Q13200;P62714;P30154;P30153;P60709;P28562;Q99460;P31946;Q9Y6W6;O00487;P61289;P36507;P28066;P28074;P28072;P28070;O14818;Q01344;P67775;Q15008;P60900;P62191;Q7Z569;P35998;P25789;P25786;P25787;Q02750;P35609;P62158;Q99436;Q14644;P62195;P20618;P62979;P28482;P17980;P55036;Q13115;Q16401;P27361;P21860-1;P62987;P0CG48;Q9UNM6;P63261;P62333;P01116;P0CG47;P00533;P49721;P49720;P01111;O75832;P01112	R-HSA-5658231;R-HSA-1250383;R-HSA-5674130;R-HSA-5675417;R-HSA-5672978;R-HSA-5674132;R-HSA-5672980;R-HSA-5674373;R-HSA-5675206;R-HSA-5672960;R-HSA-5674387;R-HSA-5672961;R-HSA-5674385;R-HSA-5672965;R-HSA-5672966;R-HSA-5672969;R-HSA-5658424;R-HSA-5672972;R-HSA-5672973;R-HSA-5658430;R-HSA-5658435;R-HSA-5675376;R-HSA-5672951;R-HSA-5672950;R-HSA-5672954;R-HSA-5672957;R-HSA-5672958;R-HSA-5675433;R-HSA-5…
R-HSA-504046	RNA Polymerase I, RNA Polymerase III, and Mitochondrial Transcription	39	121	0.0118721	4.83114e-05	0.00033818	33	42	0.00512821	48887	Homo sapiens	GTF2H3;HIST1H2BH;HIST1H2BJ;HIST1H2BL;HIST1H2BK;HIST1H3A;HIST1H2BB;HIST1H2BA;HIST1H2BD;HIST1H2BC;HIST2H2AC;GTF3C3;POLR2E;HIST4H4;HIST1H2BM;HIST1H2BN;POLR2L;HIST1H2BO;GTF3C5;H3F3C;H3F3A;HIST2H2AB;HIST1H2AJ;HIST1H4A;HIST3H2BB;POLR1D;PTRF;HDAC2;HIST1H1E;HIST2H2AA3;H2AFX;H2AFZ;HIST2H3A;RBBP7;H2BFS;HIST1H2AJ;HIST1H2AI;HIST1H2AH;ERCC2;MAPK3;HIST1H2AE;HIST1H2AD;HIST1H2AC;HIST1H2AA;HIST3H3;HIST2H2BF;HIST2…	P04908;O60814;Q92769;Q96A08;Q93077;Q16576;Q93079;Q71DI3;P23527;Q13547;Q8N257;P84243;Q9Y2S0;P62875;P0C0S5;Q09028;P06899;P62807;P16104;P62805;Q6NZI2;P33778;Q99879;Q99878;Q99877;P27361;Q16778;P20671;P19388;Q16777;Q99880;Q9Y5Q8;P18074;Q6FI13;Q9Y5Q9;P68431;P58876;Q13889;P57053	R-HSA-112150;R-HSA-112149;R-HSA-76054;R-HSA-76056;R-HSA-113705;R-HSA-112156;R-HSA-112155;R-HSA-76060;R-HSA-73758;R-HSA-112153;R-HSA-112152;R-HSA-73757;R-HSA-73865;R-HSA-73739;R-HSA-112054;R-HSA-112055;R-HSA-83723;R-HSA-83790;R-HSA-83788;R-HSA-74993;R-HSA-74992;R-HSA-73718;R-HSA-74994;R-HSA-73722;R-HSA-113454;R-HSA-83805;R-HSA-113451;R-HSA-83803;R-HSA-113449;R-HSA-113446;R-HSA-73769;R-HSA-113442;R…
R-HSA-179812	GRB2 events in EGFR signaling	57	254	0.0249215	0.00783431	0.0313372	38	42	0.00512821	48887	Homo sapiens	IL13RA2;PSMB4;PSMB5;ACTG2;PSMB6;ACTG1;YWHAB;PSMB7;PSMB1;PSMB2;ACTC1;PSMB3;ERBB3;CALM1;CALM2;UBC;UBB;KRAS;PSMB3;PSMA7;PPP2CA;PPP2CB;PSME3;PSMA5;PSMA6;PSMA4;RPN1;PSMA1;DUSP1;PSMA2;ACTA2;ACTA1;MAP2K2;MAP2K1;RPS27A;DUSP4;PSMD13;IQGAP1;PSMD14;PSMD10;PSMD6;PSMD8;DUSP10;ACTBL2;PSMD1;PSMD2;BRAP;PSMD4;PSMD5;RASA3;PSMD5;UBA52;PSMC5;PSMC6;MAPK3;PPP2R1B;PSMC3;PPP2R1A;PSMC1;PSMC2;ACTN2;ACTB;POTEF;MAPK1;CALM3	P46940;P48556;Q13200;P62714;P30154;P30153;P60709;P28562;Q99460;P31946;Q9Y6W6;O00487;P61289;P36507;P28066;P28074;P28072;P28070;O14818;Q01344;P67775;Q15008;P60900;P62191;Q7Z569;P35998;P25789;P25786;P25787;Q02750;P35609;P62158;Q99436;Q14644;P62195;P20618;P62979;P28482;P17980;P55036;Q13115;Q16401;P27361;P21860-1;P62987;P0CG48;Q9UNM6;P63261;P62333;P01116;P0CG47;P00533;P49721;P49720;P01111;O75832;P01112	R-HSA-5658231;R-HSA-5674130;R-HSA-5675417;R-HSA-5672978;R-HSA-5674132;R-HSA-5672980;R-HSA-5674373;R-HSA-5675206;R-HSA-5672960;R-HSA-5674387;R-HSA-5672961;R-HSA-5674385;R-HSA-5672965;R-HSA-5672966;R-HSA-5672969;R-HSA-5658424;R-HSA-5672972;R-HSA-5672973;R-HSA-5658430;R-HSA-177943;R-HSA-177938;R-HSA-5658435;R-HSA-5675376;R-HSA-5672951;R-HSA-5672950;R-HSA-5672954;R-HSA-5672957;R-HSA-5672958;R-HSA-567…
R-HSA-187706	Signalling to p38 via RIT and RIN	57	259	0.0254121	0.0112189	0.0410615	36	42	0.00512821	48887	Homo sapiens	IL13RA2;PSMB4;PSMB5;ACTG2;PSMB6;ACTG1;YWHAB;PSMB7;PSMB1;PSMB2;ACTC1;PSMB3;ERBB3;CALM1;CALM2;UBC;UBB;KRAS;PSMB3;PSMA7;PPP2CA;PPP2CB;PSME3;PSMA5;PSMA6;PSMA4;RPN1;PSMA1;DUSP1;PSMA2;ACTA2;ACTA1;MAP2K2;MAP2K1;RPS27A;DUSP4;PSMD13;IQGAP1;PSMD14;PSMD10;PSMD6;PSMD8;DUSP10;ACTBL2;PSMD1;PSMD2;BRAP;PSMD4;PSMD5;RASA3;PSMD5;UBA52;PSMC5;PSMC6;MAPK3;PPP2R1B;PSMC3;PPP2R1A;PSMC1;PSMC2;ACTN2;ACTB;POTEF;MAPK1;CALM3	P46940;P48556;Q13200;P62714;P30154;P30153;P60709;P28562;Q99460;P31946;Q9Y6W6;O00487;P61289;P36507;P28066;P28074;P28072;P28070;O14818;Q01344;P67775;Q15008;P60900;P62191;Q7Z569;P35998;P25789;P25786;P25787;Q02750;P35609;P62158;Q99436;Q14644;P62195;P20618;P62979;P28482;P17980;P55036;Q13115;Q16401;P27361;P21860-1;P62987;P0CG48;Q9UNM6;P63261;P62333;P01116;P0CG47;P00533;P49721;P49720;P01111;O75832;P01112	R-HSA-5658231;R-HSA-5674130;R-HSA-5675417;R-HSA-5672978;R-HSA-5674132;R-HSA-5672980;R-HSA-5674373;R-HSA-5675206;R-HSA-5672960;R-HSA-5674387;R-HSA-5672961;R-HSA-5674385;R-HSA-5672965;R-HSA-5672966;R-HSA-5672969;R-HSA-5658424;R-HSA-5672972;R-HSA-5672973;R-HSA-5658430;R-HSA-5658435;R-HSA-5675376;R-HSA-5672951;R-HSA-5672950;R-HSA-5672954;R-HSA-5672957;R-HSA-5672958;R-HSA-5675433;R-HSA-5675194;R-HSA-5…
R-HSA-983231	Factors involved in megakaryocyte development and platelet production	34	150	0.0147174	0.0297711	0.0893134	17	42	0.00512821	48887	Homo sapiens	TUBA1C;TUBA1B;KIF20A;TUBA1A;HDAC2;EHD1;HIST1H1E;KDM1A;ACTBL2;EHD3;CAPZB;ACTG1;MFN2;TUBB6;PRKAR1B;KIF2C;PRKAR1A;HIST1H3A;TUBA3E;TUBA3D;SH2B3;HIST2H3A;CDK2;KDM1A;H3F3C;H3F3A;CDK5;CAP1;RAC1;HIST3H3;TUBB;TUBA4A;CAPZA1;TUBB4A;TUBB4B;ACTB;CDC42;TUBB3;TUBB1;POTEF;TUBB2B;TUBB2A;KIF23;HDAC1	P04350;P60953;Q71U36;Q92769;O95140;P60709;Q71DI3;P68371;Q9H4M9;Q9NZN3;P10644;Q13547;Q99661;P84243;P52907;P68366;Q9UQQ2;Q9BQE3;Q00535;Q9BUF5;Q13509;O95235;P31321;P68363;P24941;O60341;Q02241;P63000;Q13748;P47756;Q9BVA1;P68431;Q13885;Q9H4B7	R-HSA-994106;R-HSA-1013833;R-HSA-994169;R-HSA-997263;R-HSA-983259;R-HSA-1011576;R-HSA-990489;R-HSA-992708;R-HSA-997237;R-HSA-1011598;R-HSA-992703;R-HSA-983266;R-HSA-1013881;R-HSA-996727;R-HSA-994148;R-HSA-879459;R-HSA-984648
R-HSA-5668541	TNFR2 non-canonical NF-kB pathway	43	99	0.0097135	1.00377e-08	1.00377e-07	20	41	0.00500611	48887	Homo sapiens	PSMD6;UBE2M;CHUK;PSMD8;PSMB4;PSMB5;BIRC2;PSMB6;PSMB7;PSMB1;PSMB2;PSMD1;PSMB3;PSMD2;PSMD4;CUL1;PSMD5;EDARADD;UBC;UBB;TNFRSF12A;PSMD5;PSMB3;UBA52;PSMA7;PSMC5;PSMC6;PSME3;PSMA5;PSMA6;CAP1;PSMA4;PSMA1;RPN1;PSMA2;SKP1;PSMC3;RPS27A;PSMC1;PSMC2;BIRC2;UBA3;PSMD13;PSMD14;TRAF2;PSMD10	P35998;P48556;Q13200;P25789;P25786;P25787;Q13489;Q99460;Q9NP84;O00487;P62195;Q99436;O15111;P20618;P62979;Q13490;P61289;P61081;P63208;P17980;Q13616;P55036;Q13114;P28066;Q16401;Q8WWZ3;Q12933;P28074;P62987;P28072;P0CG48;P28070;Q9UNM6;O14818;Q15008;P62333;P60900;P49721;P0CG47;Q8TBC4;P62191;P49720;O75832	R-HSA-5668520;R-HSA-5607731;R-HSA-5668454;R-HSA-5675656;R-HSA-5669023;R-HSA-5668417;R-HSA-5668481;R-HSA-5668543;R-HSA-5607723;R-HSA-5607722;R-HSA-5676598;R-HSA-5676597;R-HSA-5607720;R-HSA-5676596;R-HSA-5676595;R-HSA-5607726;R-HSA-5676593;R-HSA-5607725;R-HSA-5668534;R-HSA-5668414
R-HSA-112412	SOS-mediated signalling	57	254	0.0249215	0.00783431	0.0313372	37	41	0.00500611	48887	Homo sapiens	IL13RA2;PSMB4;PSMB5;ACTG2;PSMB6;ACTG1;YWHAB;PSMB7;PSMB1;PSMB2;ACTC1;PSMB3;ERBB3;CALM1;CALM2;UBC;UBB;KRAS;PSMB3;PSMA7;PPP2CA;PPP2CB;PSME3;PSMA5;PSMA6;PSMA4;RPN1;PSMA1;DUSP1;PSMA2;ACTA2;ACTA1;MAP2K2;MAP2K1;RPS27A;DUSP4;PSMD13;IQGAP1;PSMD14;PSMD10;PSMD6;PSMD8;DUSP10;ACTBL2;PSMD1;PSMD2;BRAP;PSMD4;PSMD5;RASA3;PSMD5;UBA52;PSMC5;PSMC6;MAPK3;PPP2R1B;PSMC3;PPP2R1A;PSMC1;PSMC2;ACTN2;ACTB;POTEF;MAPK1;CALM3	P46940;P48556;Q13200;P62714;P30154;P30153;P60709;P28562;Q99460;P31946;Q9Y6W6;O00487;P61289;P36507;P28066;P28074;P28072;P28070;O14818;Q01344;P67775;Q15008;P60900;P62191;Q7Z569;P35998;P25789;P25786;P25787;Q02750;P35609;P62158;Q99436;Q14644;P62195;P20618;P62979;P28482;P17980;P55036;Q13115;Q16401;P27361;P21860-1;P62987;P0CG48;Q9UNM6;P63261;P62333;P01116;P0CG47;P00533;P49721;P49720;P01111;O75832;P01112	R-HSA-5658231;R-HSA-5674130;R-HSA-5675417;R-HSA-5672978;R-HSA-5674132;R-HSA-5672980;R-HSA-5674373;R-HSA-5675206;R-HSA-5672960;R-HSA-5674387;R-HSA-5672961;R-HSA-5674385;R-HSA-5672965;R-HSA-5672966;R-HSA-5672969;R-HSA-5658424;R-HSA-5672972;R-HSA-5672973;R-HSA-5658430;R-HSA-5658435;R-HSA-5675376;R-HSA-5672951;R-HSA-5672950;R-HSA-5672954;R-HSA-5672957;R-HSA-5672958;R-HSA-5675433;R-HSA-5675194;R-HSA-5…
R-HSA-5687128	MAPK6/MAPK4 signaling	37	104	0.0102041	9.78749e-06	6.85124e-05	8	40	0.004884	48887	Homo sapiens	PSMD6;PSMD8;PSMB4;PSMB5;PSMB6;PSMB7;PSMB1;PSMB2;PSMB3;PSMD1;PSMD2;PSMD4;PSMD5;UBC;UBB;PSMD5;PSMB3;IGF2BP1;CDK1;UBA52;PSMC5;PSMA7;PSME3;PSMC6;PSMA5;HSPB1;PSMA6;RAC1;PSMA4;PSMA1;RPN1;PSMA2;PSMC3;RPS27A;PSMC1;PSMC2;CDC42;PSMD13;PSMD14;PSMD10	P35998;P48556;Q13200;P25789;P60953;P25786;P25787;Q99460;P06493;O00487;Q99436;P62195;P20618;P62979;P61289;P17980;P55036;Q16401;P28066;Q9NZI8;P63000;P28074;P62987;P28072;P0CG48;P28070;Q9UNM6;O14818;Q15008;P62333;P60900;P49721;P0CG47;P62191;P04792;P49720;O75832	R-HSA-5687081;R-HSA-5627775;R-HSA-5687112;R-HSA-5692755;R-HSA-389788;R-HSA-5687079;R-HSA-5687105;R-HSA-5687121
R-HSA-373755	Semaphorin interactions	19	73	0.00716248	0.0289717	0.0869152	27	40	0.004884	48887	Homo sapiens	RAC1;NRP1;GDI1;MYL6;HSP90AA1;HSP90AB1;MYH9;RHOA;MYH10;CFL1;CDC42;PIP5K1C;GSK3B;MYH14;RHOG;MYH11;PELO;CDK5	P60953;P49841;P60660;P23528;O14786;P35579;P63000;P35580;P07900;P84095;P08238;P56199;Q7Z406;P15153;P61586;Q00535;P51805;O60331;P35749	R-HSA-419197;R-HSA-419645;R-HSA-419644;R-HSA-400682;R-HSA-399952;R-HSA-399928;R-HSA-416559;R-HSA-399930;R-HSA-399931;R-HSA-416588;R-HSA-399933;R-HSA-399934;R-HSA-419049;R-HSA-399935;R-HSA-399942;R-HSA-416594;R-HSA-399941;R-HSA-399939;R-HSA-399938;R-HSA-419087;R-HSA-434990;R-HSA-399936;R-HSA-399951;R-HSA-399950;R-HSA-399947;R-HSA-399946;R-HSA-399944
R-HSA-2426168	Activation of gene expression by SREBF (SREBP)	17	67	0.00657378	0.04517	0.115654	40	40	0.004884	48887	Homo sapiens	HELZ2;PMVK;FDPS;CARM1;DHCR7;SREBF1;CYP51A1;FASN;CYP51A1;PMVK;HMGCS1;DHCR7;FDPS;HMGCS1;SREBF1;FASN	Q01581;Q16850;Q9UBM7;Q9BYK8;ENSG00000067064;P49327;ENSG00000163344;P36956-3;P36956-1;ENSG00000172893;P14324;ENSG00000160752;Q15126;Q13907;ENSG00000112972;ENSG00000169710;Q86X55	R-HSA-2426155;R-HSA-2426154;R-HSA-2426153;R-HSA-2426152;R-HSA-2426158;R-HSA-2426157;R-HSA-2426156;R-HSA-1655823;R-HSA-2426147;R-HSA-2426146;R-HSA-2426144;R-HSA-2426151;R-HSA-2426150;R-HSA-2426149;R-HSA-2426148;R-HSA-1655830;R-HSA-1655828;R-HSA-1655826;R-HSA-1655827;R-HSA-1655824;R-HSA-2426162;R-HSA-1655839;R-HSA-2426163;R-HSA-2426160;R-HSA-1655836;R-HSA-1655837;R-HSA-2426161;R-HSA-1655835;R-HSA-2…
R-HSA-975138	TRAF6 mediated induction of NFkB and MAP kinases upon TLR7/8 or 9 activation	21	88	0.00863422	0.0487913	0.115654	24	40	0.004884	48887	Homo sapiens	UBA52;PPP2CA;CHUK;PPP2CB;MYD88;MAPK3;IRAK1;PPP2R1B;HMGB1;MAP2K1;PPP2R1A;RPS27A;UBC;UBE2N;RPS6KA1;UBB;DUSP4;DUSP3;MAPK1;RPS6KA3;DHX9	Q99836;P51452;P62714;P51812;P30154;P61088;P30153;P27361;Q02750;O15111;P62987;Q15418;P62979;Q08211;P0CG48;P51617;P67775;P28482;P09429;P0CG47;Q13115	R-HSA-975122;R-HSA-198756;R-HSA-168166;R-HSA-451649;R-HSA-450337;R-HSA-168140;R-HSA-198731;R-HSA-450346;R-HSA-199959;R-HSA-199895;R-HSA-975103;R-HSA-450358;R-HSA-450325;R-HSA-975139;R-HSA-975100;R-HSA-975097;R-HSA-975142;R-HSA-168053;R-HSA-975147;R-HSA-975119;R-HSA-198746;R-HSA-168184;R-HSA-203797;R-HSA-5609665
R-HSA-983169	Class I MHC mediated antigen processing & presentation	142	368	0.0361068	1.11022e-16	1.83187e-14	29	39	0.0047619	48887	Homo sapiens	HLA-A;SEC31A;MGRN1;HLA-C;ITCH;HLA-B;PSMB4;UBE2D3;PSMB5;PSMB6;PSMB7;PSMB1;PSMB2;PSMB3;WWP1;UBR1;UBC;UBB;RPL15;PSMB3;UBE2E1;PSMA7;RBCK1;PSME3;PSMA5;PSMA6;PSMA4;PSMA1;RPN1;PSMA2;UBE2L3;DTX3L;RPS27A;WWP1;CDC20;UBE2N;UBE2S;PSMD13;PSMD14;FBXO3;PJA2;PSMD10;TRIM32;PSMD6;UBE2M;PSMD8;KIF20A;UBE2K;SMURF2;HLA-E;HUWE1;SEC24C;CUL5;UBE2C;PSMD1;PSMD2;CUL1;PSMD4;PSMD5;BLMH;SEC31A;PSMD5;ANAPC7;UBA52;PSMC5;LAP3;PSM…	P48556;P55735;Q13200;Q9HAU4;Q13867;P30447;P01892;Q12834;P30443;Q95604;O60291;O00487;P61077;Q04826;P30499;P04222;P30498;P10316;P30495;P61081;P10319;P30493;P30492;P10314;Q96J02;P28066;Q29960;P68036;Q29963;P01889;P28074;P28072;P28070;O00762;Q15008;P01891;P10321;P35998;P62837;Q95365;O94979;P62195;Q99436;P20618;P62979;P63208;P17980;P53992;Q29940;A0AVT1;P30685;P61088;Q8TDB6;P61086;P62987;Q29836;P0CG48;…	R-HSA-983161;R-HSA-983162;R-HSA-983153;R-HSA-983152;R-HSA-983157;R-HSA-983156;R-HSA-983144;R-HSA-983145;R-HSA-983146;R-HSA-983147;R-HSA-983148;R-HSA-983422;R-HSA-983421;R-HSA-983150;R-HSA-1236971;R-HSA-1236970;R-HSA-1236965;R-HSA-1236964;R-HSA-983138;R-HSA-983140;R-HSA-983142;R-HSA-1236954;R-HSA-983425;R-HSA-983424;R-HSA-983427;R-HSA-983426;R-HSA-1236949;R-HSA-1236943;R-HSA-1236935
R-HSA-2173789	TGF-beta receptor signaling activates SMADs	14	36	0.00353218	0.00245771	0.0122885	19	39	0.0047619	48887	Homo sapiens	UBA52;UBE2M;SMURF2;UCHL5;RPS27A;NEDD8;UBC;FKBP1A;UBB;XPO1;USP15;PPP1CA;USP15;PPP1CC;STUB1	Q15843;P36873;Q9HAU4;P62942;Q9Y5K5;P62136;P62987;P62979;P0CG48;P61081;O14980;Q9Y4E8;P0CG47;Q9UNE7	R-HSA-2187382;R-HSA-2179293;R-HSA-2179291;R-HSA-2176452;R-HSA-2167924;R-HSA-2169050;R-HSA-178218;R-HSA-178189;R-HSA-170846;R-HSA-2187375;R-HSA-2176445;R-HSA-4332236;R-HSA-178178;R-HSA-178208;R-HSA-173542;R-HSA-178215;R-HSA-2169046;R-HSA-2167876;R-HSA-2187368
R-HSA-5673001	RAF/MAP kinase cascade	57	254	0.0249215	0.00783431	0.0313372	36	39	0.0047619	48887	Homo sapiens	IL13RA2;PSMB4;PSMB5;ACTG2;PSMB6;ACTG1;YWHAB;PSMB7;PSMB1;PSMB2;ACTC1;PSMB3;ERBB3;CALM1;CALM2;UBC;UBB;KRAS;PSMB3;PSMA7;PPP2CA;PPP2CB;PSME3;PSMA5;PSMA6;PSMA4;RPN1;PSMA1;DUSP1;PSMA2;ACTA2;ACTA1;MAP2K2;MAP2K1;RPS27A;DUSP4;PSMD13;IQGAP1;PSMD14;PSMD10;PSMD6;PSMD8;DUSP10;ACTBL2;PSMD1;PSMD2;BRAP;PSMD4;PSMD5;RASA3;PSMD5;UBA52;PSMC5;PSMC6;MAPK3;PPP2R1B;PSMC3;PPP2R1A;PSMC1;PSMC2;ACTN2;ACTB;POTEF;MAPK1;CALM3	P46940;P48556;Q13200;P62714;P30154;P30153;P60709;P28562;Q99460;P31946;Q9Y6W6;O00487;P61289;P36507;P28066;P28074;P28072;P28070;O14818;Q01344;P67775;Q15008;P60900;P62191;Q7Z569;P35998;P25789;P25786;P25787;Q02750;P35609;P62158;Q99436;Q14644;P62195;P20618;P62979;P28482;P17980;P55036;Q13115;Q16401;P27361;P21860-1;P62987;P0CG48;Q9UNM6;P63261;P62333;P01116;P0CG47;P00533;P49721;P49720;P01111;O75832;P01112	R-HSA-5658231;R-HSA-5674130;R-HSA-5675417;R-HSA-5672978;R-HSA-5674132;R-HSA-5672980;R-HSA-5674373;R-HSA-5675206;R-HSA-5672960;R-HSA-5674387;R-HSA-5672961;R-HSA-5674385;R-HSA-5672965;R-HSA-5672966;R-HSA-5672969;R-HSA-5658424;R-HSA-5672972;R-HSA-5672973;R-HSA-5658430;R-HSA-5658435;R-HSA-5675376;R-HSA-5672951;R-HSA-5672950;R-HSA-5672954;R-HSA-5672957;R-HSA-5672958;R-HSA-5675433;R-HSA-5675194;R-HSA-5…
R-HSA-69620	Cell Cycle Checkpoints	77	167	0.0163854	7.77156e-16	1.16573e-13	17	38	0.0046398	48887	Homo sapiens	HIST1H2BH;PSMB4;HIST1H2BJ;PSMB5;PSMB6;HIST1H2BL;PSMB7;YWHAB;HIST1H2BK;PSMB1;PSMB2;YWHAE;PSMB3;HIST1H2BB;YWHAG;HIST1H2BA;YWHAH;HIST1H2BD;HIST1H2BC;UBC;UBB;HIST4H4;RPL15;HIST1H2BM;HIST1H2BN;PSMB3;HIST1H2BO;HIST2H2AB;UBE2E1;PSMA7;PSME3;PSMA5;PSMA6;PSMA4;PSMA1;HIST1H4A;RPN1;PSMA2;RPS27A;UBE2N;CDC20;RFC5;HIST3H2BB;YWHAQ;PSMD13;PSMD14;PSMD10;BUB3;YWHAZ;WHSC1;PSMD6;KIF20A;PSMD8;BRCC3;UIMC1;UBE2C;PSMD1;P…	P51965;P48556;O60814;Q13200;Q96A08;Q12834;P31947;Q99460;P31946;O96028;Q15819;P23527;O00487;P61289;Q9NWV8;O75419;Q14566;P28066;P33778;Q99879;Q99877;Q16778;P28074;Q99880;P28072;P28070;P62258;O14818;O00762;Q15008;Q13415;P60900;P62191;Q16695;Q9UJX3;P35998;P25789;P25786;P25787;Q93079;P06493;P61981;P62195;Q9UJX2;Q99436;P20618;Q8N257;P62979;P27348;P46736;P17980;P06899;P55036;P62807;Q16401;P63104;P62805;…	R-HSA-69891;R-HSA-75016;R-HSA-141429;R-HSA-264444;R-HSA-75022;R-HSA-176264;R-HSA-176298;R-HSA-170070;R-HSA-141437;R-HSA-176101;R-HSA-264458;R-HSA-69598;R-HSA-69562;R-HSA-69600;R-HSA-170055;R-HSA-141423;R-HSA-176318
R-HSA-72766	Translation	65	162	0.0158948	4.91198e-11	2.28041e-09	36	38	0.0046398	48887	Homo sapiens	RPL9;RPL7;RPL5;EIF2B3;RPL4;RPL3;EIF4A2;EIF4A1;EEF2;UBC;RPL10;RPL11;RPS27;RPS17L;RPL14;RPL15;RPS24;EIF2A;FAU;EIF4A1;SPCS1;EIF1AX;EIF1AY;UBE2E1;RPN1;RPS20;RPS27A;RPS17;EIF2S3;EIF4G1;GSPT2;RPS15;EIF4G2;SRP72;RPS14;RPS12;RPS11;EIF2S1;RPS10;RPL7A;EEF1B2;RPS3;RPS2;RPS7;GSPT1;RPS8;RPS5;GSPT2;EIF3K;EIF3I;EIF3H;RPL28;SRP14;EIF3E;EEF1A1;RPSA;EEF1D;EIF3CL;EEF1G;RPS9;RPL30;EEF1A2;UBA52;RPL10A;RPL10L;RPLP0;RP…	P60228;P36578;P29692;P27635;Q14240;P08865;P32969;P62280;P47813;P62424;P61247;Q8IYD1;P62829;P04843;P61313;P62263;P23396;Q05639;P68104;P15880;Q9NR50;Q04637;P62913;P60842;O76094;Q13347;P11940;P62861;O15372;O15371;Q9Y6A9;P24534;P39023;P18124;Q92901;P46776;P46777;P46779;P62979;P84098;P62906;P62241;P46782;P46781;P60866;P46783;P05387;P05388;P83731;P62081;P25398;P62987;P26641;P08708;P13639;P62888;P37108;…	R-HSA-141671;R-HSA-72670;R-HSA-72671;R-HSA-72669;R-HSA-156907;R-HSA-156910;R-HSA-72663;R-HSA-141673;R-HSA-156909;R-HSA-156908;R-HSA-1799326;R-HSA-156915;R-HSA-156912;R-HSA-156913;R-HSA-156923;R-HSA-72647;R-HSA-141691;R-HSA-72697;R-HSA-157849;R-HSA-72635;R-HSA-1799332;R-HSA-1799335;R-HSA-72631;R-HSA-72691;R-HSA-1799329;R-HSA-156808;R-HSA-1799330;R-HSA-72621;R-HSA-156823;R-HSA-72619;R-HSA-72673;R-H…
R-HSA-174143	APC/C-mediated degradation of cell cycle proteins	44	87	0.00853611	7.35617e-11	2.28041e-09	36	38	0.0046398	48887	Homo sapiens	PSMD6;AURKB;AURKA;PSMD8;KIF20A;AURKC;PSMB4;PSMB5;PSMB6;PSMB7;PSMB1;PSMB2;PSMD1;UBE2C;PSMB3;PSMD2;PSMD4;CUL1;PSMD5;UBC;UBB;RPL15;PSMD5;PSMB3;ANAPC7;CDK1;CDK2;UBA52;UBE2E1;PSMC5;PSMA7;PSMC6;PSME3;PSMA5;PSMA6;PSMA4;PSMA1;RPN1;PSMA2;PSMC3;SKP1;PSMC1;RPS27A;PSMC2;CDC20;PSMD13;PSMD14;PSMD10;BUB3	P51965;Q9UJX3;P35998;P48556;Q13200;P25789;P25786;P25787;Q12834;Q99460;P06493;O14965;O00487;P62195;Q99436;Q9UJX2;P20618;P62979;P61289;Q96GD4;P63208;P17980;Q13616;P55036;P28066;Q16401;O43684;P24941;P28074;P62987;P28072;P0CG48;P28070;Q9UNM6;O14818;O00762;Q15008;P62333;P60900;P49721;P0CG47;P62191;P49720;O75832	R-HSA-174139;R-HSA-179421;R-HSA-141429;R-HSA-179417;R-HSA-174203;R-HSA-174202;R-HSA-141437;R-HSA-174195;R-HSA-174132;R-HSA-179410;R-HSA-174122;R-HSA-174120;R-HSA-174121;R-HSA-174251;R-HSA-141423;R-HSA-174255;R-HSA-174119;R-HSA-174105;R-HSA-174224;R-HSA-174104;R-HSA-174174;R-HSA-174227;R-HSA-174171;R-HSA-174079;R-HSA-174235;R-HSA-174070;R-HSA-174238;R-HSA-174209;R-HSA-174057;R-HSA-174088;R-HSA-174…
R-HSA-453276	Regulation of mitotic cell cycle	44	87	0.00853611	7.35617e-11	2.28041e-09	36	38	0.0046398	48887	Homo sapiens	PSMD6;AURKB;AURKA;PSMD8;KIF20A;AURKC;PSMB4;PSMB5;PSMB6;PSMB7;PSMB1;PSMB2;PSMD1;UBE2C;PSMB3;PSMD2;PSMD4;CUL1;PSMD5;UBC;UBB;RPL15;PSMD5;PSMB3;ANAPC7;CDK1;CDK2;UBA52;UBE2E1;PSMC5;PSMA7;PSMC6;PSME3;PSMA5;PSMA6;PSMA4;PSMA1;RPN1;PSMA2;PSMC3;SKP1;PSMC1;RPS27A;PSMC2;CDC20;PSMD13;PSMD14;PSMD10;BUB3	P51965;Q9UJX3;P35998;P48556;Q13200;P25789;P25786;P25787;Q12834;Q99460;P06493;O14965;O00487;P62195;Q99436;Q9UJX2;P20618;P62979;P61289;Q96GD4;P63208;P17980;Q13616;P55036;P28066;Q16401;O43684;P24941;P28074;P62987;P28072;P0CG48;P28070;Q9UNM6;O14818;O00762;Q15008;P62333;P60900;P49721;P0CG47;P62191;P49720;O75832	R-HSA-174139;R-HSA-179421;R-HSA-141429;R-HSA-179417;R-HSA-174203;R-HSA-174202;R-HSA-141437;R-HSA-174195;R-HSA-174132;R-HSA-179410;R-HSA-174122;R-HSA-174120;R-HSA-174121;R-HSA-174251;R-HSA-141423;R-HSA-174255;R-HSA-174119;R-HSA-174105;R-HSA-174224;R-HSA-174104;R-HSA-174174;R-HSA-174227;R-HSA-174171;R-HSA-174079;R-HSA-174235;R-HSA-174070;R-HSA-174238;R-HSA-174209;R-HSA-174057;R-HSA-174088;R-HSA-174…
R-HSA-2559580	Oxidative Stress Induced Senescence	36	107	0.0104984	3.98761e-05	0.000279133	13	38	0.0046398	48887	Homo sapiens	HIST1H2BH;HIST1H2BJ;HIST1H1E;HIST1H2BL;HIST1H2BK;HIST1H3A;HIST1H2BB;HIST2H2AA3;HIST1H2BA;HIST1H2BD;HIST1H2BC;CDK6;UBC;HIST2H2AC;UBB;H2AFX;HIST4H4;H2AFZ;HIST2H3A;HIST1H2BM;HIST1H2BN;HIST1H2BO;RBBP7;H2BFS;H3F3C;HIST2H2AB;H3F3A;UBA52;HIST1H2AJ;HIST1H2AJ;HIST1H2AI;HIST1H2AH;MAPK3;HIST1H2AE;HIST1H2AD;HIST1H4A;HIST1H2AC;HIST1H2AA;HIST3H3;RPS27A;HIST3H2BB;HIST2H2BF;HIST2H2BE;MAPK1;MSN;HIST3H2A	P04908;O60814;Q96A08;Q93077;Q16576;Q93079;Q71DI3;P23527;Q8N257;P84243;P62979;P0C0S5;Q09028;P28482;P06899;Q00534;P62807;P16104;P62805;Q8N4C8;Q99879;P33778;Q99878;Q99877;P27361;Q16778;P20671;Q16777;P62987;Q99880;P0CG48;Q6FI13;P68431;P58876;P0CG47;P57053	R-HSA-3209195;R-HSA-3229089;R-HSA-3240295;R-HSA-3223200;R-HSA-450325;R-HSA-3225851;R-HSA-3223236;R-HSA-3229138;R-HSA-3240957;R-HSA-182594;R-HSA-3222593;R-HSA-3225867;R-HSA-3229102
R-HSA-5632684	Hedgehog 'on' state	35	89	0.00873234	2.06818e-06	1.44773e-05	10	37	0.0045177	48887	Homo sapiens	PSMD6;PSMD8;SMURF2;ITCH;PSMB4;PSMB5;PSMB6;PSMB7;PSMB1;PSMB2;PSMB3;PSMD1;PSMD2;PSMD4;PSMD5;UBC;UBB;PSMD5;PSMB3;UBA52;PSMC5;PSMA7;PSME3;PSMC6;PSMA5;PSMA6;PSMA4;RDX;PSMA1;RPN1;PSMA2;PSMC3;RPS27A;PSMC1;PSMC2;PSMD13;PSMD14;PSMD10	P35998;P48556;Q13200;P25789;P25786;Q9HAU4;P25787;Q99460;O00487;Q99436;P62195;P20618;P62979;P61289;P17980;P55036;Q96J02;Q16401;P28066;P28074;P62987;P28072;P0CG48;P28070;Q9UNM6;O14818;Q15008;P62333;P60900;P49721;P0CG47;P62191;P49720;O75832;O43791	R-HSA-5632648;R-HSA-5635864;R-HSA-5635865;R-HSA-5635855;R-HSA-5635854;R-HSA-5635868;R-HSA-5635856;R-HSA-5610735;R-HSA-5632646;R-HSA-5635861
R-HSA-1168372	Downstream signaling events of B Cell Receptor (BCR)	44	195	0.0191327	0.0162972	0.0488915	12	37	0.0045177	48887	Homo sapiens	PSMD6;CHUK;PSMD8;PSMB4;PSMB5;PSMB6;PSMB7;GSK3A;PSMB1;PSMB2;PSMB3;PSMD1;PSMD2;ERBB3;PSMD4;CUL1;PSMD5;UBC;NR4A1;UBB;PSMD5;KRAS;PSMB3;UBA52;PSMA7;PSMC5;TSC2;PSMC6;PSME3;PSMA5;PSMA6;PSMA4;PSMA1;RPN1;PSMA2;SKP1;PSMC3;RPS27A;PSMC1;PSMC2;GSK3A;PSMD13;PSMD14;GSK3B;PSMD10	P35998;P48556;Q13200;P25789;P25786;P25787;P49815;Q99460;O00487;P62195;Q99436;O15111;P20618;P62979;P61289;P63208;P17980;Q13616;P55036;P22736;P49840;P28066;Q16401;P49841;P21860-1;P28074;P62987;P28072;P0CG48;P28070;Q9UNM6;O14818;Q15008;P62333;P60900;P01116;P49721;P00533;P0CG47;P62191;P49720;O75832;P01111;P01112	R-HSA-198609;R-HSA-198611;R-HSA-198371;R-HSA-1168637;R-HSA-1168641;R-HSA-1168640;R-HSA-1168636;R-HSA-199863;R-HSA-1168643;R-HSA-1168638;R-HSA-1168642;R-HSA-2316434
R-HSA-211000	Regulatory RNA pathways	48	111	0.0108909	1.63836e-09	2.30887e-08	11	35	0.0042735	48887	Homo sapiens	HIST1H2BH;HIST1H2BJ;NUP133;HIST1H2BL;HIST1H2BK;HIST1H3A;HIST1H2BB;HIST1H2BA;HIST1H2BD;HIST1H2BC;POLR2B;HIST2H2AC;POLR2A;NUP205;NUP88;POLR2E;HIST4H4;POLR2G;HIST1H2BM;HIST1H2BN;PRKRA;HIST1H2BO;POLR2L;H3F3C;H3F3A;HIST2H2AB;HIST1H2AJ;HIST1H4A;RAE1;RAN;NUP188;NUP37;TPR;HIST3H2BB;RANBP2;AAAS;NUP155;POLR2A;HIST1H1E;HIST2H2AA3;HSP90AA1;HSP90AB1;NUP62;H2AFX;H2AFZ;HIST2H3A;H2BFS;HIST1H2AJ;HIST1H2AI;HIST1H2…	P04908;O60814;Q96A08;Q93077;Q93079;Q8NFH4;Q71DI3;P62487;P23527;Q8N257;P84243;P30876;P12270;P62875;P0C0S5;P07900;Q92621;P49792;O75694;P06899;Q9HAV4;P62826;P62807;P16104;P62805;Q12769;Q8WUM0;Q99879;P33778;Q99567;Q99878;P78406;Q99877;Q16778;P20671;P19388;Q16777;P24928;Q5SRE5;Q99880;P37198;Q6FI13;O75569;P68431;Q9NRG9;P58876;P35658;P57053	R-HSA-203901;R-HSA-203922;R-HSA-203906;R-HSA-426464;R-HSA-5578744;R-HSA-2106614;R-HSA-5601926;R-HSA-5601883;R-HSA-203862;R-HSA-5578742;R-HSA-2106625
R-HSA-198933	Immunoregulatory interactions between a Lymphoid and a non-Lymphoid cell	72	327	0.032084	0.0047958	0.023979	12	35	0.0042735	48887	Homo sapiens	HLA-A;HLA-C;HLA-B;HLA-E;ICAM1;IFITM1;IFITM2;IFITM3	Q09160;P30501;P30447;P01892;P30504;P30505;P30443;Q95604;P04222;P30499;Q04826;P30498;P10316;P13746;Q9TNN7;P30495;P30459;P30493;P10319;P30456;P30492;P30457;P30455;P30453;P30508;P13747;P30450;P10314;P16188;P16189;Q29960;Q29865;P05362;Q29963;P04439;P01889;Q31610;P16190;P30464;P01891;P10321;P30466;Q31612;P30460;P30461;P30462;Q07000;P30480;P13164;Q95365;Q29718;P30479;P03989;P30475;Q29940;P30512;P30491;…	R-HSA-199050;R-HSA-199566;R-HSA-199583;R-HSA-199576;R-HSA-199169;R-HSA-198955;R-HSA-199558;R-HSA-199043;R-HSA-198958;R-HSA-199587;R-HSA-199518;R-HSA-199062
R-HSA-73893	DNA Damage Bypass	16	55	0.00539639	0.0178737	0.0536211	31	34	0.0041514	48887	Homo sapiens	TRIM25;UBA52;KIAA0101;RPS27A;DTL;POLD2;UBC;PCNA;RFC5;ISG15;POLD1;RAD18;UBB;DDB1;VCP	Q16531;Q15004;P49005;P62987;P62979;Q9NZJ0;P0CG48;P28340;P40938;P40937;P0CG47;P55072;Q14258;P12004;P05161;Q9NS91	R-HSA-5652005;R-HSA-5653754;R-HSA-5655170;R-HSA-110316;R-HSA-110317;R-HSA-5653756;R-HSA-110319;R-HSA-110307;R-HSA-110308;R-HSA-5652009;R-HSA-110311;R-HSA-5656148;R-HSA-5655193;R-HSA-5656158;R-HSA-5652151;R-HSA-5653766;R-HSA-5655965;R-HSA-5655892;R-HSA-5655481;R-HSA-5656105;R-HSA-5653770;R-HSA-5655835;R-HSA-5653838;R-HSA-5653840;R-HSA-5653780;R-HSA-5654986;R-HSA-5655466;R-HSA-5654985;R-HSA-5653786…
R-HSA-68875	Mitotic Prophase	56	128	0.0125589	4.82508e-11	2.28041e-09	24	33	0.0040293	48887	Homo sapiens	HIST1H2BH;NUP133;HIST1H2BJ;HIST1H2BL;HIST1H2BK;PPP2R2D;HIST1H3A;HIST1H2BB;USO1;HIST1H2BA;HIST1H2BD;HIST1H2BC;HIST2H2AC;NUP205;NUP88;HIST4H4;HIST1H2BM;HIST1H2BN;HIST1H2BO;H3F3C;HIST2H2AB;H3F3A;HIST1H2AJ;PPP2CA;PPP2CB;HIST1H4A;RAE1;NUP188;NUP37;TPR;HIST3H2BB;RANBP2;RAB1A;AAAS;SET;NUP155;HIST1H1E;HIST2H2AA3;NUP62;H2AFX;H2AFZ;HIST2H3A;TMPO;CDK1;H2BFS;HIST1H2AJ;HIST1H2AI;HIST1H2AH;MAPK3;HIST1H2AE;HIST…	Q66LE6;P62820;O60814;P04908;P62714;Q96A08;P30154;P30153;P23527;P12270;P0C0S5;Q92621;P49792;O75694;Q12769;P02545-1;P02545-2;Q8WUM0;Q01105;Q99879;Q99567;P33778;Q99878;Q99877;Q16778;Q9H0U4;Q16777;Q99880;P20700;P27361-3;P67775;Q16695;Q93077;Q93079;Q71DI3;Q8NFH4;P06493;P42167-1;P84243;Q8N257;P28482;P06899;P62807;P62805;P16104;P78406;P20671;Q5SRE5;O60763;P37198;Q6FI13;P68431;Q9NRG9;P58876;P35658;P57053	R-HSA-2314566;R-HSA-5244669;R-HSA-2245218;R-HSA-2430552;R-HSA-2990880;R-HSA-2990882;R-HSA-2288097;R-HSA-2993898;R-HSA-5229194;R-HSA-2301205;R-HSA-2984220;R-HSA-2172678;R-HSA-2172194;R-HSA-2314569;R-HSA-2294600;R-HSA-2294574;R-HSA-2429719;R-HSA-2294580;R-HSA-5195402;R-HSA-2172183;R-HSA-2214351;R-HSA-2422927;R-HSA-2294590;R-HSA-2430533
R-HSA-5610787	Hedgehog 'off' state	51	121	0.0118721	1.18961e-09	2.14129e-08	15	32	0.0039072	48887	Homo sapiens	ITCH;PSMB4;PSMB5;PSMB6;PSMB7;TUBB6;PSMB1;PSMB2;PSMB3;TUBA3E;TUBA3D;UBC;UBB;PSMB3;PSMA7;PSME3;PSMA5;PSMA6;PSMA4;PSMA1;RPN1;PSMA2;RPS27A;GNAS;TUBB3;PSMD13;TUBB1;PSMD14;TUBB2B;TUBB2A;PSMD10;PSMD6;TUBA1C;PSMD8;TUBA1B;TUBA1A;PRKAR1B;PRKAR1A;PSMD1;PSMD2;PSMD4;CUL1;PSMD5;PSMD5;UBA52;PSMC5;PSMC6;PSMC3;SKP1;TUBA4A;PSMC1;PSMC2;TUBB4A;TUBB4B;GSK3B	P04350;P48556;Q13200;Q71U36;Q99460;P68371;O00487;P61289;P68366;Q9BQE3;Q13616;Q9BUF5;Q96J02;P28066;P63092;P49841;P68363;P28074;P28072;P28070;O14818;Q15008;P60900;P62191;Q9H4B7;P35998;P25789;P25786;P25787;Q99436;P10644;P62195;P20618;P62979;P63208;P17980;P55036;Q16401;Q13509;P31321;P62987;Q13748;P0CG48;Q9UNM6;Q9BVA1;Q13885;P62333;P0CG47;P49721;P49720;O75832	R-HSA-5610760;R-HSA-5610742;R-HSA-5610737;R-HSA-5610767;R-HSA-5610749;R-HSA-5610754;R-HSA-5610757;R-HSA-5610745;R-HSA-5610758;R-HSA-5610746;R-HSA-5610727;R-HSA-5610732;R-HSA-5610733;R-HSA-5610735;R-HSA-5610730
R-HSA-69206	G1/S Transition	47	113	0.0110871	7.80701e-09	8.58771e-08	27	32	0.0039072	48887	Homo sapiens	PSMB4;PSMB5;PSMB6;PSMB7;PSMB1;PSMB2;PSMB3;UBC;PCNA;UBB;PSMB3;PSMA7;PPP2CA;PPP2CB;PSME3;PSMA5;PSMA6;PSMA4;RPN1;PSMA1;PSMA2;RPS27A;PSMD13;PSMD14;PSMD10;PSMD6;PSMD8;PSMD1;PSMD2;CUL1;PSMD4;PSMD5;MCM6;MCM7;ORC1;PSMD5;CDK1;CDK2;UBA52;PSMC5;PSMC6;PPP2R1B;SKP1;PSMC3;PPP2R1A;PSMC1;PSMC2;RRM2;CDC45;TYMS	P35998;P48556;Q13200;P25789;P62714;P25786;P25787;P30154;P30153;Q99460;P06493;P31350;P62195;Q99436;O00487;P20618;P62979;P61289;P63208;O75419;P17980;Q13616;P55036;P12004;Q14566;Q16401;P28066;P24941;P33993;P62987;P28074;P28072;P0CG48;P28070;O14818;Q9UNM6;P04818;P67775;Q15008;P62333;Q13415;P60900;P0CG47;P49721;P62191;P49720;O75832	R-HSA-69195;R-HSA-68954;R-HSA-539107;R-HSA-69199;R-HSA-113503;R-HSA-187545;R-HSA-69691;R-HSA-188390;R-HSA-69690;R-HSA-157906;R-HSA-187575;R-HSA-68914;R-HSA-187574;R-HSA-188386;R-HSA-68916;R-HSA-68917;R-HSA-69191;R-HSA-68918;R-HSA-69562;R-HSA-68919;R-HSA-68940;R-HSA-188350;R-HSA-113638;R-HSA-113505;R-HSA-187552;R-HSA-68960;R-HSA-187520
R-HSA-72203	Processing of Capped Intron-Containing Pre-mRNA	38	125	0.0122645	0.000190121	0.00114073	23	31	0.0037851	48887	Homo sapiens	SNRPB;POLR2A;SRSF2;SRSF3;HSPA8;SNRPB2;POLD2;POLR2B;POLR2A;PRPF19;CPSF2;CPSF3;PRPF19;POLR2E;NHP2L1;POLR2G;PLRG1;SF3B1;POLR2L;HNRNPA2B1;HNRNPCL1;SF3B3;HNRNPC;PRPF8;HNRNPA0;HNRNPF;HNRNPA1;HNRNPK;HNRNPM;HNRNPL;PRPF8;MAGOHB;PCBP3;PCBP1;HNRNPH1;HNRNPU;PCBP2;HNRNPH2;MAGOH;PTBP1;CSTF1;YBX1;HNRNPA1L2;DHX9	P84103;P52597;P14866;Q9UMS4;O75533;P31943;P62487;P14678;P30876;P62875;P11142;Q08211;P55769;Q6P2Q9;Q00839;P61978;Q9P2I0;P09651;P08579;O43660;Q13151;P52272;P22626;Q9UKF6;P19388;P24928;P55795;P07910;P26599;P67809;Q15393;Q14103;P61326;Q15366;Q15459;Q15365;Q01130;Q05048	R-HSA-72231;R-HSA-75081;R-HSA-72124;R-HSA-72095;R-HSA-75080;R-HSA-72185;R-HSA-77594;R-HSA-75083;R-HSA-75082;R-HSA-72127;R-HSA-72180;R-HSA-156661;R-HSA-75079;R-HSA-72143;R-HSA-72107;R-HSA-75096;R-HSA-72139;R-HSA-159101;R-HSA-75097;R-HSA-75098;R-HSA-72130;R-HSA-72160;R-HSA-72103
R-HSA-446652	Interleukin-1 signaling	14	48	0.00470958	0.0250153	0.075046	27	30	0.003663	48887	Homo sapiens	UBA52;IL1B;CHUK;MYD88;IRAK1;SQSTM1;SKP1;MAP2K1;CUL1;RPS27A;UBC;UBE2N;UBB;IL1B;TOLLIP	Q99836;P61088;Q13501;Q02750;O15111;P62987;P62979;P0CG48;P51617;P63208;Q13616;Q9H0E2;P0CG47;P01584	R-HSA-446692;R-HSA-451418;R-HSA-446694;R-HSA-450690;R-HSA-451617;R-HSA-451649;R-HSA-446868;R-HSA-450133;R-HSA-446870;R-HSA-446701;R-HSA-446634;R-HSA-446877;R-HSA-450173;R-HSA-446130;R-HSA-507719;R-HSA-450827;R-HSA-451603;R-HSA-450187;R-HSA-451609;R-HSA-451561;R-HSA-446648;R-HSA-445753;R-HSA-445752;R-HSA-446684;R-HSA-446894;R-HSA-168184;R-HSA-446862
R-HSA-3371556	Cellular response to heat stress	54	128	0.0125589	3.78479e-10	8.70503e-09	23	29	0.0035409	48887	Homo sapiens	NUP155;HSPA6;HSPA4L;HSPH1;HSPA4;BAG2;NUP133;HSPA2;YWHAE;HSPA8;HSP90AB1;HSP90AA1;HSPA9;DNAJC7;HSPA1B;EEF1A1;HSPA1A;NUP205;NUP62;NUP88;DNAJB6;DNAJB6;DNAJB3;MAPK3;HSPA6;HSPH1;RAE1;HSPA1L;NUP188;KIAA1967;UBB;HSPA1B;NUP37;HSPA1A;TPR;GSK3B;NUP160;HSPA1L;MAPK1;VCP;RANBP2;PTGES3;AAAS;NUP214	Q15185;ENSG00000215328;ENSG00000232804;P34932;P34931;ENSG00000237724;ENSG00000234258;ENSG00000226704;Q8NFH4;Q8N163;ENSG00000105993;P12270;ENSG00000236251;P07900;P11142;P08107;Q92621;ENSG00000173110;O95757;P49792;ENSG00000206383;O95816;O75694;P28482;ENSG00000204388;ENSG00000204389;P55072;P17066;ENSG00000120694;Q12769;P68104;Q8WUM0;P49841;Q99567;P78406;P54652;P27361;ENSG00000212866;P48741;ENSG00000…	R-HSA-3371527;R-HSA-5082384;R-HSA-3371518;R-HSA-3371586;R-HSA-3371554;R-HSA-3371591;R-HSA-3371567;R-HSA-5251942;R-HSA-5252079;R-HSA-3371531;R-HSA-5324617;R-HSA-5252041;R-HSA-5082369;R-HSA-3371435;R-HSA-3371467;R-HSA-3371537;R-HSA-5082409;R-HSA-5082356;R-HSA-4793819;R-HSA-4793925;R-HSA-5251959;R-HSA-5324632;R-HSA-5251955
R-HSA-212165	Epigenetic regulation of gene expression	39	114	0.0111852	1.35868e-05	9.51079e-05	19	28	0.0034188	48887	Homo sapiens	GTF2H3;HIST1H2BH;HIST1H2BJ;HIST1H2BL;HIST1H2BK;HIST1H3A;HIST1H2BB;HIST1H2BA;HIST1H2BD;HIST1H2BC;HIST2H2AC;POLR2E;HIST4H4;UHRF1;HIST1H2BM;HIST1H2BN;POLR2L;HIST1H2BO;H3F3C;H3F3A;HIST2H2AB;HIST1H2AJ;HIST1H4A;HIST3H2BB;POLR1D;HDAC2;HIST1H1E;HIST2H2AA3;H2AFX;H2AFZ;HIST2H3A;RBBP7;H2BFS;DNMT1;HIST1H2AJ;HIST1H2AI;HIST1H2AH;ERCC2;HIST1H2AE;HIST1H2AD;HIST1H2AC;HIST1H2AA;HIST3H3;UHRF1;SAP18;HIST2H2BF;HIST2H…	Q96T88;P04908;O60814;P26358;Q92769;Q96A08;Q93077;Q16576;Q93079;Q71DI3;P23527;Q13547;Q8N257;P84243;O00422;Q9Y2S0;P62875;P0C0S5;Q09028;P06899;P62807;P16104;P62805;P33778;Q99879;Q99878;Q99877;Q16778;P20671;P19388;Q16777;Q5T6S3;Q99880;P18074;Q6FI13;P68431;P58876;Q13889;P57053	R-HSA-427514;R-HSA-5334152;R-HSA-5227490;R-HSA-427527;R-HSA-212252;R-HSA-5334179;R-HSA-427528;R-HSA-427409;R-HSA-5334151;R-HSA-427366;R-HSA-5334097;R-HSA-212269;R-HSA-5334099;R-HSA-212222;R-HSA-5334160;R-HSA-427337;R-HSA-433672;R-HSA-5334164;R-HSA-212263
R-HSA-2173788	Downregulation of TGF-beta receptor signaling	11	28	0.00274725	0.00631072	0.0313372	17	28	0.0034188	48887	Homo sapiens	UBC;UBA52;SMURF2;UBB;UCHL5;XPO1;USP15;PPP1CA;USP15;PPP1CC;STUB1;RPS27A	P62987;P62979;P0CG48;P36873;Q9HAU4;Q9Y4E8;O14980;P0CG47;Q9Y5K5;Q9UNE7;P62136	R-HSA-2187382;R-HSA-2179293;R-HSA-2179291;R-HSA-2176452;R-HSA-2167924;R-HSA-2169050;R-HSA-178218;R-HSA-178189;R-HSA-2187375;R-HSA-2176445;R-HSA-178208;R-HSA-173542;R-HSA-178178;R-HSA-178215;R-HSA-2169046;R-HSA-2167876;R-HSA-2187368
R-HSA-110313	Translesion synthesis by Y family DNA polymerases bypasses lesions on DNA template	13	46	0.00451334	0.0369977	0.110993	26	28	0.0034188	48887	Homo sapiens	TRIM25;UBC;PCNA;UBA52;POLD2;ISG15;POLD1;RFC5;UBB;KIAA0101;VCP;RPS27A	Q15004;P49005;P62987;P62979;P0CG48;P28340;P40938;P40937;P0CG47;P55072;Q14258;P12004;P05161	R-HSA-5653766;R-HSA-5653754;R-HSA-5655965;R-HSA-5655170;R-HSA-110316;R-HSA-110317;R-HSA-5655892;R-HSA-5653756;R-HSA-110319;R-HSA-5656105;R-HSA-110307;R-HSA-110308;R-HSA-5653770;R-HSA-5655835;R-HSA-5653838;R-HSA-110311;R-HSA-5656148;R-HSA-5653840;R-HSA-5653780;R-HSA-5655193;R-HSA-5654986;R-HSA-5656158;R-HSA-5652151;R-HSA-5654985;R-HSA-5653786;R-HSA-5654989
R-HSA-69239	Synthesis of DNA	44	109	0.0106947	5.30562e-08	4.77506e-07	22	27	0.0032967	48887	Homo sapiens	PSMD6;PSMD8;PSMB4;PSMB5;PSMB6;PSMB7;PSMB1;PSMB2;PSMB3;PSMD1;PSMD2;PSMD4;PSMD5;POLD2;PCNA;UBC;POLD1;MCM6;UBB;MCM7;PSMD5;ORC1;PSMB3;CDK2;UBA52;PSMA7;PSMC5;PSMC6;PSME3;PSMA5;PSMA6;PSMA4;PSMA1;RPN1;PSMA2;PSMC3;FEN1;RPS27A;PSMC1;PSMC2;RFC5;PSMD13;PSMD14;CDC45;PSMD10;GINS1	P35998;P48556;Q13200;P25789;P25786;P25787;Q99460;P49005;Q14691;O00487;P62195;Q99436;P20618;P62979;P61289;P28340;O75419;P17980;P55036;P12004;P28066;Q16401;Q14566;P24941;P39748;P28074;P62987;P33993;P28072;P0CG48;P28070;Q9UNM6;O14818;Q15008;P40938;P40937;P62333;Q13415;P60900;P49721;P0CG47;P62191;P49720;O75832	R-HSA-176956;R-HSA-169468;R-HSA-69015;R-HSA-69074;R-HSA-69019;R-HSA-69116;R-HSA-68948;R-HSA-69127;R-HSA-69016;R-HSA-69053;R-HSA-68946;R-HSA-68947;R-HSA-68944;R-HSA-69152;R-HSA-69063;R-HSA-176942;R-HSA-69144;R-HSA-69140;R-HSA-69068;R-HSA-69142;R-HSA-69098;R-HSA-69005
R-HSA-73886	Chromosome Maintenance	34	101	0.00990973	6.36387e-05	0.000381832	18	27	0.0032967	48887	Homo sapiens	HIST1H2BH;HIST1H2BJ;HIST1H2BL;HIST1H2BK;HIST1H2BB;HIST2H2AA3;HIST1H2BA;HIST1H2BD;HIST1H2BC;HIST2H2AC;PCNA;POLD2;POLD1;H2AFX;HIST4H4;H2AFZ;HIST1H2BM;HIST1H2BN;HIST1H2BO;RBBP7;H2BFS;HIST2H2AB;HIST1H2AJ;HIST1H2AJ;HIST1H2AI;HIST1H2AH;HIST1H2AE;HIST1H2AD;HIST1H2AC;HIST1H4A;HIST1H2AA;RUVBL2;HIST3H3;FEN1;RFC5;HIST2H2BF;HIST3H2BB;NPM1;HIST2H2BE;HIST3H2A	Q16695;P04908;O60814;Q96A08;Q93077;Q9Y230;Q93079;P49005;Q16576;P23527;Q8N257;P0C0S5;Q09028;P28340;P06899;P62807;P12004;P16104;P62805;P33778;Q99879;Q99878;Q99877;Q16778;P39748;P06748;P20671;Q16777;Q99880;Q6FI13;P40938;P40937;P58876;P57053	R-HSA-174444;R-HSA-174445;R-HSA-181450;R-HSA-174446;R-HSA-174447;R-HSA-174441;R-HSA-606289;R-HSA-174438;R-HSA-174439;R-HSA-606326;R-HSA-176702;R-HSA-176700;R-HSA-164616;R-HSA-174456;R-HSA-606287;R-HSA-174452;R-HSA-174448;R-HSA-174451
R-HSA-5663220	RHO GTPases Activate Formins	41	135	0.0132457	0.000111003	0.000666019	20	27	0.0032967	48887	Homo sapiens	AURKB;TUBA1C;TUBA1B;TUBA1A;AURKC;NUP133;RCC2;DIAPH1;ACTBL2;ACTG1;TUBB6;KIF2C;TUBA3E;PFN2;TUBA3D;PFN1;RPS27;DVL2;PPP1CA;PPP1CC;PPP2CA;PPP2CB;RAC1;PPP2R1B;TUBB;SEC13;TUBA4A;PPP2R1A;RPS27A;RHOA;CDC20;MAPRE1;TUBB4A;TUBB4B;NUP37;ACTB;CDC42;TUBB3;TUBB1;POTEF;XPO1;TUBB2B;NUP160;TUBB2A;BUB3;RANBP2	P04350;P55735;P60953;O60610;Q71U36;P36873;P62714;Q12834;P30154;P30153;P60709;Q8NFH4;P68371;Q99661;P07737;P49792;P68366;Q96GD4;Q9BQE3;Q9P258;Q9BUF5;Q12769;Q13509;O60879-2;O43684;O60879-3;Q8WUM0;P68363;P63000;Q13748;Q9BVA1;O14980;P61586;P67775;Q15691;P63261;O14641;Q13885;P35080;P42677;Q9H4B7	R-HSA-5665767;R-HSA-5665982;R-HSA-5665809;R-HSA-3858489;R-HSA-5666001;R-HSA-5663232;R-HSA-3858495;R-HSA-203070;R-HSA-5666088;R-HSA-5666129;R-HSA-5666160;R-HSA-5665751;R-HSA-5666070;R-HSA-5665659;R-HSA-5665686;R-HSA-5666169;R-HSA-5665802;R-HSA-5665727;R-HSA-5665989;R-HSA-5666104
R-HSA-450531	Regulation of mRNA stability by proteins that bind AU-rich elements	51	90	0.00883046	3.68594e-14	5.0866e-12	23	26	0.0031746	48887	Homo sapiens	PSMB4;PSMB5;PSMB6;YWHAB;PSMB7;PSMB1;PSMB2;PSMB3;HSPA8;EXOSC6;UBC;HSPA1B;HSPA1A;UBB;EXOSC5;EXOSC2;PSMB3;PSMA7;PSME3;PSMA5;HSPB1;PSMA6;PSMA4;DIS3;RPN1;PSMA1;PSMA2;RPS27A;EIF4G1;EIF4G2;ELAVL1;HSPA1B;HSPA1A;PSMD13;PSMD14;PSMD10;YWHAZ;TNPO1;PSMD6;SET;PSMD8;PSMD1;PSMD2;PSMD4;PSMD5;PSMD5;SGTA;UBA52;HNRNPC;PSMC5;PSMC6;PSMC3;HSPA1L;PSMC1;PSMC2;KHSRP;XPO1;PABPC3;PABPC1;PABPC4;NUP214	P48556;Q13200;Q13868;Q9Y2L1;Q99460;P31946;O00487;Q15717;P11142;P61289;P28066;Q01105;Q9NQT4;Q5RKV6;Q92973;Q04637;P28074;P11940;P28072;P28070;O14818;Q15008;P60900;P04792;P62191;P35998;P25789;P25786;P25787;Q99436;P62195;P20618;P62979;Q14103-4;P08107;Q14103-3;P17980;Q92945;P55036;P63104;Q16401;P62987;P0CG48;Q9UNM6;O14980;P62333;P0CG47;P49721;P35658;P49720;O75832	R-HSA-450400;R-HSA-450406;R-HSA-450595;R-HSA-450592;R-HSA-450499;R-HSA-450466;R-HSA-450434;R-HSA-450533;R-HSA-450494;R-HSA-450463;R-HSA-482788;R-HSA-450387;R-HSA-450422;R-HSA-450620;R-HSA-450488;R-HSA-517705;R-HSA-451152;R-HSA-450394;R-HSA-450551;R-HSA-517674;R-HSA-450550;R-HSA-450580;R-HSA-450431
R-HSA-3928662	EPHB-mediated forward signaling	14	51	0.00500392	0.0383239	0.114972	25	26	0.0031746	48887	Homo sapiens	ARPC3;ARPC4;ACTR2;RAC1;ACTBL2;ACTG1;RHOA;EPHB2;CFL1;ACTB;CDC42;KRAS;POTEF;EPHB4;EPHB3;EPHB2;EPHB1	P60953;O15145;P60709;P23528;P63000;P54762;P54753;P61160;P54760;P61586;P63261;P59998;P29323;P01112	R-HSA-3928612;R-HSA-3928583;R-HSA-3928610;R-HSA-3928576;R-HSA-3928644;R-HSA-3928645;R-HSA-3928577;R-HSA-3928608;R-HSA-3928588;R-HSA-3928623;R-HSA-3928620;R-HSA-3928619;R-HSA-3928617;R-HSA-3928598;R-HSA-3928627;R-HSA-4093339;R-HSA-3928592;R-HSA-3928595;R-HSA-4093336;R-HSA-4093332;R-HSA-3928601;R-HSA-4093331;R-HSA-3928600;R-HSA-4093330;R-HSA-3928632
R-HSA-450294	MAP kinase activation in TLR cascade	16	58	0.00569074	0.0272683	0.0818049	11	25	0.0030525	48887	Homo sapiens	UBA52;PPP2CA;PPP2CB;MAPK3;IRAK1;PPP2R1B;PPP2R1A;MAP2K1;RPS27A;RPS6KA1;UBC;UBB;DUSP4;DUSP3;MAPK1;RPS6KA3	P51452;P62714;P51812;P30154;P30153;P27361;Q02750;P62987;P62979;Q15418;P0CG48;P51617;P67775;P28482;P0CG47;Q13115	R-HSA-199895;R-HSA-198756;R-HSA-450325;R-HSA-451649;R-HSA-450337;R-HSA-168053;R-HSA-198746;R-HSA-198731;R-HSA-450346;R-HSA-203797;R-HSA-199959
R-HSA-4086400	PCP/CE pathway	42	98	0.00961538	2.13439e-08	2.13439e-07	14	24	0.0029304	48887	Homo sapiens	PSMD6;PSMD8;SMURF2;PSMB4;PSMB5;PSMB6;PSMB7;PSMB1;PSMB2;PSMB3;PSMD1;PSMD2;PSMD4;PSMD5;PFN1;UBC;UBB;DVL2;PSMD5;PSMB3;CLTB;CLTA;CLTC;UBA52;PSMA7;PSMC5;PSMC6;PSME3;PSMA5;PSMA6;RAC1;PSMA4;PSMA1;RPN1;PSMA2;PSMC3;RPS27A;PSMC1;PSMC2;RHOA;PSMD13;PSMD14;PSMD10	P35998;P48556;Q13200;P25789;P25786;Q9HAU4;P25787;Q99460;O00487;P62195;Q99436;P20618;P07737;P62979;P61289;P15153;P17980;P60763;P55036;Q00610;P28066;Q16401;P63000;P28074;P62987;P28072;P0CG48;P28070;Q9UNM6;O14818;P61586;Q15008;O14641;P62333;P60900;P49721;P0CG47;P62191;P49720;O75832;P09497;P09496	R-HSA-3858482;R-HSA-3858480;R-HSA-4608825;R-HSA-4608852;R-HSA-4608854;R-HSA-3858489;R-HSA-4608855;R-HSA-3858495;R-HSA-5138459;R-HSA-5138433;R-HSA-5138432;R-HSA-3858475;R-HSA-5138441;R-HSA-3965450
R-HSA-157858	Gap junction trafficking and regulation	19	48	0.00470958	0.00037987	0.00227922	10	24	0.0029304	48887	Homo sapiens	TUBA1C;TUBA1B;TUBA1A;ACTBL2;ACTG2;ACTG1;TUBB6;ACTA2;ACTC1;ACTA1;TUBB;TUBA3E;TUBA4A;TUBA3D;TUBB4A;TUBB4B;ACTB;TUBB3;POTEF;TUBB1;TUBB2B;TUBB2A;CLTB;CLTA;CLTC;TJP1	Q13509;P04350;Q71U36;P68363;P60709;P68371;Q13748;P68366;Q9BVA1;Q9BQE3;P63261;Q00610;Q13885;P53675;Q9BUF5;P09497;Q9H4B7;Q07157;P09496	R-HSA-191737;R-HSA-190541;R-HSA-190829;R-HSA-190520;R-HSA-196026;R-HSA-191636;R-HSA-190519;R-HSA-191654;R-HSA-190877;R-HSA-196017
R-HSA-3108214	SUMOylation of DNA damage response and repair proteins	20	77	0.00755495	0.0260657	0.078197	24	24	0.0029304	48887	Homo sapiens	NUP155;NUP133;PML;RAE1;SP140L;NUP188;NUP205;NUP37;NUP62;NUP88;TPR;SUMO3;NUP160;SUMO2;SUMO1;SMC3;RANBP2;RAD21;AAAS;NUP214;SUMO4	Q12769;Q8WUM0;P55854;Q99567;P78406;Q8NFH4;P63165;Q5SRE5;P12270;P37198;Q92621;O60216;P49792;O75694;P61956;Q9NRG9;P23497;Q9UQE7;P35658;P29590	R-HSA-4568846;R-HSA-4570463;R-HSA-4551616;R-HSA-4551648;R-HSA-3108212;R-HSA-4570554;R-HSA-4551661;R-HSA-4551768;R-HSA-4570553;R-HSA-2997616;R-HSA-3000399;R-HSA-4551738;R-HSA-5228508;R-HSA-3000433;R-HSA-4568863;R-HSA-4570528;R-HSA-4551604;R-HSA-4551724;R-HSA-3000411;R-HSA-3000383;R-HSA-2997709;R-HSA-3000348;R-HSA-4568914;R-HSA-4568848
R-HSA-3108232	SUMO E3 ligases SUMOylate target proteins	20	77	0.00755495	0.0260657	0.078197	24	24	0.0029304	48887	Homo sapiens	NUP155;NUP133;PML;RAE1;SP140L;NUP188;NUP205;NUP37;NUP62;NUP88;TPR;SUMO3;NUP160;SUMO2;SUMO1;SMC3;RANBP2;RAD21;AAAS;NUP214;SUMO4	Q12769;Q8WUM0;P55854;Q99567;P78406;Q8NFH4;P63165;Q5SRE5;P12270;P37198;Q92621;O60216;P49792;O75694;P61956;Q9NRG9;P23497;Q9UQE7;P35658;P29590	R-HSA-4568846;R-HSA-4570463;R-HSA-4551616;R-HSA-4551648;R-HSA-3108212;R-HSA-4570554;R-HSA-4551661;R-HSA-4551768;R-HSA-4570553;R-HSA-2997616;R-HSA-3000399;R-HSA-4551738;R-HSA-5228508;R-HSA-3000433;R-HSA-4568863;R-HSA-4570528;R-HSA-4551604;R-HSA-4551724;R-HSA-3000411;R-HSA-3000383;R-HSA-2997709;R-HSA-3000348;R-HSA-4568914;R-HSA-4568848
R-HSA-157579	Telomere Maintenance	31	73	0.00716248	1.70917e-06	1.36734e-05	15	23	0.0028083	48887	Homo sapiens	HIST1H2BH;HIST1H2BJ;HIST1H2BL;HIST1H2BK;HIST1H2BB;HIST1H2BA;HIST2H2AA3;HIST1H2BD;HIST1H2BC;HIST2H2AC;PCNA;POLD2;POLD1;H2AFX;HIST4H4;H2AFZ;HIST1H2BM;HIST1H2BN;HIST1H2BO;H2BFS;HIST2H2AB;HIST1H2AJ;HIST1H2AJ;HIST1H2AI;HIST1H2AH;HIST1H2AE;HIST1H2AD;HIST1H2AC;HIST1H4A;HIST1H2AA;RUVBL2;HIST3H3;FEN1;RFC5;HIST2H2BF;HIST3H2BB;HIST2H2BE;HIST3H2A	Q16695;O60814;P04908;Q96A08;Q93077;Q9Y230;Q93079;P49005;P23527;Q8N257;P0C0S5;P28340;P06899;P62807;P12004;P16104;P62805;P33778;Q99879;Q99878;Q99877;Q16778;P39748;P20671;Q16777;Q99880;Q6FI13;P40938;P40937;P58876;P57053	R-HSA-174444;R-HSA-176702;R-HSA-181450;R-HSA-174445;R-HSA-174446;R-HSA-176700;R-HSA-174447;R-HSA-164616;R-HSA-174441;R-HSA-174456;R-HSA-174452;R-HSA-174438;R-HSA-174439;R-HSA-174448;R-HSA-174451
R-HSA-2559582	Senescence-Associated Secretory Phenotype (SASP)	41	85	0.00833987	1.23635e-09	2.22542e-08	15	22	0.0026862	48887	Homo sapiens	HIST1H2BH;HIST1H2BJ;HIST1H2BL;HIST1H2BK;HIST1H3A;HIST1H2BB;HIST1H2BA;HIST1H2BD;HIST1H2BC;UBC;HIST2H2AC;RPS6KA1;UBB;HIST4H4;RPL15;HIST1H2BM;HIST1H2BN;HIST1H2BO;H3F3C;RPS6KA3;HIST2H2AB;H3F3A;HIST1H2AJ;UBE2E1;HIST1H4A;RPS27A;HIST3H2BB;KIF20A;HIST1H1E;UBE2C;HIST2H2AA3;CDK6;H2AFX;H2AFZ;HIST2H3A;ANAPC7;H2BFS;CDK2;STAT3;UBA52;HIST1H2AJ;HIST1H2AI;HIST1H2AH;MAPK3;HIST1H2AE;HIST1H2AD;HIST1H2AC;HIST1H2AA;HI…	Q9UJX3;P51965;P04908;O60814;Q96A08;Q93077;Q93079;Q71DI3;Q9UJX2;P23527;Q8N257;P84243;P62979;P0C0S5;P28482;P06899;Q00534;P62807;P16104;P62805;P51812;P33778;Q99879;Q99878;Q99877;P27361;P24941;Q16778;P20671;Q16777;P62987;Q99880;Q15418;P0CG48;Q6FI13;O00762;P68431;P58876;P0CG47;P40763;P57053	R-HSA-3788708;R-HSA-3790137;R-HSA-3857308;R-HSA-3858387;R-HSA-3857305;R-HSA-3788705;R-HSA-182594;R-HSA-3788745;R-HSA-3790130;R-HSA-3857329;R-HSA-3788748;R-HSA-3857328;R-HSA-3788725;R-HSA-3788724;R-HSA-198746
R-HSA-72613	Eukaryotic Translation Initiation	54	123	0.0120683	9.41196e-11	2.64174e-09	19	21	0.0025641	48887	Homo sapiens	RPL9;RPL7;RPL5;EIF2B3;RPL4;RPL3;EIF4A2;EIF4A1;UBC;RPL10;RPL11;RPS27;RPS17L;RPL14;RPS24;RPL15;EIF2A;FAU;EIF4A1;EIF1AX;EIF1AY;UBE2E1;RPS20;RPS27A;RPS17;EIF2S3;EIF4G1;RPS15;EIF4G2;RPS14;RPS12;RPS11;EIF2S1;RPS10;RPL7A;RPS3;RPS2;RPS7;RPS8;RPS5;EIF3K;EIF3I;EIF3H;RPL28;EIF3E;RPSA;EIF3CL;RPL30;RPS9;UBA52;RPL10A;RPL10L;RPLP0;RPS3;RPL19;RPLP2;RPL24;EIF3C;EIF3D;RPL23;PABPC3;PABPC1;RPS3A;PABPC4	P60228;P36578;Q14240;P27635;P08865;P32969;P62280;P47813;P62424;P61247;P62829;P61313;P62263;P23396;P15880;Q9NR50;Q04637;P62913;P60842;Q13347;P11940;P62861;O15372;O15371;P39023;P18124;Q92901;P46776;P46777;P46779;P62979;P84098;P62906;P62241;P46782;P46781;P60866;P46783;P05387;P05388;P83731;P62081;P25398;P62987;P08708;P62888;P62841;P05198;P50914;P42677;Q9UBQ5;Q99613;P41091;P62847	R-HSA-72697;R-HSA-72670;R-HSA-72671;R-HSA-157849;R-HSA-72635;R-HSA-72669;R-HSA-72631;R-HSA-72691;R-HSA-72663;R-HSA-156808;R-HSA-72621;R-HSA-156823;R-HSA-72619;R-HSA-72673;R-HSA-72672;R-HSA-72722;R-HSA-72647;R-HSA-72676;R-HSA-156826
R-HSA-3214858	RMTs methylate histone arginines	25	49	0.00480769	7.31918e-07	5.85534e-06	20	21	0.0025641	48887	Homo sapiens	HIST1H1E;SMARCA2;SMARCA4;HIST1H3A;HIST2H2AA3;HIST2H2AC;CCND1;CARM1;H2AFX;HIST4H4;H2AFZ;HIST2H3A;ACTL6B;ACTL6A;RBBP7;HIST2H2AB;CCND1;HIST1H2AJ;HIST1H2AJ;HIST1H2AI;HIST1H2AH;HIST1H2AE;HIST1H2AD;HIST1H2AC;HIST1H4A;PRMT1;HIST1H2AA;HIST3H3;WDR77;HIST3H2A	Q9BQA1;P51531;P24385;P04908;Q99878;Q96KK5;Q93077;Q16576;Q71DI3;Q99873;O96019;Q8IUE6;P20671;P0C0S8;P51532;Q16777;O94805;P0C0S5;Q6FI13;P68431;Q7L7L0;Q96QV6;Q86X55;P16104;P62805	R-HSA-5216234;R-HSA-5229010;R-HSA-3215426;R-HSA-5205820;R-HSA-5661126;R-HSA-5205822;R-HSA-3215406;R-HSA-5212679;R-HSA-5225602;R-HSA-5229203;R-HSA-5205867;R-HSA-3215448;R-HSA-5205861;R-HSA-5225649;R-HSA-5661117;R-HSA-3215385;R-HSA-5218952;R-HSA-5205824;R-HSA-5205798;R-HSA-5205799
R-HSA-5625740	RHO GTPases activate PKNs	41	77	0.00755495	7.23031e-11	2.28041e-09	13	20	0.002442	48887	Homo sapiens	HIST1H2BH;HIST1H2BJ;KDM1A;HIST1H2BL;HIST1H2BK;YWHAB;YWHAE;HIST1H3A;YWHAG;HIST1H2BB;HIST1H2BA;MYL6;YWHAH;HIST1H2BD;HIST1H2BC;MYH9;HIST2H2AC;HIST4H4;HIST1H2BM;HIST1H2BN;HIST1H2BO;H3F3C;H3F3A;HIST2H2AB;HIST1H2AJ;HIST1H4A;MYH10;RHOA;HIST3H2BB;YWHAQ;YWHAZ;MYH14;MYH11;HIST1H1E;HIST2H2AA3;H2AFX;H2AFZ;HIST2H3A;H2BFS;KDM1A;HIST1H2AJ;HIST1H2AI;HIST1H2AH;RAC1;HIST1H2AE;HIST1H2AD;HIST1H2AC;HIST1H2AA;SFN;HIST…	P04908;O60814;Q96A08;P31947;Q93077;Q93079;Q71DI3;P31946;P61981;P23527;Q8N257;P84243;P0C0S5;P27348;P06899;P62807;P35749;P63104;P16104;P62805;Q99879;P33778;P60660;Q99878;Q99877;Q16778;O60341;P20671;P35579;P63000;Q16777;P35580;Q99880;Q6FI13;Q7Z406;P62258;P61586;P68431;Q04917;P58876;P57053	R-HSA-75016;R-HSA-5623622;R-HSA-5625784;R-HSA-5625883;R-HSA-5625849;R-HSA-5625848;R-HSA-5625796;R-HSA-419232;R-HSA-5625797;R-HSA-5625870;R-HSA-5623667;R-HSA-5625774;R-HSA-5623632
R-HSA-195253	Degradation of beta-catenin by the destruction complex	40	88	0.00863422	9.75577e-09	9.95968e-08	15	20	0.002442	48887	Homo sapiens	PSMD6;PSMD8;PSMB4;PSMB5;PSMB6;PSMB7;PSMB1;PSMB2;PSMB3;PSMD1;PSMD2;PSMD4;CUL1;PSMD5;UBC;UBB;PSMD5;PSMB3;UBA52;PSMC5;PPP2CA;PSMA7;PPP2CB;PSME3;PSMC6;PSMA5;PSMA6;PSMA4;PSMA1;RPN1;PSMA2;PPP2R1B;SKP1;PSMC3;PPP2R1A;RPS27A;PSMC1;PSMC2;PSMD13;PSMD14;GSK3B;PSMD10;HDAC1	P35998;P48556;Q13200;P25789;P25786;P62714;P25787;P30154;P30153;Q99460;O00487;Q99436;P62195;Q13547;P20618;P62979;P61289;P63208;P17980;Q13616;P55036;P28066;Q16401;P49841;P28074;P62987;P28072;P0CG48;P28070;Q9UNM6;O14818;P67775;Q15008;P62333;P60900;P49721;P0CG47;P62191;P49720;O75832	R-HSA-195251;R-HSA-195318;R-HSA-195287;R-HSA-195280;R-HSA-5229343;R-HSA-195283;R-HSA-5246693;R-HSA-2130282;R-HSA-195300;R-HSA-2130286;R-HSA-4641231;R-HSA-2130279;R-HSA-5229348;R-HSA-195304;R-HSA-195275
R-HSA-68874	M/G1 Transition	37	85	0.00833987	9.88598e-08	8.89739e-07	16	20	0.002442	48887	Homo sapiens	PSMD6;PSMD8;PSMB4;PSMB5;PSMB6;PSMB7;PSMB1;PSMB2;PSMB3;PSMD1;PSMD2;PSMD4;PSMD5;UBC;MCM6;UBB;MCM7;PSMD5;ORC1;PSMB3;CDK2;UBA52;PSMC5;PSMA7;PSMC6;PSME3;PSMA5;PSMA6;PSMA4;PSMA1;RPN1;PSMA2;PSMC3;RPS27A;PSMC1;PSMC2;PSMD13;CDC45;PSMD14;PSMD10	P35998;P48556;Q13200;P25789;P25786;P25787;Q99460;O00487;Q99436;P62195;P20618;P62979;P61289;O75419;P17980;P55036;P28066;Q16401;Q14566;P24941;P28074;P62987;P33993;P28072;P0CG48;P28070;Q9UNM6;O14818;Q15008;Q13415;P62333;P60900;P49721;P0CG47;P62191;P49720;O75832	R-HSA-68954;R-HSA-68712;R-HSA-68914;R-HSA-68611;R-HSA-68916;R-HSA-68917;R-HSA-68918;R-HSA-68615;R-HSA-68919;R-HSA-68940;R-HSA-176973;R-HSA-68849;R-HSA-68825;R-HSA-68688;R-HSA-68960;R-HSA-68826
R-HSA-69002	DNA Replication Pre-Initiation	37	85	0.00833987	9.88598e-08	8.89739e-07	16	20	0.002442	48887	Homo sapiens	PSMD6;PSMD8;PSMB4;PSMB5;PSMB6;PSMB7;PSMB1;PSMB2;PSMB3;PSMD1;PSMD2;PSMD4;PSMD5;UBC;MCM6;UBB;MCM7;PSMD5;ORC1;PSMB3;CDK2;UBA52;PSMC5;PSMA7;PSMC6;PSME3;PSMA5;PSMA6;PSMA4;PSMA1;RPN1;PSMA2;PSMC3;RPS27A;PSMC1;PSMC2;PSMD13;CDC45;PSMD14;PSMD10	P35998;P48556;Q13200;P25789;P25786;P25787;Q99460;O00487;Q99436;P62195;P20618;P62979;P61289;O75419;P17980;P55036;P28066;Q16401;Q14566;P24941;P28074;P62987;P33993;P28072;P0CG48;P28070;Q9UNM6;O14818;Q15008;Q13415;P62333;P60900;P49721;P0CG47;P62191;P49720;O75832	R-HSA-68954;R-HSA-68712;R-HSA-68914;R-HSA-68611;R-HSA-68916;R-HSA-68917;R-HSA-68918;R-HSA-68615;R-HSA-68919;R-HSA-68940;R-HSA-176973;R-HSA-68849;R-HSA-68825;R-HSA-68688;R-HSA-68960;R-HSA-68826
R-HSA-190828	Gap junction trafficking	18	44	0.00431711	0.000365768	0.00219461	7	20	0.002442	48887	Homo sapiens	TUBA1C;TUBA1B;TUBA1A;ACTBL2;ACTG2;ACTG1;TUBB6;ACTA2;ACTC1;ACTA1;TUBB;TUBA3E;TUBA4A;TUBA3D;TUBB4A;TUBB4B;ACTB;TUBB3;POTEF;TUBB1;TUBB2B;TUBB2A;CLTB;CLTA;CLTC	Q13509;P04350;Q71U36;P68363;P60709;P68371;Q13748;P68366;Q9BVA1;Q9BQE3;P63261;Q00610;Q13885;P53675;Q9BUF5;P09497;Q9H4B7;P09496	R-HSA-191737;R-HSA-190829;R-HSA-190520;R-HSA-196026;R-HSA-190519;R-HSA-190877;R-HSA-196017
R-HSA-909733	Interferon alpha/beta signaling	87	138	0.01354	1.11022e-16	1.83187e-14	10	19	0.0023199	48887	Homo sapiens	HLA-A;ADAR;HLA-C;HLA-B;HLA-E;IFIT1;IFIT2;IFIT3;IFITM1;IFITM2;IFITM3;SAMHD1;OAS1;OAS2;ISG15;MX1;OAS3;LRWD1;ISG20;PTPN1;STAT1	P00973;Q09160;P30501;P30447;P01892;P30504;P30505;P30443;Q95604;P04222;P30499;Q04826;P30498;P10316;P13746;Q9TNN7;P30495;P30459;P30493;P10319;P30456;P30492;P30457;P42224-2;P42224-1;P30455;P30453;P30508;P13747;P30450;P10314;P16188;P16189;Q29960;Q29865;Q29963;P04439;P01889;Q31610;P16190;P30464;P01891;P30466;P10321;Q31612;P30460;P30461;P30462;Q9Y6K5;Q07000;P30480;P09914;P13164;P09913;Q95365;P29728;Q29…	R-HSA-909721;R-HSA-909722;R-HSA-997309;R-HSA-909725;R-HSA-997311;R-HSA-909726;R-HSA-1015702;R-HSA-1015699;R-HSA-913529;R-HSA-909718
R-HSA-182971	EGFR downregulation	11	30	0.00294349	0.0101877	0.040751	16	19	0.0023199	48887	Homo sapiens	UBC;UBA52;UBB;HGS;CDC42;EPS15L1;CLTA;ERBB3;RPS27A;EPN1;EPS15;EPN2	P62987;P62979;P0CG48;P60953;P00533;Q9UBC2;P0CG47;O14964;P42566;Q9Y6I3;P09496	R-HSA-183051;R-HSA-182994;R-HSA-183084;R-HSA-182993;R-HSA-183055;R-HSA-183036;R-HSA-182969;R-HSA-183072;R-HSA-183002;R-HSA-183077;R-HSA-183067;R-HSA-182990;R-HSA-183089;R-HSA-183058;R-HSA-183094;R-HSA-182986
R-HSA-73885	Nucleotide Excision Repair	15	52	0.00510204	0.0227541	0.0682623	16	19	0.0023199	48887	Homo sapiens	GTF2H3;POLR2A;ERCC2;XAB2;RAD23B;POLR2B;PCNA;POLD2;POLR2A;POLD1;RFC5;DDB1;POLR2E;POLR2G;POLR2L	Q16531;Q9HCS7;P49005;P62487;P19388;P24928;P54727;P30876;P62875;P18074;P28340;P40938;P40937;P12004;Q13889	R-HSA-109976;R-HSA-109980;R-HSA-110305;R-HSA-109968;R-HSA-109948;R-HSA-109949;R-HSA-73939;R-HSA-109973;R-HSA-109972;R-HSA-73938;R-HSA-109975;R-HSA-73936;R-HSA-109974;R-HSA-73934;R-HSA-110301;R-HSA-109953
R-HSA-189200	Hexose transport	16	62	0.0060832	0.0449558	0.115654	6	19	0.0023199	48887	Homo sapiens	NUP155;NUP133;RAE1;HK2;NUP188;NUP205;NUP37;NUP62;TPR;NUP88;NUP160;RANBP2;AAAS;NUP214	Q12769;Q8WUM0;Q99567;P78406;P35557;Q8NFH4;Q5SRE5;P12270;P37198;P52790;Q92621;P49792;P52789;O75694;Q9NRG9;P35658	R-HSA-170799;R-HSA-170825;R-HSA-170824;R-HSA-70420;R-HSA-170796;R-HSA-170810
R-HSA-72737	Cap-dependent Translation Initiation	54	123	0.0120683	9.41196e-11	2.64174e-09	17	18	0.0021978	48887	Homo sapiens	RPL9;RPL7;RPL5;EIF2B3;RPL4;RPL3;EIF4A2;EIF4A1;UBC;RPL10;RPL11;RPS27;RPS17L;RPL14;RPS24;RPL15;EIF2A;FAU;EIF4A1;EIF1AX;EIF1AY;UBE2E1;RPS20;RPS27A;RPS17;EIF2S3;EIF4G1;RPS15;EIF4G2;RPS14;RPS12;RPS11;EIF2S1;RPS10;RPL7A;RPS3;RPS2;RPS7;RPS8;RPS5;EIF3K;EIF3I;EIF3H;RPL28;EIF3E;RPSA;EIF3CL;RPL30;RPS9;UBA52;RPL10A;RPL10L;RPLP0;RPS3;RPL19;RPLP2;RPL24;EIF3C;EIF3D;RPL23;PABPC3;PABPC1;RPS3A;PABPC4	P60228;P36578;Q14240;P27635;P08865;P32969;P62280;P47813;P62424;P61247;P62829;P61313;P62263;P23396;P15880;Q9NR50;Q04637;P62913;P60842;Q13347;P11940;P62861;O15372;O15371;P39023;P18124;Q92901;P46776;P46777;P46779;P62979;P84098;P62906;P62241;P46782;P46781;P60866;P46783;P05387;P05388;P83731;P62081;P25398;P62987;P08708;P62888;P62841;P05198;P50914;P42677;Q9UBQ5;Q99613;P41091;P62847	R-HSA-72697;R-HSA-72670;R-HSA-72671;R-HSA-157849;R-HSA-72635;R-HSA-72669;R-HSA-72631;R-HSA-72691;R-HSA-72663;R-HSA-156808;R-HSA-72621;R-HSA-72619;R-HSA-72673;R-HSA-72672;R-HSA-72722;R-HSA-72647;R-HSA-72676
R-HSA-69202	Cyclin E associated events during G1/S transition	35	69	0.00677002	5.73592e-09	6.30952e-08	15	18	0.0021978	48887	Homo sapiens	PSMD6;PSMD8;PSMB4;PSMB5;PSMB6;PSMB7;PSMB1;PSMB2;PSMB3;PSMD1;PSMD2;PSMD4;CUL1;PSMD5;UBC;UBB;PSMD5;PSMB3;CDK2;UBA52;PSMC5;PSMA7;PSME3;PSMC6;PSMA5;PSMA6;PSMA4;PSMA1;RPN1;PSMA2;SKP1;PSMC3;RPS27A;PSMC1;PSMC2;PSMD13;PSMD14;PSMD10	P35998;P48556;Q13200;P25789;P25786;P25787;Q99460;O00487;Q99436;P62195;P20618;P62979;P61289;P63208;P17980;Q13616;P55036;Q16401;P28066;P24941;P28074;P62987;P28072;P0CG48;P28070;Q9UNM6;O14818;Q15008;P62333;P60900;P49721;P0CG47;P62191;P49720;O75832	R-HSA-69195;R-HSA-187545;R-HSA-69199;R-HSA-188390;R-HSA-69691;R-HSA-69690;R-HSA-187575;R-HSA-157906;R-HSA-187574;R-HSA-188386;R-HSA-69191;R-HSA-69562;R-HSA-188350;R-HSA-187552;R-HSA-187520
R-HSA-199992	trans-Golgi Network Vesicle Budding	20	78	0.00765306	0.0292149	0.0876448	14	18	0.0021978	48887	Homo sapiens	TPD52;AP3S1;PICALM;SNAP23;HSPA8;VAMP2;INPP5F;FTH1;PUM1;GAK;HGS;FTL;CLTB;CLTA;CLTC;CLINT1;CHMP2A	O00161;P63027;O43633;Q14677;Q00610-1;Q01968;O14964;O14976;Q13492;P11142;Q14671;O75061;P02792;Q00610;P09496-1;P09497;P55327;Q92572;P09496;P02794	R-HSA-5671702;R-HSA-376369;R-HSA-421831;R-HSA-376357;R-HSA-432712;R-HSA-421835;R-HSA-432688;R-HSA-421833;R-HSA-376364;R-HSA-432707;R-HSA-434362;R-HSA-432706;R-HSA-5333658;R-HSA-421836
R-HSA-421837	Clathrin derived vesicle budding	20	78	0.00765306	0.0292149	0.0876448	14	18	0.0021978	48887	Homo sapiens	TPD52;AP3S1;PICALM;SNAP23;HSPA8;VAMP2;INPP5F;FTH1;PUM1;GAK;HGS;FTL;CLTB;CLTA;CLTC;CLINT1;CHMP2A	O00161;P63027;O43633;Q14677;Q00610-1;Q01968;O14964;O14976;Q13492;P11142;Q14671;O75061;P02792;Q00610;P09496-1;P09497;P55327;Q92572;P09496;P02794	R-HSA-5671702;R-HSA-376369;R-HSA-421831;R-HSA-376357;R-HSA-432712;R-HSA-421835;R-HSA-432688;R-HSA-421833;R-HSA-376364;R-HSA-432707;R-HSA-434362;R-HSA-432706;R-HSA-5333658;R-HSA-421836
R-HSA-1236975	Antigen processing-Cross presentation	103	176	0.0172684	1.11022e-16	1.83187e-14	8	17	0.0020757	48887	Homo sapiens	HLA-A;PSMD6;HLA-C;PSMD8;HLA-B;PSMB4;HLA-E;PSMB5;PSMB6;PSMB7;PSMB1;PSMB2;PSMD1;PSMB3;PSMD2;PSMD4;PSMD5;UBC;UBB;PSMD5;PSMB3;UBA52;PSMC5;PSMA7;PSMC6;PSME3;PSMA5;PSMA6;PSMA4;PSMA1;RPN1;PSMA2;PSMC3;RPS27A;PSMC1;PSMC2;PSMD13;PSMD14;PSMD10;TAP2	P48556;Q13200;P30447;P01892;P30443;Q95604;O00487;Q04826;P30499;P04222;P30498;P10316;P30495;P10319;P30493;P30492;P10314;P28066;Q29960;Q29963;P01889;P28074;P28072;P28070;Q15008;P01891;P10321;P35998;Q95365;Q99436;P62195;P20618;P62979;P17980;Q29940;P30685;P62987;Q29836;P0CG48;P49721;P0CG47;P49720;Q09160;P30501;P30504;P30505;Q99460;Q9TNN7;P13746;P61289;P30459;P30456;P30457;P30455;P30508;P30453;P30450;…	R-HSA-1236943;R-HSA-1236954;R-HSA-1236971;R-HSA-1236970;R-HSA-1236965;R-HSA-1236935;R-HSA-1236964;R-HSA-1236949
R-HSA-391251	Protein folding	27	58	0.00569074	1.49211e-06	1.19368e-05	17	17	0.0020757	48887	Homo sapiens	TUBA1C;TBCE;TUBA1B;TUBA1A;TBCA;ACTBL2;ACTG2;USP11;ACTG1;TUBB6;CCT6A;ACTC1;TUBA3E;CCT8;TUBA3D;CCT4;CCT5;CCT7;CCT2;CCT3;SKIV2L;TCP1;ACTA2;ACTA1;TUBB;TUBA4A;TUBB4A;TUBB4B;ACTB;NOP56;TUBB3;TUBB1;POTEF;TUBB2B;TUBB2A;PFDN2	Q15813;P04350;P40227;Q15477;Q71U36;P60709;Q99832;P68371;Q9UHV9;P68366;P48643;Q9BQE3;P50990;P50991;Q9BUF5;O75347;Q13509;P78371;P17987;P68363;P51784;O00567;P49368;Q13748;Q9BVA1;Q13885;Q9H4B7	R-HSA-389961;R-HSA-390470;R-HSA-389963;R-HSA-389964;R-HSA-389954;R-HSA-389955;R-HSA-389956;R-HSA-391266;R-HSA-389976;R-HSA-389978;R-HSA-389980;R-HSA-390453;R-HSA-389969;R-HSA-390459;R-HSA-389970;R-HSA-389972;R-HSA-389974
R-HSA-2559586	DNA Damage/Telomere Stress Induced Senescence	34	63	0.00618132	2.10169e-09	2.7322e-08	4	16	0.0019536	48887	Homo sapiens	HIST1H2BH;HIST1H2BJ;HIST1H1D;HIST1H1E;HIST1H2BL;HIST1H2BK;HMGA1;HIST1H1A;HMGA2;HIST1H1B;HIST1H1C;HIST1H2BB;HIST1H2BA;HIST2H2AA3;HIST1H2BD;HIST1H2BC;HIST2H2AC;H2AFX;HIST4H4;H2AFZ;HIST1H2BM;HIST1H2BN;HIST1H2BO;H2BFS;CDK2;HIST2H2AB;HIST1H2AJ;HIST1H2AJ;HIST1H2AI;HIST1H2AH;HIST1H2AE;HIST1H2AD;HIST1H2AC;HIST1H4A;HIST1H2AA;HIST3H3;LMNB1;HIST2H2BF;HIST3H2BB;HIST2H2BE;H1F0;HIST3H2A	Q16695;P04908;O60814;Q02539;Q96A08;Q93077;Q93079;P23527;Q8N257;P10412;P0C0S5;P07305;P06899;P62807;P16104;P62805;Q99879;P33778;Q99878;Q99877;P52926;P17096;P24941;Q16778;P20671;Q16777;Q99880;Q6FI13;P20700;P16403;P16402;P16401;P58876;P57053	R-HSA-4647594;R-HSA-3785711;R-HSA-187934;R-HSA-69562
R-HSA-69481	G2/M Checkpoints	43	96	0.00941915	4.21311e-09	5.05573e-08	9	16	0.0019536	48887	Homo sapiens	HIST1H2BH;HIST1H2BJ;HIST1H2BL;HIST1H2BK;YWHAB;BRCC3;UIMC1;YWHAE;YWHAG;HIST1H2BB;YWHAH;HIST1H2BA;HIST1H2BD;HIST1H2BC;UBC;MCM6;UBB;MCM7;H2AFX;HIST4H4;BABAM1;ORC1;HIST1H2BM;HIST1H2BN;HIST1H2BO;CDK1;H2BFS;CDK2;HIST2H2AB;UBA52;HIST1H4A;HIST1H2AC;SFN;HIST3H3;RPS27A;UBE2N;RFC5;UBE2V2;HIST3H2BB;HIST2H2BF;YWHAQ;HIST2H2BE;CDC45;SUMO1;YWHAZ;WHSC1	Q16695;O60814;Q96A08;P31947;Q93079;P06493;P31946;O96028;P61981;Q15819;P23527;Q8N257;P62979;P27348;P46736;Q9NWV8;O75419;P06899;P62807;P63104;Q14566;P16104;P62805;Q99879;P33778;Q99877;P61088;P24941;Q96RL1;Q16778;P63165;P62987;P33993;Q99880;P0CG48;P62258;P40938;Q04917;P40937;Q13415;P58876;P0CG47;P57053	R-HSA-75016;R-HSA-69891;R-HSA-75022;R-HSA-176264;R-HSA-170055;R-HSA-170070;R-HSA-176298;R-HSA-176101;R-HSA-176318
R-HSA-69615	G1/S DNA Damage Checkpoints	33	63	0.00618132	7.28614e-09	8.01475e-08	5	16	0.0019536	48887	Homo sapiens	PSMD6;PSMD8;PSMB4;PSMB5;PSMB6;PSMB7;PSMB1;PSMB2;PSMB3;PSMD1;PSMD2;PSMD4;PSMD5;UBC;UBB;PSMD5;PSMB3;CDK2;UBA52;PSMC5;PSMA7;PSME3;PSMC6;PSMA5;PSMA6;PSMA4;RPN1;PSMA1;PSMA2;PSMC3;RPS27A;PSMC1;PSMC2;PSMD13;PSMD14;PSMD10	P35998;P48556;Q13200;P25789;P25786;P25787;Q99460;O00487;Q99436;P62195;P20618;P62979;P61289;P17980;P55036;Q16401;P28066;P24941;P28074;P62987;P28072;P0CG48;P28070;Q9UNM6;O14818;Q15008;P62333;P60900;P49721;P0CG47;P62191;P49720;O75832	R-HSA-69600;R-HSA-264444;R-HSA-264458;R-HSA-69598;R-HSA-69562
R-HSA-69656	Cyclin A:Cdk2-associated events at S phase entry	35	70	0.00686813	8.15886e-09	8.97474e-08	13	16	0.0019536	48887	Homo sapiens	PSMD6;PSMD8;PSMB4;PSMB5;PSMB6;PSMB7;PSMB1;PSMB2;PSMB3;PSMD1;PSMD2;PSMD4;CUL1;PSMD5;UBC;UBB;PSMD5;PSMB3;CDK2;UBA52;PSMC5;PSMA7;PSME3;PSMC6;PSMA5;PSMA6;PSMA4;PSMA1;RPN1;PSMA2;SKP1;PSMC3;RPS27A;PSMC1;PSMC2;PSMD13;PSMD14;PSMD10	P35998;P48556;Q13200;P25789;P25786;P25787;Q99460;O00487;Q99436;P62195;P20618;P62979;P61289;P63208;P17980;Q13616;P55036;Q16401;P28066;P24941;P28074;P62987;P28072;P0CG48;P28070;Q9UNM6;O14818;Q15008;P62333;P60900;P49721;P0CG47;P62191;P49720;O75832	R-HSA-187545;R-HSA-174110;R-HSA-174164;R-HSA-187575;R-HSA-187574;R-HSA-187934;R-HSA-174273;R-HSA-187949;R-HSA-187552;R-HSA-187948;R-HSA-187520;R-HSA-187916;R-HSA-174054
R-HSA-1169408	ISG15 antiviral mechanism	37	81	0.00794741	3.04252e-08	2.73827e-07	16	16	0.0019536	48887	Homo sapiens	NUP155;TRIM25;NUP133;EIF4A2;EIF4A1;UBC;ISG15;NUP205;UBB;NUP88;NUP62;KPNB1;RPL15;EIF4A3;EIF4A1;STAT1;UBA52;UBE2E1;ARIH1;IFIT1;MAPK3;IFIT2;RAE1;RPS27A;NUP188;UBE2N;MX1;KPNA1;EIF4G1;KPNA2;EIF2AK2;NUP37;EIF4G2;TPR;LRWD1;NUP160;RANBP2;KPNA5;AAAS;NUP214	O15131;P51965;Q9Y4X5;Q14974;P42224;P09914;Q14240;Q8NFH4;O43432;P12270;P62979;Q92621;P49792;P20591;O75694;P52292;P38919;P05161;Q14258;Q12769;P52294;Q8WUM0;Q99567;P19525;P78406;Q04637;P61088;P27361;P60842;P62987;Q5SRE5;P37198;P0CG48;Q9NRG9;P0CG47;P35658;P78344	R-HSA-1169406;R-HSA-1169307;R-HSA-1169405;R-HSA-1169404;R-HSA-1169403;R-HSA-1169402;R-HSA-1169399;R-HSA-1169398;R-HSA-1176059;R-HSA-1169397;R-HSA-1169395;R-HSA-1169394;R-HSA-936462;R-HSA-1678842;R-HSA-1678843;R-HSA-1678841
R-HSA-1169410	Antiviral mechanism by IFN-stimulated genes	37	81	0.00794741	3.04252e-08	2.73827e-07	16	16	0.0019536	48887	Homo sapiens	NUP155;TRIM25;NUP133;EIF4A2;EIF4A1;UBC;ISG15;NUP205;UBB;NUP88;NUP62;KPNB1;RPL15;EIF4A3;EIF4A1;STAT1;UBA52;UBE2E1;ARIH1;IFIT1;MAPK3;IFIT2;RAE1;RPS27A;NUP188;UBE2N;MX1;KPNA1;EIF4G1;KPNA2;EIF2AK2;NUP37;EIF4G2;TPR;LRWD1;NUP160;RANBP2;KPNA5;AAAS;NUP214	O15131;P51965;Q9Y4X5;Q14974;P42224;P09914;Q14240;Q8NFH4;O43432;P12270;P62979;Q92621;P49792;P20591;O75694;P52292;P38919;P05161;Q14258;Q12769;P52294;Q8WUM0;Q99567;P19525;P78406;Q04637;P61088;P27361;P60842;P62987;Q5SRE5;P37198;P0CG48;Q9NRG9;P0CG47;P35658;P78344	R-HSA-1169406;R-HSA-1169307;R-HSA-1169405;R-HSA-1169404;R-HSA-1169403;R-HSA-1169402;R-HSA-1169399;R-HSA-1169398;R-HSA-1176059;R-HSA-1169397;R-HSA-1169395;R-HSA-1169394;R-HSA-936462;R-HSA-1678842;R-HSA-1678843;R-HSA-1678841
R-HSA-177243	Interactions of Rev with host cellular proteins	18	42	0.00412088	0.000212225	0.00127335	14	16	0.0019536	48887	Homo sapiens	NUP155;NUP133;RAE1;RAN;NUP188;NUP205;NUP37;NUP62;NUP88;TPR;KPNB1;NPM1;XPO1;NUP160;RANBP1;RANBP2;AAAS;NUP214	Q12769;Q8WUM0;Q14974;Q99567;P78406;P43487;Q8NFH4;P06748;Q5SRE5;P12270;P37198;Q92621;P49792;O14980;O75694;P62826;Q9NRG9;P35658	R-HSA-165034;R-HSA-180725;R-HSA-180739;R-HSA-180728;R-HSA-180736;R-HSA-165028;R-HSA-180732;R-HSA-180710;R-HSA-180709;R-HSA-180885;R-HSA-165055;R-HSA-165043;R-HSA-180687;R-HSA-165047
R-HSA-190861	Gap junction assembly	12	33	0.00323783	0.00797599	0.031904	3	16	0.0019536	48887	Homo sapiens	TUBA1C;TUBA1B;TUBA1A;TUBB6;TUBB;TUBA3E;TUBA4A;TUBA3D;TUBB4A;TUBB4B;TUBB3;TUBB1;TUBB2B;TUBB2A	P04350;Q13509;Q13748;Q71U36;P68366;Q9BVA1;Q9BQE3;P68363;Q13885;Q9BUF5;Q9H4B7;P68371	R-HSA-191737;R-HSA-190520;R-HSA-190877
R-HSA-70153	Glucose transport	16	53	0.00520016	0.0131509	0.0410615	6	16	0.0019536	48887	Homo sapiens	NUP155;NUP133;RAE1;HK2;NUP188;NUP205;NUP37;NUP62;TPR;NUP88;NUP160;RANBP2;AAAS;NUP214	Q12769;Q8WUM0;Q99567;P78406;P35557;Q8NFH4;Q5SRE5;P12270;P37198;P52790;Q92621;P49792;P52789;O75694;Q9NRG9;P35658	R-HSA-170799;R-HSA-170825;R-HSA-170824;R-HSA-70420;R-HSA-170796;R-HSA-170810
R-HSA-450282	MAPK targets/ Nuclear events mediated by MAP kinases	10	34	0.00333595	0.0499778	0.115654	8	16	0.0019536	48887	Homo sapiens	RPS6KA1;PPP2CA;PPP2CB;MAPK3;DUSP4;DUSP3;MAPK1;PPP2R1B;PPP2R1A;RPS6KA3	Q15418;P51452;P62714;P51812;P67775;P30154;P28482;P30153;P27361;Q13115	R-HSA-199895;R-HSA-198756;R-HSA-450325;R-HSA-168053;R-HSA-198746;R-HSA-198731;R-HSA-203797;R-HSA-199959
R-HSA-877300	Interferon gamma signaling	83	174	0.0170722	1.11022e-16	1.83187e-14	10	15	0.0018315	48887	Homo sapiens	TRIM25;HLA-A;HLA-C;HLA-B;HLA-E;PML;TRIM5;ICAM1;MT2A;SP140L;OAS1;OAS2;OAS3;LRWD1;SUMO1;PTPN1;TRIM22;STAT1	P00973;Q09160;P30501;P30447;P01892;P30504;P30505;P30443;Q95604;P04222;P30499;Q04826;P30498;P10316;P13746;Q9TNN7;P30495;P30459;P30493;P10319;P30456;P30492;P30457;P42224-1;P30455;P30453;P30508;P13747;P30450;P10314;P16188;P16189;Q29960;Q29865;P05362;Q29963;P04439;P01889;Q31610;P16190;P30464;P01891;P30466;P10321;Q31612;P30460;P30461;P30462;Q9Y6K5;Q07000;P30480;Q95365;P29728;Q29718;P30479;P03989;P2349…	R-HSA-877281;R-HSA-997326;R-HSA-873917;R-HSA-873927;R-HSA-1031713;R-HSA-877308;R-HSA-909552;R-HSA-873922;R-HSA-873921;R-HSA-1031716
R-HSA-176814	Activation of APC/C and APC/C:Cdc20 mediated degradation of mitotic proteins	39	73	0.00716248	1.89484e-10	4.80123e-09	15	15	0.0018315	48887	Homo sapiens	PSMD6;KIF20A;PSMD8;PSMB4;PSMB5;PSMB6;PSMB7;PSMB1;PSMB2;UBE2C;PSMB3;PSMD1;PSMD2;PSMD4;PSMD5;UBC;UBB;RPL15;PSMD5;PSMB3;CDK1;ANAPC7;UBA52;UBE2E1;PSMA7;PSMC5;PSMC6;PSME3;PSMA5;PSMA6;PSMA4;PSMA1;RPN1;PSMA2;PSMC3;RPS27A;PSMC1;PSMC2;CDC20;PSMD13;PSMD14;PSMD10;BUB3	P51965;Q9UJX3;P35998;P48556;Q13200;P25789;P25786;P25787;Q12834;Q99460;P06493;O00487;Q99436;Q9UJX2;P62195;P20618;P62979;P61289;P17980;P55036;P28066;Q16401;O43684;P28074;P62987;P28072;P0CG48;P28070;Q9UNM6;O14818;O00762;Q15008;P62333;P60900;P49721;P0CG47;P62191;P49720;O75832	R-HSA-179421;R-HSA-174104;R-HSA-174227;R-HSA-179417;R-HSA-174202;R-HSA-174171;R-HSA-174238;R-HSA-174132;R-HSA-179410;R-HSA-174157;R-HSA-174120;R-HSA-174121;R-HSA-174255;R-HSA-174144;R-HSA-174119
R-HSA-168273	Influenza Viral RNA Transcription and Replication	61	163	0.0159929	2.54293e-09	3.30581e-08	6	15	0.0018315	48887	Homo sapiens	RPL9;RPL7;NUP133;RPL5;RPL4;GRSF1;RPL3;POLR2B;UBC;POLR2A;RPL10;NUP205;RPL11;RPS27;RPS17L;NUP88;RPL14;POLR2E;RPS24;RPL15;POLR2G;FAU;POLR2L;UBE2E1;RPS20;RAE1;RPS27A;NUP188;RPS17;RPS15;NUP37;RPS14;TPR;RPS12;RPS11;RPS10;RANBP2;RPL7A;AAAS;RPS3;NUP155;RPS2;POLR2A;RPS7;RPS8;RPS5;RPL28;HSP90AB1;HSP90AA1;RPSA;NUP62;RPL30;RPS9;UBA52;RPL10A;RPL10L;RPLP0;RPS3;RPL19;RPLP2;IPO5;RPL24;RPL23;NUP160;RPS3A;NUP214	P36578;P27635;P08865;P32969;P62280;P12270;Q92621;P49792;P62424;O75694;P61247;P62829;P61313;P62263;P23396;Q12769;P15880;Q8WUM0;Q99567;P62913;P19388;P24928;P62861;O00410;P39023;P18124;Q92901;P46776;P46777;P46779;Q8NFH4;P62487;P30876;P62979;P62875;P07900;P84098;P62906;P62241;P46782;P46781;P60866;Q12849;P46783;P05387;P05388;P78406;P83731;P62081;P25398;P62987;Q5SRE5;P08708;P37198;P62888;P62841;P50914;…	R-HSA-192704;R-HSA-192830;R-HSA-192841;R-HSA-168326;R-HSA-192627;R-HSA-192925
R-HSA-5358346	Hedgehog ligand biogenesis	34	71	0.00696625	3.65256e-08	3.28731e-07	4	15	0.0018315	48887	Homo sapiens	PSMD6;PSMD8;PSMB4;PSMB5;PSMB6;PSMB7;DHX33;PSMB1;PSMB2;PSMB3;PSMD1;PSMD2;PSMD4;PSMD5;UBC;UBB;PSMD5;PSMB3;UBA52;PSMC5;PSMA7;PSME3;PSMC6;PSMA5;PSMA6;PSMA4;RPN1;PSMA1;PSMA2;PSMC3;RPS27A;PSMC1;PSMC2;PSMD13;PSMD14;VCP;PSMD10	P35998;P48556;Q13200;P25789;P25786;P25787;Q99460;O00487;Q99436;P62195;P20618;P62979;P61289;P17980;P55036;P55072;Q16401;P28066;P28074;P62987;P28072;P0CG48;P28070;Q9UNM6;O14818;Q15008;Q9GZP9;P62333;P60900;P49721;P0CG47;P62191;P49720;O75832	R-HSA-5362448;R-HSA-5362412;R-HSA-5362441;R-HSA-5362459
R-HSA-1445148	Translocation of GLUT4 to the plasma membrane	30	81	0.00794741	3.18879e-05	0.000223215	9	15	0.0018315	48887	Homo sapiens	TUBA1C;TUBA1B;TUBA1A;ACTBL2;YWHAB;ACTG1;TUBB6;YWHAE;SNAP23;YWHAG;RAB10;TUBA3E;YWHAH;CALM1;CALM2;MYO1C;TUBA3D;RAC1;SFN;EXOC4;TUBB;TUBA4A;VAMP2;RAB13;TUBB4A;RAB14;TUBB4B;ACTB;YWHAQ;TUBB3;TUBB1;POTEF;TUBB2B;TUBB2A;YWHAZ;CALM3	P04350;Q96A65;Q71U36;P61026;P51153;P31947;P60709;P31946;P61981;P68371;P62158;P27348;P61106;P68366;Q9BQE3;Q9BUF5;P63104;O00161;P63027;Q13509;P68363;P63000;Q13748;P62258;Q9BVA1;P63261;Q04917;Q13885;O00159;Q9H4B7	R-HSA-2255343;R-HSA-1449597;R-HSA-1445149;R-HSA-2316352;R-HSA-1454689;R-HSA-2316347;R-HSA-1449574;R-HSA-1445143;R-HSA-2316349
R-HSA-3214847	HATs acetylate histones	36	110	0.0107928	6.87148e-05	0.000412289	13	15	0.0018315	48887	Homo sapiens	HIST1H2BH;HIST1H2BJ;HIST1H1E;HIST1H2BL;ACTG2;ACTBL2;HIST1H2BK;ACTG1;ACTC1;HIST1H3A;HIST1H2BB;HIST1H2BA;HIST2H2AA3;HIST1H2BD;HIST1H2BC;HIST2H2AC;HIST4H4;HIST2H3A;HIST1H2BM;HIST1H2BN;HIST1H2BO;ACTL6A;RBBP7;HIST2H2AB;HIST1H2AJ;HIST1H2AJ;HIST1H2AI;HIST1H2AH;USP22;HIST1H2AE;HIST1H2AD;HIST1H4A;HIST1H2AC;ACTA2;RUVBL2;HIST1H2AA;ACTA1;HIST3H3;OGT;ACTB;IKBKAP;HIST3H2BB;HIST2H2BF;POTEF;HIST2H2BE;MORF4L1;HIS…	Q9UPT9;P04908;O60814;Q96A08;Q96KK5;Q93077;P60709;Q9Y230;Q93079;Q16576;Q71DI3;Q8IUE6;P0C0S8;P23527;Q8N257;Q5QNW6;P06899;O95163;P62807;Q96QV6;P62805;O15294;P33778;Q99879;Q99878;Q99877;Q16778;O96019;P20671;Q16777;Q99880;Q9UBU8;Q6FI13;P68431;Q7L7L0;P58876	R-HSA-3318486;R-HSA-3321883;R-HSA-3321975;R-HSA-3301237;R-HSA-3697008;R-HSA-3662335;R-HSA-3697920;R-HSA-3301345;R-HSA-3321805;R-HSA-5144542;R-HSA-3318413;R-HSA-3318415;R-HSA-3662318
R-HSA-983170	Antigen Presentation: Folding, assembly and peptide loading of class I MHC	74	118	0.0115777	1.11022e-16	1.83187e-14	13	14	0.0017094	48887	Homo sapiens	HLA-A;SEC31A;HLA-C;HLA-B;HLA-E;SEC31A;SEC24C;SEC13;TAP2	P55735;Q09160;P30501;P30447;P01892;P30504;P30505;P30443;Q95604;P04222;P30499;Q04826;P30498;P10316;P13746;Q9TNN7;P30495;P30459;P30493;P10319;P30456;P30492;P30457;P30455;P30453;P30508;P13747;P30450;P10314;P16188;P16189;Q29960;Q29865;Q29963;P04439;P01889;Q31610;P16190;P30464;P01891;P30466;P10321;Q31612;P30460;P30461;P30462;Q07000;P30480;Q95365;Q03519;Q29718;O94979;P30479;P03989;P53992;P30475;Q29940;…	R-HSA-983161;R-HSA-983144;R-HSA-983145;R-HSA-983146;R-HSA-983425;R-HSA-983148;R-HSA-983424;R-HSA-983422;R-HSA-983427;R-HSA-983421;R-HSA-983426;R-HSA-983138;R-HSA-983142
R-HSA-176408	Regulation of APC/C activators between G1/S and early anaphase	42	79	0.00775118	4.46532e-11	2.28041e-09	13	14	0.0017094	48887	Homo sapiens	PSMD6;KIF20A;PSMD8;PSMB4;PSMB5;PSMB6;PSMB7;PSMB1;PSMB2;UBE2C;PSMB3;PSMD1;PSMD2;PSMD4;CUL1;PSMD5;UBC;UBB;RPL15;PSMD5;PSMB3;ANAPC7;CDK1;CDK2;UBA52;UBE2E1;PSMA7;PSMC5;PSMC6;PSME3;PSMA5;PSMA6;PSMA4;PSMA1;RPN1;PSMA2;SKP1;PSMC3;RPS27A;PSMC1;PSMC2;CDC20;PSMD13;PSMD14;PSMD10;BUB3	P51965;Q9UJX3;P35998;P48556;Q13200;P25789;P25786;P25787;Q12834;Q99460;P06493;O00487;P62195;Q99436;Q9UJX2;P20618;P62979;P61289;P63208;P17980;Q13616;P55036;P28066;Q16401;O43684;P24941;P28074;P62987;P28072;P0CG48;P28070;Q9UNM6;O14818;O00762;Q15008;P62333;P60900;P49721;P0CG47;P62191;P49720;O75832	R-HSA-174122;R-HSA-174139;R-HSA-174209;R-HSA-141429;R-HSA-174174;R-HSA-174159;R-HSA-174203;R-HSA-174079;R-HSA-174251;R-HSA-141423;R-HSA-141437;R-HSA-174235;R-HSA-188371
R-HSA-3371453	Regulation of HSF1-mediated heat shock response	49	108	0.0105965	2.37068e-10	5.9267e-09	12	14	0.0017094	48887	Homo sapiens	NUP155;HSPA6;HSPA4L;HSPH1;HSPA4;BAG2;NUP133;HSPA2;YWHAE;HSPA8;DNAJC7;HSPA9;HSPA1B;HSPA1A;NUP205;NUP62;NUP88;DNAJB6;DNAJB6;DNAJB3;HSPA6;MAPK3;HSPH1;RAE1;HSPA1L;NUP188;KIAA1967;UBB;HSPA1B;NUP37;HSPA1A;TPR;GSK3B;NUP160;HSPA1L;MAPK1;RANBP2;AAAS;NUP214	ENSG00000215328;ENSG00000232804;P34932;P34931;ENSG00000237724;ENSG00000234258;ENSG00000226704;Q8NFH4;Q8N163;ENSG00000105993;P12270;ENSG00000236251;P11142;P08107;Q92621;O95757;ENSG00000173110;P49792;ENSG00000206383;O95816;O75694;P28482;ENSG00000204388;ENSG00000204389;P17066;ENSG00000120694;Q12769;Q8WUM0;P49841;Q99567;P78406;P54652;P27361;ENSG00000212866;P48741;ENSG00000224501;ENSG00000170315;P3864…	R-HSA-3371435;R-HSA-3371518;R-HSA-3371467;R-HSA-3371537;R-HSA-3371567;R-HSA-5251942;R-HSA-4793925;R-HSA-5252079;R-HSA-5251959;R-HSA-3371531;R-HSA-5251955;R-HSA-5252041
R-HSA-69304	Regulation of DNA replication	36	77	0.00755495	2.64534e-08	2.38081e-07	11	14	0.0017094	48887	Homo sapiens	PSMD6;PSMD8;PSMB4;PSMB5;PSMB6;PSMB7;PSMB1;PSMB2;PSMB3;PSMD1;PSMD2;PSMD4;PSMD5;UBC;MCM6;UBB;MCM7;PSMD5;ORC1;PSMB3;CDK2;UBA52;PSMC5;PSMA7;PSMC6;PSME3;PSMA5;PSMA6;PSMA4;RPN1;PSMA1;PSMA2;PSMC3;RPS27A;PSMC1;PSMC2;PSMD13;PSMD14;PSMD10	P35998;P48556;Q13200;P25789;P25786;P25787;Q99460;O00487;Q99436;P62195;P20618;P62979;P61289;P17980;P55036;P28066;Q16401;Q14566;P24941;P28074;P62987;P33993;P28072;P0CG48;P28070;Q9UNM6;O14818;Q15008;Q13415;P62333;P60900;P49721;P0CG47;P62191;P49720;O75832	R-HSA-68940;R-HSA-69015;R-HSA-68712;R-HSA-69019;R-HSA-68611;R-HSA-68948;R-HSA-69016;R-HSA-68946;R-HSA-68947;R-HSA-68944;R-HSA-69005
R-HSA-73864	RNA Polymerase I Transcription	37	84	0.00824176	7.4222e-08	6.67998e-07	11	14	0.0017094	48887	Homo sapiens	GTF2H3;HIST1H2BH;HDAC2;HIST1H2BJ;HIST1H1E;HIST1H2BL;HIST1H2BK;HIST1H3A;HIST1H2BB;HIST2H2AA3;HIST1H2BA;HIST1H2BD;HIST1H2BC;HIST2H2AC;H2AFX;HIST4H4;POLR2E;H2AFZ;HIST2H3A;HIST1H2BM;HIST1H2BN;POLR2L;HIST1H2BO;RBBP7;H2BFS;H3F3C;HIST2H2AB;H3F3A;HIST1H2AJ;HIST1H2AJ;HIST1H2AI;HIST1H2AH;ERCC2;MAPK3;HIST1H2AE;HIST1H2AD;HIST1H4A;HIST1H2AC;HIST1H2AA;HIST3H3;HIST3H2BB;HIST2H2BF;HIST2H2BE;POLR1D;PTRF;HDAC1;HIS…	P04908;O60814;Q92769;Q96A08;Q93077;Q16576;Q93079;Q71DI3;P23527;Q13547;Q8N257;P84243;Q9Y2S0;P62875;P0C0S5;Q09028;P06899;P62807;P16104;P62805;Q6NZI2;P33778;Q99879;Q99878;Q99877;P27361;Q16778;P20671;P19388;Q16777;Q99880;P18074;Q6FI13;P68431;P58876;Q13889;P57053	R-HSA-73865;R-HSA-74993;R-HSA-74992;R-HSA-73718;R-HSA-74994;R-HSA-73769;R-HSA-73739;R-HSA-73722;R-HSA-73758;R-HSA-74986;R-HSA-73757
R-HSA-1500620	Meiosis	34	91	0.00892857	8.26478e-06	5.78535e-05	11	14	0.0017094	48887	Homo sapiens	HIST1H2BH;HIST1H2BJ;HSPA2;HIST1H1E;SCP2;HIST1H2BL;HIST1H2BK;HIST1H3A;HIST1H2BB;HIST2H2AA3;HIST1H2BA;HIST1H2BD;HIST1H2BC;HIST2H2AC;H2AFX;HIST4H4;H2AFZ;HIST2H3A;HIST1H2BM;HIST1H2BN;HIST1H2BO;SMC3;CDK2;H2BFS;H3F3C;HIST2H2AB;H3F3A;HIST1H2AJ;HIST1H2AJ;HIST1H2AI;HIST1H2AH;HIST1H2AE;HIST1H2AD;LMNA;HIST1H4A;HIST1H2AC;HIST1H2AA;HIST3H3;LMNB1;HIST2H2BF;HIST3H2BB;HIST2H2BE;LMNA;RAD21;HIST3H2A	Q16695;P04908;O60814;Q96A08;Q93077;Q93079;Q71DI3;P23527;Q8N257;P84243;Q9BX26;P0C0S5;P06899;Q9UQE7;P62807;P16104;P62805;P02545-2;P33778;Q99879;Q99878;Q99877;P54652;P24941;Q16778;P20671;Q16777;Q99880;Q6FI13;O60216;P20700;P68431;P58876;P57053	R-HSA-912408;R-HSA-912505;R-HSA-912458;R-HSA-912429;R-HSA-1214188;R-HSA-912470;R-HSA-912503;R-HSA-912467;R-HSA-912450;R-HSA-912496;R-HSA-912389
R-HSA-437239	Recycling pathway of L1	22	47	0.00461146	1.23097e-05	8.61677e-05	12	14	0.0017094	48887	Homo sapiens	TUBA1C;TUBA1B;TUBA1A;ACTBL2;ACTG1;TUBB6;TUBA3E;TUBA3D;RPS6KA1;EZR;CLTA;RPS6KA6;RPS6KA3;RDX;TUBB;TUBA4A;TUBB4A;ACTB;TUBB4B;TUBB3;TUBB1;POTEF;TUBB2B;TUBB2A;MAPK1;MSN	P04350;Q13509;Q71U36;P51812;P26038;P68363;P60709;P68371;Q15418;Q13748;P35241;P15311;P68366;Q9BVA1;Q9UK32;P28482;Q9BQE3;P63261;Q13885;Q9BUF5;Q9H4B7;P09496	R-HSA-374680;R-HSA-445079;R-HSA-374696;R-HSA-445077;R-HSA-555065;R-HSA-445089;R-HSA-392748;R-HSA-445071;R-HSA-392749;R-HSA-443779;R-HSA-374677;R-HSA-373736
R-HSA-72172	mRNA Splicing	38	119	0.0116758	7.23188e-05	0.000433913	14	14	0.0017094	48887	Homo sapiens	SNRPB;POLR2A;SRSF2;SRSF3;HSPA8;SNRPB2;POLD2;POLR2B;POLR2A;PRPF19;CPSF2;CPSF3;PRPF19;POLR2E;NHP2L1;POLR2G;PLRG1;SF3B1;POLR2L;HNRNPA2B1;HNRNPCL1;SF3B3;HNRNPC;PRPF8;HNRNPA0;HNRNPF;HNRNPA1;HNRNPK;HNRNPM;HNRNPL;PRPF8;MAGOHB;PCBP3;PCBP1;HNRNPH1;HNRNPU;PCBP2;HNRNPH2;MAGOH;PTBP1;CSTF1;YBX1;HNRNPA1L2;DHX9	P84103;P52597;P14866;Q9UMS4;O75533;P31943;P62487;P14678;P30876;P62875;P11142;Q08211;P55769;Q6P2Q9;Q00839;P61978;Q9P2I0;P09651;P08579;O43660;Q13151;P52272;P22626;Q9UKF6;P19388;P24928;P55795;P07910;P26599;P67809;Q15393;Q14103;P61326;Q15366;Q15459;Q15365;Q01130;Q05048	R-HSA-72231;R-HSA-75081;R-HSA-72124;R-HSA-75080;R-HSA-75083;R-HSA-75082;R-HSA-72127;R-HSA-156661;R-HSA-75079;R-HSA-72143;R-HSA-72107;R-HSA-72139;R-HSA-72160;R-HSA-72130
R-HSA-983189	Kinesins	15	44	0.00431711	0.00581111	0.0290556	4	14	0.0017094	48887	Homo sapiens	TUBA1C;KIF20A;TUBA1B;TUBA1A;TUBB6;KIF2C;TUBB;TUBA3E;TUBA4A;TUBA3D;TUBB4A;TUBB4B;TUBB3;TUBB1;TUBB2B;TUBB2A;KIF23	Q13509;P04350;O95235;Q71U36;P68363;P68371;Q02241;Q99661;Q13748;P68366;Q9BVA1;Q9BQE3;Q13885;Q9BUF5;Q9H4B7	R-HSA-983266;R-HSA-983259;R-HSA-990489;R-HSA-984648
R-HSA-176409	APC/C:Cdc20 mediated degradation of mitotic proteins	39	72	0.00706436	1.28767e-10	3.47671e-09	13	13	0.0015873	48887	Homo sapiens	PSMD6;KIF20A;PSMD8;PSMB4;PSMB5;PSMB6;PSMB7;PSMB1;PSMB2;UBE2C;PSMB3;PSMD1;PSMD2;PSMD4;PSMD5;UBC;UBB;RPL15;PSMD5;PSMB3;CDK1;ANAPC7;UBA52;UBE2E1;PSMA7;PSMC5;PSMC6;PSME3;PSMA5;PSMA6;PSMA4;PSMA1;RPN1;PSMA2;PSMC3;RPS27A;PSMC1;PSMC2;CDC20;PSMD13;PSMD14;PSMD10;BUB3	P51965;Q9UJX3;P35998;P48556;Q13200;P25789;P25786;P25787;Q12834;Q99460;P06493;O00487;Q99436;Q9UJX2;P62195;P20618;P62979;P61289;P17980;P55036;P28066;Q16401;O43684;P28074;P62987;P28072;P0CG48;P28070;Q9UNM6;O14818;O00762;Q15008;P62333;P60900;P49721;P0CG47;P62191;P49720;O75832	R-HSA-179421;R-HSA-174157;R-HSA-174104;R-HSA-174120;R-HSA-174121;R-HSA-174227;R-HSA-179417;R-HSA-174202;R-HSA-174171;R-HSA-174144;R-HSA-174255;R-HSA-174238;R-HSA-179410
R-HSA-201722	formation of the beta-catenin:TCF transactivating complex	30	64	0.00627943	3.49397e-07	2.79517e-06	5	13	0.0015873	48887	Homo sapiens	HIST1H2BH;HIST1H2BJ;HIST1H1E;HIST1H2BL;HIST1H2BK;SMARCA4;HIST1H3A;HIST1H2BB;HIST2H2AA3;HIST1H2BA;HIST1H2BD;HIST1H2BC;HIST2H2AC;H2AFX;HIST4H4;H2AFZ;HIST2H3A;HIST1H2BM;HIST1H2BN;HIST1H2BO;H2BFS;H3F3C;H3F3A;HIST2H2AB;HIST1H2AJ;HIST1H2AJ;HIST1H2AI;HIST1H2AH;HIST1H2AE;HIST1H2AD;HIST1H2AC;HIST1H4A;HIST1H2AA;HIST3H3;LEO1;HIST2H2BF;HIST3H2BB;HIST2H2BE;HDAC1;HIST3H2A	Q16695;P04908;O60814;Q96A08;Q93077;Q93079;Q71DI3;P51532;P23527;Q13547;Q8N257;P84243;P0C0S5;P06899;Q8WVC0;P62807;P16104;P62805;P33778;Q99879;Q99878;Q99877;Q16778;P20671;Q16777;Q99880;Q6FI13;P68431;P58876;P57053	R-HSA-3451147;R-HSA-3322424;R-HSA-3364026;R-HSA-3299569;R-HSA-3322422
R-HSA-397014	Muscle contraction	23	69	0.00677002	0.00102339	0.00614036	13	13	0.0015873	48887	Homo sapiens	DES;TRIM47;ACTG2;ACTBL2;ACTG1;CAD;ACTC1;DYSF;MYL6;CALM1;CALM2;DMD;PELO;TPM2;TPM1;ANXA1;ANXA2;ACTA2;ACTA1;ACTN2;ACTN3;ACTB;MYL6B;CALM3;MYH11;VIM	P07355;P62736;Q08043;P04083;P07951;P60660;P35609;P62158;P09493;Q05682;P06753;P56199;P08670;Q6ZMU5;P68032;P67936;P68133;P17661;O75923;P11532;P35749;P63267;P14649	R-HSA-445699;R-HSA-445797;R-HSA-445700;R-HSA-5263628;R-HSA-445704;R-HSA-390597;R-HSA-445705;R-HSA-74448;R-HSA-390598;R-HSA-390593;R-HSA-390595;R-HSA-445813;R-HSA-5263633
R-HSA-936440	Negative regulators of RIG-I/MDA5 signaling	14	35	0.00343407	0.00191232	0.00956161	10	13	0.0015873	48887	Homo sapiens	UBA52;TRIM25;UBE2K;ITCH;UBE2D3;CAP1;OTUD5;RPS27A;RNF114;UBC;PCBP3;ISG15;PCBP1;UBB;PCBP2	Q96G74;P62837;P61086;P61077;P62987;P62979;P0CG48;Q96EQ8;P0CG47;P05161;Q15366;Q14258;Q96J02;Q13114	R-HSA-990528;R-HSA-936462;R-HSA-936390;R-HSA-936475;R-HSA-990526;R-HSA-936412;R-HSA-937343;R-HSA-936378;R-HSA-936563;R-HSA-936381
R-HSA-68877	Mitotic Prometaphase	35	130	0.0127551	0.0025261	0.0126305	13	13	0.0015873	48887	Homo sapiens	AURKB;TUBA1C;TUBA1B;TUBA1A;AURKC;NUP133;RCC2;TUBB6;KIF2C;TUBA3E;CSNK2B;TUBA3D;RPS27;PPP1CA;SMC3;CDK1;PPP1CC;PPP2CA;PPP2CB;NCAPD2;SEC13;TUBB;PPP2R1B;PPP2R1A;TUBA4A;RPS27A;CDC20;MAPRE1;TUBB4A;TUBB4B;NUP37;TUBB3;TUBB1;XPO1;TUBB2B;NUP160;TUBB2A;BUB3;RANBP2;RAD21	P04350;P55735;Q71U36;P36873;P62714;P30154;Q12834;P67870;P30153;Q8NFH4;P06493;P68371;Q99661;P49792;P68366;Q96GD4;Q9BQE3;Q9P258;Q9UQE7;Q9BUF5;Q12769;Q13509;O43684;Q8WUM0;P68363;Q15021;Q13748;O60216;Q9BVA1;O14980;P67775;Q15691;Q13885;P42677;Q9H4B7	R-HSA-2545253;R-HSA-1638803;R-HSA-2514854;R-HSA-2520883;R-HSA-375302;R-HSA-2468287;R-HSA-2468293;R-HSA-1638821;R-HSA-2529020;R-HSA-2467794;R-HSA-2484822;R-HSA-2529015;R-HSA-2466068
R-HSA-2980766	Nuclear Envelope Breakdown	18	61	0.00598509	0.0110588	0.0410615	7	13	0.0015873	48887	Homo sapiens	NUP155;NUP133;LMNA;RAE1;NUP188;LMNB1;NUP205;NUP37;NUP62;NUP88;TPR;LMNA;NUP160;TMPO;CDK1;RANBP2;AAAS;NUP214	Q12769;P02545-1;P02545-2;Q8WUM0;Q99567;P78406;P06493;Q8NFH4;P42167-1;Q5SRE5;P12270;P37198;Q92621;P49792;P20700;O75694;Q9NRG9;P35658	R-HSA-5244669;R-HSA-2990880;R-HSA-2990882;R-HSA-5195402;R-HSA-2993898;R-HSA-5229194;R-HSA-2984220
R-HSA-193639	p75NTR signals via NF-kB	8	19	0.00186421	0.0125933	0.0410615	11	13	0.0015873	48887	Homo sapiens	UBC;UBA52;UBB;MYD88;IRAK1;SQSTM1;RPS27A	P62987;P62979;Q99836;P0CG48;P51617;P51617-1;Q13501;P0CG47	R-HSA-193695;R-HSA-209566;R-HSA-193694;R-HSA-193705;R-HSA-193684;R-HSA-193703;R-HSA-193641;R-HSA-193686;R-HSA-193647;R-HSA-193665;R-HSA-209536
R-HSA-5627123	RHO GTPases activate PAKs	9	27	0.00264914	0.0320101	0.0960303	8	13	0.0015873	48887	Homo sapiens	FLNA;MYH10;CDC42;RAC1;MYH14;MYL6;CALM3;CALM1;MYH9;MYH11;CALM2	P35580;P60953;Q7Z406;P60660;P21333;P35749;P35579;P62158;P63000	R-HSA-5627775;R-HSA-419232;R-HSA-5668932;R-HSA-445797;R-HSA-5668978;R-HSA-5669250;R-HSA-389788;R-HSA-5669240
R-HSA-2555396	Mitotic Metaphase and Anaphase	73	194	0.0190345	5.51599e-11	2.28041e-09	8	12	0.0014652	48887	Homo sapiens	AURKB;AURKC;PSMB4;NUP133;RCC2;PSMB5;PSMB6;PSMB7;PSMB1;TUBB6;PPP2R2D;KIF2C;PSMB2;PSMB3;TUBA3E;PPP2R2A;TUBA3D;UBC;RPS27;UBB;RPL15;PSMB3;UBE2E1;PSMA7;PPP2CA;PSME3;PPP2CB;PSMA5;PSMA6;PSMA4;PSMA1;RPN1;PSMA2;TUBB;RPS27A;CDC20;NUP37;TUBB3;PSMD13;PSMD14;TUBB1;TUBB2B;TUBB2A;PSMD10;BUB3;RANBP2;PSMD6;TUBA1C;TUBA1B;KIF20A;PSMD8;TUBA1A;UBE2C;PSMD1;PSMD2;PSMD4;PSMD5;PSMD5;TMPO;PPP1CA;ANAPC7;SMC3;PPP1CC;UBA52;P…	P51965;P04350;P48556;P55735;P63151;Q13200;Q71U36;P62714;P30154;Q12834;P30153;Q99460;P68371;O00487;P61289;P49792;P68366;Q9BQE3;Q9UQE7;Q9BUF5;P28066;Q12769;P02545-1;P02545-2;Q8WUM0;P68363;P28074;P28072;P28070;O60216;P20700;O14818;O00762;P67775;Q15008;P60900;P62191;Q9H4B7;Q9UJX3;P35998;P25789;P36873;P25786;P25787;Q8NFH4;P42167-1;P62195;Q99436;Q9UJX2;P20618;Q99661;P62979;Q96GD4;P17980;P55036;Q9P258;Q…	R-HSA-2545203;R-HSA-174121;R-HSA-2995376;R-HSA-174202;R-HSA-2467809;R-HSA-2467811;R-HSA-174144;R-HSA-2995388
R-HSA-68867	Assembly of the pre-replicative complex	35	67	0.00657378	2.7727e-09	3.32724e-08	8	12	0.0014652	48887	Homo sapiens	PSMD6;PSMD8;PSMB4;PSMB5;PSMB6;PSMB7;PSMB1;PSMB2;PSMB3;PSMD1;PSMD2;PSMD4;PSMD5;UBC;MCM6;UBB;MCM7;PSMD5;ORC1;PSMB3;UBA52;PSMC5;PSMA7;PSMC6;PSME3;PSMA5;PSMA6;PSMA4;RPN1;PSMA1;PSMA2;PSMC3;RPS27A;PSMC1;PSMC2;PSMD13;PSMD14;PSMD10	P35998;P48556;Q13200;P25789;P25786;P25787;Q99460;O00487;Q99436;P62195;P20618;P62979;P61289;P17980;P55036;P28066;Q16401;Q14566;P28074;P62987;P33993;P28072;P0CG48;P28070;Q9UNM6;O14818;Q15008;Q13415;P62333;P60900;P49721;P0CG47;P62191;P49720;O75832	R-HSA-68849;R-HSA-176973;R-HSA-68712;R-HSA-68611;R-HSA-68688;R-HSA-68825;R-HSA-68615;R-HSA-68826
R-HSA-5250941	Negative epigenetic regulation of rRNA expression	35	88	0.00863422	1.61931e-06	1.29544e-05	8	12	0.0014652	48887	Homo sapiens	GTF2H3;HIST1H2BH;HDAC2;HIST1H2BJ;HIST1H1E;HIST1H2BL;HIST1H2BK;HIST1H3A;HIST1H2BB;HIST2H2AA3;HIST1H2BA;HIST1H2BD;HIST1H2BC;HIST2H2AC;H2AFX;HIST4H4;POLR2E;H2AFZ;HIST2H3A;HIST1H2BM;HIST1H2BN;POLR2L;HIST1H2BO;H2BFS;H3F3C;DNMT1;HIST2H2AB;H3F3A;HIST1H2AJ;HIST1H2AJ;HIST1H2AI;HIST1H2AH;ERCC2;HIST1H2AE;HIST1H2AD;HIST1H4A;HIST1H2AC;HIST1H2AA;HIST3H3;SAP18;HIST2H2BF;HIST3H2BB;HIST2H2BE;POLR1D;HDAC1;HIST3H2A	P04908;O60814;P26358;Q92769;Q96A08;Q93077;Q93079;Q71DI3;P23527;Q13547;Q8N257;P84243;Q9Y2S0;O00422;P62875;P0C0S5;P06899;P62807;P16104;P62805;P33778;Q99879;Q99878;Q99877;Q16778;P20671;P19388;Q16777;Q99880;P18074;Q6FI13;P68431;P58876;Q13889;P57053	R-HSA-427514;R-HSA-427366;R-HSA-5227490;R-HSA-427527;R-HSA-427337;R-HSA-427528;R-HSA-433672;R-HSA-427409
R-HSA-70171	Glycolysis	26	58	0.00569074	4.47091e-06	3.12964e-05	11	12	0.0014652	48887	Homo sapiens	PPP2CA;PGAM2;PPP2CB;PGAM1;ALDOA;ENO3;ENO2;ENO1;PFKP;PKLR;PFKM;ALDOB;PPP2R1B;PKM;PFKL;ALDOC;PPP2R1A;HK2;GPI;PFKP;GAPDH;PGK1;TPI1	P14618-2;P14618-1;P04406;Q01813;P62714;P06733;P04075;P30154;P30153;P30613-1;P17858;P30613-2;P13929;P52789;P09104;P05062;P60174;P18669;P35557;P06744;P09972;P52790;P00558;P08237;P67775;P15259	R-HSA-71850;R-HSA-70467;R-HSA-71496;R-HSA-70454;R-HSA-70420;R-HSA-70449;R-HSA-70471;R-HSA-71670;R-HSA-163750;R-HSA-71654;R-HSA-71660
R-HSA-5675221	Negative regulation of MAPK pathway	20	45	0.00441523	6.03082e-05	0.000361849	11	12	0.0014652	48887	Homo sapiens	UBA52;PPP2CA;PPP2CB;DUSP10;MAPK3;YWHAB;DUSP1;MAP2K2;PPP2R1B;MAP2K1;BRAP;PPP2R1A;RPS27A;UBC;UBB;DUSP4;KRAS;MAPK1	Q7Z569;P62714;P30154;P30153;P27361;P28562;Q02750;P31946;Q9Y6W6;P62987;P62979;P0CG48;P67775;P28482;P01116;P0CG47;P36507;Q13115;P01111;P01112	R-HSA-5675433;R-HSA-5675194;R-HSA-5675417;R-HSA-5675198;R-HSA-5675376;R-HSA-5674018;R-HSA-5675373;R-HSA-5674019;R-HSA-5674496;R-HSA-5674022;R-HSA-5675431
R-HSA-2565942	Regulation of PLK1 Activity at G2/M Transition	23	85	0.00833987	0.0118411	0.0410615	10	12	0.0014652	48887	Homo sapiens	TUBA1C;AURKA;TUBA1B;TUBA1A;YWHAE;TUBA3E;YWHAG;CUL1;HSP90AB1;HSP90AA1;TUBG1;UBC;UBB;DYNC1H1;CDK1;UBA52;TUBG1;PCM1;DCTN3;TUBB;SKP1;PPP2R1A;TUBA4A;TUBG2;RPS27A;TUBB4A;MAPRE1;TUBB4B;TUBB3;OPTN;TUBB2A	P04350;P07437;Q71U36;P30153;Q15154;P23258;P06493;O14965;P61981;Q96CV9;P68371;P62987;P62979;P07900;P0CG48;Q14204;P68366;P62258;P63208;Q15691;Q13616;O75935;P0CG47	R-HSA-2562526;R-HSA-3000310;R-HSA-2574840;R-HSA-3002811;R-HSA-2562594;R-HSA-2574845;R-HSA-3000339;R-HSA-4086410;R-HSA-3000319;R-HSA-3000335
R-HSA-5620924	Intraflagellar transport	15	55	0.00539639	0.0345182	0.103555	10	12	0.0014652	48887	Homo sapiens	TNPO1;TUBA1C;TUBA1B;TUBA1A;TUBB6;TTC30A;TUBA3E;TUBA4A;TTC30A;TUBA3D;TUBB4A;TUBB4B;TUBB3;TUBB1;TUBB2B;TUBB2A	Q13509;P04350;Q92973;Q71U36;P68363;Q8N4P2;P68371;Q13748;Q86WT1;P68366;Q9BVA1;Q9BQE3;Q13885;Q9BUF5;Q9H4B7	R-HSA-5624952;R-HSA-5625421;R-HSA-5617820;R-HSA-5625416;R-HSA-5617825;R-HSA-5624948;R-HSA-5625426;R-HSA-5624949;R-HSA-5625424;R-HSA-5624951
R-HSA-400685	Sema4D in semaphorin signaling	10	33	0.00323783	0.0424932	0.115654	7	12	0.0014652	48887	Homo sapiens	MYH10;RHOA;CDC42;RAC1;MYH14;MYL6;RHOG;MYH9;MYH11	P35580;P84095;P60953;Q7Z406;P15153;P60660;P61586;P35749;P35579;P63000	R-HSA-419197;R-HSA-416594;R-HSA-419087;R-HSA-400682;R-HSA-416559;R-HSA-416588;R-HSA-419049
R-HSA-68882	Mitotic Anaphase	73	193	0.0189364	4.40353e-11	2.28041e-09	8	11	0.0013431	48887	Homo sapiens	AURKB;AURKC;PSMB4;NUP133;RCC2;PSMB5;PSMB6;PSMB7;PSMB1;TUBB6;PPP2R2D;KIF2C;PSMB2;PSMB3;TUBA3E;PPP2R2A;TUBA3D;UBC;RPS27;UBB;RPL15;PSMB3;UBE2E1;PSMA7;PPP2CA;PSME3;PPP2CB;PSMA5;PSMA6;PSMA4;PSMA1;RPN1;PSMA2;TUBB;RPS27A;CDC20;NUP37;TUBB3;PSMD13;PSMD14;TUBB1;TUBB2B;TUBB2A;PSMD10;BUB3;RANBP2;PSMD6;TUBA1C;TUBA1B;KIF20A;PSMD8;TUBA1A;UBE2C;PSMD1;PSMD2;PSMD4;PSMD5;PSMD5;TMPO;PPP1CA;ANAPC7;SMC3;PPP1CC;UBA52;P…	P51965;P04350;P48556;P55735;P63151;Q13200;Q71U36;P62714;P30154;Q12834;P30153;Q99460;P68371;O00487;P61289;P49792;P68366;Q9BQE3;Q9UQE7;Q9BUF5;P28066;Q12769;P02545-1;P02545-2;Q8WUM0;P68363;P28074;P28072;P28070;O60216;P20700;O14818;O00762;P67775;Q15008;P60900;P62191;Q9H4B7;Q9UJX3;P35998;P25789;P36873;P25786;P25787;Q8NFH4;P42167-1;P62195;Q99436;Q9UJX2;P20618;Q99661;P62979;Q96GD4;P17980;P55036;Q9P258;Q…	R-HSA-2545203;R-HSA-174121;R-HSA-2995376;R-HSA-174202;R-HSA-2467809;R-HSA-2467811;R-HSA-174144;R-HSA-2995388
R-HSA-69300	Removal of licensing factors from origins	36	74	0.0072606	9.95968e-09	9.95968e-08	9	11	0.0013431	48887	Homo sapiens	PSMD6;PSMD8;PSMB4;PSMB5;PSMB6;PSMB7;PSMB1;PSMB2;PSMB3;PSMD1;PSMD2;PSMD4;PSMD5;UBC;MCM6;UBB;MCM7;PSMD5;ORC1;PSMB3;CDK2;UBA52;PSMC5;PSMA7;PSMC6;PSME3;PSMA5;PSMA6;PSMA4;RPN1;PSMA1;PSMA2;PSMC3;RPS27A;PSMC1;PSMC2;PSMD13;PSMD14;PSMD10	P35998;P48556;Q13200;P25789;P25786;P25787;Q99460;O00487;Q99436;P62195;P20618;P62979;P61289;P17980;P55036;P28066;Q16401;Q14566;P24941;P28074;P62987;P33993;P28072;P0CG48;P28070;Q9UNM6;O14818;Q15008;Q13415;P62333;P60900;P49721;P0CG47;P62191;P49720;O75832	R-HSA-68940;R-HSA-69015;R-HSA-69019;R-HSA-68948;R-HSA-69016;R-HSA-68946;R-HSA-68947;R-HSA-68944;R-HSA-69005
R-HSA-5625886	Activated PKN1 stimulates transcription of AR (androgen receptor) regulated genes KLK2 and KLK3	27	47	0.00461146	2.66176e-08	2.39558e-07	8	11	0.0013431	48887	Homo sapiens	HIST1H2BH;HIST1H2BJ;HIST1H1E;KDM1A;HIST1H2BL;HIST1H2BK;HIST1H3A;HIST1H2BB;HIST1H2BA;HIST2H2AA3;HIST1H2BD;HIST1H2BC;HIST2H2AC;H2AFX;HIST4H4;H2AFZ;HIST2H3A;HIST1H2BM;HIST1H2BN;HIST1H2BO;KDM1A;H2BFS;H3F3C;HIST2H2AB;H3F3A;HIST1H2AJ;HIST1H2AJ;HIST1H2AI;HIST1H2AH;HIST1H2AE;HIST1H2AD;HIST1H2AC;HIST1H4A;HIST1H2AA;HIST3H3;HIST2H2BF;HIST3H2BB;HIST2H2BE;HIST3H2A	P04908;O60814;Q96A08;Q93077;Q93079;Q71DI3;P23527;Q8N257;P84243;P0C0S5;P06899;P62807;P16104;P62805;P33778;Q99879;Q99878;Q99877;Q16778;O60341;P20671;Q16777;Q99880;Q6FI13;P68431;P58876;P57053	R-HSA-5625796;R-HSA-5625797;R-HSA-5625870;R-HSA-5625784;R-HSA-5625774;R-HSA-5625883;R-HSA-5625849;R-HSA-5625848
R-HSA-211227	Activation of DNA fragmentation factor	10	14	0.00137363	0.000113126	0.000678754	10	11	0.0013431	48887	Homo sapiens	KPNA1;HIST1H1D;HIST1H1E;KPNB1;HIST1H1A;CAD;HIST1H1B;HIST1H1C;H1F0;HMGB1	P10412;O76075;P52294;Q14974;P16403;Q02539;P16402;P16401;P07305;P09429	R-HSA-211206;R-HSA-211207;R-HSA-211193;R-HSA-211239;R-HSA-211190;R-HSA-211191;R-HSA-266204;R-HSA-211224;R-HSA-211186;R-HSA-211247
R-HSA-140342	Apoptosis induced DNA fragmentation	10	14	0.00137363	0.000113126	0.000678754	10	11	0.0013431	48887	Homo sapiens	KPNA1;HIST1H1D;HIST1H1E;KPNB1;HIST1H1A;CAD;HIST1H1B;HIST1H1C;H1F0;HMGB1	P10412;O76075;P52294;Q14974;P16403;Q02539;P16402;P16401;P07305;P09429	R-HSA-211206;R-HSA-211207;R-HSA-211193;R-HSA-211239;R-HSA-211190;R-HSA-211191;R-HSA-266204;R-HSA-211224;R-HSA-211186;R-HSA-211247
R-HSA-198725	Nuclear Events (kinase and transcription factor activation)	10	28	0.00274725	0.016325	0.048975	6	11	0.0013431	48887	Homo sapiens	RPS6KA1;PPP2CA;PPP2CB;MAPK3;DUSP4;DUSP3;MAPK1;PPP2R1B;PPP2R1A;RPS6KA3	Q15418;P51452;P62714;P51812;P67775;P30154;P28482;P30153;P27361;Q13115	R-HSA-199895;R-HSA-198756;R-HSA-198746;R-HSA-198731;R-HSA-203797;R-HSA-199959
R-HSA-69236	G1 Phase	13	42	0.00412088	0.0198644	0.0595932	11	11	0.0013431	48887	Homo sapiens	UBA52;PPP2CA;PPP2CB;PPP2R1B;PPP2R2A;SKP1;PPP2R1A;CUL1;RPS27A;CDK6;UBC;CCND1;UBB;CCND1	P24385;P63151;P62714;P30154;P30153;P62987;P62979;P0CG48;P63208;P67775;Q13616;Q00534;P0CG47	R-HSA-69227;R-HSA-141299;R-HSA-69213;R-HSA-1226094;R-HSA-1363328;R-HSA-1226095;R-HSA-1363276;R-HSA-182594;R-HSA-1363331;R-HSA-69223;R-HSA-1363274
R-HSA-69231	Cyclin D associated events in G1	13	42	0.00412088	0.0198644	0.0595932	11	11	0.0013431	48887	Homo sapiens	UBA52;PPP2CA;PPP2CB;PPP2R1B;PPP2R2A;SKP1;PPP2R1A;CUL1;RPS27A;CDK6;UBC;CCND1;UBB;CCND1	P24385;P63151;P62714;P30154;P30153;P62987;P62979;P0CG48;P63208;P67775;Q13616;Q00534;P0CG47	R-HSA-69227;R-HSA-141299;R-HSA-69213;R-HSA-1226094;R-HSA-1363328;R-HSA-1226095;R-HSA-1363276;R-HSA-182594;R-HSA-1363331;R-HSA-69223;R-HSA-1363274
R-HSA-445144	Signal transduction by L1	9	25	0.0024529	0.0210202	0.0630606	8	11	0.0013431	48887	Homo sapiens	MAPK3;RAC1;ITGA5;MAPK1;NRP1;CSNK2B;MAP2K2;ERBB3;MAP2K1	P08648;P28482;P67870;Q02750;P27361;P00533;P36507;O14786;P63000	R-HSA-374669;R-HSA-392752;R-HSA-109862;R-HSA-374686;R-HSA-445072;R-HSA-109860;R-HSA-445069;R-HSA-445064
R-HSA-1295596	Spry regulation of FGF signaling	7	17	0.00166797	0.021033	0.063099	9	11	0.0013431	48887	Homo sapiens	UBC;UBA52;PPP2CA;UBB;PPP2CB;PPP2R1A;RPS27A	P62987;P62979;P0CG48;P62714;P67775;P30153;P0CG47	R-HSA-1295622;R-HSA-1295609;R-HSA-1295621;R-HSA-1549564;R-HSA-1295599;R-HSA-1295613;R-HSA-1295632;R-HSA-934559;R-HSA-934604
R-HSA-69563	p53-Dependent G1 DNA Damage Response	33	60	0.00588697	2.29166e-09	2.97916e-08	3	10	0.001221	48887	Homo sapiens	PSMD6;PSMD8;PSMB4;PSMB5;PSMB6;PSMB7;PSMB1;PSMB2;PSMB3;PSMD1;PSMD2;PSMD4;PSMD5;UBC;UBB;PSMD5;PSMB3;CDK2;UBA52;PSMC5;PSMA7;PSME3;PSMC6;PSMA5;PSMA6;PSMA4;RPN1;PSMA1;PSMA2;PSMC3;RPS27A;PSMC1;PSMC2;PSMD13;PSMD14;PSMD10	P35998;P48556;Q13200;P25789;P25786;P25787;Q99460;O00487;Q99436;P62195;P20618;P62979;P61289;P17980;P55036;Q16401;P28066;P24941;P28074;P62987;P28072;P0CG48;P28070;Q9UNM6;O14818;Q15008;P62333;P60900;P49721;P0CG47;P62191;P49720;O75832	R-HSA-264444;R-HSA-264458;R-HSA-69562
R-HSA-69580	p53-Dependent G1/S DNA damage checkpoint	33	60	0.00588697	2.29166e-09	2.97916e-08	3	10	0.001221	48887	Homo sapiens	PSMD6;PSMD8;PSMB4;PSMB5;PSMB6;PSMB7;PSMB1;PSMB2;PSMB3;PSMD1;PSMD2;PSMD4;PSMD5;UBC;UBB;PSMD5;PSMB3;CDK2;UBA52;PSMC5;PSMA7;PSME3;PSMC6;PSMA5;PSMA6;PSMA4;RPN1;PSMA1;PSMA2;PSMC3;RPS27A;PSMC1;PSMC2;PSMD13;PSMD14;PSMD10	P35998;P48556;Q13200;P25789;P25786;P25787;Q99460;O00487;Q99436;P62195;P20618;P62979;P61289;P17980;P55036;Q16401;P28066;P24941;P28074;P62987;P28072;P0CG48;P28070;Q9UNM6;O14818;Q15008;P62333;P60900;P49721;P0CG47;P62191;P49720;O75832	R-HSA-264444;R-HSA-264458;R-HSA-69562
R-HSA-1169091	Activation of NF-kappaB in B cells	35	71	0.00696625	1.15229e-08	1.15229e-07	6	10	0.001221	48887	Homo sapiens	PSMD6;CHUK;PSMD8;PSMB4;PSMB5;PSMB6;PSMB7;PSMB1;PSMB2;PSMB3;PSMD1;PSMD2;PSMD4;CUL1;PSMD5;UBC;UBB;PSMD5;PSMB3;UBA52;PSMC5;PSMA7;PSME3;PSMC6;PSMA5;PSMA6;PSMA4;PSMA1;RPN1;PSMA2;SKP1;PSMC3;RPS27A;PSMC1;PSMC2;PSMD13;PSMD14;PSMD10	P35998;P48556;Q13200;P25789;P25786;P25787;Q99460;O00487;Q99436;O15111;P62195;P20618;P62979;P61289;P63208;P17980;Q13616;P55036;Q16401;P28066;P28074;P62987;P28072;P0CG48;P28070;Q9UNM6;O14818;Q15008;P62333;P60900;P49721;P0CG47;P62191;P49720;O75832	R-HSA-1168637;R-HSA-1168641;R-HSA-1168640;R-HSA-1168643;R-HSA-1168638;R-HSA-1168642
R-HSA-2299718	Condensation of Prophase Chromosomes	29	53	0.00520016	2.32376e-08	2.32376e-07	9	10	0.001221	48887	Homo sapiens	SET;HIST1H2BH;HIST1H2BJ;HIST1H1E;HIST1H2BL;HIST1H2BK;HIST1H3A;HIST1H2BB;HIST1H2BA;HIST2H2AA3;HIST1H2BD;HIST1H2BC;HIST2H2AC;H2AFX;HIST4H4;H2AFZ;HIST2H3A;HIST1H2BM;HIST1H2BN;HIST1H2BO;CDK1;H2BFS;H3F3C;HIST2H2AB;H3F3A;HIST1H2AJ;HIST1H2AJ;HIST1H2AI;HIST1H2AH;HIST1H2AE;HIST1H2AD;HIST1H2AC;HIST1H4A;HIST1H2AA;HIST3H3;HIST2H2BF;HIST3H2BB;HIST2H2BE;HIST3H2A	Q16695;P04908;O60814;Q96A08;Q93077;Q93079;Q71DI3;P06493;P23527;Q8N257;P84243;P0C0S5;P06899;P62807;P16104;P62805;Q01105;P33778;Q99879;Q99878;Q99877;Q16778;P20671;Q16777;Q99880;Q6FI13;P68431;P58876;P57053	R-HSA-2245218;R-HSA-2429719;R-HSA-2294580;R-HSA-2288097;R-HSA-2301205;R-HSA-2172678;R-HSA-2294590;R-HSA-2294574;R-HSA-2294600
R-HSA-165054	Rev-mediated nuclear export of HIV RNA	16	40	0.00392465	0.000948925	0.00569355	8	10	0.001221	48887	Homo sapiens	NUP155;NUP133;RAE1;RAN;NUP188;NUP205;NUP37;NUP62;NUP88;TPR;XPO1;NUP160;RANBP1;RANBP2;AAAS;NUP214	Q12769;Q8WUM0;Q99567;P78406;P43487;Q8NFH4;Q5SRE5;P12270;P37198;Q92621;P49792;O75694;O14980;P62826;Q9NRG9;P35658	R-HSA-165034;R-HSA-180885;R-HSA-165055;R-HSA-180739;R-HSA-165043;R-HSA-165028;R-HSA-180687;R-HSA-165047
R-HSA-5673000	RAF activation	11	30	0.00294349	0.0101877	0.040751	9	10	0.001221	48887	Homo sapiens	PPP2CA;PPP2CB;KRAS;YWHAB;PPP2R1B;MAP2K2;BRAP;PPP2R1A;MAP2K1	Q7Z569;P62714;P67775;P30154;P30153;Q02750;P31946;P01116;P36507;P01111;P01112	R-HSA-5672960;R-HSA-5672961;R-HSA-5672951;R-HSA-5672966;R-HSA-5672950;R-HSA-5672969;R-HSA-5672954;R-HSA-5672957;R-HSA-5672958
R-HSA-5676590	NIK-->noncanonical NF-kB signaling	37	60	0.00588697	1.10236e-11	8.11767e-10	6	9	0.0010989	48887	Homo sapiens	PSMD6;UBE2M;CHUK;PSMD8;PSMB4;PSMB5;PSMB6;PSMB7;PSMB1;PSMB2;PSMB3;PSMD1;PSMD2;PSMD4;CUL1;PSMD5;UBC;UBB;PSMD5;PSMB3;UBA52;PSMC5;PSMA7;PSMC6;PSME3;PSMA5;PSMA6;PSMA4;PSMA1;RPN1;PSMA2;SKP1;PSMC3;RPS27A;PSMC1;PSMC2;UBA3;PSMD13;PSMD14;PSMD10	P35998;P48556;Q13200;P25789;P25786;P25787;Q99460;O00487;Q99436;O15111;P62195;P20618;P62979;P61289;P61081;P63208;P17980;Q13616;P55036;P28066;Q16401;P28074;P62987;P28072;P0CG48;P28070;Q9UNM6;O14818;Q15008;P62333;P60900;P49721;P0CG47;Q8TBC4;P62191;P49720;O75832	R-HSA-5607731;R-HSA-5607723;R-HSA-5607722;R-HSA-5607720;R-HSA-5607726;R-HSA-5607725
R-HSA-5607761	Dectin-1 mediated noncanonical NF-kB signaling	37	65	0.00637755	9.98508e-11	2.79582e-09	6	9	0.0010989	48887	Homo sapiens	PSMD6;UBE2M;CHUK;PSMD8;PSMB4;PSMB5;PSMB6;PSMB7;PSMB1;PSMB2;PSMB3;PSMD1;PSMD2;PSMD4;CUL1;PSMD5;UBC;UBB;PSMD5;PSMB3;UBA52;PSMC5;PSMA7;PSMC6;PSME3;PSMA5;PSMA6;PSMA4;PSMA1;RPN1;PSMA2;SKP1;PSMC3;RPS27A;PSMC1;PSMC2;UBA3;PSMD13;PSMD14;PSMD10	P35998;P48556;Q13200;P25789;P25786;P25787;Q99460;O00487;Q99436;O15111;P62195;P20618;P62979;P61289;P61081;P63208;P17980;Q13616;P55036;P28066;Q16401;P28074;P62987;P28072;P0CG48;P28070;Q9UNM6;O14818;Q15008;P62333;P60900;P49721;P0CG47;Q8TBC4;P62191;P49720;O75832	R-HSA-5607731;R-HSA-5607723;R-HSA-5607722;R-HSA-5607720;R-HSA-5607726;R-HSA-5607725
R-HSA-156842	Eukaryotic Translation Elongation	46	98	0.00961538	2.91606e-10	6.70693e-09	9	9	0.0010989	48887	Homo sapiens	RPS3;RPL9;RPL7;RPS2;RPS7;RPL5;RPS8;RPL4;RPS5;RPL3;EEF2;RPL28;UBC;EEF1A1;RPL10;RPL11;RPSA;RPS27;EEF1D;RPS17L;RPL14;RPL15;RPS24;EEF1G;FAU;RPL30;RPS9;EEF1A2;UBA52;UBE2E1;RPL10A;RPL10L;RPLP0;RPS20;RPS3;RPL19;RPS27A;RPLP2;RPS17;RPL24;RPS15;RPS14;RPL23;RPS12;RPS11;RPS10;RPS3A;RPL7A;EEF1B2	P36578;P18124;Q92901;P46776;P46777;P46779;P29692;P27635;P08865;P32969;P62280;P62979;P62424;P84098;P61247;P62906;P62829;P62241;P61313;P62263;P23396;P46782;P46781;P60866;Q05639;P68104;P15880;P46783;P05387;P05388;P83731;P62081;P62913;P25398;P62987;P26641;P08708;P62861;P13639;P62888;P62841;P42677;P50914;P24534;P62847;P39023	R-HSA-156915;R-HSA-156912;R-HSA-156913;R-HSA-156907;R-HSA-156923;R-HSA-156930;R-HSA-156910;R-HSA-156909;R-HSA-156908
R-HSA-69052	Switching of origins to a post-replicative state	36	72	0.00706436	5.02696e-09	5.52966e-08	8	9	0.0010989	48887	Homo sapiens	PSMD6;PSMD8;PSMB4;PSMB5;PSMB6;PSMB7;PSMB1;PSMB2;PSMB3;PSMD1;PSMD2;PSMD4;PSMD5;UBC;MCM6;UBB;MCM7;PSMD5;ORC1;PSMB3;CDK2;UBA52;PSMC5;PSMA7;PSMC6;PSME3;PSMA5;PSMA6;PSMA4;RPN1;PSMA1;PSMA2;PSMC3;RPS27A;PSMC1;PSMC2;PSMD13;PSMD14;PSMD10	P35998;P48556;Q13200;P25789;P25786;P25787;Q99460;O00487;Q99436;P62195;P20618;P62979;P61289;P17980;P55036;P28066;Q16401;Q14566;P24941;P28074;P62987;P33993;P28072;P0CG48;P28070;Q9UNM6;O14818;Q15008;Q13415;P62333;P60900;P49721;P0CG47;P62191;P49720;O75832	R-HSA-69015;R-HSA-69019;R-HSA-68948;R-HSA-69016;R-HSA-68946;R-HSA-68947;R-HSA-68944;R-HSA-69005
R-HSA-73854	RNA Polymerase I Promoter Clearance	36	81	0.00794741	8.94566e-08	8.05109e-07	7	9	0.0010989	48887	Homo sapiens	GTF2H3;HIST1H2BH;HDAC2;HIST1H2BJ;HIST1H1E;HIST1H2BL;HIST1H2BK;HIST1H3A;HIST1H2BB;HIST2H2AA3;HIST1H2BA;HIST1H2BD;HIST1H2BC;HIST2H2AC;H2AFX;HIST4H4;POLR2E;H2AFZ;HIST2H3A;HIST1H2BM;HIST1H2BN;POLR2L;HIST1H2BO;RBBP7;H2BFS;H3F3C;HIST2H2AB;H3F3A;HIST1H2AJ;HIST1H2AJ;HIST1H2AI;HIST1H2AH;ERCC2;MAPK3;HIST1H2AE;HIST1H2AD;HIST1H4A;HIST1H2AC;HIST1H2AA;HIST3H3;HIST3H2BB;HIST2H2BF;HIST2H2BE;POLR1D;HDAC1;HIST3H2A	P04908;O60814;Q92769;Q96A08;Q93077;Q16576;Q93079;Q71DI3;P23527;Q13547;Q8N257;P84243;Q9Y2S0;P62875;P0C0S5;Q09028;P06899;P62807;P16104;P62805;P33778;Q99879;Q99878;Q99877;P27361;Q16778;P20671;P19388;Q16777;Q99880;P18074;Q6FI13;P68431;P58876;Q13889;P57053	R-HSA-73865;R-HSA-73718;R-HSA-73769;R-HSA-73739;R-HSA-73722;R-HSA-73758;R-HSA-73757
R-HSA-389977	Post-chaperonin tubulin folding pathway	14	20	0.00196232	6.63352e-06	4.64346e-05	9	9	0.0010989	48887	Homo sapiens	TBCE;TUBA1C;TUBA1B;TUBA1A;TBCA;TUBB6;TUBB;TUBA3E;TUBA4A;TUBA3D;TUBB4A;TUBB4B;TUBB3;TUBB1;TUBB2B;TUBB2A	O75347;Q15813;Q13509;P04350;Q71U36;P68363;P68371;Q13748;P68366;Q9BVA1;Q9BQE3;Q13885;Q9BUF5;Q9H4B7	R-HSA-389976;R-HSA-389978;R-HSA-389963;R-HSA-389964;R-HSA-389969;R-HSA-389955;R-HSA-389956;R-HSA-389972;R-HSA-389974
R-HSA-72163	mRNA Splicing - Major Pathway	38	119	0.0116758	7.23188e-05	0.000433913	9	9	0.0010989	48887	Homo sapiens	SNRPB;POLR2A;SRSF2;SRSF3;HSPA8;SNRPB2;POLD2;POLR2B;POLR2A;PRPF19;CPSF2;CPSF3;PRPF19;POLR2E;NHP2L1;POLR2G;PLRG1;SF3B1;POLR2L;HNRNPA2B1;HNRNPCL1;SF3B3;HNRNPC;PRPF8;HNRNPA0;HNRNPF;HNRNPA1;HNRNPK;HNRNPM;HNRNPL;PRPF8;MAGOHB;PCBP3;PCBP1;HNRNPH1;HNRNPU;PCBP2;HNRNPH2;MAGOH;PTBP1;CSTF1;YBX1;HNRNPA1L2;DHX9	P84103;P52597;P14866;Q9UMS4;O75533;P31943;P62487;P14678;P30876;P62875;P11142;Q08211;P55769;Q6P2Q9;Q00839;P61978;Q9P2I0;P09651;P08579;O43660;Q13151;P52272;P22626;Q9UKF6;P19388;P24928;P55795;P07910;P26599;P67809;Q15393;Q14103;P61326;Q15366;Q15459;Q15365;Q01130;Q05048	R-HSA-72143;R-HSA-72231;R-HSA-72107;R-HSA-72124;R-HSA-72139;R-HSA-72127;R-HSA-156661;R-HSA-72160;R-HSA-72130
R-HSA-209543	p75NTR recruits signalling complexes	8	16	0.00156986	0.00479087	0.0239543	8	9	0.0010989	48887	Homo sapiens	UBC;UBA52;UBB;MYD88;IRAK1;SQSTM1;RPS27A	P62987;P62979;Q99836;P0CG48;P51617;P51617-1;Q13501;P0CG47	R-HSA-193695;R-HSA-209566;R-HSA-193694;R-HSA-193684;R-HSA-193641;R-HSA-193686;R-HSA-193647;R-HSA-193665
R-HSA-380287	Centrosome maturation	24	84	0.00824176	0.00556695	0.0278347	9	9	0.0010989	48887	Homo sapiens	TUBG1;TUBA1C;PCM1;TUBA1B;TUBA1A;DCTN3;TUBB6;YWHAE;TUBB;YWHAG;TUBA3E;PPP2R1A;TUBA4A;TUBG2;HSP90AA1;HSP90AB1;TUBA3D;TUBG1;TUBB4A;MAPRE1;TUBB4B;TUBB3;DYNC1H1;TUBB1;TUBB2B;TUBB2A;CDK1	P04350;Q13509;P07437;Q71U36;P30153;P23258;Q15154;P68363;P06493;P61981;P68371;Q9NRH3;Q13748;P07900;Q14204;P68366;P62258;Q9BVA1;Q15691;Q9BQE3;O75935;Q13885;Q9BUF5;Q9H4B7	R-HSA-380455;R-HSA-380278;R-HSA-380272;R-HSA-380303;R-HSA-380316;R-HSA-380311;R-HSA-380294;R-HSA-380508;R-HSA-380283
R-HSA-5656169	Termination of translesion DNA synthesis	12	33	0.00323783	0.00797599	0.031904	9	9	0.0010989	48887	Homo sapiens	TRIM25;UBC;PCNA;UBA52;POLD2;ISG15;POLD1;RFC5;UBB;KIAA0101;RPS27A	P62987;P62979;P0CG48;P28340;Q15004;P40938;P40937;P49005;P0CG47;P05161;P12004;Q14258	R-HSA-5653766;R-HSA-5653754;R-HSA-5653840;R-HSA-5653780;R-HSA-5653756;R-HSA-5655193;R-HSA-5653786;R-HSA-5653838;R-HSA-5653770
R-HSA-73937	Transcription-coupled NER (TC-NER)	13	47	0.00461146	0.0425583	0.115654	8	9	0.0010989	48887	Homo sapiens	POLR2B;POLD2;PCNA;POLR2A;RFC5;POLD1;GTF2H3;ERCC2;POLR2A;POLR2E;POLR2G;XAB2;POLR2L	P30876;P62875;Q9HCS7;P18074;P28340;P40938;P40937;P49005;P62487;P12004;P19388;Q13889;P24928	R-HSA-109976;R-HSA-109980;R-HSA-110301;R-HSA-110305;R-HSA-109973;R-HSA-109972;R-HSA-109975;R-HSA-109974
R-HSA-2467813	Separation of Sister Chromatids	68	179	0.0175628	1.70481e-10	4.43251e-09	6	8	0.000976801	48887	Homo sapiens	AURKB;AURKC;PSMB4;NUP133;RCC2;PSMB5;PSMB6;PSMB7;PSMB1;TUBB6;PSMB2;KIF2C;PSMB3;TUBA3E;TUBA3D;UBC;RPS27;UBB;RPL15;PSMB3;UBE2E1;PPP2CA;PSMA7;PSME3;PPP2CB;PSMA5;PSMA6;PSMA4;PSMA1;RPN1;PSMA2;TUBB;RPS27A;CDC20;NUP37;TUBB3;PSMD13;TUBB1;PSMD14;TUBB2B;TUBB2A;PSMD10;BUB3;RANBP2;PSMD6;TUBA1C;KIF20A;PSMD8;TUBA1B;TUBA1A;UBE2C;PSMD1;PSMD2;PSMD4;PSMD5;PSMD5;PPP1CA;SMC3;ANAPC7;PPP1CC;UBA52;PSMC5;PSMC6;SEC13;PPP2…	P51965;P04350;P48556;P55735;Q13200;P62714;Q71U36;P30154;Q12834;P30153;Q99460;P68371;O00487;P61289;P49792;P68366;Q9BQE3;Q9UQE7;Q9BUF5;P28066;Q12769;Q8WUM0;P68363;P28074;P28072;P28070;O60216;O14818;O00762;P67775;Q15008;P60900;P62191;Q9H4B7;Q9UJX3;P35998;P25789;P36873;P25786;P25787;Q8NFH4;P62195;Q99436;Q9UJX2;P20618;Q99661;P62979;Q96GD4;P17980;P55036;Q9P258;Q16401;Q13509;O43684;P62987;Q13748;P0CG48;…	R-HSA-2545203;R-HSA-174121;R-HSA-174202;R-HSA-2467809;R-HSA-2467811;R-HSA-174144
R-HSA-4641257	degradation of AXIN	33	56	0.00549451	4.3055e-10	9.23999e-09	5	8	0.000976801	48887	Homo sapiens	PSMD6;PSMD8;SMURF2;PSMB4;PSMB5;PSMB6;PSMB7;PSMB1;PSMB2;PSMB3;PSMD1;PSMD2;PSMD4;PSMD5;UBC;UBB;PSMD5;PSMB3;UBA52;PSMC5;PSMA7;PSME3;PSMC6;PSMA5;PSMA6;PSMA4;RPN1;PSMA1;PSMA2;PSMC3;RPS27A;PSMC1;PSMC2;PSMD13;PSMD14;PSMD10	P35998;P48556;Q13200;P25789;P25786;Q9HAU4;P25787;Q99460;O00487;Q99436;P62195;P20618;P62979;P61289;P17980;P55036;Q16401;P28066;P28074;P62987;P28072;P0CG48;P28070;Q9UNM6;O14818;Q15008;P62333;P60900;P49721;P0CG47;P62191;P49720;O75832	R-HSA-4641256;R-HSA-3640861;R-HSA-4641129;R-HSA-4641134;R-HSA-3640874
R-HSA-912446	Meiotic recombination	28	58	0.00569074	4.80554e-07	3.84444e-06	5	8	0.000976801	48887	Homo sapiens	HIST1H2BH;HIST1H2BJ;HIST1H1E;HIST1H2BL;HIST1H2BK;HIST1H3A;HIST1H2BB;HIST1H2BA;HIST2H2AA3;HIST1H2BD;HIST1H2BC;HIST2H2AC;H2AFX;HIST4H4;H2AFZ;HIST2H3A;HIST1H2BM;HIST1H2BN;HIST1H2BO;CDK2;H2BFS;H3F3C;H3F3A;HIST2H2AB;HIST1H2AJ;HIST1H2AJ;HIST1H2AI;HIST1H2AH;HIST1H2AE;HIST1H2AD;HIST1H2AC;HIST1H4A;HIST1H2AA;HIST3H3;HIST2H2BF;HIST3H2BB;HIST2H2BE;HIST3H2A	Q16695;P04908;O60814;Q96A08;Q93077;Q93079;Q71DI3;P23527;Q8N257;P84243;P0C0S5;P06899;P62807;P16104;P62805;P33778;Q99879;Q99878;Q99877;P24941;Q16778;P20671;Q16777;Q99880;Q6FI13;P68431;P58876;P57053	R-HSA-912458;R-HSA-912429;R-HSA-1214188;R-HSA-912503;R-HSA-912496
R-HSA-390466	Chaperonin-mediated protein folding	25	52	0.00510204	2.06396e-06	1.44773e-05	8	8	0.000976801	48887	Homo sapiens	TUBA1C;TUBA1B;TUBA1A;ACTBL2;ACTG2;USP11;ACTG1;TUBB6;CCT6A;ACTC1;TUBA3E;CCT8;TUBA3D;CCT4;CCT5;CCT7;CCT2;CCT3;SKIV2L;TCP1;ACTA2;ACTA1;TUBA4A;TUBB4A;TUBB4B;ACTB;NOP56;TUBB3;TUBB1;POTEF;TUBB2B;TUBB2A;PFDN2	P04350;P40227;Q15477;Q71U36;P60709;Q99832;P68371;Q9UHV9;P68366;P48643;Q9BQE3;P50990;P50991;Q9BUF5;Q13509;P78371;P17987;P68363;P51784;O00567;P49368;Q13748;Q9BVA1;Q13885;Q9H4B7	R-HSA-389961;R-HSA-390470;R-HSA-389980;R-HSA-390453;R-HSA-390459;R-HSA-389954;R-HSA-389970;R-HSA-391266
R-HSA-3371571	HSF1-dependent transactivation	25	56	0.00549451	7.23927e-06	5.06749e-05	5	8	0.000976801	48887	Homo sapiens	HSPH1;HSPA2;HSPA6;HSPA1L;HSPA8;HSP90AA1;HSP90AB1;UBB;HSPA1B;HSPA1A;HSPA1B;HSPA1A;HSPA1L;DNAJB6;PTGES3	Q15185;ENSG00000215328;ENSG00000232804;P34931;ENSG00000237724;ENSG00000234258;P54652;ENSG00000226704;ENSG00000105993;ENSG00000212866;ENSG00000170315;ENSG00000224501;ENSG00000236251;ENSG00000231555;P11142;P07900;P08107;ENSG00000173110;P08238;ENSG00000206383;ENSG00000204388;ENSG00000204389;ENSG00000234475;ENSG00000235941;ENSG00000120694	R-HSA-5082384;R-HSA-5082369;R-HSA-3371554;R-HSA-5082356;R-HSA-5324617
R-HSA-983168	Antigen processing: Ubiquitination & Proteasome degradation	68	246	0.0241366	1.57427e-05	0.000110199	8	8	0.000976801	48887	Homo sapiens	MGRN1;ITCH;PSMB4;UBE2D3;PSMB5;PSMB6;PSMB7;PSMB1;PSMB2;PSMB3;UBR1;WWP1;UBC;UBB;RPL15;PSMB3;UBE2E1;PSMA7;RBCK1;PSME3;PSMA5;PSMA6;PSMA4;RPN1;PSMA1;PSMA2;DTX3L;UBE2L3;RPS27A;WWP1;UBE2N;CDC20;UBE2S;PSMD13;PSMD14;FBXO3;PJA2;TRIM32;PSMD10;PSMD6;UBE2M;PSMD8;KIF20A;SMURF2;UBE2K;HUWE1;CUL5;UBE2C;PSMD1;PSMD2;CUL1;PSMD4;PSMD5;BLMH;PSMD5;ANAPC7;UBA52;PSMC5;LAP3;PSMC6;ARIH2;SKP1;PSMC3;TCEB2;PSMC1;PSMC2;UBA3;UB…	P51965;P48556;Q13200;Q9HAU4;Q13867;Q9UJP4;Q12834;Q99460;O60291;Q93034;Q15819;P61077;O00487;P61289;P61081;Q15370;Q13616;Q96J02;P28066;Q9H0M0;P68036;P22314;P28074;P28072;P28070;O14818;O00762;Q15008;P60900;P62191;Q13049;Q9UJX3;P35998;P25789;P62837;P25786;P25787;Q9UK99;P62195;Q99436;Q9UJX2;P20618;O95376;P62979;P63208;P17980;P55036;Q9BYM8;Q16401;A0AVT1;P61088;Q7Z6Z7;Q8TDB6;P61086;P62987;Q8IWV7;O43164;…	R-HSA-983162;R-HSA-983147;R-HSA-983150;R-HSA-983153;R-HSA-983152;R-HSA-983157;R-HSA-983140;R-HSA-983156
R-HSA-2500257	Resolution of Sister Chromatid Cohesion	33	122	0.0119702	0.00306713	0.0153357	8	8	0.000976801	48887	Homo sapiens	AURKB;TUBA1C;TUBA1B;TUBA1A;AURKC;NUP133;RCC2;TUBB6;KIF2C;TUBA3E;TUBA3D;RPS27;PPP1CA;SMC3;CDK1;PPP1CC;PPP2CA;PPP2CB;SEC13;TUBB;PPP2R1B;TUBA4A;PPP2R1A;RPS27A;CDC20;MAPRE1;TUBB4A;TUBB4B;NUP37;TUBB3;TUBB1;XPO1;TUBB2B;TUBB2A;NUP160;BUB3;RANBP2;RAD21	P04350;P55735;Q71U36;P36873;P62714;P30154;Q12834;P30153;Q8NFH4;P06493;P68371;Q99661;P49792;P68366;Q96GD4;Q9BQE3;Q9P258;Q9UQE7;Q9BUF5;Q12769;Q13509;O43684;Q8WUM0;P68363;Q13748;O60216;Q9BVA1;O14980;P67775;Q15691;Q13885;P42677;Q9H4B7	R-HSA-2545253;R-HSA-1638803;R-HSA-2468293;R-HSA-1638821;R-HSA-2467794;R-HSA-2484822;R-HSA-2466068;R-HSA-2468287
R-HSA-110320	Translesion Synthesis by POLH	8	24	0.00235479	0.0416429	0.115654	7	8	0.000976801	48887	Homo sapiens	UBC;PCNA;UBA52;RFC5;UBB;VCP;RPS27A	P62987;P62979;P0CG48;P40938;P40937;P0CG47;P55072;P12004	R-HSA-5655170;R-HSA-110316;R-HSA-110317;R-HSA-110319;R-HSA-5654986;R-HSA-5654985;R-HSA-5654989
R-HSA-5334118	DNA methylation	28	35	0.00343407	1.10628e-11	8.11767e-10	7	7	0.000854701	48887	Homo sapiens	HIST1H2BH;HIST1H2BJ;HIST1H1E;HIST1H2BL;HIST1H2BK;HIST1H3A;HIST1H2BB;HIST2H2AA3;HIST1H2BA;HIST1H2BD;HIST1H2BC;HIST2H2AC;H2AFX;HIST4H4;H2AFZ;HIST2H3A;UHRF1;HIST1H2BM;HIST1H2BN;HIST1H2BO;H2BFS;H3F3C;DNMT1;HIST2H2AB;H3F3A;HIST1H2AJ;HIST1H2AJ;HIST1H2AI;HIST1H2AH;HIST1H2AE;HIST1H2AD;HIST1H2AC;HIST1H4A;HIST1H2AA;HIST3H3;UHRF1;HIST2H2BF;HIST3H2BB;HIST2H2BE;HIST3H2A	Q96T88;P04908;O60814;P26358;Q96A08;Q93077;Q93079;Q71DI3;P23527;Q8N257;P84243;P0C0S5;P06899;P62807;P16104;P62805;P33778;Q99879;Q99878;Q99877;Q16778;P20671;Q16777;Q99880;Q6FI13;P68431;P58876;P57053	R-HSA-5334152;R-HSA-5334097;R-HSA-5334099;R-HSA-5334179;R-HSA-5334160;R-HSA-5334164;R-HSA-5334151
R-HSA-69473	G2/M DNA damage checkpoint	36	61	0.00598509	6.8016e-11	2.28041e-09	4	7	0.000854701	48887	Homo sapiens	HIST1H2BH;HIST1H2BJ;HIST1H2BL;HIST1H2BK;YWHAB;BRCC3;UIMC1;YWHAE;YWHAG;HIST1H2BB;YWHAH;HIST1H2BA;HIST1H2BD;HIST1H2BC;UBC;UBB;H2AFX;HIST4H4;BABAM1;HIST1H2BM;HIST1H2BN;HIST1H2BO;CDK1;H2BFS;HIST2H2AB;UBA52;HIST1H4A;HIST1H2AC;SFN;HIST3H3;RPS27A;UBE2N;UBE2V2;HIST3H2BB;HIST2H2BF;YWHAQ;HIST2H2BE;SUMO1;YWHAZ;WHSC1	Q16695;O60814;Q96A08;P31947;Q93079;P06493;P31946;O96028;P61981;Q15819;P23527;Q8N257;P62979;P27348;P46736;Q9NWV8;P06899;P62807;P63104;P16104;P62805;Q99879;P33778;Q99877;P61088;Q96RL1;Q16778;P63165;P62987;Q99880;P0CG48;P62258;Q04917;P58876;P0CG47;P57053	R-HSA-75016;R-HSA-69891;R-HSA-75022;R-HSA-170070
R-HSA-4641258	degradation of DVL	33	56	0.00549451	4.3055e-10	9.23999e-09	6	7	0.000854701	48887	Homo sapiens	PSMD6;PSMD8;PSMB4;PSMB5;PSMB6;PSMB7;PSMB1;PSMB2;PSMB3;PSMD1;PSMD2;PSMD4;PSMD5;UBC;UBB;DVL2;PSMD5;PSMB3;UBA52;PSMC5;PSMA7;PSME3;PSMC6;PSMA5;PSMA6;PSMA4;RPN1;PSMA1;PSMA2;PSMC3;RPS27A;PSMC1;PSMC2;PSMD13;PSMD14;PSMD10	P35998;P48556;Q13200;P25789;P25786;P25787;Q99460;O00487;Q99436;P62195;P20618;P62979;P61289;P17980;P55036;Q16401;P28066;P28074;P62987;P28072;P0CG48;P28070;Q9UNM6;O14818;Q15008;O14641;P62333;P60900;P49721;P0CG47;P62191;P49720;O75832	R-HSA-1504193;R-HSA-1504213;R-HSA-4641260;R-HSA-1504190;R-HSA-4641147;R-HSA-4641159
R-HSA-69541	Stabilization of p53	32	54	0.00529827	6.8799e-10	1.37598e-08	2	7	0.000854701	48887	Homo sapiens	PSMD6;PSMD8;PSMB4;PSMB5;PSMB6;PSMB7;PSMB1;PSMB2;PSMB3;PSMD1;PSMD2;PSMD4;PSMD5;UBC;UBB;PSMD5;PSMB3;UBA52;PSMA7;PSMC5;PSME3;PSMC6;PSMA5;PSMA6;PSMA4;RPN1;PSMA1;PSMA2;PSMC3;RPS27A;PSMC1;PSMC2;PSMD13;PSMD14;PSMD10	P35998;P48556;Q13200;P25789;P25786;P25787;Q99460;O00487;Q99436;P62195;P20618;P62979;P61289;P17980;P55036;Q16401;P28066;P28074;P62987;P28072;P0CG48;P28070;Q9UNM6;O14818;Q15008;P62333;P60900;P49721;P0CG47;P62191;P49720;O75832	R-HSA-264444;R-HSA-264458
R-HSA-4608870	Asymmetric localization of PCP proteins	34	65	0.00637755	4.49466e-09	5.39359e-08	4	7	0.000854701	48887	Homo sapiens	PSMD6;PSMD8;SMURF2;PSMB4;PSMB5;PSMB6;PSMB7;PSMB1;PSMB2;PSMB3;PSMD1;PSMD2;PSMD4;PSMD5;UBC;UBB;DVL2;PSMD5;PSMB3;UBA52;PSMC5;PSMA7;PSME3;PSMC6;PSMA5;PSMA6;PSMA4;RPN1;PSMA1;PSMA2;PSMC3;RPS27A;PSMC1;PSMC2;PSMD13;PSMD14;PSMD10	P35998;P48556;Q13200;P25789;P25786;Q9HAU4;P25787;Q99460;O00487;Q99436;P62195;P20618;P62979;P61289;P17980;P55036;Q16401;P28066;P28074;P62987;P28072;P0CG48;P28070;Q9UNM6;O14818;Q15008;O14641;P62333;P60900;P49721;P0CG47;P62191;P49720;O75832	R-HSA-4608825;R-HSA-4608852;R-HSA-4608854;R-HSA-4608855
R-HSA-427413	NoRC negatively regulates rRNA expression	35	79	0.00775118	1.44331e-07	1.15465e-06	5	7	0.000854701	48887	Homo sapiens	GTF2H3;HIST1H2BH;HDAC2;HIST1H2BJ;HIST1H1E;HIST1H2BL;HIST1H2BK;HIST1H3A;HIST1H2BB;HIST2H2AA3;HIST1H2BA;HIST1H2BD;HIST1H2BC;HIST2H2AC;H2AFX;HIST4H4;POLR2E;H2AFZ;HIST2H3A;HIST1H2BM;HIST1H2BN;POLR2L;HIST1H2BO;H2BFS;H3F3C;DNMT1;HIST2H2AB;H3F3A;HIST1H2AJ;HIST1H2AJ;HIST1H2AI;HIST1H2AH;ERCC2;HIST1H2AE;HIST1H2AD;HIST1H4A;HIST1H2AC;HIST1H2AA;HIST3H3;SAP18;HIST2H2BF;HIST3H2BB;HIST2H2BE;POLR1D;HDAC1;HIST3H2A	P04908;O60814;P26358;Q92769;Q96A08;Q93077;Q93079;Q71DI3;P23527;Q13547;Q8N257;P84243;Q9Y2S0;O00422;P62875;P0C0S5;P06899;P62807;P16104;P62805;P33778;Q99879;Q99878;Q99877;Q16778;P20671;P19388;Q16777;Q99880;P18074;Q6FI13;P68431;P58876;Q13889;P57053	R-HSA-427366;R-HSA-5227490;R-HSA-427337;R-HSA-433672;R-HSA-427409
R-HSA-3371511	HSF1 activation	24	43	0.004219	2.56084e-07	2.04867e-06	6	7	0.000854701	48887	Homo sapiens	EEF1A1;HSPH1;HSPA1B;HSPA1A;HSPA6;HSPA1L;DNAJB6;YWHAE;VCP;PTGES3;HSP90AB1;UBB;HSP90AA1	Q15185;P68104;ENSG00000232804;ENSG00000215328;ENSG00000237724;ENSG00000234258;ENSG00000226704;ENSG00000105993;ENSG00000212866;ENSG00000170315;ENSG00000224501;P07900;ENSG00000236251;ENSG00000231555;P08238;ENSG00000173110;P62258;ENSG00000206383;ENSG00000204388;ENSG00000204389;ENSG00000235941;ENSG00000234475;P55072;ENSG00000120694	R-HSA-3371527;R-HSA-3371586;R-HSA-3371591;R-HSA-5082409;R-HSA-4793819;R-HSA-5324632
R-HSA-180746	Nuclear import of Rev protein	16	37	0.0036303	0.000421493	0.00252896	7	7	0.000854701	48887	Homo sapiens	NUP155;NUP133;RAE1;RAN;NUP188;NUP205;NUP37;NUP62;NUP88;TPR;KPNB1;NPM1;NUP160;RANBP2;AAAS;NUP214	Q12769;Q8WUM0;Q14974;Q99567;P78406;Q8NFH4;P06748;Q5SRE5;P12270;P37198;Q92621;P49792;O75694;P62826;Q9NRG9;P35658	R-HSA-180710;R-HSA-180709;R-HSA-180725;R-HSA-180736;R-HSA-180728;R-HSA-180687;R-HSA-180732
R-HSA-445355	Smooth Muscle Contraction	12	31	0.0030416	0.00499528	0.0249764	7	7	0.000854701	48887	Homo sapiens	TPM2;TPM1;ACTBL2;ACTG2;ACTG1;CAD;ACTA2;ACTC1;ACTA1;MYL6;CALM1;CALM2;ACTB;MYL6B;CALM3;MYH11;PELO	P62736;P09493;Q05682;P56199;P06753;P60660;P07951;P67936;P35749;P14649;P63267;P62158	R-HSA-445813;R-HSA-445797;R-HSA-445699;R-HSA-445700;R-HSA-445704;R-HSA-445705;R-HSA-74448
R-HSA-198753	ERK/MAPK targets	10	25	0.0024529	0.00796389	0.0318556	5	7	0.000854701	48887	Homo sapiens	RPS6KA1;PPP2CA;PPP2CB;MAPK3;DUSP4;DUSP3;MAPK1;PPP2R1B;PPP2R1A;RPS6KA3	Q15418;P51452;P62714;P51812;P67775;P30154;P28482;P30153;P27361;Q13115	R-HSA-198756;R-HSA-198746;R-HSA-198731;R-HSA-203797;R-HSA-199959
R-HSA-168325	Viral Messenger RNA Synthesis	18	65	0.00637755	0.0195069	0.0585206	3	7	0.000854701	48887	Homo sapiens	NUP155;POLR2A;NUP133;RAE1;NUP188;POLR2B;POLR2A;NUP205;NUP37;NUP62;TPR;NUP88;POLR2E;POLR2G;NUP160;POLR2L;RANBP2;AAAS;NUP214	Q12769;Q8WUM0;Q99567;P78406;Q8NFH4;P62487;P19388;P24928;Q5SRE5;P30876;P62875;P12270;P37198;Q92621;P49792;O75694;Q9NRG9;P35658	R-HSA-168326;R-HSA-192627;R-HSA-192925
R-HSA-179419	APC:Cdc20 mediated degradation of cell cycle proteins prior to satisfation of the cell cycle checkpoint	39	70	0.00686813	5.81285e-11	2.28041e-09	6	6	0.000732601	48887	Homo sapiens	PSMD6;KIF20A;PSMD8;PSMB4;PSMB5;PSMB6;PSMB7;PSMB1;PSMB2;UBE2C;PSMB3;PSMD1;PSMD2;PSMD4;PSMD5;UBC;UBB;RPL15;PSMD5;PSMB3;CDK1;ANAPC7;UBA52;UBE2E1;PSMA7;PSMC5;PSMC6;PSME3;PSMA5;PSMA6;PSMA4;PSMA1;RPN1;PSMA2;PSMC3;RPS27A;PSMC1;PSMC2;CDC20;PSMD13;PSMD14;PSMD10;BUB3	P51965;Q9UJX3;P35998;P48556;Q13200;P25789;P25786;P25787;Q12834;Q99460;P06493;O00487;Q99436;Q9UJX2;P62195;P20618;P62979;P61289;P17980;P55036;P28066;Q16401;O43684;P28074;P62987;P28072;P0CG48;P28070;Q9UNM6;O14818;O00762;Q15008;P62333;P60900;P49721;P0CG47;P62191;P49720;O75832	R-HSA-179421;R-HSA-174104;R-HSA-179417;R-HSA-174171;R-HSA-174255;R-HSA-179410
R-HSA-5610780	Degradation of GLI1 by the proteasome	35	61	0.00598509	2.5776e-10	6.18624e-09	5	6	0.000732601	48887	Homo sapiens	PSMD6;PSMD8;ITCH;PSMB4;PSMB5;PSMB6;PSMB7;PSMB1;PSMB2;PSMB3;PSMD1;PSMD2;PSMD4;CUL1;PSMD5;UBC;UBB;PSMD5;PSMB3;UBA52;PSMC5;PSMA7;PSME3;PSMC6;PSMA5;PSMA6;PSMA4;PSMA1;RPN1;PSMA2;SKP1;PSMC3;RPS27A;PSMC1;PSMC2;PSMD13;PSMD14;PSMD10	P35998;P48556;Q13200;P25789;P25786;P25787;Q99460;O00487;Q99436;P62195;P20618;P62979;P61289;P63208;P17980;Q13616;P55036;Q96J02;Q16401;P28066;P28074;P62987;P28072;P0CG48;P28070;Q9UNM6;O14818;Q15008;P62333;P60900;P49721;P0CG47;P62191;P49720;O75832	R-HSA-5610760;R-HSA-5610742;R-HSA-5610737;R-HSA-5610735;R-HSA-5610758
R-HSA-5362768	Hh mutants that don't undergo autocatalytic processing are degraded by ERAD	34	60	0.00588697	6.29824e-10	1.32263e-08	4	6	0.000732601	48887	Homo sapiens	PSMD6;PSMD8;PSMB4;PSMB5;PSMB6;PSMB7;DHX33;PSMB1;PSMB2;PSMB3;PSMD1;PSMD2;PSMD4;PSMD5;UBC;UBB;PSMD5;PSMB3;UBA52;PSMC5;PSMA7;PSME3;PSMC6;PSMA5;PSMA6;PSMA4;RPN1;PSMA1;PSMA2;PSMC3;RPS27A;PSMC1;PSMC2;PSMD13;PSMD14;VCP;PSMD10	P35998;P48556;Q13200;P25789;P25786;P25787;Q99460;O00487;Q99436;P62195;P20618;P62979;P61289;P17980;P55036;P55072;Q16401;P28066;P28074;P62987;P28072;P0CG48;P28070;Q9UNM6;O14818;Q15008;Q9GZP9;P62333;P60900;P49721;P0CG47;P62191;P49720;O75832	R-HSA-5483238;R-HSA-5387386;R-HSA-5387389;R-HSA-5387392
R-HSA-5387390	Hh mutants abrogate ligand secretion	34	60	0.00588697	6.29824e-10	1.32263e-08	4	6	0.000732601	48887	Homo sapiens	PSMD6;PSMD8;PSMB4;PSMB5;PSMB6;PSMB7;DHX33;PSMB1;PSMB2;PSMB3;PSMD1;PSMD2;PSMD4;PSMD5;UBC;UBB;PSMD5;PSMB3;UBA52;PSMC5;PSMA7;PSME3;PSMC6;PSMA5;PSMA6;PSMA4;RPN1;PSMA1;PSMA2;PSMC3;RPS27A;PSMC1;PSMC2;PSMD13;PSMD14;VCP;PSMD10	P35998;P48556;Q13200;P25789;P25786;P25787;Q99460;O00487;Q99436;P62195;P20618;P62979;P61289;P17980;P55036;P55072;Q16401;P28066;P28074;P62987;P28072;P0CG48;P28070;Q9UNM6;O14818;Q15008;Q9GZP9;P62333;P60900;P49721;P0CG47;P62191;P49720;O75832	R-HSA-5483238;R-HSA-5387386;R-HSA-5387389;R-HSA-5387392
R-HSA-69613	p53-Independent G1/S DNA damage checkpoint	32	54	0.00529827	6.8799e-10	1.37598e-08	2	6	0.000732601	48887	Homo sapiens	PSMD6;PSMD8;PSMB4;PSMB5;PSMB6;PSMB7;PSMB1;PSMB2;PSMB3;PSMD1;PSMD2;PSMD4;PSMD5;UBC;UBB;PSMD5;PSMB3;UBA52;PSMA7;PSMC5;PSME3;PSMC6;PSMA5;PSMA6;PSMA4;RPN1;PSMA1;PSMA2;PSMC3;RPS27A;PSMC1;PSMC2;PSMD13;PSMD14;PSMD10	P35998;P48556;Q13200;P25789;P25786;P25787;Q99460;O00487;Q99436;P62195;P20618;P62979;P61289;P17980;P55036;Q16401;P28066;P28074;P62987;P28072;P0CG48;P28070;Q9UNM6;O14818;Q15008;P62333;P60900;P49721;P0CG47;P62191;P49720;O75832	R-HSA-69600;R-HSA-69598
R-HSA-69610	p53-Independent DNA Damage Response	32	54	0.00529827	6.8799e-10	1.37598e-08	2	6	0.000732601	48887	Homo sapiens	PSMD6;PSMD8;PSMB4;PSMB5;PSMB6;PSMB7;PSMB1;PSMB2;PSMB3;PSMD1;PSMD2;PSMD4;PSMD5;UBC;UBB;PSMD5;PSMB3;UBA52;PSMA7;PSMC5;PSME3;PSMC6;PSMA5;PSMA6;PSMA4;RPN1;PSMA1;PSMA2;PSMC3;RPS27A;PSMC1;PSMC2;PSMD13;PSMD14;PSMD10	P35998;P48556;Q13200;P25789;P25786;P25787;Q99460;O00487;Q99436;P62195;P20618;P62979;P61289;P17980;P55036;Q16401;P28066;P28074;P62987;P28072;P0CG48;P28070;Q9UNM6;O14818;Q15008;P62333;P60900;P49721;P0CG47;P62191;P49720;O75832	R-HSA-69600;R-HSA-69598
R-HSA-927802	Nonsense-Mediated Decay (NMD)	49	115	0.0112834	1.77605e-09	2.30887e-08	6	6	0.000732601	48887	Homo sapiens	RPL9;RPL7;RPL5;RPL4;RPL3;PPP2R2D;PPP2R2A;UBC;RPL10;RPL11;RPS27;RPS17L;RPL14;RPS24;RPL15;EIF4A3;FAU;UBE2E1;PPP2CA;PPP2CB;UPF1;RPS20;RPS27A;RPS17;EIF4G1;GSPT2;RPS15;EIF4G2;RPS14;RPS12;RPS11;RPS10;RPL7A;RPS3;RPS2;GSPT1;RPS7;RPS8;RPS5;GSPT2;RPL28;RPSA;RPS9;RPL30;UBA52;RPL10A;RPL10L;RPLP0;RPS3;PPP2R1A;RPL19;RPLP2;MAGOHB;RPL24;RPL23;MAGOH;PABPC3;PABPC1;RPS3A;PABPC4	P36578;P63151;P30153;P27635;P08865;P32969;P62280;P62424;P61247;Q8IYD1;P62829;P61313;P62263;P23396;P15880;Q04637;P62913;P11940;P62861;P67775;P39023;P18124;Q92901;P46776;P46777;P46779;P62979;P84098;P62906;P62241;P38919;Q92900;P46782;P46781;P60866;P46783;P05387;P05388;P62081;P83731;P25398;P62987;P08708;P62888;P62841;P50914;P42677;P61326;P62847	R-HSA-927832;R-HSA-927789;R-HSA-927889;R-HSA-927836;R-HSA-927813;R-HSA-927830
R-HSA-389958	Cooperation of Prefoldin and TriC/CCT in actin and tubulin folding	22	31	0.0030416	1.41275e-08	1.41275e-07	6	6	0.000732601	48887	Homo sapiens	TUBA1C;TUBA1B;TUBA1A;ACTG2;ACTBL2;ACTG1;TUBB6;CCT6A;ACTC1;TUBA3E;CCT8;TUBA3D;CCT4;CCT5;CCT7;CCT2;CCT3;TCP1;ACTA2;ACTA1;TUBA4A;TUBB4A;ACTB;TUBB4B;TUBB3;POTEF;TUBB1;TUBB2B;TUBB2A;PFDN2	Q13509;P04350;P40227;Q71U36;P17987;P78371;P68363;P60709;P68371;Q99832;P49368;Q9UHV9;Q13748;P68366;Q9BVA1;P48643;Q9BQE3;P50990;Q13885;P50991;Q9BUF5;Q9H4B7	R-HSA-389961;R-HSA-389980;R-HSA-390453;R-HSA-390459;R-HSA-389954;R-HSA-389970
R-HSA-72662	Activation of the mRNA upon binding of the cap-binding complex and eIFs, and subsequent binding to 43S	32	63	0.00618132	2.4521e-08	2.38081e-07	5	6	0.000732601	48887	Homo sapiens	RPS3;RPS2;RPS7;RPS8;EIF4A2;RPS5;EIF4A1;EIF3K;EIF3I;EIF3H;EIF3E;UBC;RPSA;RPS27;RPS17L;RPS24;EIF3CL;EIF2A;FAU;RPS9;EIF4A1;EIF1AX;EIF1AY;RPS20;RPS3;RPS27A;RPS17;EIF2S3;RPS15;EIF3C;EIF4G1;RPS14;EIF3D;EIF4G2;RPS12;RPS11;EIF2S1;RPS10;PABPC3;PABPC1;RPS3A;PABPC4	P60228;Q14240;P08865;P62280;P62979;P47813;P61247;P62241;P62263;P23396;P46782;P46781;P60866;P15880;P46783;Q04637;P62081;P25398;P60842;Q13347;P08708;P11940;P62861;O15372;O15371;P62841;P42677;P05198;Q9UBQ5;Q99613;P62847;P41091	R-HSA-157849;R-HSA-72635;R-HSA-72631;R-HSA-72647;R-HSA-156808
R-HSA-1221632	Meiotic synapsis	30	60	0.00588697	9.20456e-08	8.2841e-07	6	6	0.000732601	48887	Homo sapiens	HIST1H2BH;HIST1H2BJ;HSPA2;SCP2;HIST1H2BL;HIST1H2BK;HIST1H2BB;HIST2H2AA3;HIST1H2BA;HIST1H2BD;HIST1H2BC;HIST2H2AC;H2AFX;HIST4H4;H2AFZ;HIST1H2BM;HIST1H2BN;HIST1H2BO;SMC3;H2BFS;HIST2H2AB;HIST1H2AJ;HIST1H2AJ;HIST1H2AI;HIST1H2AH;HIST1H2AE;HIST1H2AD;HIST1H2AC;LMNA;HIST1H4A;HIST1H2AA;HIST3H3;LMNB1;HIST2H2BF;HIST3H2BB;HIST2H2BE;LMNA;RAD21;HIST3H2A	Q16695;O60814;P04908;Q96A08;Q93077;Q93079;P23527;Q8N257;Q9BX26;P0C0S5;P06899;Q9UQE7;P62807;P16104;P62805;P02545-2;P33778;Q99879;Q99878;Q99877;P54652;Q16778;P20671;Q16777;Q99880;Q6FI13;O60216;P20700;P58876;P57053	R-HSA-912408;R-HSA-912505;R-HSA-912470;R-HSA-912467;R-HSA-912450;R-HSA-912389
R-HSA-110314	Recognition of DNA damage by PCNA-containing replication complex	12	28	0.00274725	0.00225284	0.0112642	5	6	0.000732601	48887	Homo sapiens	UBC;PCNA;UBA52;POLD2;POLD1;RFC5;UBB;RAD18;DDB1;RPS27A;DTL	Q16531;P62987;P62979;Q9NZJ0;P0CG48;P28340;P40938;P40937;P49005;P0CG47;P12004;Q9NS91	R-HSA-5652005;R-HSA-5655481;R-HSA-5655466;R-HSA-5652009;R-HSA-5651992
R-HSA-380270	Recruitment of mitotic centrosome proteins and complexes	24	84	0.00824176	0.00556695	0.0278347	6	6	0.000732601	48887	Homo sapiens	TUBG1;TUBA1C;PCM1;TUBA1B;TUBA1A;DCTN3;TUBB6;YWHAE;TUBB;YWHAG;TUBA3E;PPP2R1A;TUBA4A;TUBG2;HSP90AA1;HSP90AB1;TUBA3D;TUBG1;TUBB4A;MAPRE1;TUBB4B;TUBB3;DYNC1H1;TUBB1;TUBB2B;TUBB2A;CDK1	P04350;Q13509;P07437;Q71U36;P30153;P23258;Q15154;P68363;P06493;P61981;P68371;Q9NRH3;Q13748;P07900;Q14204;P68366;P62258;Q9BVA1;Q15691;Q9BQE3;O75935;Q13885;Q9BUF5;Q9H4B7	R-HSA-380455;R-HSA-380278;R-HSA-380316;R-HSA-380311;R-HSA-380508;R-HSA-380283
R-HSA-202040	G-protein activation	11	30	0.00294349	0.0101877	0.040751	6	6	0.000732601	48887	Homo sapiens	GNG2;GNAI2;GNAI1;GNB4;GNB1;GNAT1;GNAO1;GNAT3;GNAI3;GNAT2	P08754;P62873;P11488;P62879;A8MTJ3;P09471;P63096;P59768;Q9HAV0;P04899;P19087	R-HSA-112271;R-HSA-167429;R-HSA-167419;R-HSA-167415;R-HSA-167408;R-HSA-167433
R-HSA-416572	Sema4D induced cell migration and growth-cone collapse	10	28	0.00274725	0.016325	0.048975	5	6	0.000732601	48887	Homo sapiens	MYH10;RHOA;CDC42;RAC1;MYH14;MYL6;RHOG;MYH9;MYH11	P35580;P84095;P60953;Q7Z406;P15153;P60660;P61586;P35749;P35579;P63000	R-HSA-419197;R-HSA-416594;R-HSA-419087;R-HSA-416588;R-HSA-419049
R-HSA-113510	E2F mediated regulation of DNA replication	10	33	0.00323783	0.0424932	0.115654	4	6	0.000732601	48887	Homo sapiens	PCNA;RRM2;PPP2CA;PPP2CB;CDC45;ORC1;TYMS;CDK1;PPP2R1B;PPP2R1A	P62714;P04818;O75419;P67775;P30154;P30153;Q13415;P06493;P31350;P12004	R-HSA-539107;R-HSA-113638;R-HSA-113503;R-HSA-113505
R-HSA-2691232	Constitutive Signaling by NOTCH1 HD Domain Mutants	6	16	0.00156986	0.0457125	0.115654	3	6	0.000732601	48887	Homo sapiens	UBC;UBA52;UBB;MIB1;DLD;RPS27A	P62987;P62979;Q86YT6;P0CG48;O00548;P0CG47	R-HSA-2730752;R-HSA-2691219;R-HSA-2737728
R-HSA-2691230	Signaling by NOTCH1 HD Domain Mutants in Cancer	6	16	0.00156986	0.0457125	0.115654	3	6	0.000732601	48887	Homo sapiens	UBC;UBA52;UBB;MIB1;DLD;RPS27A	P62987;P62979;Q86YT6;P0CG48;O00548;P0CG47	R-HSA-2730752;R-HSA-2691219;R-HSA-2737728
R-HSA-1236974	ER-Phagosome pathway	103	154	0.0151099	1.11022e-16	1.83187e-14	4	5	0.000610501	48887	Homo sapiens	HLA-A;PSMD6;HLA-C;PSMD8;HLA-B;PSMB4;HLA-E;PSMB5;PSMB6;PSMB7;PSMB1;PSMB2;PSMD1;PSMB3;PSMD2;PSMD4;PSMD5;UBC;UBB;PSMD5;PSMB3;UBA52;PSMC5;PSMA7;PSMC6;PSME3;PSMA5;PSMA6;PSMA4;PSMA1;RPN1;PSMA2;PSMC3;RPS27A;PSMC1;PSMC2;PSMD13;PSMD14;PSMD10;TAP2	P48556;Q13200;P30447;P01892;P30443;Q95604;O00487;Q04826;P30499;P04222;P30498;P10316;P30495;P10319;P30493;P30492;P10314;P28066;Q29960;Q29963;P01889;P28074;P28072;P28070;Q15008;P01891;P10321;P35998;Q95365;Q99436;P62195;P20618;P62979;P17980;Q29940;P30685;P62987;Q29836;P0CG48;P49721;P0CG47;P49720;Q09160;P30501;P30504;P30505;Q99460;Q9TNN7;P13746;P61289;P30459;P30456;P30457;P30455;P30508;P30453;P30450;…	R-HSA-1236971;R-HSA-1236965;R-HSA-1236935;R-HSA-1236949
R-HSA-5578749	Transcriptional regulation by small RNAs	45	77	0.00755495	4.14557e-13	4.56013e-11	2	5	0.000610501	48887	Homo sapiens	HIST1H2BH;HIST1H2BJ;NUP133;HIST1H2BL;HIST1H2BK;HIST1H3A;HIST1H2BB;HIST1H2BA;HIST1H2BD;HIST1H2BC;POLR2B;HIST2H2AC;POLR2A;NUP205;NUP88;POLR2E;HIST4H4;POLR2G;HIST1H2BM;HIST1H2BN;HIST1H2BO;POLR2L;H3F3C;H3F3A;HIST2H2AB;HIST1H2AJ;HIST1H4A;RAE1;RAN;NUP188;NUP37;HIST3H2BB;TPR;RANBP2;AAAS;NUP155;POLR2A;HIST1H1E;HIST2H2AA3;NUP62;H2AFX;H2AFZ;HIST2H3A;H2BFS;HIST1H2AJ;HIST1H2AI;HIST1H2AH;HIST1H2AE;HIST1H2AD;H…	P04908;O60814;Q96A08;Q93077;Q93079;Q8NFH4;Q71DI3;P62487;P23527;Q8N257;P84243;P30876;P12270;P62875;P0C0S5;Q92621;P49792;O75694;P06899;P62826;P62807;P16104;P62805;Q12769;Q8WUM0;Q99879;P33778;Q99567;Q99878;P78406;Q99877;Q16778;P20671;P19388;Q16777;P24928;Q5SRE5;Q99880;P37198;Q6FI13;P68431;Q9NRG9;P58876;P35658;P57053	R-HSA-5578744;R-HSA-5578742
R-HSA-69229	Ubiquitin-dependent degradation of Cyclin D1	33	52	0.00510204	6.83478e-11	2.28041e-09	5	5	0.000610501	48887	Homo sapiens	PSMD6;PSMD8;PSMB4;PSMB5;PSMB6;PSMB7;PSMB1;PSMB2;PSMB3;PSMD1;PSMD2;PSMD4;PSMD5;UBC;CCND1;UBB;PSMD5;PSMB3;CCND1;UBA52;PSMC5;PSMA7;PSME3;PSMC6;PSMA5;PSMA6;PSMA4;RPN1;PSMA1;PSMA2;PSMC3;RPS27A;PSMC1;PSMC2;PSMD13;PSMD14;PSMD10	P35998;P48556;P24385;Q13200;P25789;P25786;P25787;Q99460;O00487;Q99436;P62195;P20618;P62979;P61289;P17980;P55036;Q16401;P28066;P28074;P62987;P28072;P0CG48;P28070;Q9UNM6;O14818;Q15008;P62333;P60900;P49721;P0CG47;P62191;P49720;O75832	R-HSA-75824;R-HSA-75825;R-HSA-75820;R-HSA-75823;R-HSA-75822
R-HSA-75815	Ubiquitin-dependent degradation of Cyclin D	33	52	0.00510204	6.83478e-11	2.28041e-09	5	5	0.000610501	48887	Homo sapiens	PSMD6;PSMD8;PSMB4;PSMB5;PSMB6;PSMB7;PSMB1;PSMB2;PSMB3;PSMD1;PSMD2;PSMD4;PSMD5;UBC;CCND1;UBB;PSMD5;PSMB3;CCND1;UBA52;PSMC5;PSMA7;PSME3;PSMC6;PSMA5;PSMA6;PSMA4;RPN1;PSMA1;PSMA2;PSMC3;RPS27A;PSMC1;PSMC2;PSMD13;PSMD14;PSMD10	P35998;P48556;P24385;Q13200;P25789;P25786;P25787;Q99460;O00487;Q99436;P62195;P20618;P62979;P61289;P17980;P55036;Q16401;P28066;P28074;P62987;P28072;P0CG48;P28070;Q9UNM6;O14818;Q15008;P62333;P60900;P49721;P0CG47;P62191;P49720;O75832	R-HSA-75824;R-HSA-75825;R-HSA-75820;R-HSA-75823;R-HSA-75822
R-HSA-180534	Vpu mediated degradation of CD4	33	52	0.00510204	6.83478e-11	2.28041e-09	3	5	0.000610501	48887	Homo sapiens	PSMD6;PSMD8;PSMB4;PSMB5;PSMB6;PSMB7;PSMB1;PSMB2;PSMB3;PSMD1;PSMD2;PSMD4;PSMD5;UBC;UBB;PSMD5;PSMB3;UBA52;PSMC5;PSMA7;PSME3;PSMC6;PSMA5;PSMA6;PSMA4;RPN1;PSMA1;PSMA2;SKP1;PSMC3;RPS27A;PSMC1;PSMC2;PSMD13;PSMD14;PSMD10	P35998;P48556;Q13200;P25789;P25786;P25787;Q99460;O00487;Q99436;P62195;P20618;P62979;P61289;P63208;P17980;P55036;Q16401;P28066;P28074;P62987;P28072;P0CG48;P28070;Q9UNM6;O14818;Q15008;P62333;P60900;P49721;P0CG47;P62191;P49720;O75832	R-HSA-180573;R-HSA-180599;R-HSA-180597
R-HSA-187577	SCF(Skp2)-mediated degradation of p27/p21	35	58	0.00569074	6.94933e-11	2.28041e-09	5	5	0.000610501	48887	Homo sapiens	PSMD6;PSMD8;PSMB4;PSMB5;PSMB6;PSMB7;PSMB1;PSMB2;PSMB3;PSMD1;PSMD2;PSMD4;CUL1;PSMD5;UBC;UBB;PSMD5;PSMB3;CDK2;UBA52;PSMC5;PSMA7;PSME3;PSMC6;PSMA5;PSMA6;PSMA4;PSMA1;RPN1;PSMA2;SKP1;PSMC3;RPS27A;PSMC1;PSMC2;PSMD13;PSMD14;PSMD10	P35998;P48556;Q13200;P25789;P25786;P25787;Q99460;O00487;Q99436;P62195;P20618;P62979;P61289;P63208;P17980;Q13616;P55036;Q16401;P28066;P24941;P28074;P62987;P28072;P0CG48;P28070;Q9UNM6;O14818;Q15008;P62333;P60900;P49721;P0CG47;P62191;P49720;O75832	R-HSA-187545;R-HSA-187575;R-HSA-187574;R-HSA-187552;R-HSA-187520
R-HSA-5610783	Degradation of GLI2 by the proteasome	35	61	0.00598509	2.5776e-10	6.18624e-09	3	5	0.000610501	48887	Homo sapiens	PSMD6;PSMD8;PSMB4;PSMB5;PSMB6;PSMB7;PSMB1;PSMB2;PSMB3;PSMD1;PSMD2;PSMD4;CUL1;PSMD5;UBC;UBB;PSMD5;PSMB3;UBA52;PSMC5;PSMA7;PSME3;PSMC6;PSMA5;PSMA6;PSMA4;PSMA1;RPN1;PSMA2;SKP1;PSMC3;RPS27A;PSMC1;PSMC2;PSMD13;GSK3B;PSMD14;PSMD10	P35998;P48556;Q13200;P25789;P25786;P25787;Q99460;O00487;Q99436;P62195;P20618;P62979;P61289;P63208;P17980;Q13616;P55036;Q16401;P28066;P49841;P28074;P62987;P28072;P0CG48;P28070;Q9UNM6;O14818;Q15008;P62333;P60900;P49721;P0CG47;P62191;P49720;O75832	R-HSA-5610757;R-HSA-5610745;R-HSA-5610730
R-HSA-5610785	GLI3 is processed to GLI3R by the proteasome	35	61	0.00598509	2.5776e-10	6.18624e-09	3	5	0.000610501	48887	Homo sapiens	PSMD6;PSMD8;PSMB4;PSMB5;PSMB6;PSMB7;PSMB1;PSMB2;PSMB3;PSMD1;PSMD2;PSMD4;CUL1;PSMD5;UBC;UBB;PSMD5;PSMB3;UBA52;PSMC5;PSMA7;PSME3;PSMC6;PSMA5;PSMA6;PSMA4;PSMA1;RPN1;PSMA2;SKP1;PSMC3;RPS27A;PSMC1;PSMC2;PSMD13;GSK3B;PSMD14;PSMD10	P35998;P48556;Q13200;P25789;P25786;P25787;Q99460;O00487;Q99436;P62195;P20618;P62979;P61289;P63208;P17980;Q13616;P55036;Q16401;P28066;P49841;P28074;P62987;P28072;P0CG48;P28070;Q9UNM6;O14818;Q15008;P62333;P60900;P49721;P0CG47;P62191;P49720;O75832	R-HSA-5610732;R-HSA-5610754;R-HSA-5610746
R-HSA-349425	Autodegradation of the E3 ubiquitin ligase COP1	32	53	0.00520016	4.39999e-10	9.23999e-09	2	5	0.000610501	48887	Homo sapiens	PSMD6;PSMD8;PSMB4;PSMB5;PSMB6;PSMB7;PSMB1;PSMB2;PSMB3;PSMD1;PSMD2;PSMD4;PSMD5;UBC;UBB;PSMD5;PSMB3;UBA52;PSMA7;PSMC5;PSME3;PSMC6;PSMA5;PSMA6;PSMA4;RPN1;PSMA1;PSMA2;PSMC3;RPS27A;PSMC1;PSMC2;PSMD13;PSMD14;PSMD10	P35998;P48556;Q13200;P25789;P25786;P25787;Q99460;O00487;Q99436;P62195;P20618;P62979;P61289;P17980;P55036;Q16401;P28066;P28074;P62987;P28072;P0CG48;P28070;Q9UNM6;O14818;Q15008;P62333;P60900;P49721;P0CG47;P62191;P49720;O75832	R-HSA-264444;R-HSA-264458
R-HSA-69601	Ubiquitin Mediated Degradation of Phosphorylated Cdc25A	32	54	0.00529827	6.8799e-10	1.37598e-08	2	5	0.000610501	48887	Homo sapiens	PSMD6;PSMD8;PSMB4;PSMB5;PSMB6;PSMB7;PSMB1;PSMB2;PSMB3;PSMD1;PSMD2;PSMD4;PSMD5;UBC;UBB;PSMD5;PSMB3;UBA52;PSMA7;PSMC5;PSME3;PSMC6;PSMA5;PSMA6;PSMA4;RPN1;PSMA1;PSMA2;PSMC3;RPS27A;PSMC1;PSMC2;PSMD13;PSMD14;PSMD10	P35998;P48556;Q13200;P25789;P25786;P25787;Q99460;O00487;Q99436;P62195;P20618;P62979;P61289;P17980;P55036;Q16401;P28066;P28074;P62987;P28072;P0CG48;P28070;Q9UNM6;O14818;Q15008;P62333;P60900;P49721;P0CG47;P62191;P49720;O75832	R-HSA-69600;R-HSA-69598
R-HSA-5658442	Regulation of RAS by GAPs	36	69	0.00677002	1.71045e-09	2.30887e-08	4	5	0.000610501	48887	Homo sapiens	PSMD6;PSMD8;PSMB4;PSMB5;PSMB6;PSMB7;PSMB1;PSMB2;PSMB3;PSMD1;PSMD2;PSMD4;PSMD5;UBC;UBB;RASA3;PSMD5;KRAS;PSMB3;UBA52;PSMC5;PSMA7;PSME3;PSMC6;PSMA5;PSMA6;PSMA4;RPN1;PSMA1;PSMA2;PSMC3;RPS27A;PSMC1;PSMC2;PSMD13;PSMD14;PSMD10	P35998;P48556;Q13200;P25789;P25786;P25787;Q99460;O00487;Q99436;Q14644;P62195;P20618;P62979;P61289;P17980;P55036;P28066;Q16401;P28074;P62987;P28072;P0CG48;P28070;Q9UNM6;O14818;Q15008;P62333;P60900;P01116;P49721;P0CG47;P62191;P49720;O75832;P01111;P01112	R-HSA-5658231;R-HSA-5658435;R-HSA-5658424;R-HSA-5658430
R-HSA-975957	Nonsense Mediated Decay (NMD) enhanced by the Exon Junction Complex (EJC)	49	115	0.0112834	1.77605e-09	2.30887e-08	5	5	0.000610501	48887	Homo sapiens	RPL9;RPL7;RPL5;RPL4;RPL3;PPP2R2D;PPP2R2A;UBC;RPL10;RPL11;RPS27;RPS17L;RPL14;RPS24;RPL15;EIF4A3;FAU;UBE2E1;PPP2CA;PPP2CB;UPF1;RPS20;RPS27A;RPS17;EIF4G1;GSPT2;RPS15;EIF4G2;RPS14;RPS12;RPS11;RPS10;RPL7A;RPS3;RPS2;GSPT1;RPS7;RPS8;RPS5;GSPT2;RPL28;RPSA;RPS9;RPL30;UBA52;RPL10A;RPL10L;RPLP0;RPS3;PPP2R1A;RPL19;RPLP2;MAGOHB;RPL24;RPL23;MAGOH;PABPC3;PABPC1;RPS3A;PABPC4	P36578;P63151;P30153;P27635;P08865;P32969;P62280;P62424;P61247;Q8IYD1;P62829;P61313;P62263;P23396;P15880;Q04637;P62913;P11940;P62861;P67775;P39023;P18124;Q92901;P46776;P46777;P46779;P62979;P84098;P62906;P62241;P38919;Q92900;P46782;P46781;P60866;P46783;P05387;P05388;P62081;P83731;P25398;P62987;P08708;P62888;P62841;P50914;P42677;P61326;P62847	R-HSA-927832;R-HSA-927889;R-HSA-927836;R-HSA-927813;R-HSA-927830
R-HSA-156902	Peptide chain elongation	42	93	0.0091248	5.05005e-09	5.55506e-08	5	5	0.000610501	48887	Homo sapiens	RPL9;RPS3;RPL7;RPS2;RPS7;RPL5;RPS8;RPL4;RPS5;RPL3;EEF2;RPL28;UBC;RPL10;EEF1A1;RPL11;RPS27;RPSA;RPS17L;RPL14;RPL15;RPS24;FAU;RPS9;RPL30;UBA52;UBE2E1;RPL10A;RPL10L;RPS20;RPLP0;RPS3;RPL19;RPS27A;RPLP2;RPS17;RPS15;RPL24;RPS14;RPS12;RPL23;RPS11;RPS10;RPS3A;RPL7A	P36578;P18124;Q92901;P46776;P46777;P46779;P27635;P08865;P32969;P62280;P62979;P62424;P84098;P61247;P62906;P62829;P62241;P61313;P62263;P23396;P46782;P46781;P60866;P68104;P15880;P46783;P05387;P05388;P83731;P62081;P62913;P25398;P62987;P08708;P62861;P13639;P62888;P62841;P42677;P50914;P62847;P39023	R-HSA-156915;R-HSA-156912;R-HSA-156907;R-HSA-156923;R-HSA-156930
R-HSA-427359	SIRT1 negatively regulates rRNA Expression	26	44	0.00431711	2.77044e-08	2.4934e-07	3	5	0.000610501	48887	Homo sapiens	HIST1H2BH;HIST1H2BJ;HIST1H1E;HIST1H2BL;HIST1H2BK;HIST1H3A;HIST1H2BB;HIST1H2BA;HIST2H2AA3;HIST1H2BD;HIST1H2BC;HIST2H2AC;H2AFX;HIST4H4;H2AFZ;HIST2H3A;HIST1H2BM;HIST1H2BN;HIST1H2BO;H2BFS;H3F3C;H3F3A;HIST2H2AB;HIST1H2AJ;HIST1H2AJ;HIST1H2AI;HIST1H2AH;HIST1H2AE;HIST1H2AD;HIST1H2AC;HIST1H4A;HIST1H2AA;HIST3H3;HIST2H2BF;HIST3H2BB;HIST2H2BE;HIST3H2A	O60814;P04908;Q96A08;Q93077;Q93079;Q71DI3;P23527;Q8N257;P84243;P0C0S5;P06899;P62807;P16104;P62805;P33778;Q99879;Q99878;Q99877;Q16778;P20671;Q16777;Q99880;Q6FI13;P68431;P58876;P57053	R-HSA-427514;R-HSA-427527;R-HSA-427528
R-HSA-1799339	SRP-dependent cotranslational protein targeting to membrane	44	114	0.0111852	1.78896e-07	1.43117e-06	5	5	0.000610501	48887	Homo sapiens	RPL9;RPS3;RPL7;RPS2;RPS7;RPL5;RPS8;RPL4;RPS5;RPL3;RPL28;SRP14;UBC;RPL10;RPL11;RPSA;RPS27;RPS17L;RPL14;RPL15;RPS24;FAU;RPL30;RPS9;SPCS1;UBA52;UBE2E1;RPL10A;RPL10L;RPN1;RPS20;RPLP0;RPS3;RPL19;RPS27A;RPLP2;RPS17;RPS15;RPL24;RPS14;SRP72;RPS12;RPL23;RPS11;RPS10;RPS3A;RPL7A	P36578;P18124;Q92901;P46776;P46777;P46779;P27635;P08865;P32969;P62280;P62979;P62424;P84098;P61247;P62906;P62829;P04843;P62241;P61313;P62263;P23396;P46782;P46781;P60866;P15880;P46783;P05387;P05388;P83731;P62081;P62913;P25398;O76094;P62987;P08708;P62861;P62888;P37108;P62841;Q9Y6A9;P42677;P50914;P39023;P62847	R-HSA-1799326;R-HSA-1799332;R-HSA-1799335;R-HSA-1799329;R-HSA-1799330
R-HSA-3371568	Attenuation phase	25	46	0.00451334	2.36391e-07	1.89113e-06	4	5	0.000610501	48887	Homo sapiens	HSPH1;HSPA2;HSPA6;HSPA1L;HSPA8;HSP90AA1;HSP90AB1;UBB;HSPA1B;HSPA1A;HSPA1B;HSPA1A;HSPA1L;DNAJB6;PTGES3	Q15185;ENSG00000215328;ENSG00000232804;P34931;ENSG00000237724;ENSG00000234258;P54652;ENSG00000226704;ENSG00000105993;ENSG00000212866;ENSG00000170315;ENSG00000224501;ENSG00000236251;ENSG00000231555;P11142;P07900;P08107;ENSG00000173110;P08238;ENSG00000206383;ENSG00000204388;ENSG00000204389;ENSG00000234475;ENSG00000235941;ENSG00000120694	R-HSA-5082384;R-HSA-5082369;R-HSA-3371554;R-HSA-5324617
R-HSA-5626467	RHO GTPases activate IQGAPs	19	29	0.00284537	4.36088e-07	3.4887e-06	5	5	0.000610501	48887	Homo sapiens	TUBA1C;TUBA1B;TUBA1A;ACTBL2;RAC1;ACTG1;TUBB6;TUBB;TUBA3E;TUBA4A;CTNNA1;CALM1;TUBA3D;CALM2;TUBB4A;TUBB4B;ACTB;CDC42;TUBB3;IQGAP1;POTEF;TUBB1;TUBB2B;TUBB2A;CALM3	P46940;P04350;Q13509;P60953;Q71U36;P68363;P60709;P35221;P68371;P63000;P62158;Q13748;P68366;Q9BVA1;Q9BQE3;P63261;Q13885;Q9BUF5;Q9H4B7	R-HSA-5626469;R-HSA-5626507;R-HSA-5672329;R-HSA-5672304;R-HSA-5626549
R-HSA-977225	Amyloids	27	58	0.00569074	1.49211e-06	1.19368e-05	3	5	0.000610501	48887	Homo sapiens	GSN;HIST1H2BH;HIST1H2BJ;HIST1H2BL;HIST1H2BK;HIST1H3A;HIST1H2BB;HIST1H2BA;HIST2H2AA3;HIST1H2BD;HIST1H2BC;HIST2H2AC;H2AFX;HIST4H4;H2AFZ;HIST2H3A;HIST1H2BM;HIST1H2BN;HIST1H2BO;H2BFS;H3F3A;HIST1H2AJ;HIST1H2AE;HIST1H2AD;HIST1H2AC;HIST1H4A;HIST3H2BB;HIST2H2BE	O60814;P04908;Q96A08;Q93077;Q93079;Q71DI3;P23527;Q8N257;P84243;P0C0S5;P06899;P62807;P16104;P62805;P33778;Q99879;Q99878;Q99877;Q16778;P20671;Q16777;Q99880;Q6FI13;P06396;P68431;P58876;P57053	R-HSA-976734;R-HSA-977136;R-HSA-977224
R-HSA-1236978	Cross-presentation of soluble exogenous antigens (endosomes)	28	69	0.00677002	1.19398e-05	8.35786e-05	1	5	0.000610501	48887	Homo sapiens	PSMD6;PSMD8;PSMB4;PSMB5;PSMB6;PSMB7;PSMB1;PSMB2;PSMD1;PSMB3;PSMD2;PSMD4;PSMD5;PSMD5;PSMB3;PSMA7;PSMC5;PSME3;PSMC6;PSMA5;PSMA6;PSMA4;PSMA1;RPN1;PSMA2;PSMC3;PSMC1;PSMC2;PSMD13;PSMD14;PSMD10	P35998;P48556;Q13200;P25789;P25786;P25787;Q99460;O00487;Q99436;P62195;P20618;P61289;P17980;P55036;Q16401;P28066;P28074;P28072;P28070;Q9UNM6;O14818;Q15008;P62333;P60900;P49721;P49720;P62191;O75832	R-HSA-1236970
R-HSA-75035	Chk1/Chk2(Cds1) mediated inactivation of Cyclin B:Cdk1 complex	8	14	0.00137363	0.00216508	0.0108254	3	5	0.000610501	48887	Homo sapiens	YWHAQ;YWHAB;YWHAE;CDK1;SFN;YWHAZ;YWHAG;YWHAH	P27348;P62258;P31947;Q04917;P06493;P31946;P61981;P63104	R-HSA-75016;R-HSA-75022;R-HSA-170070
R-HSA-170822	Regulation of Glucokinase by Glucokinase Regulatory Protein	14	36	0.00353218	0.00245771	0.0122885	5	5	0.000610501	48887	Homo sapiens	NUP155;NUP133;RAE1;HK2;NUP188;NUP205;NUP37;NUP62;TPR;NUP88;NUP160;RANBP2;AAAS;NUP214	Q12769;Q8WUM0;Q99567;P78406;P35557;Q8NFH4;Q5SRE5;P12270;P37198;Q92621;P49792;O75694;Q9NRG9;P35658	R-HSA-170799;R-HSA-170825;R-HSA-170824;R-HSA-170796;R-HSA-170810
R-HSA-975110	TRAF6 mediated IRF7 activation in TLR7/8 or 9 signaling	7	19	0.00186421	0.0351559	0.105468	4	5	0.000610501	48887	Homo sapiens	UBC;UBE2N;UBA52;UBB;MYD88;IRAK1;RPS27A	P62987;P62979;Q99836;P0CG48;P51617;P61088;P0CG47	R-HSA-975106;R-HSA-975188;R-HSA-933531;R-HSA-975118
R-HSA-110312	Translesion synthesis by REV1	7	19	0.00186421	0.0351559	0.105468	4	5	0.000610501	48887	Homo sapiens	UBC;PCNA;UBA52;RFC5;UBB;RPS27A	P62987;P62979;P0CG48;P40938;P40937;P0CG47;P12004	R-HSA-5652151;R-HSA-110307;R-HSA-110308;R-HSA-110311
R-HSA-111447	Activation of BAD and translocation to mitochondria	7	19	0.00186421	0.0351559	0.105468	2	5	0.000610501	48887	Homo sapiens	YWHAQ;YWHAB;YWHAE;SFN;YWHAZ;YWHAG;YWHAH	P27348;P62258;P31947;Q04917;P31946;P61981;P63104	R-HSA-139899;R-HSA-139906
R-HSA-5625900	RHO GTPases activate CIT	7	20	0.00196232	0.0441288	0.115654	4	5	0.000610501	48887	Homo sapiens	MYH10;RHOA;RAC1;MYH14;MYL6;MYH9;MYH11	P35580;Q7Z406;P60660;P61586;P35749;P35579;P63000	R-HSA-5671993;R-HSA-5671919;R-HSA-5625901;R-HSA-5671970
R-HSA-1236977	Endosomal/Vacuolar pathway	70	97	0.00951727	1.11022e-16	1.83187e-14	3	4	0.0004884	48887	Homo sapiens	HLA-A;HLA-C;HLA-B;HLA-E	Q09160;P30501;P30447;P01892;P30504;P30505;P30443;Q95604;P04222;P30499;Q04826;P30498;P10316;P13746;Q9TNN7;P30495;P30459;P30493;P10319;P30456;P30492;P30457;P30455;P30453;P30508;P13747;P30450;P10314;P16188;P16189;Q29960;Q29865;Q29963;P04439;P01889;Q31610;P16190;P30464;P01891;P10321;P30466;Q31612;P30460;P30461;P30462;Q07000;P30480;Q95365;Q29718;P30479;P03989;P30475;Q29940;P30512;P30491;P30490;P30685;…	R-HSA-1236943;R-HSA-1236954;R-HSA-1236964
R-HSA-450408	AUF1 (hnRNP D0) destabilizes mRNA	39	55	0.00539639	4.66294e-14	5.92193e-12	4	4	0.0004884	48887	Homo sapiens	PSMD6;PSMD8;PSMB4;PSMB5;PSMB6;PSMB7;PSMB1;PSMB2;PSMB3;PSMD1;PSMD2;PSMD4;HSPA8;PSMD5;HSPA1B;UBC;HSPA1A;UBB;PSMD5;PSMB3;UBA52;HNRNPC;PSMC5;PSMA7;PSMC6;PSME3;PSMA5;HSPB1;PSMA6;PSMA4;PSMA1;RPN1;PSMA2;PSMC3;HSPA1L;RPS27A;PSMC1;PSMC2;EIF4G1;HSPA1B;EIF4G2;HSPA1A;PSMD13;PSMD14;PABPC3;PSMD10;PABPC1;PABPC4	P35998;P48556;Q13200;P25789;P25786;P25787;Q99460;O00487;Q99436;P62195;P20618;P62979;P11142;Q14103-4;P61289;P08107;Q14103-3;P17980;P55036;P28066;Q16401;Q04637;P28074;P62987;P11940;P28072;P0CG48;P28070;Q9UNM6;O14818;Q15008;P62333;P60900;P49721;P0CG47;P62191;P04792;P49720;O75832	R-HSA-450466;R-HSA-450551;R-HSA-450580;R-HSA-450434
R-HSA-174178	APC/C:Cdh1 mediated degradation of Cdc20 and other APC/C:Cdh1 targeted proteins in late mitosis/early G1	39	69	0.00677002	3.85968e-11	2.28041e-09	4	4	0.0004884	48887	Homo sapiens	AURKB;PSMD6;AURKA;KIF20A;PSMD8;AURKC;PSMB4;PSMB5;PSMB6;PSMB7;PSMB1;PSMB2;PSMD1;PSMB3;UBE2C;PSMD2;PSMD4;PSMD5;UBC;UBB;RPL15;PSMD5;PSMB3;ANAPC7;UBA52;UBE2E1;PSMA7;PSMC5;PSMC6;PSME3;PSMA5;PSMA6;PSMA4;PSMA1;RPN1;PSMA2;PSMC3;RPS27A;PSMC1;PSMC2;CDC20;PSMD13;PSMD14;PSMD10	P51965;Q9UJX3;P35998;P48556;Q13200;P25789;P25786;P25787;Q12834;Q99460;O14965;O00487;P62195;Q99436;Q9UJX2;P20618;P62979;P61289;Q96GD4;P17980;P55036;P28066;Q16401;P28074;P62987;P28072;P0CG48;P28070;Q9UNM6;O14818;O00762;Q15008;P62333;P60900;P49721;P0CG47;P62191;P49720;O75832	R-HSA-174088;R-HSA-174105;R-HSA-174195;R-HSA-188191
R-HSA-212300	PRC2 methylates histones and DNA	30	43	0.004219	5.46114e-11	2.28041e-09	4	4	0.0004884	48887	Homo sapiens	HIST1H2BH;HIST1H2BJ;HIST1H1E;HIST1H2BL;HIST1H2BK;HIST1H3A;HIST1H2BB;HIST2H2AA3;HIST1H2BA;HIST1H2BD;HIST1H2BC;HIST2H2AC;H2AFX;HIST4H4;H2AFZ;HIST2H3A;HIST1H2BM;HIST1H2BN;HIST1H2BO;RBBP7;H2BFS;H3F3C;DNMT1;HIST2H2AB;H3F3A;HIST1H2AJ;HIST1H2AJ;HIST1H2AI;HIST1H2AH;HIST1H2AE;HIST1H2AD;HIST1H2AC;HIST1H4A;HIST1H2AA;HIST3H3;HIST2H2BF;HIST3H2BB;HIST2H2BE;PHF19;HIST3H2A	P04908;O60814;P26358;Q96A08;Q93077;Q93079;Q16576;Q71DI3;P23527;Q8N257;P84243;P0C0S5;Q09028;P06899;P62807;P16104;P62805;P33778;Q99879;Q99878;Q99877;Q16778;P20671;Q16777;Q5T6S3;Q99880;Q6FI13;P68431;P58876;P57053	R-HSA-212269;R-HSA-212252;R-HSA-212222;R-HSA-212263
R-HSA-69017	CDK-mediated phosphorylation and removal of Cdc6	33	52	0.00510204	6.83478e-11	2.28041e-09	3	4	0.0004884	48887	Homo sapiens	PSMD6;PSMD8;PSMB4;PSMB5;PSMB6;PSMB7;PSMB1;PSMB2;PSMB3;PSMD1;PSMD2;PSMD4;PSMD5;UBC;UBB;PSMD5;PSMB3;CDK2;UBA52;PSMC5;PSMA7;PSME3;PSMC6;PSMA5;PSMA6;PSMA4;RPN1;PSMA1;PSMA2;PSMC3;RPS27A;PSMC1;PSMC2;PSMD13;PSMD14;PSMD10	P35998;P48556;Q13200;P25789;P25786;P25787;Q99460;O00487;Q99436;P62195;P20618;P62979;P61289;P17980;P55036;Q16401;P28066;P24941;P28074;P62987;P28072;P0CG48;P28070;Q9UNM6;O14818;Q15008;P62333;P60900;P49721;P0CG47;P62191;P49720;O75832	R-HSA-69015;R-HSA-69016;R-HSA-69005
R-HSA-180585	Vif-mediated degradation of APOBEC3G	34	55	0.00539639	6.96695e-11	2.28041e-09	3	4	0.0004884	48887	Homo sapiens	PSMD6;PSMD8;PSMB4;PSMB5;PSMB6;PSMB7;PSMB1;PSMB2;CUL5;PSMB3;PSMD1;PSMD2;PSMD4;PSMD5;UBC;UBB;PSMD5;PSMB3;UBA52;PSMC5;PSMA7;PSME3;PSMC6;PSMA5;PSMA6;PSMA4;RPN1;PSMA1;PSMA2;PSMC3;TCEB2;RPS27A;PSMC1;PSMC2;PSMD13;PSMD14;PSMD10	P35998;P48556;Q13200;P25789;P25786;P25787;Q99460;Q93034;O00487;Q99436;P62195;P20618;P62979;P61289;Q15370;P17980;P55036;Q16401;P28066;P28074;P62987;P28072;P0CG48;P28070;Q9UNM6;O14818;Q15008;P62333;P60900;P49721;P0CG47;P62191;P49720;O75832	R-HSA-180603;R-HSA-180540;R-HSA-180555
R-HSA-169911	Regulation of Apoptosis	32	50	0.00490581	1.07311e-10	2.8974e-09	2	4	0.0004884	48887	Homo sapiens	PSMD6;PSMD8;PSMB4;PSMB5;PSMB6;PSMB7;PSMB1;PSMB2;PSMB3;PSMD1;PSMD2;PSMD4;PSMD5;UBC;UBB;PSMD5;PSMB3;UBA52;PSMA7;PSMC5;PSME3;PSMC6;PSMA5;PSMA6;PSMA4;RPN1;PSMA1;PSMA2;PSMC3;RPS27A;PSMC1;PSMC2;PSMD13;PSMD14;PSMD10	P35998;P48556;Q13200;P25789;P25786;P25787;Q99460;O00487;Q99436;P62195;P20618;P62979;P61289;P17980;P55036;Q16401;P28066;P28074;P62987;P28072;P0CG48;P28070;Q9UNM6;O14818;Q15008;P62333;P60900;P49721;P0CG47;P62191;P49720;O75832	R-HSA-211734;R-HSA-211715
R-HSA-3214815	HDACs deacetylate histones	34	63	0.00618132	2.10169e-09	2.7322e-08	4	4	0.0004884	48887	Homo sapiens	HIST1H2BH;HDAC2;HIST1H2BJ;HIST1H1E;KDM1A;HIST1H2BL;HIST1H2BK;HIST1H3A;HIST1H2BB;HIST1H2BA;HIST2H2AA3;HIST1H2BD;HIST1H2BC;HIST2H2AC;HIST4H4;HIST2H3A;HIST1H2BM;HIST1H2BN;HIST1H2BO;RBBP7;KDM1A;HIST2H2AB;HIST1H2AJ;HIST1H2AJ;HIST1H2AI;HIST1H2AH;HIST1H2AE;HIST1H2AD;HIST1H2AC;HIST1H4A;HIST1H2AA;HIST3H3;SAP18;HIST2H2BF;HIST3H2BB;HIST2H2BE;HDAC1;HIST3H2A	P04908;O60814;Q92769;Q96A08;Q96KK5;Q93077;Q93079;Q16576;Q71DI3;Q8IUE6;P0C0S8;P23527;Q13547;Q8N257;O00422;Q09028;Q5QNW6;P06899;P62807;Q96QV6;P62805;P33778;Q99879;Q99878;Q99877;Q16778;O60341;P20671;Q16777;Q99880;Q6FI13;P68431;Q7L7L0;P58876	R-HSA-3782655;R-HSA-3782637;R-HSA-3777129;R-HSA-3769447
R-HSA-68949	Orc1 removal from chromatin	36	72	0.00706436	5.02696e-09	5.52966e-08	4	4	0.0004884	48887	Homo sapiens	PSMD6;PSMD8;PSMB4;PSMB5;PSMB6;PSMB7;PSMB1;PSMB2;PSMB3;PSMD1;PSMD2;PSMD4;PSMD5;UBC;MCM6;UBB;MCM7;PSMD5;ORC1;PSMB3;CDK2;UBA52;PSMC5;PSMA7;PSMC6;PSME3;PSMA5;PSMA6;PSMA4;RPN1;PSMA1;PSMA2;PSMC3;RPS27A;PSMC1;PSMC2;PSMD13;PSMD14;PSMD10	P35998;P48556;Q13200;P25789;P25786;P25787;Q99460;O00487;Q99436;P62195;P20618;P62979;P61289;P17980;P55036;P28066;Q16401;Q14566;P24941;P28074;P62987;P33993;P28072;P0CG48;P28070;Q9UNM6;O14818;Q15008;Q13415;P62333;P60900;P49721;P0CG47;P62191;P49720;O75832	R-HSA-68948;R-HSA-68946;R-HSA-68947;R-HSA-68944
R-HSA-350562	Regulation of ornithine decarboxylase (ODC)	29	51	0.00500392	1.02938e-08	1.02938e-07	2	4	0.0004884	48887	Homo sapiens	PSMD6;PSMD8;PSMB4;PSMB5;PSMB6;PSMB7;PSMB1;PSMB2;PSMB3;PSMD1;PSMD2;PSMD4;PSMD5;PSMD5;PSMB3;PSMA7;PSMC5;PSME3;PSMC6;PSMA5;PSMA6;PSMA4;PSMA1;RPN1;PSMA2;PSMC3;PSMC1;PSMC2;PSMD13;PSMD14;PSMD10;NQO1	P35998;P48556;Q13200;P25789;P25786;P25787;Q99460;O00487;Q99436;P62195;P20618;P61289;P17980;P55036;P15559;Q16401;P28066;P28074;P28072;P28070;Q9UNM6;O14818;Q15008;P62333;P60900;P49721;P49720;P62191;O75832	R-HSA-353125;R-HSA-350578
R-HSA-606279	Deposition of new CENPA-containing nucleosomes at the centromere	26	53	0.00520016	9.069e-07	7.2552e-06	3	4	0.0004884	48887	Homo sapiens	HIST1H2BH;HIST1H2BJ;HIST1H2BL;HIST1H2BK;HIST1H2BB;HIST1H2BA;HIST2H2AA3;HIST1H2BD;HIST1H2BC;HIST2H2AC;H2AFX;HIST4H4;H2AFZ;HIST1H2BM;HIST1H2BN;HIST1H2BO;RBBP7;H2BFS;HIST2H2AB;HIST1H2AJ;HIST1H2AJ;HIST1H2AI;HIST1H2AH;HIST1H2AE;HIST1H2AD;HIST1H2AC;HIST1H4A;HIST1H2AA;HIST2H2BF;HIST3H2BB;NPM1;HIST2H2BE;HIST3H2A	O60814;P04908;Q96A08;Q93077;Q93079;Q16576;P23527;Q8N257;P0C0S5;Q09028;P06899;P62807;P16104;P62805;P33778;Q99879;Q99878;Q99877;Q16778;P06748;P20671;Q16777;Q99880;Q6FI13;P58876;P57053	R-HSA-606287;R-HSA-606289;R-HSA-606326
R-HSA-774815	Nucleosome assembly	26	53	0.00520016	9.069e-07	7.2552e-06	3	4	0.0004884	48887	Homo sapiens	HIST1H2BH;HIST1H2BJ;HIST1H2BL;HIST1H2BK;HIST1H2BB;HIST1H2BA;HIST2H2AA3;HIST1H2BD;HIST1H2BC;HIST2H2AC;H2AFX;HIST4H4;H2AFZ;HIST1H2BM;HIST1H2BN;HIST1H2BO;RBBP7;H2BFS;HIST2H2AB;HIST1H2AJ;HIST1H2AJ;HIST1H2AI;HIST1H2AH;HIST1H2AE;HIST1H2AD;HIST1H2AC;HIST1H4A;HIST1H2AA;HIST2H2BF;HIST3H2BB;NPM1;HIST2H2BE;HIST3H2A	O60814;P04908;Q96A08;Q93077;Q93079;Q16576;P23527;Q8N257;P0C0S5;Q09028;P06899;P62807;P16104;P62805;P33778;Q99879;Q99878;Q99877;Q16778;P06748;P20671;Q16777;Q99880;Q6FI13;P58876;P57053	R-HSA-606287;R-HSA-606289;R-HSA-606326
R-HSA-176033	Interactions of Vpr with host cellular proteins	18	43	0.004219	0.000279958	0.00167975	3	4	0.0004884	48887	Homo sapiens	NUP155;NUP133;SLC25A4;HMGA1;SLC25A5;SLC25A6;RAE1;NUP188;KPNA1;NUP205;NUP37;NUP88;TPR;NUP62;NUP160;RANBP2;AAAS;NUP214	Q12769;P52294;Q8WUM0;Q99567;P12236;P78406;P17096;Q8NFH4;P12235;Q5SRE5;P12270;P05141;P37198;Q92621;P49792;O75694;Q9NRG9;P35658	R-HSA-180627;R-HSA-180905;R-HSA-180622
R-HSA-1253288	Downregulation of ERBB4 signaling	6	10	0.000981162	0.00596408	0.0298204	3	4	0.0004884	48887	Homo sapiens	UBC;UBA52;UBB;ITCH;RPS27A;WWP1;WWP1	P62987;P62979;Q9H0M0;P0CG48;P0CG47;Q96J02	R-HSA-1253300;R-HSA-1977296;R-HSA-1253282
R-HSA-190873	Gap junction degradation	6	12	0.00117739	0.0136872	0.0410615	4	4	0.0004884	48887	Homo sapiens	ACTB;ACTBL2;ACTG2;POTEF;ACTG1;CLTB;ACTA2;ACTC1;CLTA;ACTA1;CLTC	P63261;P60709;Q00610;P53675;P09497;P09496	R-HSA-190829;R-HSA-196026;R-HSA-190519;R-HSA-196017
R-HSA-2465910	MASTL Facilitates Mitotic Progression	6	12	0.00117739	0.0136872	0.0410615	2	4	0.0004884	48887	Homo sapiens	PPP2CA;PPP2CB;PPP2R2D;CDK1;PPP2R1B;PPP2R1A	Q66LE6;P62714;P67775;P30154;P30153;P06493	R-HSA-2430552;R-HSA-2430533
R-HSA-937039	IRAK1 recruits IKK complex	7	16	0.00156986	0.0157186	0.0471557	4	4	0.0004884	48887	Homo sapiens	UBC;UBE2N;UBA52;CHUK;UBB;IRAK1;RPS27A	P62987;P62979;P0CG48;P51617;P61088;P0CG47;O15111	R-HSA-937044;R-HSA-937050;R-HSA-937034;R-HSA-937032
R-HSA-975144	IRAK1 recruits IKK complex upon TLR7/8 or 9 stimulation	7	16	0.00156986	0.0157186	0.0471557	4	4	0.0004884	48887	Homo sapiens	UBC;UBE2N;UBA52;CHUK;UBB;IRAK1;RPS27A	P62987;P62979;P0CG48;P51617;P61088;P0CG47;O15111	R-HSA-975122;R-HSA-975139;R-HSA-975142;R-HSA-975119
R-HSA-5675482	Regulation of necroptotic cell death	8	20	0.00196232	0.0165789	0.0497368	3	4	0.0004884	48887	Homo sapiens	UBC;UBA52;BIRC2;UBB;XIAP;BIRC2;TRAF2;RPS27A	P62987;P62979;Q13490;P0CG48;P98170;Q13489;Q12933;P0CG47	R-HSA-5675470;R-HSA-3465429;R-HSA-5675456
R-HSA-209560	NF-kB is activated and signals survival	6	15	0.00147174	0.0353172	0.105951	3	4	0.0004884	48887	Homo sapiens	UBC;UBA52;UBB;IRAK1;SQSTM1;RPS27A	P62987;P62979;P0CG48;P51617;Q13501;P0CG47	R-HSA-193705;R-HSA-193703;R-HSA-209536
R-HSA-77042	Formation of editosomes by ADAR proteins	2	2	0.000196232	0.0413438	0.115654	4	4	0.0004884	48887	Homo sapiens	ADAR	P55265;P78563	R-HSA-111238;R-HSA-77613;R-HSA-111237;R-HSA-75090
R-HSA-156827	L13a-mediated translational silencing of Ceruloplasmin expression	53	110	0.0107928	5.16798e-12	4.75454e-10	2	3	0.0003663	48887	Homo sapiens	RPL9;RPL7;RPL5;RPL4;RPL3;EIF4A2;EIF4A1;UBC;RPL10;RPL11;RPS27;RPS17L;RPL14;RPS24;RPL15;EIF2A;FAU;EIF4A1;EIF1AX;EIF1AY;UBE2E1;RPS20;RPS27A;RPS17;EIF2S3;EIF4G1;RPS15;EIF4G2;RPS14;RPS12;RPS11;EIF2S1;RPS10;RPL7A;RPS3;RPS2;RPS7;RPS8;RPS5;EIF3K;EIF3I;EIF3H;RPL28;EIF3E;RPSA;EIF3CL;RPS9;RPL30;UBA52;RPL10A;RPL10L;RPLP0;RPS3;RPL19;RPLP2;RPL24;EIF3C;EIF3D;RPL23;PABPC3;PABPC1;RPS3A;PABPC4	P60228;P36578;Q14240;P27635;P08865;P32969;P62280;P47813;P62424;P61247;P62829;P61313;P62263;P23396;P15880;Q04637;P62913;P60842;Q13347;P11940;P62861;O15372;O15371;P39023;P18124;Q92901;P46776;P46777;P46779;P62979;P84098;P62906;P62241;P46782;P46781;P60866;P46783;P05387;P05388;P83731;P62081;P25398;P62987;P08708;P62888;P62841;P05198;P50914;P42677;Q9UBQ5;Q99613;P41091;P62847	R-HSA-156823;R-HSA-156826
R-HSA-174113	SCF-beta-TrCP mediated degradation of Emi1	35	54	0.00529827	1.04446e-11	8.11767e-10	3	3	0.0003663	48887	Homo sapiens	PSMD6;PSMD8;PSMB4;PSMB5;PSMB6;PSMB7;PSMB1;PSMB2;PSMB3;PSMD1;PSMD2;PSMD4;CUL1;PSMD5;UBC;UBB;PSMD5;PSMB3;UBA52;PSMC5;PSMA7;PSME3;PSMC6;PSMA5;PSMA6;PSMA4;PSMA1;RPN1;PSMA2;SKP1;PSMC3;RPS27A;PSMC1;PSMC2;CDC20;PSMD13;PSMD14;PSMD10	P35998;P48556;Q13200;P25789;P25786;P25787;Q12834;Q99460;O00487;Q99436;P62195;P20618;P62979;P61289;P63208;P17980;Q13616;P55036;Q16401;P28066;P28074;P62987;P28072;P0CG48;P28070;Q9UNM6;O14818;Q15008;P62333;P60900;P49721;P0CG47;P62191;P49720;O75832	R-HSA-174209;R-HSA-174159;R-HSA-174203
R-HSA-174184	Cdc20:Phospho-APC/C mediated degradation of Cyclin A	39	69	0.00677002	3.85968e-11	2.28041e-09	3	3	0.0003663	48887	Homo sapiens	PSMD6;KIF20A;PSMD8;PSMB4;PSMB5;PSMB6;PSMB7;PSMB1;PSMB2;UBE2C;PSMB3;PSMD1;PSMD2;PSMD4;PSMD5;UBC;UBB;RPL15;PSMD5;PSMB3;CDK1;ANAPC7;UBA52;UBE2E1;PSMA7;PSMC5;PSMC6;PSME3;PSMA5;PSMA6;PSMA4;PSMA1;RPN1;PSMA2;PSMC3;RPS27A;PSMC1;PSMC2;CDC20;PSMD13;PSMD14;PSMD10;BUB3	P51965;Q9UJX3;P35998;P48556;Q13200;P25789;P25786;P25787;Q12834;Q99460;P06493;O00487;Q99436;Q9UJX2;P62195;P20618;P62979;P61289;P17980;P55036;P28066;Q16401;O43684;P28074;P62987;P28072;P0CG48;P28070;Q9UNM6;O14818;O00762;Q15008;P62333;P60900;P49721;P0CG47;P62191;P49720;O75832	R-HSA-174104;R-HSA-174171;R-HSA-174255
R-HSA-72706	GTP hydrolysis and joining of the 60S ribosomal subunit	52	113	0.0110871	4.12707e-11	2.28041e-09	3	3	0.0003663	48887	Homo sapiens	RPL9;RPL7;RPL5;RPL4;RPL3;EIF4A2;EIF4A1;UBC;RPL10;RPL11;RPS27;RPS17L;RPL14;RPS24;RPL15;EIF2A;FAU;EIF4A1;EIF1AX;EIF1AY;UBE2E1;RPS20;RPS27A;RPS17;EIF2S3;EIF4G1;RPS15;EIF4G2;RPS14;RPS12;RPS11;EIF2S1;RPS10;RPL7A;RPS3;RPS2;RPS7;RPS8;RPS5;EIF3K;EIF3I;EIF3H;RPL28;EIF3E;RPSA;EIF3CL;RPS9;RPL30;UBA52;RPL10A;RPL10L;RPLP0;RPS3;RPL19;RPLP2;RPL24;EIF3C;EIF3D;RPL23;RPS3A	P60228;P36578;Q14240;P27635;P08865;P32969;P62280;P47813;P62424;P61247;P62829;P61313;P62263;P23396;P15880;Q04637;P62913;P60842;Q13347;P62861;O15372;O15371;P39023;P18124;Q92901;P46776;P46777;P46779;P62979;P84098;P62906;P62241;P46782;P46781;P60866;P46783;P05387;P05388;P83731;P62081;P25398;P62987;P08708;P62888;P62841;P05198;P50914;P42677;Q9UBQ5;Q99613;P41091;P62847	R-HSA-72671;R-HSA-72619;R-HSA-72672
R-HSA-174154	APC/C:Cdc20 mediated degradation of Securin	37	64	0.00627943	6.54695e-11	2.28041e-09	3	3	0.0003663	48887	Homo sapiens	PSMD6;KIF20A;PSMD8;PSMB4;PSMB5;PSMB6;PSMB7;PSMB1;PSMB2;UBE2C;PSMB3;PSMD1;PSMD2;PSMD4;PSMD5;UBC;UBB;RPL15;PSMD5;PSMB3;ANAPC7;UBA52;UBE2E1;PSMA7;PSMC5;PSMC6;PSME3;PSMA5;PSMA6;PSMA4;PSMA1;RPN1;PSMA2;PSMC3;RPS27A;PSMC1;PSMC2;CDC20;PSMD13;PSMD14;PSMD10	P51965;Q9UJX3;P35998;P48556;Q13200;P25789;P25786;P25787;Q12834;Q99460;O00487;Q99436;Q9UJX2;P62195;P20618;P62979;P61289;P17980;P55036;P28066;Q16401;P28074;P62987;P28072;P0CG48;P28070;Q9UNM6;O14818;O00762;Q15008;P62333;P60900;P49721;P0CG47;P62191;P49720;O75832	R-HSA-174121;R-HSA-174202;R-HSA-174144
R-HSA-68827	CDT1 association with the CDC6:ORC:origin complex	33	58	0.00569074	1.01297e-09	1.92464e-08	3	3	0.0003663	48887	Homo sapiens	PSMD6;PSMD8;PSMB4;PSMB5;PSMB6;PSMB7;PSMB1;PSMB2;PSMB3;PSMD1;PSMD2;PSMD4;PSMD5;UBC;UBB;PSMD5;ORC1;PSMB3;UBA52;PSMC5;PSMA7;PSME3;PSMC6;PSMA5;PSMA6;PSMA4;RPN1;PSMA1;PSMA2;PSMC3;RPS27A;PSMC1;PSMC2;PSMD13;PSMD14;PSMD10	P35998;P48556;Q13200;P25789;P25786;P25787;Q99460;O00487;Q99436;P62195;P20618;P62979;P61289;P17980;P55036;Q16401;P28066;P28074;P62987;P28072;P0CG48;P28070;Q9UNM6;O14818;Q15008;Q13415;P62333;P60900;P49721;P0CG47;P62191;P49720;O75832	R-HSA-68712;R-HSA-68825;R-HSA-68826
R-HSA-72764	Eukaryotic Translation Termination	41	94	0.00922292	1.95722e-08	1.95722e-07	3	3	0.0003663	48887	Homo sapiens	RPL9;RPS3;RPL7;RPS2;GSPT1;RPS7;RPL5;RPS8;RPL4;RPS5;RPL3;GSPT2;RPL28;UBC;RPL10;RPL11;RPSA;RPS27;RPS17L;RPL14;RPS24;RPL15;FAU;RPS9;RPL30;UBA52;UBE2E1;RPL10A;RPL10L;RPS20;RPLP0;RPS3;RPL19;RPS27A;RPLP2;RPS17;RPS15;GSPT2;RPL24;RPS14;RPS12;RPL23;RPS11;RPS10;RPS3A;RPL7A	P36578;P18124;Q92901;P46776;P46777;P46779;P27635;P08865;P32969;P62280;P62979;P62424;P84098;P61247;P62906;Q8IYD1;P62829;P62241;P61313;P62263;P23396;P46782;P46781;P60866;P15880;P46783;P05387;P05388;P83731;P62081;P62913;P25398;P62987;P08708;P62861;P62888;P62841;P42677;P50914;P39023;P62847	R-HSA-141671;R-HSA-141673;R-HSA-141691
R-HSA-72695	Formation of the ternary complex, and subsequently, the 43S complex	28	50	0.00490581	2.50783e-08	2.38081e-07	3	3	0.0003663	48887	Homo sapiens	RPS3;RPS2;RPS7;RPS8;RPS5;EIF3K;EIF3I;EIF3H;EIF3E;UBC;RPS27;RPSA;RPS17L;EIF3CL;RPS24;EIF2A;FAU;RPS9;EIF1AX;EIF1AY;RPS20;RPS3;RPS27A;RPS17;EIF2S3;RPS15;EIF3C;RPS14;EIF3D;RPS12;RPS11;RPS10;EIF2S1;RPS3A	P60228;P08865;P62280;P62979;P47813;P61247;P62241;P23396;P62263;P46782;P46781;P60866;P15880;P46783;P62081;P25398;Q13347;P08708;P62861;O15372;O15371;P62841;P42677;P05198;Q9UBQ5;Q99613;P62847;P41091	R-HSA-72669;R-HSA-72691;R-HSA-72663
R-HSA-190872	Transport of connexons to the plasma membrane	12	16	0.00156986	1.52159e-05	0.000106511	1	3	0.0003663	48887	Homo sapiens	TUBA1C;TUBA1B;TUBA1A;TUBB6;TUBB;TUBA3E;TUBA4A;TUBA3D;TUBB4A;TUBB4B;TUBB3;TUBB1;TUBB2B;TUBB2A	P04350;Q13509;Q13748;Q71U36;P68366;Q9BVA1;Q9BQE3;P68363;Q13885;Q9BUF5;Q9H4B7;P68371	R-HSA-190520
R-HSA-380320	Recruitment of NuMA to mitotic centrosomes	15	27	0.00264914	4.4747e-05	0.000313229	3	3	0.0003663	48887	Homo sapiens	TUBG1;TUBA1C;TUBA1B;TUBA1A;TUBB6;TUBB;TUBA3E;TUBA4A;TUBG2;TUBA3D;TUBG1;TUBB4A;TUBB4B;TUBB3;TUBB1;TUBB2B;TUBB2A;CDK1	Q13509;P04350;Q71U36;P23258;P68363;P06493;P68371;Q9NRH3;Q13748;P68366;Q9BVA1;Q9BQE3;Q13885;Q9BUF5;Q9H4B7	R-HSA-380278;R-HSA-380316;R-HSA-380508
R-HSA-174048	APC/C:Cdc20 mediated degradation of Cyclin B	10	21	0.00206044	0.00243346	0.0121673	3	3	0.0003663	48887	Homo sapiens	UBC;UBA52;CDC20;UBE2E1;KIF20A;UBB;RPL15;ANAPC7;UBE2C;CDK1;RPS27A	Q9UJX3;P51965;P62987;P62979;P0CG48;O00762;Q12834;P06493;P0CG47;Q9UJX2	R-HSA-174157;R-HSA-174120;R-HSA-174227
R-HSA-179409	APC-Cdc20 mediated degradation of Nek2A	10	23	0.00225667	0.00457006	0.0228503	3	3	0.0003663	48887	Homo sapiens	UBC;UBA52;CDC20;UBE2E1;KIF20A;UBB;RPL15;ANAPC7;UBE2C;BUB3;RPS27A	Q9UJX3;P51965;P62987;P62979;O43684;P0CG48;O00762;Q12834;P0CG47;Q9UJX2	R-HSA-179421;R-HSA-179417;R-HSA-179410
R-HSA-419552	Regulation of the Fanconi anemia pathway	6	11	0.00107928	0.00926045	0.0370418	3	3	0.0003663	48887	Homo sapiens	UBC;UBA52;UBB;FANCD2;FANCI;RPS27A	P62987;P62979;Q9BXW9;P0CG48;Q9NVI1;P0CG47	R-HSA-419525;R-HSA-420769;R-HSA-420770
R-HSA-937041	IKK complex recruitment mediated by RIP1	10	26	0.00255102	0.0102608	0.0410432	2	3	0.0003663	48887	Homo sapiens	UBC;UBE2N;UBA52;BIRC2;CHUK;UBB;UBE2D3;BIRC2;RPS27A	P62987;P62979;Q13490;P62837;P0CG48;Q13489;P61088;P0CG47;P61077;O15111	R-HSA-937029;R-HSA-168915
R-HSA-2995383	Initiation of Nuclear Envelope Reformation	7	16	0.00156986	0.0157186	0.0471557	2	3	0.0003663	48887	Homo sapiens	LMNB1;PPP2CA;PPP2CB;LMNA;LMNA;PPP2R2D;TMPO;PPP2R2A;PPP2R1A	P02545-1;P02545-2;P63151;P20700;P67775;P30153;P42167-1	R-HSA-2995376;R-HSA-2995388
R-HSA-2995410	Nuclear Envelope Reassembly	7	16	0.00156986	0.0157186	0.0471557	2	3	0.0003663	48887	Homo sapiens	LMNB1;PPP2CA;PPP2CB;LMNA;LMNA;PPP2R2D;TMPO;PPP2R2A;PPP2R1A	P02545-1;P02545-2;P63151;P20700;P67775;P30153;P42167-1	R-HSA-2995376;R-HSA-2995388
R-HSA-167243	Tat-mediated HIV elongation arrest and recovery	10	32	0.00313972	0.0358111	0.107433	3	3	0.0003663	48887	Homo sapiens	SSRP1;POLR2B;POLR2A;RPL11;CDK9;POLR2A;POLR2E;POLR2G;SUPT5H;POLR2L;TCEB2	P30876;P62875;O00267;Q08945;Q15370;P50750;Q14241;P62487;P19388;P24928	R-HSA-167148;R-HSA-167459;R-HSA-167090
R-HSA-167287	HIV elongation arrest and recovery	10	32	0.00313972	0.0358111	0.107433	3	3	0.0003663	48887	Homo sapiens	SSRP1;POLR2B;POLR2A;RPL11;CDK9;POLR2A;POLR2E;POLR2G;SUPT5H;POLR2L;TCEB2	P30876;P62875;O00267;Q08945;Q15370;P50750;Q14241;P62487;P19388;P24928	R-HSA-167284;R-HSA-167481;R-HSA-167288
R-HSA-5674499	Negative feedback regulation of MAPK pathway	4	8	0.000784929	0.040853	0.115654	3	3	0.0003663	48887	Homo sapiens	MAPK3;MAPK1;MAP2K2;MAP2K1	P28482;Q02750;P27361;P36507	R-HSA-5675194;R-HSA-5675198;R-HSA-5674496
R-HSA-5656121	Translesion synthesis by POLI	7	20	0.00196232	0.0441288	0.115654	3	3	0.0003663	48887	Homo sapiens	UBC;PCNA;UBA52;RFC5;UBB;RPS27A	P62987;P62979;P0CG48;P40938;P40937;P0CG47;P12004	R-HSA-5656148;R-HSA-5656105;R-HSA-5656158
R-HSA-73728	RNA Polymerase I Promoter Opening	27	32	0.00313972	7.91789e-12	6.88856e-10	2	2	0.0002442	48887	Homo sapiens	HIST1H2BH;HIST1H2BJ;HIST1H1E;HIST1H2BL;HIST1H2BK;HIST1H3A;HIST1H2BB;HIST2H2AA3;HIST1H2BA;HIST1H2BD;HIST1H2BC;HIST2H2AC;H2AFX;HIST4H4;H2AFZ;HIST2H3A;HIST1H2BM;HIST1H2BN;HIST1H2BO;H2BFS;H3F3C;H3F3A;HIST2H2AB;HIST1H2AJ;HIST1H2AJ;HIST1H2AI;HIST1H2AH;MAPK3;HIST1H2AE;HIST1H2AD;HIST1H2AC;HIST1H4A;HIST1H2AA;HIST3H3;HIST2H2BF;HIST3H2BB;HIST2H2BE;HIST3H2A	O60814;P04908;Q96A08;Q93077;Q93079;Q71DI3;P23527;Q8N257;P84243;P0C0S5;P06899;P62807;P16104;P62805;P33778;Q99879;Q99878;Q99877;P27361;Q16778;P20671;Q16777;Q99880;Q6FI13;P68431;P58876;P57053	R-HSA-73718;R-HSA-73722
R-HSA-174084	Autodegradation of Cdh1 by Cdh1:APC/C	36	60	0.00588697	4.36502e-11	2.28041e-09	2	2	0.0002442	48887	Homo sapiens	PSMD6;KIF20A;PSMD8;PSMB4;PSMB5;PSMB6;PSMB7;PSMB1;PSMB2;UBE2C;PSMB3;PSMD1;PSMD2;PSMD4;PSMD5;UBC;UBB;RPL15;PSMD5;PSMB3;ANAPC7;UBA52;UBE2E1;PSMA7;PSMC5;PSMC6;PSME3;PSMA5;PSMA6;PSMA4;PSMA1;RPN1;PSMA2;PSMC3;RPS27A;PSMC1;PSMC2;PSMD13;PSMD14;PSMD10	P51965;Q9UJX3;P35998;P48556;Q13200;P25789;P25786;P25787;Q99460;O00487;Q99436;Q9UJX2;P62195;P20618;P62979;P61289;P17980;P55036;P28066;Q16401;P28074;P62987;P28072;P0CG48;P28070;Q9UNM6;O14818;O00762;Q15008;P62333;P60900;P49721;P0CG47;P62191;P49720;O75832	R-HSA-174057;R-HSA-174058
R-HSA-211733	Regulation of activated PAK-2p34 by proteasome mediated degradation	32	49	0.00480769	6.53969e-11	2.28041e-09	2	2	0.0002442	48887	Homo sapiens	PSMD6;PSMD8;PSMB4;PSMB5;PSMB6;PSMB7;PSMB1;PSMB2;PSMB3;PSMD1;PSMD2;PSMD4;PSMD5;UBC;UBB;PSMD5;PSMB3;UBA52;PSMA7;PSMC5;PSME3;PSMC6;PSMA5;PSMA6;PSMA4;RPN1;PSMA1;PSMA2;PSMC3;RPS27A;PSMC1;PSMC2;PSMD13;PSMD14;PSMD10	P35998;P48556;Q13200;P25789;P25786;P25787;Q99460;O00487;Q99436;P62195;P20618;P62979;P61289;P17980;P55036;Q16401;P28066;P28074;P62987;P28072;P0CG48;P28070;Q9UNM6;O14818;Q15008;P62333;P60900;P49721;P0CG47;P62191;P49720;O75832	R-HSA-211734;R-HSA-211715
R-HSA-72689	Formation of a pool of free 40S subunits	47	98	0.00961538	9.43478e-11	2.64174e-09	2	2	0.0002442	48887	Homo sapiens	RPL9;RPL7;RPL5;RPL4;RPL3;UBC;RPL10;RPL11;RPS27;RPS17L;RPL14;RPS24;RPL15;FAU;EIF1AX;EIF1AY;UBE2E1;RPS20;RPS27A;RPS17;RPS15;RPS14;RPS12;RPS11;RPS10;RPL7A;RPS3;RPS2;RPS7;RPS8;RPS5;EIF3K;EIF3I;EIF3H;RPL28;EIF3E;RPSA;EIF3CL;RPS9;RPL30;UBA52;RPL10A;RPL10L;RPLP0;RPS3;RPL19;RPLP2;RPL24;EIF3C;EIF3D;RPL23;RPS3A	P60228;P36578;P18124;Q92901;P46776;P46777;P46779;P27635;P08865;P32969;P62280;P62979;P47813;P62424;P84098;P61247;P62906;P62829;P62241;P61313;P23396;P62263;P46782;P46781;P60866;P15880;P46783;P05387;P05388;P83731;P62081;P62913;P25398;P62987;Q13347;P08708;P62861;P62888;O15372;O15371;P62841;P42677;P50914;Q9UBQ5;Q99613;P39023;P62847	R-HSA-72673;R-HSA-72676
R-HSA-171306	Packaging Of Telomere Ends	24	32	0.00313972	1.10864e-09	1.99556e-08	2	2	0.0002442	48887	Homo sapiens	HIST1H2BH;HIST1H2BJ;HIST1H2BL;HIST1H2BK;HIST1H2BB;HIST1H2BA;HIST2H2AA3;HIST1H2BD;HIST1H2BC;HIST2H2AC;H2AFX;HIST4H4;H2AFZ;HIST1H2BM;HIST1H2BN;HIST1H2BO;H2BFS;HIST2H2AB;HIST1H2AJ;HIST1H2AJ;HIST1H2AI;HIST1H2AH;HIST1H2AE;HIST1H2AD;HIST1H2AC;HIST1H4A;HIST1H2AA;HIST3H3;HIST2H2BF;HIST3H2BB;HIST2H2BE;HIST3H2A	Q16695;P04908;O60814;Q99879;P33778;Q96A08;Q99878;Q93077;Q99877;Q93079;Q16778;P20671;P23527;Q16777;Q8N257;Q99880;P0C0S5;Q6FI13;P06899;P58876;P62807;P57053;P62805;P16104	R-HSA-181450;R-HSA-176700
R-HSA-389960	Formation of tubulin folding intermediates by CCT/TriC	20	24	0.00235479	4.72453e-09	5.52966e-08	2	2	0.0002442	48887	Homo sapiens	TUBA1C;TUBA1B;TCP1;TUBA1A;TUBB6;CCT6A;TUBA3E;TUBA4A;CCT8;TUBA3D;CCT4;CCT5;TUBB4A;CCT7;TUBB4B;TUBB3;CCT2;TUBB1;CCT3;TUBB2B;TUBB2A	Q13509;P04350;P40227;Q71U36;P78371;P17987;P68363;P68371;Q99832;P49368;Q13748;P68366;Q9BVA1;P48643;Q9BQE3;P50990;Q13885;P50991;Q9BUF5;Q9H4B7	R-HSA-389961;R-HSA-389954
R-HSA-72649	Translation initiation complex formation	32	59	0.00578885	5.49767e-09	6.04743e-08	2	2	0.0002442	48887	Homo sapiens	RPS3;RPS2;RPS7;RPS8;EIF4A2;RPS5;EIF4A1;EIF3K;EIF3I;EIF3H;EIF3E;UBC;RPSA;RPS27;RPS17L;RPS24;EIF3CL;EIF2A;FAU;RPS9;EIF4A1;EIF1AX;EIF1AY;RPS20;RPS3;RPS27A;RPS17;EIF2S3;RPS15;EIF3C;EIF4G1;RPS14;EIF3D;EIF4G2;RPS12;RPS11;EIF2S1;RPS10;PABPC3;PABPC1;RPS3A;PABPC4	P60228;Q14240;P08865;P62280;P62979;P47813;P61247;P62241;P62263;P23396;P46782;P46781;P60866;P15880;P46783;Q04637;P62081;P25398;P60842;Q13347;P08708;P11940;P62861;O15372;O15371;P62841;P42677;P05198;Q9UBQ5;Q99613;P62847;P41091	R-HSA-157849;R-HSA-156808
R-HSA-389957	Prefoldin mediated transfer of substrate to CCT/TriC	21	27	0.00264914	6.40667e-09	7.04733e-08	2	2	0.0002442	48887	Homo sapiens	TUBA1C;TCP1;TUBA1A;ACTBL2;ACTG2;ACTG1;TUBB6;ACTA2;ACTC1;CCT6A;ACTA1;TUBA4A;CCT8;TUBA3D;CCT4;CCT5;TUBB4A;TUBB4B;ACTB;CCT7;TUBB3;CCT2;TUBB1;CCT3;TUBB2B;TUBB2A;PFDN2	Q13509;P04350;P40227;Q71U36;P78371;P17987;P60709;Q99832;P68371;P49368;Q9UHV9;Q13748;P68366;Q9BVA1;P48643;Q9BQE3;P50990;Q13885;P50991;Q9BUF5;Q9H4B7	R-HSA-389980;R-HSA-389970
R-HSA-72702	Ribosomal scanning and start codon recognition	31	61	0.00598509	3.98067e-08	3.58261e-07	2	2	0.0002442	48887	Homo sapiens	RPS3;RPS2;RPS7;RPS8;EIF4A2;RPS5;EIF4A1;EIF3K;EIF3I;EIF3H;EIF3E;UBC;RPSA;RPS27;RPS17L;RPS24;EIF3CL;EIF2A;FAU;RPS9;EIF4A1;EIF1AX;EIF1AY;RPS20;RPS3;RPS27A;RPS17;EIF2S3;RPS15;EIF3C;EIF4G1;RPS14;EIF3D;EIF4G2;RPS12;RPS11;RPS10;EIF2S1;RPS3A	P60228;Q14240;P08865;P62280;P62979;P47813;P61247;P62241;P62263;P23396;P46782;P46781;P60866;P15880;P46783;Q04637;P62081;P25398;P60842;Q13347;P08708;P62861;O15372;O15371;P62841;P42677;P05198;Q9UBQ5;Q99613;P62847;P41091	R-HSA-72621;R-HSA-72697
R-HSA-192823	Viral mRNA Translation	41	108	0.0105965	6.96647e-07	5.57317e-06	2	2	0.0002442	48887	Homo sapiens	RPL9;RPS3;RPL7;RPS2;RPS7;RPL5;RPS8;RPL4;GRSF1;RPS5;RPL3;RPL28;UBC;RPL10;RPL11;RPS27;RPSA;RPS17L;RPL14;RPL15;RPS24;FAU;RPL30;RPS9;UBA52;UBE2E1;RPL10A;RPL10L;RPS20;RPLP0;RPS3;RPL19;RPS27A;RPLP2;RPS17;RPS15;RPL24;RPS14;RPS12;RPL23;RPS11;RPS10;RPS3A;RPL7A	P36578;P18124;Q92901;P46776;P46777;P46779;P27635;P08865;P32969;P62280;P62979;P62424;P84098;P61247;P62906;P62829;P62241;P61313;P62263;P23396;P46782;P46781;P60866;P15880;P46783;Q12849;P05387;P05388;P83731;P62081;P62913;P25398;P62987;P08708;P62861;P62888;P62841;P42677;P50914;P39023;P62847	R-HSA-192704;R-HSA-192841
R-HSA-190840	Microtubule-dependent trafficking of connexons from Golgi to the plasma membrane	12	15	0.00147174	8.10231e-06	5.67162e-05	1	2	0.0002442	48887	Homo sapiens	TUBA1C;TUBA1B;TUBA1A;TUBB6;TUBB;TUBA3E;TUBA4A;TUBA3D;TUBB4A;TUBB4B;TUBB3;TUBB1;TUBB2B;TUBB2A	P04350;Q13509;Q13748;Q71U36;P68366;Q9BVA1;Q9BQE3;P68363;Q13885;Q9BUF5;Q9H4B7;P68371	R-HSA-190520
R-HSA-390450	Folding of actin by CCT/TriC	9	12	0.00117739	0.000171948	0.00103169	2	2	0.0002442	48887	Homo sapiens	TCP1;ACTBL2;ACTG2;ACTG1;ACTC1;ACTA2;CCT6A;ACTA1;CCT8;CCT4;CCT5;CCT7;ACTB;CCT2;CCT3;POTEF	P49368;P40227;P78371;P17987;P48643;P50990;P60709;P50991;Q99832	R-HSA-390453;R-HSA-390459
R-HSA-202670	ERKs are inactivated	8	14	0.00137363	0.00216508	0.0108254	2	2	0.0002442	48887	Homo sapiens	PPP2CA;PPP2CB;MAPK3;DUSP4;DUSP3;MAPK1;PPP2R1B;PPP2R1A	P51452;P62714;P67775;P30154;P28482;P30153;P27361;Q13115	R-HSA-203797;R-HSA-199959
R-HSA-180910	Vpr-mediated nuclear import of PICs	15	40	0.00392465	0.00247136	0.0123568	2	2	0.0002442	48887	Homo sapiens	NUP155;NUP133;HMGA1;RAE1;NUP188;KPNA1;NUP205;NUP37;NUP62;TPR;NUP88;NUP160;RANBP2;AAAS;NUP214	Q12769;P52294;Q8WUM0;Q99567;P78406;P17096;Q8NFH4;Q5SRE5;P12270;P37198;Q92621;P49792;O75694;Q9NRG9;P35658	R-HSA-180627;R-HSA-180622
R-HSA-2559584	Formation of Senescence-Associated Heterochromatin Foci (SAHF)	9	18	0.00176609	0.00286266	0.0143133	1	2	0.0002442	48887	Homo sapiens	LMNB1;HIST1H1D;HIST1H1E;HMGA1;HIST1H1A;HMGA2;HIST1H1B;HIST1H1C;H1F0	P10412;P16403;Q02539;P20700;P16402;P16401;P07305;P52926;P17096	R-HSA-4647594
R-HSA-3301854	Nuclear Pore Complex (NPC) Disassembly	14	38	0.00372841	0.00393427	0.0196714	2	2	0.0002442	48887	Homo sapiens	NUP155;NUP133;RAE1;NUP188;NUP205;NUP37;NUP62;TPR;NUP88;NUP160;CDK1;RANBP2;AAAS;NUP214	Q12769;Q8WUM0;Q99567;P78406;Q8NFH4;P06493;Q5SRE5;P12270;P37198;Q92621;P49792;O75694;Q9NRG9;P35658	R-HSA-2990880;R-HSA-2990882
R-HSA-196025	Formation of annular gap junctions	6	11	0.00107928	0.00926045	0.0370418	2	2	0.0002442	48887	Homo sapiens	ACTB;ACTBL2;ACTG2;POTEF;ACTG1;CLTB;ACTA2;ACTC1;CLTA;ACTA1;CLTC	P63261;P60709;Q00610;P53675;P09497;P09496	R-HSA-196026;R-HSA-196017
R-HSA-390471	Association of TriC/CCT with target proteins during biosynthesis	11	30	0.00294349	0.0101877	0.040751	2	2	0.0002442	48887	Homo sapiens	CCT4;CCT5;CCT7;TCP1;NOP56;CCT2;USP11;CCT3;SKIV2L;CCT6A;CCT8	P49368;P40227;Q15477;P78371;P17987;P48643;P50990;P50991;P51784;O00567;Q99832	R-HSA-390470;R-HSA-391266
R-HSA-180897	Vpr-mediated induction of apoptosis by mitochondrial outer membrane permeabilization	3	4	0.000392465	0.027107	0.081321	1	2	0.0002442	48887	Homo sapiens	SLC25A4;SLC25A5;SLC25A6	P05141;P12236;P12235	R-HSA-180905
R-HSA-167290	Pausing and recovery of HIV elongation	10	32	0.00313972	0.0358111	0.107433	2	2	0.0002442	48887	Homo sapiens	SSRP1;POLR2B;POLR2A;RPL11;CDK9;POLR2A;POLR2E;POLR2G;SUPT5H;POLR2L;TCEB2	P30876;P62875;O00267;Q08945;Q15370;P50750;Q14241;P62487;P19388;P24928	R-HSA-167282;R-HSA-167292
R-HSA-167238	Pausing and recovery of Tat-mediated HIV elongation	10	32	0.00313972	0.0358111	0.107433	2	2	0.0002442	48887	Homo sapiens	SSRP1;POLR2B;POLR2A;RPL11;CDK9;POLR2A;POLR2E;POLR2G;SUPT5H;POLR2L;TCEB2	P30876;P62875;O00267;Q08945;Q15370;P50750;Q14241;P62487;P19388;P24928	R-HSA-167150;R-HSA-167076
R-HSA-444257	RSK activation	4	8	0.000784929	0.040853	0.115654	2	2	0.0002442	48887	Homo sapiens	RPS6KA1;MAPK1;RPS6KA6;RPS6KA3	Q15418;P51812;Q9UK32;P28482	R-HSA-442739;R-HSA-444253
R-HSA-111457	Release of apoptotic factors from the mitochondria	2	2	0.000196232	0.0413438	0.115654	2	2	0.0002442	48887	Homo sapiens	DIABLO;CYCS;CYCS	P99999;Q9NR28	R-HSA-114307;R-HSA-114284
R-HSA-75924	Processing of DNA ends prior to end rejoining	3	5	0.000490581	0.0471886	0.115654	2	2	0.0002442	48887	Homo sapiens	XRCC6;PRKDC;XRCC5	P12956;P13010;P78527	R-HSA-175588;R-HSA-175585
R-HSA-112382	Formation of RNA Pol II elongation complex	12	43	0.004219	0.0472671	0.115654	2	2	0.0002442	48887	Homo sapiens	SSRP1;GTF2H3;POLR2A;ERCC2;SUPT5H;TCEB2;POLR2B;POLR2A;RPL11;CDK9;POLR2E;POLR2G;POLR2L	P30876;P62875;O00267;P18074;Q08945;Q15370;P50750;Q14241;P62487;P19388;Q13889;P24928	R-HSA-112379;R-HSA-112381
R-HSA-167152	Formation of HIV elongation complex in the absence of HIV Tat	12	43	0.004219	0.0472671	0.115654	2	2	0.0002442	48887	Homo sapiens	SSRP1;GTF2H3;POLR2A;ERCC2;SUPT5H;TCEB2;POLR2B;POLR2A;RPL11;CDK9;POLR2E;POLR2G;POLR2L	P30876;P62875;O00267;P18074;Q08945;Q15370;P50750;Q14241;P62487;P19388;Q13889;P24928	R-HSA-167084;R-HSA-167077
R-HSA-975956	Nonsense Mediated Decay (NMD) independent of the Exon Junction Complex (EJC)	44	95	0.00932104	1.0476e-09	1.99044e-08	1	1	0.0001221	48887	Homo sapiens	RPS3;RPL9;RPL7;RPS2;RPS7;GSPT1;RPL5;RPS8;RPL4;RPS5;RPL3;GSPT2;RPL28;UBC;RPL10;RPL11;RPSA;RPS27;RPS17L;RPL14;RPL15;RPS24;FAU;RPL30;RPS9;UBA52;UBE2E1;RPL10A;UPF1;RPL10L;RPLP0;RPS20;RPS3;RPL19;RPS27A;RPLP2;RPS17;RPL24;EIF4G1;RPS15;GSPT2;EIF4G2;RPS14;RPL23;RPS12;RPS11;RPS10;PABPC3;PABPC1;RPS3A;RPL7A;PABPC4	P36578;P18124;Q92901;P46776;P46777;P46779;P27635;P08865;P32969;P62280;P62979;P62424;P84098;P61247;P62906;Q8IYD1;P62829;P62241;P61313;P62263;Q92900;P23396;P46782;P46781;P60866;P15880;P46783;P05387;P05388;Q04637;P83731;P62081;P62913;P25398;P62987;P08708;P11940;P62861;P62888;P62841;P42677;P50914;P39023;P62847	R-HSA-927789
R-HSA-73777	RNA Polymerase I Chain Elongation	31	59	0.00578885	1.9149e-08	1.9149e-07	1	1	0.0001221	48887	Homo sapiens	GTF2H3;HIST1H2BH;HIST1H2BJ;HIST1H1E;HIST1H2BL;HIST1H2BK;HIST1H3A;HIST1H2BB;HIST2H2AA3;HIST1H2BA;HIST1H2BD;HIST1H2BC;HIST2H2AC;H2AFX;HIST4H4;POLR2E;H2AFZ;HIST2H3A;HIST1H2BM;HIST1H2BN;POLR2L;HIST1H2BO;H2BFS;H3F3C;HIST2H2AB;H3F3A;HIST1H2AJ;HIST1H2AJ;HIST1H2AI;HIST1H2AH;ERCC2;HIST1H2AE;HIST1H2AD;HIST1H2AC;HIST1H4A;HIST1H2AA;HIST3H3;HIST2H2BF;HIST3H2BB;HIST2H2BE;POLR1D;HIST3H2A	P04908;O60814;Q96A08;Q93077;Q93079;Q71DI3;P23527;Q8N257;P84243;Q9Y2S0;P62875;P0C0S5;P06899;P62807;P16104;P62805;P33778;Q99879;Q99878;Q99877;Q16778;P20671;P19388;Q16777;Q99880;P18074;Q6FI13;P68431;P58876;Q13889;P57053	R-HSA-74986
Data was uploaded to http://www.reactome.org/ for reactome pathway analysis
Order of pathways is sorted based on the largets to smallest Reaction ratio on pathways identified with a p value < 0.05
